# Supplementary material for: Phylogeography and phenotypic wing shape variation in a damselfly across populations in Europe
Source: BMC Ecol Evol. 2024 Feb 3;24:19. doi: 10.1186/s12862-024-02207-4 (PMC10838002; doi:10.1186/s12862-024-02207-4)
Supplement: Supplementary file 2 — Additional file 2: Table S1. Description of the data and file structure: This VCF file includes the final dataset (16,146 SNPs) for 92 individuals from 14 populations. The content of each column is described in the beginning of the file. [file 12862_2024_2207_MOESM2_ESM.xlsx]

## Sheet: Additional file 2
Table S1. Description of the data and file structure: This VCF file includes the final dataset (16,146 SNPs) for 92 individuals from 14 populations. The content of each column is described in the beginning of the file. Code/Software: The SNP calling was performed in STACKS v.2.52 (Catchen et al. 2011) by running each step of the pipeline (ustacks, cstacks, sstacks, tsv2bam and gstacks) separately…
##fileformat=VCFv4.2
##fileDate=20221017
##source="Stacks v2.62"
##INFO=<ID=AD,Number=R,Type=Integer,Description="Total Depth for Each Allele">
##INFO=<ID=AF,Number=A,Type=Float,Description="Allele Frequency">
##INFO=<ID=DP,Number=1,Type=Integer,Description="Total Depth">
##INFO=<ID=NS,Number=1,Type=Integer,Description="Number of Samples With Data">
##FORMAT=<ID=AD,Number=R,Type=Integer,Description="Allele Depth">
##FORMAT=<ID=DP,Number=1,Type=Integer,Description="Read Depth">
##FORMAT=<ID=HQ,Number=2,Type=Integer,Description="Haplotype Quality">
##FORMAT=<ID=GL,Number=G,Type=Float,Description="Genotype Likelihood">
##FORMAT=<ID=GQ,Number=1,Type=Integer,Description="Genotype Quality">
##FORMAT=<ID=GT,Number=1,Type=String,Description="Genotype">
##INFO=<ID=loc_strand,Number=1,Type=Character,Description="Genomic strand the corresponding Stacks locus aligns on">
#CHROM	POS	ID	REF	ALT	QUAL	FILTER	INFO	FORMAT	FIN3_RS11	FIN3_RS15	FIN3_RS16	FIN3_RS18	FIN3_RS4	FIN3_RS8	FIN3_RS9	SWE5_L1	SWE5_L2	SWE5_L3	SWE5_L4	SWE5_L5	SWE5_L6	SWE5_L7	FIN2_O1	FIN2_O2	FIN2_O3	FIN2_O4	FIN2_O5	FIN2_O6	FIN2_O7	SWE4_Um1	SWE4_Um2	SWE4_Um3	SWE4_Um4	SWE4_Um5	SWE4_Um6	SWE4_Um7	FIN1_H1	FIN1_H2	FIN1_H3	FIN1_H4	FIN1_H5	FIN1_H6	FIN1_H7	SWE3_Up1	SWE3_Up2	SWE3_Up3	SWE3_Up4	SWE3_Up5	SWE3_Up6
81	105	81:104	G	A	.	PASS	NS=82;AF=0.152	GT:DP:AD:GQ:GL	0/1:23:8,15:40:-41.23,0.00,-19.70	0/0:17:17,0:40:-0.00,-5.59,-56.27	0/1:29:10,19:40:-52.39,0.00,-24.37	0/1:11:7,4:40:-9.18,-0.00,-20.06	1/1:13:0,13:39:-40.98,-3.23,-0.00	0/0:19:19,0:40:-0.00,-6.19,-62.75	0/1:16:11,5:40:-10.92,-0.00,-31.53	0/0:27:27,0:40:-0.00,-8.60,-88.69	0/0:48:48,0:40:-0.00,-14.92,-156.76	0/0:40:40,0:40:-0.00,-12.51,-130.83	0/1:38:22,16:40:-39.96,0.00,-60.57	./.	./.	./.	0/0:25:25,0:40:-0.00,-8.00,-82.20	0/0:31:31,0:40:-0.00,-9.80,-101.65	0/0:36:36,0:40:-0.00,-11.31,-117.86	0/0:59:59,0:40:-0.00,-18.23,-192.42	0/0:24:24,0:40:-0.00,-7.70,-78.96	0/0:11:11,0:40:-0.00,-3.79,-36.82	0/0:14:14,0:40:-0.00,-4.69,-46.54	0/0:20:20,0:40:-0.00,-6.50,-65.99	0/0:23:23,0:40:-0.00,-7.40,-75.72	0/0:42:42,0:40:-0.00,-13.11,-137.31	0/0:34:34,0:40:-0.00,-10.71,-111.38	0/1:16:7,9:40:-23.88,0.00,-18.56	0/0:17:17,0:40:-0.00,-5.59,-56.27	0/0:15:15,0:40:-0.00,-4.99,-49.78	0/0:9:9,0:38:-0.00,-3.19,-30.33	./.	0/0:38:38,0:40:-0.00,-11.91,-124.34	0/1:23:15,8:40:-18.54,0.00,-42.39	0/0:26:26,0:40:-0.00,-8.30,-85.44	0/0:23:23,0:40:-0.00,-7.40,-75.72	0/0:17:17,0:40:-0.00,-5.59,-56.27	0/1:44:29,15:40:-34.91,0.00,-81.46	0/0:35:35,0:40:-0.00,-11.01,-114.62	0/1:33:18,15:40:-38.22,0.00,-49.10	0/1:32:11,20:40:-55.03,0.00,-27.01	./.	1/1:10:0,10:29:-31.26,-2.33,-0.00
84	12	3 days, 12:11:00	G	A	.	PASS	NS=83;AF=0.193	GT:DP:AD:GQ:GL	0/0:23:23,0:40:-0.00,-7.15,-122.16	0/0:87:87,0:40:0.00,-26.42,-458.43	0/0:64:64,0:40:0.00,-19.49,-337.58	0/0:11:11,0:40:-0.00,-3.54,-59.11	1/1:45:0,45:40:-235.13,-12.46,-0.00	0/0:33:33,0:40:-0.00,-10.16,-174.70	0/0:23:23,0:40:-0.00,-7.15,-122.16	0/1:207:96,111:40:-520.68,0.00,-443.18	./.	0/0:128:124,4:40:0.00,-17.74,-631.82	0/0:271:271,0:40:0.00,-81.81,-1425.20	0/0:110:110,0:40:0.00,-33.34,-579.27	./.	./.	0/0:89:89,0:40:-0.00,-27.02,-468.94	0/1:227:147,80:40:-351.78,0.00,-705.12	0/0:135:135,0:40:-0.00,-40.87,-710.63	0/0:149:149,0:40:0.00,-45.08,-784.19	0/1:62:36,26:40:-117.72,0.00,-171.57	0/0:134:134,0:40:-0.00,-40.57,-705.38	0/0:275:275,0:40:0.00,-83.01,-1446.22	0/0:67:67,0:40:-0.00,-20.40,-353.34	0/0:98:98,0:40:0.00,-29.73,-516.22	0/1:151:75,76:40:-353.64,0.00,-349.69	0/0:53:53,0:40:0.00,-16.18,-279.79	0/0:133:133,0:40:0.00,-40.26,-700.12	0/0:198:198,0:40:0.00,-59.83,-1041.65	0/1:189:99,90:40:-415.76,0.00,-464.36	0/1:119:64,55:40:-252.93,0.00,-301.53	0/1:63:35,28:40:-127.93,0.00,-166.02	0/0:94:94,0:40:0.00,-28.52,-495.21	0/1:124:57,67:40:-314.48,0.00,-263.25	0/1:117:71,46:40:-206.25,0.00,-338.91	0/0:153:153,0:40:0.00,-46.29,-805.21	0/0:232:232,0:40:0.00,-70.07,-1220.29	0/1:137:87,50:40:-221.24,0.00,-416.96	0/0:196:195,1:40:0.00,-53.97,-1020.63	0/1:190:72,118:40:-562.57,0.00,-322.19	0/1:106:38,68:40:-325.15,0.00,-168.84	0/0:254:254,0:40:0.00,-76.69,-1335.88	0/1:177:113,64:40:-282.76,0.00,-541.53
183	44	7 days, 15:43:00	T	C	.	PASS	NS=74;AF=0.074	GT:DP:AD:GQ:GL	0/0:16:15,0:40:-0.00,-5.35,-56.78	0/0:36:36,0:40:-0.00,-11.67,-133.97	0/0:48:48,0:40:-0.00,-15.28,-178.08	0/0:11:11,0:40:-0.00,-4.15,-42.07	0/0:15:15,0:40:-0.00,-5.35,-56.78	0/0:27:27,0:40:-0.00,-8.96,-100.89	0/0:33:33,0:40:-0.00,-10.77,-122.94	./.	./.	./.	./.	./.	./.	./.	0/0:59:59,0:40:-0.00,-18.59,-218.52	0/0:82:82,0:40:-0.00,-25.52,-303.07	0/0:41:41,0:40:-0.00,-13.18,-152.35	0/0:45:45,0:40:-0.00,-14.38,-167.06	./.	0/1:35:10,25:40:-80.53,0.00,-27.02	0/0:56:56,0:40:0.00,-17.69,-207.49	0/0:21:21,0:40:-0.00,-7.16,-78.83	0/0:33:33,0:40:-0.00,-10.77,-122.94	0/1:68:23,45:40:-144.12,0.00,-64.88	0/0:27:27,0:40:-0.00,-8.96,-100.89	0/0:23:23,0:40:-0.00,-7.76,-86.18	0/0:35:35,0:40:-0.00,-11.37,-130.30	0/1:42:14,28:40:-89.45,0.00,-39.62	0/1:28:19,9:40:-23.82,0.00,-62.21	0/0:19:19,0:40:-0.00,-6.56,-71.48	0/0:51:51,0:40:0.00,-16.19,-189.11	0/0:32:32,0:40:-0.00,-10.47,-119.27	0/0:53:53,0:40:0.00,-16.79,-196.46	0/0:65:65,0:40:0.00,-20.40,-240.58	0/0:12:12,0:40:-0.00,-4.45,-45.75	0/0:61:61,0:40:0.00,-19.20,-225.87	0/0:57:57,0:40:0.00,-17.99,-211.17	0/0:37:37,0:40:-0.00,-11.97,-137.65	./.	0/0:92:92,0:40:-0.00,-28.53,-339.83	0/0:85:85,0:40:-0.00,-26.42,-314.10
197	86	197:85	A	G	.	PASS	NS=74;AF=0.061	GT:DP:AD:GQ:GL	0/0:60:59,0:40:0.00,-18.83,-202.36	0/0:25:25,0:40:-0.00,-8.61,-86.52	0/0:72:72,0:40:-0.00,-22.75,-246.64	0/0:46:45,0:40:-0.00,-14.62,-154.66	0/0:38:38,0:40:-0.00,-12.52,-130.81	0/0:27:27,0:40:-0.00,-9.21,-93.34	0/0:10:10,0:40:-0.00,-4.09,-35.42	./.	./.	./.	./.	./.	./.	./.	0/0:111:111,0:40:0.00,-34.48,-379.51	0/0:106:106,0:40:0.00,-32.97,-362.48	0/0:102:102,0:40:0.00,-31.77,-348.85	0/0:84:84,0:40:-0.00,-26.36,-287.53	0/0:79:79,0:40:0.00,-24.85,-270.49	0/0:53:53,0:40:0.00,-17.03,-181.91	0/1:58:31,27:40:-73.45,0.00,-88.43	0/0:27:27,0:40:-0.00,-9.21,-93.34	0/1:95:59,36:40:-92.98,0.00,-172.69	0/0:67:67,0:40:0.00,-21.24,-229.61	0/0:108:108,0:40:-0.00,-33.58,-369.29	0/0:86:86,0:40:0.00,-26.96,-294.34	0/0:61:61,0:40:0.00,-19.44,-209.17	0/0:65:65,0:40:0.00,-20.64,-222.80	0/0:79:79,0:40:0.00,-24.85,-270.49	0/0:60:60,0:40:0.00,-19.14,-205.76	0/0:69:69,0:40:0.00,-21.84,-236.42	./.	0/0:45:45,0:40:-0.00,-14.62,-154.66	0/0:53:53,0:40:0.00,-17.03,-181.91	0/0:75:75,0:40:-0.00,-23.65,-256.87	0/0:46:46,0:40:-0.00,-14.92,-158.07	0/0:87:87,0:40:0.00,-27.26,-297.75	0/0:75:75,0:40:-0.00,-23.65,-256.87	0/0:7:7,0:38:-0.00,-3.19,-25.20	0/0:151:151,0:40:0.00,-46.51,-515.79	0/0:70:70,0:40:-0.00,-22.14,-239.83
238	43	9 days, 22:42:00	T	C	.	PASS	NS=74;AF=0.068	GT:DP:AD:GQ:GL	0/0:17:17,0:40:-0.00,-6.12,-48.57	0/0:34:34,0:40:-0.00,-11.23,-95.80	0/0:56:56,0:40:-0.00,-17.84,-156.91	0/1:12:6,6:40:-12.05,-0.00,-13.39	0/0:43:43,0:40:-0.00,-13.93,-120.80	0/0:24:24,0:40:-0.00,-8.23,-68.02	0/0:10:10,0:40:-0.00,-4.02,-29.13	./.	./.	./.	./.	./.	./.	./.	0/0:44:44,0:40:-0.00,-14.23,-123.58	0/0:82:81,0:40:0.00,-25.34,-226.36	0/0:71:71,0:40:-0.00,-22.34,-198.58	0/0:43:43,0:40:-0.00,-13.93,-120.80	0/0:23:23,0:40:-0.00,-7.93,-65.24	0/0:45:45,0:40:-0.00,-14.53,-126.36	0/0:47:47,0:40:-0.00,-15.13,-131.91	0/1:57:33,24:40:-48.54,0.00,-74.88	0/0:32:32,0:40:-0.00,-10.63,-90.24	0/1:97:53,44:40:-92.08,0.00,-118.43	0/0:34:34,0:40:-0.00,-11.23,-95.80	0/0:21:21,0:40:-0.00,-7.33,-59.68	0/1:42:20,22:40:-47.48,0.00,-43.27	0/0:59:59,0:40:-0.00,-18.74,-165.25	0/0:94:94,0:40:0.00,-29.25,-262.48	0/1:20:5,15:40:-34.64,-0.00,-8.21	0/0:43:43,0:40:-0.00,-13.93,-120.80	0/0:53:53,0:40:0.00,-16.94,-148.58	0/0:36:36,0:40:-0.00,-11.83,-101.35	0/0:60:60,0:40:0.00,-19.04,-168.03	0/0:56:56,0:40:-0.00,-17.84,-156.91	0/0:74:73,0:40:0.00,-22.94,-204.14	0/0:83:82,0:40:0.00,-25.64,-229.14	0/0:50:50,0:40:-0.00,-16.03,-140.25	0/0:97:94,0:40:0.00,-29.25,-262.48	0/0:58:57,0:40:0.00,-18.14,-159.69	0/0:42:42,0:40:-0.00,-13.63,-118.02
302	30	12 days, 14:29:00	T	A	.	PASS	NS=76;AF=0.079	GT:DP:AD:GQ:GL	0/0:27:27,0:40:-0.00,-8.89,-131.61	0/1:52:31,21:40:-84.82,0.00,-134.47	0/0:61:61,0:40:0.00,-19.13,-295.52	0/1:24:4,20:40:-88.43,-0.00,-12.74	0/0:28:28,0:40:-0.00,-9.19,-136.43	0/0:23:23,0:40:-0.00,-7.69,-112.32	0/0:44:44,0:40:-0.00,-14.01,-213.56	./.	./.	./.	./.	./.	./.	./.	0/0:47:47,0:40:-0.00,-14.91,-228.03	0/1:57:19,38:40:-165.27,0.00,-75.12	0/0:24:24,0:40:-0.00,-7.99,-117.15	0/1:102:53,49:40:-204.75,0.00,-225.48	0/0:31:31,0:40:-0.00,-10.10,-150.89	0/0:48:48,0:40:-0.00,-15.21,-232.85	0/0:83:83,0:40:0.00,-25.75,-401.58	0/0:29:29,0:40:-0.00,-9.49,-141.25	0/0:63:63,0:40:-0.00,-19.73,-305.16	0/0:46:46,0:40:-0.00,-14.61,-223.20	0/1:37:17,20:40:-84.52,0.00,-71.50	0/0:70:70,0:40:-0.00,-21.84,-338.90	0/0:57:57,0:40:0.00,-17.92,-276.23	0/0:92:92,0:40:0.00,-28.46,-444.96	0/0:44:44,0:40:-0.00,-14.01,-213.56	0/0:43:43,0:40:-0.00,-13.71,-208.74	0/0:40:40,0:40:-0.00,-12.80,-194.28	0/0:38:38,0:40:-0.00,-12.20,-184.64	0/0:52:52,0:40:0.00,-16.42,-252.13	0/0:56:56,0:40:0.00,-17.62,-271.41	0/0:91:91,0:40:0.00,-28.16,-440.14	0/0:56:56,0:40:0.00,-17.62,-271.41	0/0:56:56,0:40:0.00,-17.62,-271.41	0/0:54:54,0:40:0.00,-17.02,-261.77	0/0:91:91,0:40:0.00,-28.16,-440.14	0/1:66:34,32:40:-133.64,0.00,-144.72	0/0:72:72,0:40:0.00,-22.44,-348.55
345	59	14 days, 9:58:00	C	G	.	PASS	NS=74;AF=0.203	GT:DP:AD:GQ:GL	0/1:16:8,8:40:-22.04,0.00,-23.15	./.	0/0:72:72,0:40:-0.00,-21.97,-245.59	0/1:21:7,14:40:-40.91,0.00,-18.25	0/0:28:28,0:40:-0.00,-8.73,-96.19	0/0:32:32,0:40:-0.00,-9.93,-109.77	0/0:53:53,0:40:-0.00,-16.25,-181.08	./.	./.	./.	./.	./.	./.	./.	0/0:37:37,0:40:-0.00,-11.44,-126.75	0/0:146:146,0:40:0.00,-44.23,-496.87	0/0:49:49,0:40:-0.00,-15.05,-167.50	0/0:143:143,0:40:0.00,-43.33,-486.68	0/0:36:36,0:40:-0.00,-11.14,-123.35	0/1:47:12,35:40:-104.40,0.00,-27.41	0/0:100:100,0:40:0.00,-30.39,-340.67	0/0:42:42,0:40:-0.00,-12.94,-143.73	0/0:68:68,0:40:0.00,-20.77,-232.01	./.	0/0:46:46,0:40:-0.00,-14.15,-157.31	0/0:84:84,0:40:0.00,-25.58,-286.34	0/0:75:75,0:40:0.00,-22.87,-255.78	0/1:70:25,45:40:-131.44,0.00,-64.63	0/1:42:6,36:40:-109.30,-0.00,-8.54	0/0:38:38,0:40:-0.00,-11.74,-130.14	0/0:39:39,0:40:-0.00,-12.04,-133.54	1/1:41:0,41:40:-138.11,-11.53,-0.00	0/1:66:20,46:40:-136.04,0.00,-48.86	0/0:48:48,0:40:-0.00,-14.75,-164.10	0/1:92:43,49:40:-138.40,0.00,-119.14	0/1:59:38,21:40:-53.25,0.00,-112.09	0/1:95:55,40:40:-106.94,0.00,-158.98	0/0:52:52,0:40:-0.00,-15.95,-177.68	0/0:116:115,1:40:0.00,-31.81,-388.21	1/1:47:1,46:40:-151.69,-9.94,-0.00	0/0:101:101,0:40:0.00,-30.69,-344.07
350	12	14 days, 14:11:00	C	A	.	PASS	NS=81;AF=0.056	GT:DP:AD:GQ:GL	0/0:43:43,0:40:-0.00,-14.03,-212.93	0/0:39:39,0:40:-0.00,-12.83,-193.26	0/0:74:74,0:40:-0.00,-23.37,-365.37	0/0:32:32,0:40:-0.00,-10.72,-158.84	0/0:32:32,0:40:-0.00,-10.72,-158.84	0/0:30:30,0:40:-0.00,-10.12,-149.00	./.	0/0:158:158,0:40:0.00,-48.65,-778.43	0/0:190:190,0:40:-0.00,-58.28,-935.79	0/0:218:218,0:40:0.00,-66.71,-1073.47	0/0:106:106,0:40:0.00,-33.00,-522.72	0/0:62:62,0:40:-0.00,-19.75,-306.36	0/0:46:46,0:40:-0.00,-14.94,-227.68	0/0:26:26,0:40:-0.00,-8.92,-129.33	0/0:75:75,0:40:0.00,-23.67,-370.28	0/0:77:77,0:40:-0.00,-24.27,-380.12	0/0:81:81,0:40:0.00,-25.47,-399.79	0/0:44:44,0:40:-0.00,-14.33,-217.85	0/0:44:44,0:40:-0.00,-14.33,-217.85	0/0:34:34,0:40:-0.00,-11.32,-168.67	0/0:45:45,0:40:-0.00,-14.64,-222.76	0/0:73:73,0:40:-0.00,-23.06,-360.45	0/0:64:64,0:40:-0.00,-20.35,-316.19	0/0:181:181,0:40:0.00,-55.57,-891.53	0/0:45:45,0:40:-0.00,-14.64,-222.76	0/0:61:61,0:40:-0.00,-19.45,-301.44	0/0:43:43,0:40:-0.00,-14.03,-212.93	0/0:56:56,0:40:-0.00,-17.95,-276.85	0/0:67:67,0:40:0.00,-21.26,-330.95	0/0:29:29,0:40:-0.00,-9.82,-144.08	0/0:115:115,0:40:0.00,-35.71,-566.98	0/0:91:91,0:40:-0.00,-28.48,-448.96	0/0:14:14,0:40:-0.00,-5.30,-70.32	0/0:68:68,0:40:0.00,-21.56,-335.86	0/0:32:32,0:40:-0.00,-10.72,-158.84	0/0:53:53,0:40:-0.00,-17.04,-262.10	./.	0/0:50:50,0:40:-0.00,-16.14,-247.35	./.	0/0:69:69,0:40:0.00,-21.86,-340.78	./.
357	55	14 days, 21:54:00	A	G	.	PASS	NS=81;AF=0.062	GT:DP:AD:GQ:GL	0/0:24:24,0:40:-0.00,-8.05,-116.38	0/0:26:26,0:40:-0.00,-8.65,-125.92	0/0:86:86,0:40:-0.00,-26.71,-412.02	0/0:21:21,0:40:-0.00,-7.14,-102.07	0/0:24:24,0:40:-0.00,-8.05,-116.38	0/0:25:25,0:40:-0.00,-8.35,-121.15	0/0:12:12,0:40:-0.00,-4.43,-59.16	0/0:50:50,0:40:-0.00,-15.87,-240.36	./.	0/0:60:60,0:40:-0.00,-18.88,-288.04	0/0:166:166,0:40:0.00,-50.79,-793.48	0/0:74:74,0:40:0.00,-23.10,-354.80	0/1:86:44,42:40:-173.56,0.00,-185.04	./.	0/0:58:58,0:40:-0.00,-18.28,-278.50	0/0:24:24,0:40:-0.00,-8.05,-116.38	0/0:61:61,0:40:-0.00,-19.18,-292.81	0/0:33:33,0:40:-0.00,-10.76,-159.29	0/0:31:31,0:40:-0.00,-10.15,-149.76	0/1:22:13,9:40:-35.47,0.00,-56.48	0/1:16:12,4:40:-13.43,-0.00,-53.52	0/1:34:19,15:40:-60.47,0.00,-81.48	0/1:19:5,14:40:-60.22,0.00,-19.24	0/0:65:65,0:40:0.00,-20.39,-311.88	0/0:61:61,0:40:-0.00,-19.18,-292.81	0/0:32:32,0:40:-0.00,-10.45,-154.53	0/0:25:25,0:40:-0.00,-8.35,-121.15	0/0:9:9,0:40:-0.00,-3.53,-44.85	0/0:41:41,0:40:-0.00,-13.16,-197.44	0/0:32:32,0:40:-0.00,-10.45,-154.53	0/0:39:39,0:40:-0.00,-12.56,-187.90	0/0:59:59,0:40:-0.00,-18.58,-283.27	0/0:30:30,0:40:-0.00,-9.85,-144.99	0/0:22:22,0:40:-0.00,-7.44,-106.84	0/0:25:25,0:40:-0.00,-8.35,-121.15	0/0:49:49,0:40:-0.00,-15.57,-235.59	0/0:26:26,0:40:-0.00,-8.65,-125.92	0/0:78:78,0:40:0.00,-24.30,-373.87	./.	0/0:29:29,0:40:-0.00,-9.55,-140.22	0/0:33:33,0:40:-0.00,-10.76,-159.29
372	33	15 days, 12:32:00	C	G	.	PASS	NS=89;AF=0.107	GT:DP:AD:GQ:GL	0/0:29:28,1:40:-0.00,-6.31,-85.03	0/0:55:54,0:40:0.00,-16.92,-168.62	0/0:73:73,0:40:0.00,-22.64,-227.45	0/0:13:13,0:40:-0.00,-4.59,-41.68	1/1:16:0,16:40:-48.11,-4.06,-0.00	0/0:24:24,0:40:-0.00,-7.90,-75.74	0/0:71:71,0:40:0.00,-22.03,-221.26	0/0:156:156,0:40:-0.00,-47.59,-484.43	./.	0/0:90:90,0:40:0.00,-27.75,-280.08	0/0:130:130,0:40:-0.00,-39.77,-403.93	0/0:50:50,0:40:-0.00,-15.72,-156.24	0/0:42:42,0:40:-0.00,-13.31,-131.47	0/0:90:88,0:40:0.00,-27.15,-273.89	0/0:43:43,0:40:-0.00,-13.61,-134.57	0/0:50:50,0:40:-0.00,-15.72,-156.24	0/0:49:49,0:40:-0.00,-15.42,-153.14	0/1:125:58,67:40:-169.17,0.00,-142.74	0/0:31:31,0:40:-0.00,-10.01,-97.41	0/0:26:26,0:40:-0.00,-8.50,-81.93	0/0:47:47,0:40:-0.00,-14.82,-146.95	0/0:37:36,1:40:-0.00,-8.71,-109.80	0/1:60:27,33:40:-83.45,0.00,-66.30	0/0:75:75,0:40:-0.00,-23.24,-233.64	0/1:33:18,15:40:-35.83,0.00,-46.55	0/0:62:62,0:40:0.00,-19.33,-193.39	0/0:38:38,0:40:-0.00,-12.11,-119.09	0/0:34:33,1:40:-0.00,-7.81,-100.51	0/0:44:44,0:40:-0.00,-13.92,-137.66	0/0:28:28,0:40:-0.00,-9.10,-88.12	0/0:50:50,0:40:-0.00,-15.72,-156.24	0/0:51:51,0:40:-0.00,-16.02,-159.33	0/0:44:44,0:40:-0.00,-13.92,-137.66	0/0:63:63,0:40:0.00,-19.63,-196.49	0/0:48:45,0:40:-0.00,-14.22,-140.76	0/0:70:70,0:40:0.00,-21.73,-218.16	0/0:86:85,1:40:0.00,-23.45,-261.51	0/0:58:58,0:40:-0.00,-18.13,-181.01	0/0:39:39,0:40:-0.00,-12.41,-122.18	0/0:85:85,0:40:0.00,-26.24,-264.60	0/0:82:82,0:40:0.00,-25.34,-255.31
376	50	15 days, 16:49:00	C	T	.	PASS	NS=75;AF=0.073	GT:DP:AD:GQ:GL	./.	0/0:27:27,0:40:-0.00,-9.17,-128.03	0/0:20:20,0:40:-0.00,-7.06,-95.14	0/0:8:8,0:40:-0.00,-3.45,-38.75	0/0:33:33,0:40:-0.00,-10.98,-156.23	0/0:15:15,0:40:-0.00,-5.56,-71.65	0/0:8:8,0:40:-0.00,-3.45,-38.75	0/0:64:64,0:40:-0.00,-20.31,-301.90	./.	./.	0/0:37:36,1:40:-0.00,-7.48,-165.63	0/0:76:76,0:40:-0.00,-23.92,-358.28	./.	./.	0/0:37:37,0:40:-0.00,-12.18,-175.02	0/0:31:31,0:40:-0.00,-10.38,-146.83	0/0:40:40,0:40:-0.00,-13.08,-189.12	0/0:25:25,0:40:-0.00,-8.57,-118.64	1/1:42:0,42:40:-196.19,-12.52,-0.00	0/0:59:59,0:40:0.00,-18.80,-278.40	0/0:132:132,0:40:-0.00,-40.78,-621.42	0/0:40:40,0:40:-0.00,-13.08,-189.12	0/1:62:31,31:40:-125.96,0.00,-127.12	0/0:32:32,0:40:-0.00,-10.68,-151.53	0/0:45:45,0:40:-0.00,-14.59,-212.62	0/0:81:81,0:40:-0.00,-25.43,-381.78	0/0:69:69,0:40:-0.00,-21.81,-325.39	0/0:50:50,0:40:-0.00,-16.09,-236.11	0/0:12:12,0:40:-0.00,-4.66,-57.55	0/0:39:39,0:40:-0.00,-12.78,-184.42	0/0:25:25,0:40:-0.00,-8.57,-118.64	0/0:26:26,0:40:-0.00,-8.87,-123.33	0/0:40:40,0:40:-0.00,-13.08,-189.12	0/0:88:88,0:40:0.00,-27.53,-414.67	0/0:62:62,0:40:0.00,-19.71,-292.50	0/0:35:35,0:40:-0.00,-11.58,-165.63	1/1:15:0,15:40:-69.32,-4.40,-0.00	0/0:43:43,0:40:-0.00,-13.99,-203.22	0/0:7:7,0:38:-0.00,-3.15,-34.06	0/0:71:71,0:40:-0.00,-22.42,-334.79	0/0:57:57,0:40:-0.00,-18.20,-269.00
383	78	383:77	A	G	.	PASS	NS=80;AF=0.488	GT:DP:AD:GQ:GL	0/1:15:7,8:40:-32.57,0.00,-27.97	0/1:19:4,15:40:-63.65,-0.00,-12.93	0/0:30:30,0:40:-0.00,-8.84,-138.37	./.	./.	./.	0/0:16:16,0:40:-0.00,-4.63,-73.80	0/0:34:34,0:40:-0.00,-10.04,-156.81	1/1:28:0,28:40:-129.12,-8.23,-0.00	0/1:29:16,13:40:-51.42,0.00,-65.26	0/0:17:17,0:40:-0.00,-4.93,-78.41	./.	0/1:32:22,10:40:-36.68,0.00,-92.03	1/1:17:0,17:40:-78.39,-4.92,-0.00	0/0:24:24,0:40:-0.00,-7.03,-110.70	1/1:45:0,45:40:-207.53,-13.35,-0.00	0/0:32:32,0:40:-0.00,-9.44,-147.59	0/1:59:28,31:40:-125.40,0.00,-111.57	1/1:38:0,38:40:-175.24,-11.24,-0.00	0/1:27:18,9:40:-33.57,0.00,-75.09	0/0:25:24,1:33:-0.00,-2.72,-106.08	0/0:26:26,0:40:-0.00,-7.64,-119.92	0/1:29:6,23:40:-97.54,0.00,-19.14	0/0:24:24,0:40:-0.00,-7.03,-110.70	1/1:28:0,28:40:-129.12,-8.23,-0.00	1/1:28:0,28:40:-129.12,-8.23,-0.00	0/0:31:31,0:40:-0.00,-9.14,-142.98	./.	0/1:16:9,7:40:-27.66,0.00,-36.89	1/1:22:0,22:40:-101.45,-6.42,-0.00	0/0:31:31,0:40:-0.00,-9.14,-142.98	0/1:28:13,15:40:-60.94,0.00,-51.73	0/1:24:14,10:40:-39.09,0.00,-57.54	0/1:16:12,4:40:-13.82,-0.00,-50.73	1/1:25:0,25:40:-115.29,-7.33,-0.00	0/1:13:5,8:40:-33.17,0.00,-19.35	0/1:21:17,4:40:-12.32,-0.00,-72.28	1/1:23:0,23:40:-106.07,-6.72,-0.00	1/1:6:0,6:21:-27.67,-1.62,-0.01	1/1:29:0,29:40:-133.74,-8.53,-0.00	0/1:15:7,8:40:-32.57,0.00,-27.97
399	59	16 days, 15:58:00	T	C	.	PASS	NS=77;AF=0.065	GT:DP:AD:GQ:GL	0/0:22:22,0:40:-0.00,-7.53,-105.21	0/0:26:26,0:40:-0.00,-8.74,-124.05	0/0:33:33,0:40:-0.00,-10.84,-157.00	0/0:11:11,0:40:-0.00,-4.22,-53.43	0/0:27:27,0:40:-0.00,-9.04,-128.75	0/0:12:12,0:40:-0.00,-4.52,-58.14	0/0:13:13,0:40:-0.00,-4.82,-62.84	./.	0/0:46:46,0:40:-0.00,-14.76,-218.20	./.	0/0:112:112,0:40:0.00,-34.63,-528.91	0/0:42:42,0:40:-0.00,-13.55,-199.37	./.	./.	0/0:17:17,0:40:-0.00,-6.03,-81.68	0/1:40:8,32:40:-137.70,0.00,-26.35	0/0:33:33,0:40:-0.00,-10.84,-157.00	0/1:104:40,64:40:-269.08,0.00,-157.74	0/0:20:20,0:40:-0.00,-6.93,-95.80	0/0:15:15,0:40:-0.00,-5.43,-72.26	0/0:64:64,0:40:0.00,-20.18,-302.94	0/0:32:32,0:40:-0.00,-10.54,-152.29	0/0:43:43,0:40:-0.00,-13.85,-204.08	0/0:48:48,0:40:-0.00,-15.36,-227.62	0/0:27:27,0:40:-0.00,-9.04,-128.75	0/0:37:37,0:40:-0.00,-12.05,-175.83	0/0:56:56,0:40:-0.00,-17.77,-265.28	./.	0/0:26:26,0:40:-0.00,-8.74,-124.05	0/0:15:15,0:40:-0.00,-5.43,-72.26	0/0:24:24,0:40:-0.00,-8.14,-114.63	0/0:27:27,0:40:-0.00,-9.04,-128.75	0/1:53:32,21:40:-82.00,0.00,-135.43	0/0:44:44,0:40:-0.00,-14.16,-208.78	1/1:23:0,23:40:-106.63,-6.19,-0.00	0/0:45:45,0:40:-0.00,-14.46,-213.49	0/0:66:66,0:40:-0.00,-20.78,-312.35	0/0:29:29,0:40:-0.00,-9.64,-138.17	0/0:34:34,0:40:-0.00,-11.15,-161.71	0/0:84:84,0:40:-0.00,-26.20,-397.09	0/0:27:27,0:40:-0.00,-9.04,-128.75
410	23	17 days, 2:22:00	T	C	.	PASS	NS=82;AF=0.305	GT:DP:AD:GQ:GL	0/1:38:20,18:40:-75.80,0.00,-86.11	0/1:52:11,41:40:-183.17,0.00,-38.23	0/0:66:66,0:40:-0.00,-19.96,-320.81	0/1:20:11,9:40:-37.55,0.00,-47.87	0/1:23:18,5:40:-17.24,0.00,-80.92	0/1:30:22,8:40:-29.69,0.00,-98.22	0/1:32:12,20:40:-87.30,0.00,-49.11	./.	./.	1/1:66:0,66:40:-319.59,-19.35,-0.00	1/1:116:0,116:40:-562.16,-34.40,0.00	./.	./.	0/0:84:84,0:40:-0.00,-25.38,-408.14	0/1:44:22,22:40:-93.40,0.00,-94.01	0/0:49:48,1:40:-0.00,-9.99,-228.63	0/1:77:23,54:40:-238.71,0.00,-88.93	0/0:64:62,2:40:-0.00,-9.66,-291.70	0/1:41:19,22:40:-94.30,0.00,-80.36	0/0:9:9,0:34:-0.00,-2.80,-44.28	0/0:24:24,0:40:-0.00,-7.32,-117.05	0/0:31:31,0:40:-0.00,-9.42,-151.01	0/0:44:44,0:40:-0.00,-13.34,-214.08	0/1:61:25,36:40:-156.20,0.00,-103.45	1/1:61:1,60:40:-285.63,-12.99,-0.00	0/0:31:31,0:40:-0.00,-9.42,-151.01	0/1:33:17,16:40:-67.60,0.00,-73.06	0/1:34:10,24:40:-106.11,0.00,-38.80	0/1:35:10,25:40:-110.66,0.00,-38.50	0/1:20:16,4:40:-13.29,-0.00,-72.12	0/0:43:43,0:40:-0.00,-13.04,-209.23	0/1:40:23,17:40:-70.34,0.00,-100.06	0/1:34:18,16:40:-67.30,0.00,-77.61	0/0:30:30,0:40:-0.00,-9.12,-146.16	0/0:39:39,0:40:-0.00,-11.83,-189.82	0/0:44:44,0:40:-0.00,-13.34,-214.08	0/0:36:36,0:40:-0.00,-10.93,-175.27	0/0:80:80,0:40:-0.00,-24.17,-388.73	./.	0/1:65:35,30:40:-125.89,0.00,-150.76	1/1:24:1,23:24:-106.13,-1.86,-0.01
412	88	412:87	C	T	.	PASS	NS=77;AF=0.071	GT:DP:AD:GQ:GL	0/0:13:13,0:40:-0.00,-4.74,-47.95	0/0:20:20,0:40:-0.00,-6.85,-72.89	0/0:63:63,0:40:0.00,-19.78,-226.09	0/0:14:14,0:40:-0.00,-5.04,-51.51	0/0:22:22,0:40:-0.00,-7.45,-80.01	0/0:22:22,0:40:-0.00,-7.45,-80.01	0/0:14:14,0:40:-0.00,-5.04,-51.51	0/0:39:39,0:40:-0.00,-12.56,-140.58	0/0:64:64,0:40:-0.00,-20.09,-229.65	./.	./.	./.	0/0:40:40,0:40:-0.00,-12.86,-144.14	./.	0/0:29:29,0:40:-0.00,-9.55,-104.95	0/0:41:41,0:40:-0.00,-13.16,-147.71	0/0:24:24,0:40:-0.00,-8.05,-87.14	0/0:39:39,0:40:-0.00,-12.56,-140.58	0/0:26:26,0:40:-0.00,-8.65,-94.26	0/0:12:12,0:40:-0.00,-4.44,-44.39	0/0:16:16,0:40:-0.00,-5.64,-58.64	0/0:20:20,0:40:-0.00,-6.85,-72.89	./.	0/0:18:18,0:40:-0.00,-6.24,-65.76	0/0:20:20,0:40:-0.00,-6.85,-72.89	./.	0/0:14:14,0:40:-0.00,-5.04,-51.51	0/0:15:15,0:40:-0.00,-5.34,-55.08	0/0:54:54,0:40:-0.00,-17.08,-194.02	0/0:17:17,0:40:-0.00,-5.94,-62.20	0/0:22:22,0:40:-0.00,-7.45,-80.01	0/0:10:10,0:40:-0.00,-3.84,-37.26	0/0:17:17,0:40:-0.00,-5.94,-62.20	0/0:19:19,0:40:-0.00,-6.54,-69.33	0/0:18:18,0:40:-0.00,-6.24,-65.76	0/0:16:16,0:40:-0.00,-5.64,-58.64	0/0:46:46,0:40:-0.00,-14.67,-165.52	0/0:50:50,0:40:-0.00,-15.87,-179.77	0/0:52:52,0:40:0.00,-16.47,-186.90	0/1:39:29,10:40:-23.06,0.00,-92.39	0/0:20:20,0:40:-0.00,-6.85,-72.89
430	100	430:99	G	T	.	PASS	NS=77;AF=0.357	GT:DP:AD:GQ:GL	1/1:16:0,16:40:-57.39,-4.15,-0.00	./.	0/1:46:19,27:40:-84.04,0.00,-55.63	1/1:8:0,8:23:-28.42,-1.75,-0.01	0/0:16:16,0:40:-0.00,-4.71,-58.50	0/1:13:7,6:40:-17.92,0.00,-22.10	0/0:8:8,0:29:-0.00,-2.31,-29.53	0/1:74:54,20:40:-50.26,0.00,-173.95	0/1:38:22,16:40:-46.61,0.00,-68.90	0/1:34:20,14:40:-40.57,0.00,-62.86	0/1:71:46,25:40:-69.27,0.00,-145.88	./.	0/1:27:18,9:40:-24.57,0.00,-57.72	0/1:61:32,29:40:-86.77,0.00,-98.19	0/1:37:21,16:40:-46.91,0.00,-65.58	0/0:52:52,0:40:-0.00,-15.55,-188.87	0/1:43:18,25:40:-77.70,0.00,-52.91	0/1:32:18,14:40:-41.17,0.00,-56.22	0/0:24:24,0:40:-0.00,-7.12,-87.47	./.	0/0:36:36,0:40:-0.00,-10.73,-130.93	0/1:20:11,9:40:-26.68,0.00,-34.48	0/1:39:20,19:40:-57.17,0.00,-61.35	0/1:39:20,19:40:-57.17,0.00,-61.35	0/1:26:18,8:40:-21.25,0.00,-58.02	0/0:31:31,0:40:-0.00,-9.23,-112.82	0/1:35:23,12:40:-33.03,0.00,-73.42	0/1:38:31,6:40:-10.70,-0.00,-101.79	0/1:62:26,36:40:-111.82,0.00,-76.16	0/0:16:16,0:40:-0.00,-4.71,-58.50	0/0:24:24,0:40:-0.00,-7.12,-87.47	0/1:27:14,13:40:-39.06,0.00,-43.24	0/1:31:4,27:40:-88.55,-0.00,-5.82	0/1:22:15,7:40:-18.83,0.00,-48.36	0/1:30:12,18:40:-56.26,0.00,-35.09	0/0:25:25,0:40:-0.00,-7.42,-91.09	1/1:33:0,33:40:-118.95,-9.27,-0.00	1/1:7:0,7:20:-24.81,-1.46,-0.02	./.	0/1:27:14,13:40:-39.06,0.00,-43.24	0/0:20:20,0:40:-0.00,-5.92,-72.99
434	105	434:104	T	C	.	PASS	NS=85;AF=0.382	GT:DP:AD:GQ:GL	0/1:26:15,11:40:-32.38,0.00,-47.42	1/1:50:0,50:40:-182.12,-14.57,-0.00	0/1:59:32,27:40:-80.86,0.00,-99.56	./.	1/1:44:0,44:40:-160.21,-12.77,-0.00	0/1:36:6,30:40:-98.74,-0.00,-11.55	0/1:15:2,13:39:-42.99,-0.00,-3.26	./.	0/1:90:40,50:40:-155.51,0.00,-119.44	0/1:72:26,46:40:-146.32,0.00,-73.74	0/1:129:56,73:40:-227.75,0.00,-166.12	0/1:40:22,18:40:-53.72,0.00,-68.76	0/1:79:27,52:40:-166.12,0.00,-75.28	./.	0/0:56:56,0:40:0.00,-16.81,-204.90	0/0:244:244,0:40:0.00,-73.39,-891.33	0/0:129:129,0:40:0.00,-38.78,-471.44	0/0:142:142,0:40:0.00,-42.70,-518.91	1/1:55:0,55:40:-200.38,-16.08,0.00	1/1:91:1,90:40:-324.52,-23.26,0.00	0/0:184:184,0:40:0.00,-55.33,-672.26	0/1:118:43,75:40:-238.37,0.00,-121.97	0/0:93:92,1:40:0.00,-24.30,-332.70	0/1:129:64,65:40:-198.54,0.00,-195.33	0/1:74:27,47:40:-149.37,0.00,-76.79	0/0:83:83,0:40:-0.00,-24.94,-303.49	1/1:105:0,105:40:-382.94,-31.12,0.00	0/1:127:62,65:40:-199.15,0.00,-188.63	1/1:149:0,149:40:-543.59,-44.36,0.00	0/0:34:34,0:40:-0.00,-10.19,-124.58	0/0:57:57,0:40:-0.00,-17.12,-208.56	0/0:89:89,0:40:0.00,-26.75,-325.39	0/1:100:44,56:40:-174.41,0.00,-131.03	0/0:123:121,2:40:0.00,-29.68,-434.93	0/1:247:145,101:40:-294.78,0.00,-455.87	0/1:81:37,44:40:-136.31,0.00,-111.19	0/0:231:231,0:40:0.00,-69.48,-843.86	0/0:140:140,0:40:-0.00,-42.09,-511.60	0/0:119:119,0:40:-0.00,-35.77,-434.93	0/1:216:120,96:40:-285.55,0.00,-373.62	0/1:155:70,85:40:-263.74,0.00,-209.41
436	51	18 days, 4:50:00	G	C	.	PASS	NS=74;AF=0.128	GT:DP:AD:GQ:GL	0/1:31:14,17:40:-45.44,0.00,-36.86	0/0:31:31,0:40:-0.00,-9.93,-102.17	0/0:99:99,0:40:-0.00,-30.39,-323.67	0/1:36:18,18:40:-47.20,0.00,-48.38	0/1:19:9,10:40:-26.25,0.00,-24.18	0/1:33:16,17:40:-44.84,0.00,-42.77	./.	0/0:112:112,0:40:-0.00,-34.30,-366.01	./.	0/0:82:82,0:40:0.00,-25.27,-268.29	1/1:82:0,82:40:-265.92,-24.08,0.00	0/0:106:106,0:40:-0.00,-32.49,-346.47	./.	./.	0/0:22:22,0:40:-0.00,-7.22,-72.85	0/0:16:16,0:40:-0.00,-5.42,-53.31	0/0:42:42,0:40:-0.00,-13.24,-138.00	./.	0/0:39:39,0:40:-0.00,-12.34,-128.22	0/0:42:42,0:40:-0.00,-13.24,-138.00	0/0:70:70,0:40:-0.00,-21.66,-229.20	0/1:43:16,27:40:-74.41,0.00,-39.76	0/1:44:24,20:40:-51.31,0.00,-65.52	0/0:37:37,0:40:-0.00,-11.74,-121.71	0/1:44:22,22:40:-57.82,0.00,-59.01	0/1:48:26,22:40:-56.62,0.00,-70.83	0/0:40:40,0:40:-0.00,-12.64,-131.48	0/0:54:54,0:40:0.00,-16.85,-177.08	0/0:26:26,0:40:-0.00,-8.43,-85.88	0/0:17:17,0:40:-0.00,-5.72,-56.56	0/0:23:23,0:40:-0.00,-7.53,-76.11	0/0:46:46,0:40:-0.00,-14.44,-151.03	./.	0/1:49:23,26:40:-69.35,0.00,-60.76	0/0:51:51,0:40:-0.00,-15.95,-167.31	0/0:33:33,0:40:-0.00,-10.53,-108.68	0/0:33:33,0:40:-0.00,-10.53,-108.68	0/0:57:57,0:40:-0.00,-17.75,-186.86	./.	0/0:93:93,0:40:-0.00,-28.58,-304.12	0/1:73:42,30:40:-75.46,0.00,-115.73
438	85	438:84	T	C	.	PASS	NS=77;AF=0.305	GT:DP:AD:GQ:GL	0/0:11:11,0:40:-0.00,-3.56,-37.82	1/1:25:0,25:40:-84.20,-7.24,-0.00	0/1:73:44,29:40:-76.07,0.00,-127.44	0/0:11:11,0:40:-0.00,-3.56,-37.82	0/0:31:31,0:40:-0.00,-9.58,-105.60	0/0:21:21,0:40:-0.00,-6.57,-71.71	./.	0/0:21:21,0:40:-0.00,-6.57,-71.71	./.	./.	./.	./.	0/0:33:33,0:40:-0.00,-10.18,-112.38	0/0:158:158,0:40:0.00,-47.79,-536.04	0/0:48:48,0:40:-0.00,-14.70,-163.22	0/1:95:61,34:40:-86.40,0.00,-178.44	0/1:73:44,29:40:-76.07,0.00,-127.44	0/0:4:4,0:20:-0.01,-1.47,-14.11	0/0:73:73,0:40:0.00,-22.22,-247.95	0/0:96:96,0:40:-0.00,-29.14,-325.90	0/0:143:143,0:40:0.00,-43.28,-485.20	0/1:54:31,23:40:-61.45,0.00,-89.10	1/1:45:0,44:40:-148.59,-12.96,-0.00	0/0:37:37,0:40:-0.00,-11.39,-125.94	0/0:62:62,0:40:0.00,-18.91,-210.67	0/1:98:43,55:40:-156.67,0.00,-116.53	1/1:117:0,116:40:-392.62,-34.62,0.00	./.	0/1:56:28,28:40:-77.80,0.00,-78.33	0/1:60:27,32:40:-90.45,0.00,-74.04	0/1:48:16,32:40:-93.76,0.00,-40.07	0/0:64:64,0:40:-0.00,-19.51,-217.45	1/1:128:0,128:40:-433.29,-38.23,0.00	0/0:107:107,0:40:0.00,-32.45,-363.19	0/0:47:47,0:40:-0.00,-14.39,-159.83	0/0:31:31,0:40:-0.00,-9.58,-105.60	0/1:108:44,64:40:-184.17,0.00,-116.91	0/0:48:47,1:40:-0.00,-11.31,-156.44	./.	0/0:136:135,1:40:0.00,-37.78,-454.70	1/1:75:0,75:40:-253.66,-22.29,0.00
450	78	450:77	C	T	.	PASS	NS=76;AF=0.204	GT:DP:AD:GQ:GL	0/0:33:33,0:40:-0.00,-10.34,-112.94	1/1:42:2,40:40:-128.29,-5.43,-0.00	./.	1/1:7:0,7:22:-22.98,-1.71,-0.01	0/0:49:49,0:40:-0.00,-15.15,-167.30	0/0:33:33,0:40:-0.00,-10.34,-112.94	0/0:204:204,0:40:0.00,-61.78,-693.93	./.	./.	./.	./.	./.	./.	./.	0/1:102:47,55:40:-155.77,0.00,-129.41	0/1:76:39,37:40:-102.44,0.00,-110.05	0/0:94:94,0:40:0.00,-28.69,-320.19	0/0:125:125,0:40:0.00,-38.02,-425.52	0/0:74:74,0:40:0.00,-22.67,-252.24	1/1:71:1,70:40:-233.62,-17.56,0.00	0/0:121:121,0:40:0.00,-36.81,-411.93	1/1:68:0,68:40:-230.22,-20.05,0.00	0/0:87:87,0:40:-0.00,-26.58,-296.41	0/1:121:58,62:40:-174.14,0.00,-161.37	0/0:72:70,0:40:0.00,-21.47,-238.65	0/1:110:44,66:40:-190.74,0.00,-116.81	0/0:92:92,0:40:0.00,-28.09,-313.39	0/1:84:58,26:40:-62.66,0.00,-172.20	0/0:46:46,0:40:-0.00,-14.25,-157.11	0/0:54:54,0:40:0.00,-16.65,-184.29	0/1:78:45,33:40:-88.25,0.00,-129.83	0/0:44:44,0:40:-0.00,-13.65,-150.31	0/1:79:24,55:40:-162.69,0.00,-58.18	0/0:110:110,0:40:0.00,-33.50,-374.55	0/0:142:142,0:40:0.00,-43.13,-483.27	1/1:60:0,60:40:-203.04,-17.64,0.00	0/0:66:66,0:40:0.00,-20.27,-225.06	0/0:83:83,0:40:0.00,-25.38,-282.82	0/0:32:32,0:40:-0.00,-10.04,-109.54	0/0:203:202,1:40:0.00,-58.08,-683.73	1/1:116:1,114:40:-383.11,-30.79,0.00
459	63	459:62	C	T	.	PASS	NS=75;AF=0.060	GT:DP:AD:GQ:GL	./.	0/0:22:22,0:40:-0.00,-7.37,-76.76	0/1:78:35,43:40:-122.05,0.00,-96.77	0/1:22:11,11:40:-30.05,0.00,-31.98	0/0:28:28,0:40:-0.00,-9.17,-97.17	0/0:18:18,0:40:-0.00,-6.17,-63.16	./.	0/0:150:148,2:40:0.00,-39.08,-498.56	./.	0/0:66:66,0:40:0.00,-20.61,-226.43	./.	0/0:84:84,0:40:-0.00,-26.02,-287.66	./.	0/0:68:68,0:40:-0.00,-21.21,-233.23	0/0:26:26,0:40:-0.00,-8.57,-90.37	0/0:35:35,0:40:-0.00,-11.28,-120.98	0/0:28:27,0:40:-0.00,-8.87,-93.77	0/1:69:17,52:40:-155.37,0.00,-38.25	0/0:30:30,0:40:-0.00,-9.78,-103.98	./.	./.	0/1:34:20,14:40:-36.64,0.00,-58.98	0/0:23:23,0:40:-0.00,-7.67,-80.16	0/0:52:52,0:40:0.00,-16.40,-178.81	0/0:47:47,0:40:-0.00,-14.89,-161.80	0/0:26:26,0:40:-0.00,-8.57,-90.37	0/0:11:11,0:40:-0.00,-4.06,-39.35	0/0:40:40,0:40:-0.00,-12.79,-137.99	0/0:18:18,0:40:-0.00,-6.17,-63.16	0/0:16:16,0:40:-0.00,-5.56,-56.35	0/0:29:29,0:40:-0.00,-9.48,-100.57	0/0:23:23,0:40:-0.00,-7.67,-80.16	0/0:15:15,0:40:-0.00,-5.26,-52.95	0/0:23:23,0:40:-0.00,-7.67,-80.16	0/0:16:16,0:40:-0.00,-5.56,-56.35	0/0:69:69,0:40:0.00,-21.51,-236.64	0/0:25:25,0:40:-0.00,-8.27,-86.97	0/0:55:55,0:40:0.00,-17.30,-189.01	0/0:10:10,0:40:-0.00,-3.76,-35.94	0/0:40:40,0:40:-0.00,-12.79,-137.99	0/0:31:31,0:40:-0.00,-10.08,-107.38
471	101	471:100	T	C	.	PASS	NS=90;AF=0.106	GT:DP:AD:GQ:GL	0/1:16:7,9:40:-39.10,0.00,-30.14	1/1:55:0,55:40:-273.56,-16.55,0.00	0/0:47:47,0:40:-0.00,-15.17,-235.67	0/0:10:10,0:40:-0.00,-4.03,-50.95	0/0:20:20,0:40:-0.00,-7.04,-100.88	0/0:35:35,0:40:-0.00,-11.56,-175.76	0/1:34:18,16:40:-68.62,0.00,-79.63	0/0:58:58,0:40:-0.00,-18.48,-290.59	0/0:60:60,0:40:0.00,-19.08,-300.57	0/0:38:38,0:40:-0.00,-12.46,-190.74	0/0:54:54,0:40:0.00,-17.28,-270.62	0/1:60:27,33:40:-145.67,0.00,-116.74	0/0:79:79,0:40:-0.00,-24.80,-395.43	0/0:126:126,0:40:-0.00,-38.95,-630.08	./.	0/0:88:88,0:40:0.00,-27.51,-440.36	1/1:23:0,23:40:-113.80,-6.92,-0.00	0/0:71:71,0:40:0.00,-22.39,-355.49	0/0:59:59,0:40:-0.00,-18.78,-295.58	1/1:41:1,40:40:-193.68,-7.34,-0.00	0/0:116:116,0:40:-0.00,-35.94,-580.15	0/0:31:31,0:40:-0.00,-10.35,-155.79	0/0:89:89,0:40:0.00,-27.81,-445.35	0/0:50:50,0:40:-0.00,-16.07,-250.65	0/0:39:39,0:40:-0.00,-12.76,-195.73	0/0:72:72,0:40:-0.00,-22.69,-360.48	0/0:102:102,0:40:0.00,-31.72,-510.26	0/0:85:85,0:40:0.00,-26.61,-425.38	0/0:31:31,0:40:-0.00,-10.35,-155.79	0/0:26:26,0:40:-0.00,-8.85,-130.83	0/0:38:38,0:40:-0.00,-12.46,-190.74	0/0:28:28,0:40:-0.00,-9.45,-140.81	0/0:94:94,0:40:0.00,-29.32,-470.32	0/0:126:126,0:40:-0.00,-38.95,-630.08	0/0:121:121,0:40:0.00,-37.44,-605.11	0/0:44:44,0:40:-0.00,-14.27,-220.69	0/0:96:96,0:40:0.00,-29.92,-480.30	0/0:53:53,0:40:-0.00,-16.97,-265.63	0/0:23:23,0:40:-0.00,-7.94,-115.85	0/0:146:146,0:40:0.00,-44.97,-729.93	0/0:137:137,0:40:-0.00,-42.26,-684.99
475	60	19 days, 19:59:00	A	T	.	PASS	NS=74;AF=0.189	GT:DP:AD:GQ:GL	0/1:37:23,14:40:-43.10,0.00,-79.18	0/0:36:36,0:40:-0.00,-11.27,-141.52	0/1:35:17,18:40:-59.32,0.00,-56.35	0/0:23:23,0:40:-0.00,-7.36,-90.75	0/0:46:44,2:40:-0.00,-6.47,-164.95	0/0:31:31,0:40:-0.00,-9.77,-121.99	0/0:33:33,0:40:-0.00,-10.37,-129.80	./.	./.	./.	0/0:76:76,0:40:-0.00,-23.31,-297.73	1/1:18:0,18:40:-69.36,-4.92,-0.00	0/0:63:63,0:40:0.00,-19.40,-246.96	0/0:82:82,0:40:-0.00,-25.12,-321.16	./.	0/0:93:93,0:40:0.00,-28.43,-364.11	./.	./.	0/0:47:47,0:40:-0.00,-14.58,-184.47	0/0:84:84,0:40:0.00,-25.72,-328.97	./.	0/1:53:16,37:40:-128.10,0.00,-47.03	0/1:95:56,39:40:-123.27,0.00,-190.59	./.	0/0:69:69,0:40:0.00,-21.20,-270.39	0/0:74:74,0:40:0.00,-22.71,-289.91	0/0:112:112,0:40:-0.00,-34.15,-438.31	0/1:92:42,50:40:-167.13,0.00,-136.82	0/0:83:83,0:40:0.00,-25.42,-325.06	0/0:40:40,0:40:-0.00,-12.48,-157.14	0/0:69:69,0:40:0.00,-21.20,-270.39	0/1:57:32,25:40:-80.04,0.00,-108.30	0/1:75:32,43:40:-144.91,0.00,-102.89	0/0:113:113,0:40:0.00,-34.45,-442.22	0/0:85:85,0:40:0.00,-26.02,-332.87	0/1:39:18,21:40:-69.84,0.00,-59.05	0/1:76:50,26:40:-78.22,0.00,-172.88	0/0:103:103,0:40:0.00,-31.44,-403.17	0/0:29:29,0:40:-0.00,-9.16,-114.18	0/0:167:167,0:40:0.00,-50.70,-653.10	0/0:139:139,0:40:0.00,-42.27,-543.75
506	57	21 days, 2:56:00	A	G	.	PASS	NS=83;AF=0.078	GT:DP:AD:GQ:GL	0/0:19:19,0:40:-0.00,-6.44,-66.65	0/0:27:27,0:40:-0.00,-8.85,-93.91	0/1:41:20,21:40:-58.48,0.00,-57.00	0/0:14:14,0:40:-0.00,-4.94,-49.62	0/0:24:24,0:40:-0.00,-7.95,-83.69	0/1:27:20,7:40:-15.00,0.00,-61.21	0/0:69:69,0:40:-0.00,-21.49,-236.99	0/0:80:80,0:40:-0.00,-24.80,-274.47	0/0:54:54,0:40:-0.00,-16.97,-185.89	0/0:70:70,0:40:-0.00,-21.79,-240.40	0/0:86:86,0:40:0.00,-26.60,-294.91	0/0:70:70,0:40:-0.00,-21.79,-240.40	0/0:30:30,0:40:-0.00,-9.75,-104.13	0/0:26:26,0:40:-0.00,-8.55,-90.50	0/0:21:21,0:40:-0.00,-7.05,-73.47	0/1:27:11,16:40:-45.66,0.00,-30.55	0/1:27:12,15:40:-42.25,0.00,-33.96	0/0:42:42,0:40:-0.00,-13.36,-145.01	0/1:20:12,8:40:-20.51,0.00,-36.06	./.	./.	0/1:17:10,7:40:-18.00,0.00,-30.15	0/0:22:22,0:40:-0.00,-7.35,-76.87	0/0:37:37,0:40:-0.00,-11.86,-127.98	0/0:25:25,0:40:-0.00,-8.25,-87.09	0/0:27:27,0:40:-0.00,-8.85,-93.91	0/1:12:8,4:40:-9.29,-0.00,-24.84	0/0:19:19,0:40:-0.00,-6.44,-66.65	0/0:29:29,0:40:-0.00,-9.45,-100.72	0/0:17:17,0:40:-0.00,-5.84,-59.84	0/0:24:24,0:40:-0.00,-7.95,-83.69	0/1:23:9,14:40:-40.05,0.00,-24.94	0/0:23:23,0:40:-0.00,-7.65,-80.28	0/0:15:15,0:40:-0.00,-5.24,-53.03	./.	0/0:11:11,0:40:-0.00,-4.04,-39.40	0/0:14:14,0:40:-0.00,-4.94,-49.62	0/0:56:56,0:40:0.00,-17.58,-192.70	0/0:82:82,0:40:-0.00,-25.40,-281.28	0/0:39:39,0:40:-0.00,-12.46,-134.79	0/0:19:19,0:40:-0.00,-6.44,-66.65
507	72	507:71	C	T	.	PASS	NS=84;AF=0.173	GT:DP:AD:GQ:GL	0/0:36:36,0:40:-0.00,-11.18,-115.45	0/0:54:54,0:40:0.00,-16.60,-172.49	0/0:100:100,0:40:0.00,-30.43,-318.28	0/0:21:21,0:40:-0.00,-6.67,-67.91	0/1:59:33,26:40:-64.30,0.00,-87.84	1/1:16:0,16:40:-49.35,-3.81,-0.00	0/0:26:26,0:40:-0.00,-8.18,-83.76	0/0:258:258,0:40:0.00,-77.95,-819.01	./.	./.	0/0:350:350,0:40:0.00,-105.62,-1110.58	./.	./.	0/1:78:32,46:40:-121.97,0.00,-78.96	0/1:71:44,27:40:-63.86,0.00,-119.09	0/0:117:116,0:40:0.00,-35.24,-368.98	0/0:192:190,0:40:0.00,-57.50,-603.51	0/0:153:153,0:40:0.00,-46.37,-486.25	0/1:29:11,18:40:-47.97,0.00,-27.14	0/0:97:97,0:40:0.00,-29.53,-308.77	0/0:145:145,0:40:0.00,-43.96,-460.89	0/0:86:86,0:40:0.00,-26.22,-273.91	0/0:100:100,0:40:0.00,-30.43,-318.28	0/0:143:139,0:40:0.00,-42.16,-441.88	0/0:88:88,0:40:-0.00,-26.82,-280.25	0/0:62:62,0:40:0.00,-19.00,-197.85	0/0:78:78,0:40:-0.00,-23.82,-248.55	0/0:109:109,0:40:0.00,-33.14,-346.80	0/0:215:215,0:40:0.00,-65.02,-682.74	0/0:54:54,0:40:0.00,-16.60,-172.49	0/0:111:111,0:40:0.00,-33.74,-353.14	0/0:112:112,0:40:0.00,-34.04,-356.31	0/1:48:23,25:40:-64.44,0.00,-59.45	0/1:75:46,29:40:-68.99,0.00,-124.23	0/1:98:63,35:40:-81.09,0.00,-171.19	0/0:109:109,0:40:0.00,-33.14,-346.80	0/0:140:140,0:40:0.00,-42.46,-445.05	0/0:188:188,0:40:-0.00,-56.90,-597.17	./.	0/1:128:71,57:40:-141.79,0.00,-187.52	0/1:87:44,43:40:-109.75,0.00,-114.28
510	32	21 days, 6:31:00	A	T	.	PASS	NS=89;AF=0.140	GT:DP:AD:GQ:GL	0/0:16:16,0:40:-0.00,-5.20,-78.55	0/0:15:15,0:40:-0.00,-4.90,-73.74	0/0:43:43,0:40:-0.00,-13.33,-208.49	0/0:22:22,0:40:-0.00,-7.01,-107.43	0/0:9:9,0:37:-0.00,-3.09,-44.86	0/0:17:17,0:40:-0.00,-5.50,-83.36	0/0:11:11,0:40:-0.00,-3.69,-54.48	0/0:44:44,0:40:-0.00,-13.63,-213.31	0/0:88:88,0:40:0.00,-26.87,-425.07	0/0:70:70,0:40:0.00,-21.45,-338.44	0/0:102:102,0:40:-0.00,-31.09,-492.45	0/0:60:60,0:40:-0.00,-18.44,-290.31	0/1:66:30,36:40:-153.01,0.00,-125.68	0/0:94:94,0:40:-0.00,-28.68,-453.94	0/0:25:25,0:40:-0.00,-7.91,-121.86	0/0:53:53,0:40:0.00,-16.34,-256.62	0/1:32:5,27:40:-119.93,0.00,-15.59	0/0:55:55,0:40:0.00,-16.94,-266.25	0/0:29:29,0:40:-0.00,-9.11,-141.11	0/0:26:26,0:40:-0.00,-8.21,-126.68	0/0:71:71,0:40:0.00,-21.76,-343.25	0/0:32:32,0:40:-0.00,-10.02,-155.55	0/0:58:58,0:40:-0.00,-17.84,-280.69	0/0:31:31,0:40:-0.00,-9.71,-150.74	0/0:14:14,0:40:-0.00,-4.60,-68.92	0/1:33:16,17:40:-71.50,0.00,-68.23	0/0:39:39,0:40:-0.00,-12.12,-189.24	0/0:36:36,0:40:-0.00,-11.22,-174.80	0/0:36:36,0:40:-0.00,-11.22,-174.80	0/1:19:12,7:40:-27.59,0.00,-53.19	0/0:42:42,0:40:-0.00,-13.03,-203.68	0/0:17:17,0:40:-0.00,-5.50,-83.36	0/0:43:43,0:40:-0.00,-13.33,-208.49	0/0:49:49,0:40:-0.00,-15.13,-237.37	0/1:46:29,17:40:-67.59,0.00,-126.88	0/1:31:14,17:40:-72.10,0.00,-59.21	0/0:34:34,0:40:-0.00,-10.62,-165.18	0/1:45:21,24:40:-101.58,0.00,-88.68	1/1:27:1,26:27:-118.78,-2.16,-0.00	0/0:67:67,0:40:0.00,-20.55,-324.00	0/0:19:19,0:40:-0.00,-6.10,-92.99
514	31	21 days, 10:30:00	A	G	.	PASS	NS=78;AF=0.397	GT:DP:AD:GQ:GL	0/0:18:18,0:40:-0.00,-5.45,-88.79	0/1:31:18,13:40:-54.56,0.00,-79.43	0/1:57:24,33:40:-145.06,0.00,-101.11	./.	./.	0/0:23:23,0:40:-0.00,-6.95,-113.38	0/0:11:11,0:40:-0.00,-3.34,-54.38	0/1:106:74,32:40:-125.40,0.00,-332.19	0/0:110:110,0:40:-0.00,-33.14,-541.13	0/0:66:66,0:40:-0.00,-19.90,-324.79	1/1:14:0,14:40:-68.54,-3.95,-0.00	./.	./.	0/1:142:94,48:40:-193.23,0.00,-419.69	1/1:14:0,14:40:-68.54,-3.95,-0.00	0/0:55:55,0:40:0.00,-16.58,-270.71	1/1:53:1,52:40:-250.46,-10.77,-0.00	0/0:59:59,0:40:0.00,-17.79,-290.38	0/1:61:21,40:40:-178.28,0.00,-85.15	0/0:45:45,0:40:-0.00,-13.57,-221.54	1/1:115:0,115:40:-565.12,-34.35,0.00	0/1:36:30,6:40:-18.63,0.00,-136.93	0/0:92:92,0:40:0.00,-27.72,-452.63	0/1:57:39,18:40:-71.31,0.00,-174.86	0/1:31:21,10:40:-39.81,0.00,-94.18	0/1:25:20,5:40:-17.03,0.00,-91.07	0/1:93:72,21:40:-75.23,0.00,-326.27	0/1:59:44,15:40:-55.96,0.00,-198.84	0/1:32:27,5:40:-14.92,0.00,-123.38	0/1:44:35,9:40:-30.98,0.00,-159.10	0/1:63:52,11:40:-35.09,0.00,-236.97	0/1:35:20,15:40:-63.19,0.00,-88.06	0/1:62:41,21:40:-84.56,0.00,-183.18	0/1:87:45,42:40:-180.28,0.00,-195.33	0/0:89:89,0:40:0.00,-26.82,-437.88	0/1:44:33,11:40:-40.81,0.00,-149.27	0/0:81:81,0:40:0.00,-24.41,-398.54	0/0:49:49,0:40:-0.00,-14.78,-241.21	0/0:29:29,0:40:-0.00,-8.76,-142.88	0/0:149:149,0:40:0.00,-44.88,-732.88	0/1:24:4,20:40:-91.08,-0.00,-12.71
517	32	21 days, 13:31:00	G	T	.	PASS	NS=79;AF=0.070	GT:DP:AD:GQ:GL	0/0:23:23,0:40:-0.00,-7.76,-68.02	0/0:35:35,0:40:-0.00,-11.36,-102.66	0/0:38:38,0:40:-0.00,-12.26,-111.32	0/0:14:14,0:40:-0.00,-5.05,-42.05	0/0:19:19,0:40:-0.00,-6.56,-56.48	0/0:33:33,0:40:-0.00,-10.76,-96.89	0/0:11:11,0:40:-0.00,-4.15,-33.39	./.	0/0:23:23,0:40:-0.00,-7.76,-68.02	0/0:32:32,0:40:-0.00,-10.46,-94.00	0/1:108:66,42:40:-87.93,0.00,-158.84	0/1:86:44,42:40:-94.54,0.00,-101.95	./.	0/0:64:64,0:40:0.00,-20.08,-186.36	0/0:9:9,0:40:-0.00,-3.55,-27.61	0/0:72:72,0:40:-0.00,-22.48,-209.45	0/0:26:26,0:40:-0.00,-8.66,-76.68	./.	0/0:45:45,0:40:-0.00,-14.37,-131.52	0/0:32:32,0:40:-0.00,-10.46,-94.00	0/0:161:161,0:40:-0.00,-49.22,-466.34	0/0:35:35,0:40:-0.00,-11.36,-102.66	0/0:52:52,0:40:-0.00,-16.47,-151.73	0/0:49:49,0:40:-0.00,-15.57,-143.07	0/0:43:43,0:40:-0.00,-13.77,-125.75	0/0:28:28,0:40:-0.00,-9.26,-82.45	0/0:107:107,0:40:0.00,-33.00,-310.48	0/0:94:94,0:40:0.00,-29.09,-272.95	0/0:18:18,0:40:-0.00,-6.25,-53.59	0/0:38:38,0:40:-0.00,-12.26,-111.32	0/0:33:33,0:40:-0.00,-10.76,-96.89	0/0:23:23,0:40:-0.00,-7.76,-68.02	0/0:30:30,0:40:-0.00,-9.86,-88.23	0/0:77:77,0:40:0.00,-23.98,-223.89	0/1:75:14,61:40:-152.69,0.00,-18.66	0/1:17:14,3:33:-2.71,-0.00,-36.09	0/0:31:31,0:40:-0.00,-10.16,-91.11	0/0:47:47,0:40:-0.00,-14.97,-137.30	./.	0/0:77:77,0:40:0.00,-23.98,-223.89	0/1:102:57,45:40:-98.39,0.00,-134.67
519	13	21 days, 15:12:00	T	A	.	PASS	NS=76;AF=0.086	GT:DP:AD:GQ:GL	0/0:23:23,0:40:-0.00,-7.67,-84.16	./.	0/0:53:53,0:40:0.00,-16.69,-191.81	0/0:14:14,0:40:-0.00,-4.96,-51.86	0/0:13:13,0:40:-0.00,-4.66,-48.27	0/0:21:21,0:40:-0.00,-7.06,-76.98	0/0:43:43,0:40:-0.00,-13.68,-155.93	0/0:58:58,0:40:0.00,-18.20,-209.76	0/1:58:42,16:40:-39.22,0.00,-134.14	0/1:36:18,18:40:-53.02,0.00,-54.64	1/1:40:0,40:40:-141.92,-11.16,-0.00	./.	0/1:42:12,30:40:-94.27,0.00,-31.30	./.	0/1:24:18,6:40:-13.56,-0.00,-58.25	0/0:22:22,0:40:-0.00,-7.36,-80.57	0/0:39:39,0:40:-0.00,-12.48,-141.57	0/0:80:80,0:40:0.00,-24.82,-288.70	0/0:21:21,0:40:-0.00,-7.06,-76.98	0/0:18:18,0:40:-0.00,-6.16,-66.22	0/1:16:8,8:40:-23.15,0.00,-24.77	0/0:17:17,0:40:-0.00,-5.86,-62.63	0/0:32:32,0:40:-0.00,-10.37,-116.46	0/0:32:32,0:40:-0.00,-10.37,-116.46	0/0:33:32,1:40:-0.00,-7.09,-112.87	0/0:23:23,0:40:-0.00,-7.67,-84.16	0/0:18:18,0:40:-0.00,-6.16,-66.22	0/0:11:11,0:40:-0.00,-4.05,-41.10	0/1:40:12,28:40:-87.70,0.00,-31.90	0/1:17:9,8:40:-22.85,0.00,-28.06	0/0:16:16,0:40:-0.00,-5.56,-59.04	0/0:17:17,0:40:-0.00,-5.86,-62.63	0/0:28:28,0:40:-0.00,-9.17,-102.10	0/0:10:10,0:40:-0.00,-3.75,-37.51	0/0:14:14,0:40:-0.00,-4.96,-51.86	0/0:18:18,0:40:-0.00,-6.16,-66.22	0/0:54:54,0:40:0.00,-16.99,-195.40	0/1:36:16,20:40:-60.19,0.00,-47.46	0/1:63:16,47:40:-148.96,0.00,-39.34	0/0:20:20,0:40:-0.00,-6.76,-73.39	0/0:22:22,0:40:-0.00,-7.36,-80.57
532	69	532:68	G	A	.	PASS	NS=79;AF=0.158	GT:DP:AD:GQ:GL	0/0:17:17,0:40:-0.00,-5.63,-67.77	0/0:35:35,0:40:-0.00,-11.04,-138.38	0/0:43:43,0:40:-0.00,-13.45,-169.77	0/0:16:16,0:40:-0.00,-5.33,-63.85	0/1:18:8,10:40:-33.30,0.00,-26.54	0/0:20:20,0:40:-0.00,-6.53,-79.54	0/0:84:84,0:40:-0.00,-25.79,-330.61	./.	./.	./.	0/0:98:98,0:40:0.00,-30.01,-385.53	./.	1/1:120:0,120:40:-469.67,-35.55,0.00	./.	0/1:49:26,23:40:-74.97,0.00,-87.82	0/1:102:35,67:40:-231.62,0.00,-107.17	0/0:68:67,1:40:0.00,-17.05,-259.99	0/0:133:133,0:40:0.00,-40.54,-522.83	0/0:39:39,0:40:-0.00,-12.25,-154.08	0/0:57:57,0:40:0.00,-17.67,-224.69	0/0:40:40,0:40:-0.00,-12.55,-158.00	0/0:53:53,0:40:0.00,-16.46,-209.00	0/0:100:100,0:40:0.00,-30.61,-393.37	0/0:81:81,0:40:-0.00,-24.89,-318.84	0/1:41:18,23:40:-77.38,0.00,-58.84	0/0:55:55,0:40:-0.00,-17.06,-216.84	0/0:72:72,0:40:0.00,-22.18,-283.53	0/0:34:34,0:40:-0.00,-10.74,-134.46	0/1:75:32,43:40:-145.60,0.00,-103.53	0/0:26:26,0:40:-0.00,-8.34,-103.08	0/0:59:59,0:40:0.00,-18.27,-232.53	0/0:45:45,0:40:-0.00,-14.05,-177.61	0/0:60:60,0:40:0.00,-18.57,-236.46	0/0:63:63,0:40:-0.00,-19.47,-248.23	1/1:44:0,44:40:-171.53,-12.67,-0.00	0/0:40:39,1:40:-0.00,-8.63,-150.15	0/0:114:114,0:40:0.00,-34.82,-448.29	0/1:80:44,36:40:-116.64,0.00,-149.10	./.	0/0:91:91,0:40:-0.00,-27.90,-358.07	0/1:45:32,13:40:-36.94,0.00,-112.56
539	104	539:103	G	T	.	PASS	NS=80;AF=0.450	GT:DP:AD:GQ:GL	0/1:17:6,11:40:-36.09,0.00,-17.50	0/0:45:45,0:40:-0.00,-13.52,-168.61	0/1:67:35,32:40:-99.67,0.00,-111.03	0/0:21:21,0:40:-0.00,-6.30,-78.75	./.	0/0:18:18,0:40:-0.00,-5.40,-67.52	0/1:15:5,10:40:-32.95,-0.00,-14.35	./.	./.	./.	0/0:62:62,0:40:-0.00,-18.64,-232.26	0/0:53:53,0:40:-0.00,-15.93,-198.57	0/0:43:42,1:40:-0.00,-9.17,-153.64	0/0:59:58,1:40:-0.00,-13.99,-213.54	0/1:39:20,19:40:-59.42,0.00,-63.29	0/0:33:33,0:40:-0.00,-9.91,-123.68	0/1:56:33,23:40:-69.28,0.00,-106.85	0/0:111:111,0:40:-0.00,-33.38,-415.73	1/1:24:0,24:40:-89.73,-7.08,-0.00	0/1:41:20,21:40:-66.31,0.00,-62.69	0/0:65:64,0:40:0.00,-19.24,-239.75	0/0:33:33,0:40:-0.00,-9.91,-123.68	0/0:52:52,0:40:-0.00,-15.63,-194.82	0/1:41:14,27:40:-88.77,0.00,-40.23	0/0:19:19,0:40:-0.00,-5.70,-71.26	0/1:21:8,13:40:-42.38,0.00,-23.78	0/0:53:53,0:40:-0.00,-15.93,-198.57	1/1:40:0,40:40:-149.64,-11.89,-0.00	0/1:33:13,20:40:-64.97,0.00,-38.89	0/1:21:11,10:40:-31.14,0.00,-35.01	0/0:32:32,0:40:-0.00,-9.61,-119.94	0/0:38:38,0:40:-0.00,-11.41,-142.40	0/1:31:13,18:40:-58.09,0.00,-39.49	1/1:56:0,56:40:-209.55,-16.71,-0.00	0/1:49:29,20:40:-60.16,0.00,-93.98	0/0:27:27,0:40:-0.00,-8.10,-101.22	0/0:40:40,0:40:-0.00,-12.02,-149.89	0/1:43:15,28:40:-91.92,0.00,-43.37	./.	1/1:85:0,85:40:-318.13,-25.43,0.00	0/0:60:60,0:40:-0.00,-18.03,-224.77
540	17	22 days, 12:16:00	C	G	.	PASS	NS=80;AF=0.312	GT:DP:AD:GQ:GL	0/0:20:20,0:40:-0.00,-6.07,-96.78	0/1:17:15,2:40:-4.45,-0.00,-67.58	0/1:31:7,24:40:-106.00,0.00,-24.91	./.	1/1:15:0,15:40:-71.48,-3.93,-0.00	0/1:15:11,4:40:-14.67,-0.00,-48.95	./.	0/1:82:54,28:40:-109.88,0.00,-235.50	1/1:55:0,55:40:-263.77,-15.97,0.00	./.	0/1:53:28,25:40:-104.19,0.00,-119.24	0/0:32:32,0:40:-0.00,-9.68,-154.47	./.	0/1:38:25,13:40:-51.01,0.00,-109.33	1/1:44:0,44:40:-210.89,-12.66,-0.00	1/1:31:0,31:40:-148.40,-8.74,-0.00	0/0:74:74,0:40:0.00,-22.32,-356.38	1/1:100:0,100:40:-480.11,-29.51,0.00	0/0:41:41,0:40:-0.00,-12.39,-197.74	0/1:49:29,20:40:-81.35,0.00,-125.25	0/0:82:82,0:40:0.00,-24.73,-394.84	0/0:31:31,0:40:-0.00,-9.38,-149.66	0/1:56:21,35:40:-151.36,0.00,-84.69	0/1:31:20,11:40:-43.50,0.00,-87.40	0/0:39:39,0:40:-0.00,-11.79,-188.12	1/1:44:1,43:40:-201.28,-7.85,-0.00	0/1:55:42,13:40:-45.89,0.00,-185.94	0/1:68:44,24:40:-94.86,0.00,-191.64	0/1:31:24,7:40:-24.27,0.00,-106.63	0/1:15:6,9:40:-38.71,-0.00,-24.92	0/0:51:51,0:40:-0.00,-15.40,-245.81	0/0:27:27,0:40:-0.00,-8.17,-130.43	0/0:49:49,0:40:-0.00,-14.80,-236.20	0/1:51:25,26:40:-109.59,0.00,-105.42	0/0:32:32,0:40:-0.00,-9.68,-154.47	0/1:44:24,20:40:-82.86,0.00,-102.72	0/0:73:73,0:40:0.00,-22.02,-351.57	./.	0/0:10:10,0:37:-0.00,-3.06,-48.71	0/0:90:90,0:40:0.00,-27.14,-433.30	0/1:55:33,22:40:-89.16,0.00,-142.68
541	70	541:69	T	C	.	PASS	NS=91;AF=0.462	GT:DP:AD:GQ:GL	0/1:13:7,6:40:-19.49,0.00,-23.47	0/1:24:18,6:40:-16.18,0.00,-62.57	0/1:48:24,24:40:-78.36,0.00,-78.48	0/1:7:1,6:27:-21.30,-0.00,-2.14	0/1:23:14,9:40:-28.05,0.00,-47.45	0/1:34:21,13:40:-40.16,0.00,-71.13	0/1:15:11,4:40:-11.18,-0.00,-38.29	0/1:144:56,88:40:-296.23,0.00,-172.97	0/1:124:96,28:40:-70.91,0.00,-333.22	1/1:66:0,66:40:-254.36,-19.48,0.00	0/1:84:38,46:40:-152.35,0.00,-121.62	0/1:108:48,60:40:-199.11,0.00,-152.96	1/1:94:0,94:40:-362.32,-27.90,0.00	0/1:110:48,62:40:-206.22,0.00,-152.36	0/1:44:22,22:40:-71.85,0.00,-71.97	0/1:48:20,28:40:-93.78,0.00,-63.06	0/1:46:21,25:40:-82.82,0.00,-67.51	0/1:61:35,26:40:-82.16,0.00,-116.98	0/1:27:17,10:40:-30.70,0.00,-57.81	0/1:27:18,9:40:-26.84,0.00,-61.67	0/1:71:35,36:40:-117.70,0.00,-113.97	0/1:45:25,20:40:-63.84,0.00,-83.24	1/1:55:0,55:40:-211.94,-16.16,-0.00	0/1:44:27,17:40:-52.57,0.00,-91.25	0/1:15:6,9:40:-30.45,0.00,-19.01	1/1:37:0,37:40:-142.54,-10.75,-0.00	0/1:60:23,37:40:-124.87,0.00,-71.01	1/1:59:1,58:40:-219.66,-13.51,-0.00	0/1:46:21,25:40:-82.82,0.00,-67.51	0/1:25:14,11:40:-35.16,0.00,-46.84	0/1:33:16,17:40:-55.88,0.00,-52.15	0/0:22:22,0:40:-0.00,-6.35,-84.95	1/1:73:0,73:40:-281.35,-21.58,0.00	1/1:70:0,70:40:-269.78,-20.68,0.00	1/1:48:0,48:40:-184.95,-14.06,-0.00	0/0:45:43,1:40:-0.00,-9.12,-162.06	1/1:90:1,89:40:-339.18,-22.84,0.00	0/0:33:33,0:40:-0.00,-9.66,-127.36	0/0:66:66,0:40:0.00,-19.60,-254.60	0/0:68:67,1:40:0.00,-16.34,-254.60	0/1:69:22,47:40:-160.72,0.00,-64.45
547	84	547:83	A	G	.	PASS	NS=83;AF=0.355	GT:DP:AD:GQ:GL	0/0:36:36,0:40:-0.00,-10.94,-180.23	0/0:23:23,0:40:-0.00,-7.03,-115.30	0/0:26:26,0:40:-0.00,-7.93,-130.29	0/0:14:14,0:40:-0.00,-4.32,-70.36	0/0:25:25,0:40:-0.00,-7.63,-125.29	0/0:19:19,0:40:-0.00,-5.82,-95.33	0/1:24:9,15:40:-67.58,0.00,-38.06	./.	./.	./.	./.	0/0:108:108,0:40:-0.00,-32.61,-539.80	./.	0/0:150:146,4:40:0.00,-25.28,-709.60	0/0:59:59,0:40:0.00,-17.86,-295.09	0/1:126:63,63:40:-276.59,0.00,-277.03	0/1:76:33,43:40:-191.76,0.00,-142.26	0/0:135:135,0:40:-0.00,-40.74,-674.64	0/1:48:19,29:40:-130.28,0.00,-80.78	1/1:27:0,27:40:-134.40,-7.79,-0.00	0/0:64:63,1:40:-0.00,-14.37,-310.07	1/1:43:0,43:40:-214.30,-12.61,-0.00	0/0:54:54,0:40:-0.00,-16.36,-270.12	0/1:87:31,56:40:-253.37,0.00,-128.96	0/0:55:55,0:40:-0.00,-16.66,-275.11	0/0:57:57,0:40:0.00,-17.26,-285.10	1/1:100:0,100:40:-498.96,-29.76,0.00	0/1:81:46,35:40:-150.31,0.00,-205.68	0/1:58:42,16:40:-62.34,0.00,-192.63	0/0:36:36,0:40:-0.00,-10.94,-180.23	0/1:63:29,34:40:-150.73,0.00,-126.20	0/1:62:30,32:40:-141.04,0.00,-131.50	0/0:49:49,0:40:-0.00,-14.85,-245.15	0/1:56:26,30:40:-132.86,0.00,-113.33	1/1:81:0,81:40:-404.08,-24.04,0.00	0/0:63:63,0:40:0.00,-19.07,-315.07	0/0:99:99,0:40:0.00,-29.90,-494.85	./.	./.	1/1:81:0,81:40:-404.08,-24.04,0.00	0/0:76:76,0:40:0.00,-22.98,-379.99
548	78	548:77	T	G	.	PASS	NS=74;AF=0.081	GT:DP:AD:GQ:GL	0/0:14:14,0:40:-0.00,-4.90,-66.01	0/0:22:22,0:40:-0.00,-7.31,-102.64	0/0:22:22,0:40:-0.00,-7.31,-102.64	0/0:10:10,0:40:-0.00,-3.70,-47.70	./.	0/0:8:8,0:37:-0.00,-3.09,-38.54	0/0:18:18,0:40:-0.00,-6.10,-84.33	./.	./.	./.	./.	./.	./.	0/1:26:6,20:40:-83.05,0.00,-20.88	0/0:21:21,0:40:-0.00,-7.01,-98.06	0/0:21:21,0:40:-0.00,-7.01,-98.06	0/0:32:32,0:40:-0.00,-10.32,-148.42	0/1:41:24,17:40:-64.80,0.00,-98.77	0/0:21:21,0:40:-0.00,-7.01,-98.06	0/0:21:21,0:40:-0.00,-7.01,-98.06	0/0:19:19,0:40:-0.00,-6.40,-88.90	0/0:9:9,0:40:-0.00,-3.39,-43.12	0/0:15:15,0:40:-0.00,-5.20,-70.59	0/0:32:32,0:40:-0.00,-10.32,-148.42	0/0:19:19,0:40:-0.00,-6.40,-88.90	0/1:25:18,7:40:-23.84,0.00,-76.12	0/0:28:28,0:40:-0.00,-9.11,-130.11	0/0:26:26,0:40:-0.00,-8.51,-120.95	./.	0/0:14:14,0:40:-0.00,-4.90,-66.01	0/0:18:18,0:40:-0.00,-6.10,-84.33	0/0:24:24,0:40:-0.00,-7.91,-111.79	0/0:34:34,0:40:-0.00,-10.92,-157.58	0/0:30:30,0:40:-0.00,-9.72,-139.26	0/1:28:18,10:40:-36.67,0.00,-75.21	0/0:12:12,0:40:-0.00,-4.30,-56.86	0/1:10:6,4:40:-14.62,-0.00,-25.69	0/0:34:34,0:40:-0.00,-10.92,-157.58	0/0:38:38,0:40:-0.00,-12.12,-175.89	0/0:34:34,0:40:-0.00,-10.92,-157.58	0/0:30:30,0:40:-0.00,-9.72,-139.26
551	24	22 days, 23:23:00	C	A	.	PASS	NS=77;AF=0.071	GT:DP:AD:GQ:GL	0/1:18:10,8:40:-19.99,0.00,-28.46	0/0:50:50,0:40:-0.00,-15.79,-165.45	0/0:51:51,0:40:-0.00,-16.09,-168.72	0/0:25:25,0:40:-0.00,-8.27,-83.69	0/0:22:22,0:40:-0.00,-7.37,-73.88	0/0:40:40,0:40:-0.00,-12.79,-132.74	0/0:26:26,0:40:-0.00,-8.57,-86.96	./.	./.	./.	./.	./.	./.	./.	0/0:42:42,0:40:-0.00,-13.39,-139.28	0/1:72:34,38:40:-101.86,0.00,-90.71	0/0:68:68,0:40:0.00,-21.21,-224.31	0/0:120:120,0:40:0.00,-36.85,-394.37	0/0:23:23,0:40:-0.00,-7.67,-77.15	0/0:13:13,0:40:-0.00,-4.66,-44.44	0/0:28:28,0:40:-0.00,-9.18,-93.50	0/0:39:39,0:40:-0.00,-12.48,-129.47	0/1:33:13,20:40:-54.73,0.00,-33.76	0/0:85:85,0:40:-0.00,-26.32,-279.91	0/0:33:33,0:40:-0.00,-10.68,-109.85	0/0:31:31,0:40:-0.00,-10.08,-103.31	0/0:23:23,0:40:-0.00,-7.67,-77.15	0/1:17:5,12:40:-33.38,-0.00,-12.41	0/1:87:42,45:40:-120.24,0.00,-112.36	0/0:14:14,0:40:-0.00,-4.96,-47.71	0/0:51:51,0:40:-0.00,-16.09,-168.72	0/0:33:33,0:40:-0.00,-10.68,-109.85	0/0:18:18,0:40:-0.00,-6.17,-60.80	0/0:29:29,0:40:-0.00,-9.48,-96.77	0/0:34:34,0:40:-0.00,-10.98,-113.12	0/0:53:53,0:40:0.00,-16.70,-175.26	0/0:48:48,0:40:-0.00,-15.19,-158.91	0/0:70:70,0:40:0.00,-21.81,-230.85	0/0:101:100,1:40:0.00,-27.86,-325.69	0/0:57:57,0:40:0.00,-17.90,-188.34	0/0:21:21,0:40:-0.00,-7.07,-70.61
560	32	23 days, 8:31:00	T	C	.	PASS	NS=87;AF=0.282	GT:DP:AD:GQ:GL	0/0:32:32,0:40:-0.00,-9.77,-106.64	0/0:29:29,0:40:-0.00,-8.86,-96.71	0/1:64:30,34:40:-93.19,0.00,-80.63	0/0:11:11,0:40:-0.00,-3.45,-37.10	0/0:11:11,0:40:-0.00,-3.45,-37.10	0/0:28:27,1:40:-0.00,-5.25,-86.77	./.	0/0:82:82,0:40:0.00,-24.81,-272.21	0/1:54:32,22:40:-56.47,0.00,-90.26	0/1:86:36,50:40:-139.56,0.00,-93.88	0/0:100:98,2:40:0.00,-23.60,-318.57	0/0:70:70,0:40:-0.00,-21.20,-232.47	0/0:34:34,0:40:-0.00,-10.37,-113.26	1/1:26:0,26:40:-85.42,-7.29,-0.00	0/0:52:52,0:40:0.00,-15.78,-172.87	0/1:52:39,13:40:-27.27,0.00,-114.04	0/0:46:45,1:40:-0.00,-10.67,-146.38	0/0:117:117,0:40:0.00,-35.34,-388.11	1/1:39:0,39:40:-128.47,-11.20,-0.00	0/1:13:4,9:40:-25.75,-0.00,-9.87	0/1:24:17,7:40:-15.82,0.00,-49.61	0/0:26:26,0:40:-0.00,-7.96,-86.77	0/0:15:15,0:40:-0.00,-4.65,-50.35	0/1:66:47,19:40:-42.92,0.00,-136.32	1/1:24:0,24:40:-78.80,-6.68,-0.00	0/1:37:20,17:40:-45.02,0.00,-55.63	./.	0/0:14:14,0:40:-0.00,-4.35,-47.04	0/0:29:29,0:40:-0.00,-8.86,-96.71	0/1:17:9,8:40:-21.24,0.00,-25.22	1/1:47:0,47:40:-154.96,-13.60,-0.00	0/1:35:16,19:40:-52.25,0.00,-42.99	0/1:35:22,13:40:-32.38,0.00,-62.86	0/0:29:29,0:40:-0.00,-8.86,-96.71	0/0:12:12,0:40:-0.00,-3.75,-40.41	0/1:34:19,14:40:-36.29,0.00,-53.53	0/0:37:36,1:40:-0.00,-7.96,-116.57	0/1:87:54,33:40:-82.96,0.00,-153.18	0/1:158:88,70:40:-184.13,0.00,-244.41	0/1:40:24,16:40:-40.81,0.00,-67.98	0/0:15:15,0:40:-0.00,-4.65,-50.35
561	58	23 days, 9:57:00	C	A	.	PASS	NS=75;AF=0.340	GT:DP:AD:GQ:GL	0/0:24:24,0:40:-0.00,-7.28,-113.08	./.	0/1:62:23,39:40:-164.29,0.00,-89.66	0/0:24:24,0:40:-0.00,-7.28,-113.08	0/1:38:11,27:40:-115.20,0.00,-40.57	0/1:19:8,11:40:-45.84,0.00,-32.22	0/0:27:27,0:40:-0.00,-8.19,-127.15	0/1:46:30,16:40:-61.18,0.00,-127.33	0/1:37:27,10:40:-35.73,0.00,-115.96	0/0:37:37,0:40:-0.00,-11.20,-174.08	0/0:72:72,0:40:0.00,-21.73,-338.32	1/1:12:0,12:39:-55.86,-3.22,-0.00	0/0:30:30,0:40:-0.00,-9.09,-141.23	0/1:26:17,9:40:-34.35,0.00,-72.34	1/1:33:0,33:40:-154.41,-9.54,-0.00	0/1:21:14,7:40:-26.47,0.00,-59.77	0/1:54:31,23:40:-91.62,0.00,-129.61	0/1:94:24,70:40:-300.13,0.00,-84.72	1/1:13:0,13:40:-60.55,-3.52,-0.00	0/0:10:10,0:37:-0.00,-3.07,-47.38	0/0:7:7,0:27:-0.00,-2.17,-33.30	0/0:39:39,0:40:-0.00,-11.80,-183.47	0/1:24:15,9:40:-34.95,0.00,-63.56	0/0:63:63,0:40:0.00,-19.02,-296.09	0/0:47:47,0:40:-0.00,-14.21,-221.01	0/1:19:8,11:40:-45.84,0.00,-32.22	./.	0/1:15:13,2:40:-4.81,-0.00,-56.88	0/1:70:16,54:40:-232.27,0.00,-54.40	0/1:33:24,9:40:-32.24,0.00,-103.08	1/1:35:0,35:40:-163.79,-10.14,-0.00	0/0:41:41,0:40:-0.00,-12.40,-192.85	0/0:12:12,0:40:-0.00,-3.67,-56.76	./.	0/1:23:9,14:40:-58.71,0.00,-35.70	0/0:32:32,0:40:-0.00,-9.69,-150.62	0/1:18:3,15:40:-64.91,-0.00,-9.05	0/0:66:66,0:40:0.00,-19.93,-310.17	0/0:65:65,0:40:0.00,-19.63,-305.48	0/1:15:3,12:40:-51.74,-0.00,-9.96	./.
571	58	23 days, 19:57:00	A	G	.	PASS	NS=74;AF=0.223	GT:DP:AD:GQ:GL	0/1:29:16,13:40:-55.34,0.00,-71.03	0/1:39:25,14:40:-57.29,0.00,-112.64	1/1:35:0,35:40:-172.73,-10.11,-0.00	0/0:21:21,0:40:-0.00,-6.71,-104.93	0/1:51:27,24:40:-103.26,0.00,-118.94	1/1:17:0,17:40:-83.48,-4.69,-0.00	0/0:9:9,0:37:-0.00,-3.10,-45.43	./.	./.	./.	./.	./.	./.	./.	0/0:51:51,0:40:-0.00,-15.74,-253.68	0/1:77:33,44:40:-194.60,0.00,-140.87	1/1:51:0,51:40:-252.06,-14.93,-0.00	0/0:94:94,0:40:0.00,-28.68,-466.89	0/0:94:94,0:40:0.00,-28.68,-466.89	0/0:100:100,0:40:0.00,-30.49,-496.64	0/0:149:149,0:40:0.00,-45.24,-739.59	0/0:69:69,0:40:0.00,-21.16,-342.93	0/1:111:56,55:40:-238.90,0.00,-244.67	0/1:117:71,46:40:-192.47,0.00,-317.24	0/0:111:111,0:40:0.00,-33.80,-551.18	0/0:102:102,0:40:0.00,-31.09,-506.55	1/1:51:0,51:40:-252.06,-14.93,-0.00	0/0:152:152,0:40:0.00,-46.14,-754.47	0/0:32:32,0:40:-0.00,-10.02,-159.47	0/0:63:63,0:40:0.00,-19.35,-313.18	0/1:47:19,28:40:-124.30,0.00,-80.48	0/0:63:63,0:40:0.00,-19.35,-313.18	0/1:136:56,80:40:-355.33,0.00,-237.15	0/0:135:135,0:40:0.00,-41.03,-670.18	0/0:78:78,0:40:0.00,-23.87,-387.56	0/0:74:74,0:40:-0.00,-22.66,-367.72	0/0:101:101,0:40:-0.00,-30.79,-501.60	0/0:45:45,0:40:-0.00,-13.93,-223.93	./.	0/0:185:185,0:40:0.00,-56.08,-918.09	0/0:222:222,0:40:0.00,-67.22,-1101.55
572	22	23 days, 20:21:00	G	A	.	PASS	NS=77;AF=0.071	GT:DP:AD:GQ:GL	0/1:25:12,13:40:-32.58,0.00,-31.07	0/0:44:44,0:40:-0.00,-14.05,-140.14	./.	0/0:23:23,0:40:-0.00,-7.74,-74.04	0/0:41:41,0:40:-0.00,-13.15,-130.70	1/1:42:0,42:40:-130.58,-11.82,-0.00	0/0:57:57,0:40:0.00,-17.96,-181.07	0/0:118:118,0:40:0.00,-36.31,-373.09	./.	./.	0/0:47:47,0:40:-0.00,-14.96,-149.59	0/0:44:44,0:40:-0.00,-14.05,-140.14	./.	./.	0/0:46:46,0:40:-0.00,-14.65,-146.44	0/0:91:91,0:40:0.00,-28.19,-288.10	0/0:53:52,1:40:-0.00,-13.61,-162.18	0/0:62:58,0:40:0.00,-18.26,-184.21	0/0:57:57,0:40:0.00,-17.96,-181.07	0/0:30:30,0:40:-0.00,-9.84,-96.07	0/0:136:136,0:40:-0.00,-41.72,-429.75	0/0:40:40,0:40:-0.00,-12.85,-127.55	0/1:58:39,19:40:-41.55,0.00,-106.14	0/0:61:61,0:40:-0.00,-19.17,-193.66	0/0:64:64,0:40:0.00,-20.07,-203.10	0/0:71:71,0:40:0.00,-22.17,-225.14	0/0:88:88,0:40:-0.00,-27.28,-278.65	0/0:84:84,0:40:0.00,-26.08,-266.06	0/1:41:21,20:40:-49.81,0.00,-54.59	0/0:37:36,1:40:-0.00,-8.80,-111.81	0/0:48:47,1:40:-0.00,-12.11,-146.44	0/0:44:44,0:40:-0.00,-14.05,-140.14	0/0:63:63,0:40:0.00,-19.77,-199.95	0/0:84:84,0:40:0.00,-26.08,-266.06	./.	0/0:53:53,0:40:0.00,-16.76,-168.47	0/0:58:58,0:40:-0.00,-18.26,-184.21	0/0:47:47,0:40:-0.00,-14.96,-149.59	./.	0/0:122:122,0:40:0.00,-37.51,-385.68	0/0:114:114,0:40:-0.00,-35.10,-360.50
578	100	578:99	T	A	.	PASS	NS=89;AF=0.303	GT:DP:AD:GQ:GL	0/1:12:6,6:40:-26.04,0.00,-26.69	0/1:53:20,33:40:-147.51,0.00,-83.73	0/0:30:30,0:40:-0.00,-9.12,-149.33	0/1:25:7,18:40:-81.60,0.00,-27.73	0/1:26:7,19:40:-86.25,0.00,-27.43	0/1:38:20,18:40:-77.68,0.00,-88.25	0/0:8:8,0:31:-0.00,-2.50,-40.30	0/1:60:18,42:40:-190.01,0.00,-71.71	0/0:63:63,0:40:0.00,-19.05,-312.88	0/0:76:76,0:40:0.00,-22.96,-377.31	0/1:50:23,27:40:-118.68,0.00,-99.50	0/1:83:62,21:40:-79.01,0.00,-282.86	0/0:110:110,0:40:-0.00,-33.20,-545.82	0/1:76:46,30:40:-125.72,0.00,-205.67	1/1:61:0,61:40:-301.67,-17.80,0.00	0/0:86:86,0:40:0.00,-25.97,-426.87	0/1:49:20,29:40:-128.89,0.00,-84.94	0/0:49:49,0:40:-0.00,-14.84,-243.50	0/1:65:33,32:40:-138.94,0.00,-144.55	0/0:65:65,0:40:0.00,-19.65,-322.80	0/0:95:93,2:40:0.00,-18.77,-451.65	0/1:26:18,8:40:-31.74,0.00,-81.95	0/0:66:66,0:40:0.00,-19.95,-327.75	0/0:26:26,0:40:-0.00,-7.91,-129.51	0/0:47:47,0:40:-0.00,-14.23,-233.59	0/0:83:83,0:40:0.00,-25.07,-412.01	1/1:73:0,73:40:-361.14,-21.41,0.00	0/0:34:34,0:40:-0.00,-10.32,-169.16	0/1:19:9,10:40:-43.76,0.00,-39.45	0/0:33:33,0:40:-0.00,-10.02,-164.20	0/0:25:25,0:40:-0.00,-7.61,-124.55	0/0:53:53,0:40:-0.00,-16.04,-263.32	0/0:90:90,0:40:0.00,-27.18,-446.70	0/0:118:118,0:40:-0.00,-35.61,-585.47	0/0:70:67,3:40:-0.00,-6.29,-317.84	0/0:17:17,0:40:-0.00,-5.20,-84.91	0/1:46:18,28:40:-124.84,0.00,-75.93	0/1:76:30,46:40:-205.02,0.00,-126.37	0/1:27:20,7:40:-26.48,0.00,-91.56	0/1:155:56,99:40:-443.91,0.00,-231.45	0/1:136:63,73:40:-320.77,0.00,-271.86
579	19	24 days, 3:18:00	A	G	.	PASS	NS=89;AF=0.084	GT:DP:AD:GQ:GL	0/0:29:29,0:40:-0.00,-9.47,-144.03	0/1:32:14,18:40:-78.02,-0.00,-60.00	0/0:41:41,0:40:-0.00,-13.09,-202.96	0/0:16:16,0:40:-0.00,-5.56,-80.19	0/0:20:20,0:40:-0.00,-6.77,-99.84	0/0:24:24,0:40:-0.00,-7.97,-119.48	0/0:25:25,0:40:-0.00,-8.27,-124.39	./.	./.	0/0:116:116,0:40:0.00,-35.66,-571.27	0/0:126:126,0:40:0.00,-38.67,-620.37	0/0:62:62,0:40:0.00,-19.41,-306.09	0/0:106:106,0:40:0.00,-32.65,-522.16	0/1:84:30,54:40:-239.15,0.00,-122.91	0/0:32:32,0:40:-0.00,-10.38,-158.77	0/0:68:68,0:40:-0.00,-21.21,-335.55	0/0:67:67,0:40:-0.00,-20.91,-330.64	0/1:56:18,38:40:-169.01,0.00,-72.41	0/0:40:40,0:40:-0.00,-12.79,-198.05	0/0:34:34,0:40:-0.00,-10.98,-168.59	0/0:35:35,0:40:-0.00,-11.28,-173.50	0/0:19:19,0:40:-0.00,-6.46,-94.93	0/0:65:65,0:40:0.00,-20.31,-320.82	0/1:75:50,25:40:-99.45,0.00,-223.84	0/0:31:31,0:40:-0.00,-10.08,-153.86	0/0:35:35,0:40:-0.00,-11.28,-173.50	0/1:64:20,44:40:-196.06,0.00,-79.83	0/0:56:56,0:40:-0.00,-17.60,-276.62	0/0:50:50,0:40:-0.00,-15.80,-247.16	0/0:33:33,0:40:-0.00,-10.68,-163.68	0/0:44:44,0:40:-0.00,-13.99,-217.69	0/0:53:53,0:40:0.00,-16.70,-261.89	0/0:42:42,0:40:-0.00,-13.39,-207.87	0/0:57:57,0:40:0.00,-17.90,-281.53	0/0:14:14,0:40:-0.00,-4.96,-70.37	0/1:34:13,21:40:-92.15,-0.00,-54.48	0/0:78:78,0:40:0.00,-24.22,-384.66	0/0:85:85,0:40:-0.00,-26.33,-419.03	0/0:66:66,0:40:0.00,-20.61,-325.73	0/0:64:64,0:40:0.00,-20.01,-315.91	0/0:51:51,0:40:-0.00,-16.10,-252.07
597	38	24 days, 21:37:00	C	G	.	PASS	NS=79;AF=0.089	GT:DP:AD:GQ:GL	0/1:39:26,13:40:-41.25,0.00,-96.57	0/0:83:83,0:40:0.00,-25.70,-344.52	0/0:57:57,0:40:-0.00,-17.88,-237.11	0/1:13:6,7:40:-24.29,0.00,-21.77	0/0:33:33,0:40:-0.00,-10.65,-137.95	0/0:39:39,0:40:-0.00,-12.46,-162.74	0/0:7:7,0:35:-0.00,-2.83,-30.54	./.	./.	1/1:15:0,15:40:-60.35,-3.62,-0.00	0/0:258:258,0:40:-0.00,-78.38,-1067.51	0/0:92:92,0:40:0.00,-28.41,-381.70	./.	./.	0/0:103:103,0:40:0.00,-31.72,-427.15	0/0:191:191,0:40:0.00,-58.21,-790.71	0/1:171:82,89:40:-315.50,0.00,-288.20	0/0:116:116,0:40:0.00,-35.64,-480.86	0/0:69:69,0:40:0.00,-21.49,-286.68	0/0:137:137,0:40:0.00,-41.96,-567.61	0/0:166:166,0:40:0.00,-50.69,-687.42	0/0:118:118,0:40:0.00,-36.24,-489.12	0/0:193:193,0:40:0.00,-58.81,-798.97	0/0:171:171,0:40:0.00,-52.19,-708.08	0/0:98:98,0:40:0.00,-30.22,-406.49	0/0:138:138,0:40:-0.00,-42.26,-571.75	0/0:106:106,0:40:0.00,-32.63,-439.54	./.	0/0:97:96,0:40:0.00,-29.62,-398.23	0/0:89:89,0:40:0.00,-27.51,-369.31	0/1:84:45,39:40:-135.12,0.00,-161.53	0/0:71:71,0:40:0.00,-22.09,-294.95	0/0:137:137,0:40:0.00,-41.96,-567.61	0/0:174:174,0:40:0.00,-53.09,-720.47	0/0:252:251,1:40:0.00,-72.44,-1034.46	0/0:117:117,0:40:-0.00,-35.94,-484.99	0/0:258:258,0:40:-0.00,-78.38,-1067.51	0/0:72:72,0:40:0.00,-22.39,-299.08	0/0:43:43,0:40:-0.00,-13.66,-179.27	0/0:331:331,0:40:0.00,-100.35,-1369.10	0/0:240:240,0:40:0.00,-72.96,-993.14
599	72	599:71	A	G	.	PASS	NS=85;AF=0.106	GT:DP:AD:GQ:GL	0/1:28:11,17:40:-74.34,0.00,-46.82	0/0:25:25,0:40:-0.00,-8.08,-124.42	0/0:72:72,0:40:0.00,-22.23,-354.77	0/0:31:31,0:40:-0.00,-9.88,-153.82	0/0:19:18,1:19:-0.02,-1.39,-85.23	0/1:29:17,12:40:-49.53,0.00,-75.93	0/0:22:22,0:40:-0.00,-7.18,-109.72	./.	0/0:54:54,0:40:0.00,-16.81,-266.55	./.	0/0:51:51,0:40:-0.00,-15.91,-251.84	0/0:46:46,0:40:-0.00,-14.40,-227.34	0/0:80:80,0:40:0.00,-24.63,-393.97	0/0:61:61,0:40:0.00,-18.92,-300.85	0/0:31:31,0:40:-0.00,-9.88,-153.82	0/0:42:42,0:40:-0.00,-13.20,-207.74	0/1:51:35,16:40:-62.51,0.00,-157.52	0/0:107:107,0:40:0.00,-32.76,-526.30	0/1:21:10,11:40:-47.04,0.00,-44.03	0/0:43:43,0:40:-0.00,-13.50,-212.64	0/0:64:64,0:40:0.00,-19.82,-315.56	0/1:18:8,10:40:-43.04,0.00,-35.13	0/0:56:56,0:40:0.00,-17.41,-276.35	0/0:30:30,0:40:-0.00,-9.58,-148.92	0/0:35:35,0:40:-0.00,-11.09,-173.43	0/0:30:30,0:40:-0.00,-9.58,-148.92	0/1:38:16,22:40:-95.83,0.00,-68.32	0/0:51:51,0:40:-0.00,-15.91,-251.84	0/0:37:37,0:40:-0.00,-11.69,-183.23	0/0:30:30,0:40:-0.00,-9.58,-148.92	0/0:46:46,0:40:-0.00,-14.40,-227.34	0/0:37:37,0:40:-0.00,-11.69,-183.23	0/1:20:15,5:40:-17.93,0.00,-68.83	0/1:44:24,20:40:-84.22,0.00,-105.72	0/0:67:67,0:40:0.00,-20.72,-330.26	0/0:35:35,0:40:-0.00,-11.09,-173.43	0/0:49:49,0:40:-0.00,-15.30,-242.04	0/0:70:70,0:40:0.00,-21.62,-344.96	0/0:45:45,0:40:-0.00,-14.10,-222.44	0/0:79:79,0:40:0.00,-24.33,-389.07	0/0:62:62,0:40:0.00,-19.22,-305.76
618	96	618:95	G	C	.	PASS	NS=83;AF=0.078	GT:DP:AD:GQ:GL	0/0:21:21,0:40:-0.00,-7.08,-79.60	0/0:24:24,0:40:-0.00,-7.98,-90.74	0/0:75:75,0:40:0.00,-23.33,-280.12	0/0:20:20,0:40:-0.00,-6.78,-75.89	0/0:20:20,0:40:-0.00,-6.78,-75.89	0/0:26:26,0:40:-0.00,-8.58,-98.17	0/0:33:33,0:40:-0.00,-10.69,-124.16	0/0:90:90,0:40:-0.00,-27.84,-335.82	0/0:38:38,0:40:-0.00,-12.19,-142.73	./.	0/0:114:114,0:40:0.00,-35.07,-424.94	0/0:50:50,0:40:-0.00,-15.80,-187.29	0/0:46:46,0:40:-0.00,-14.60,-172.44	0/0:36:36,0:40:-0.00,-11.59,-135.30	0/0:40:40,0:40:-0.00,-12.80,-150.16	0/0:17:17,0:40:-0.00,-5.87,-64.75	0/0:36:36,0:40:-0.00,-11.59,-135.30	0/0:93:92,0:40:0.00,-28.44,-343.25	0/0:22:22,0:40:-0.00,-7.38,-83.32	0/0:23:23,0:40:-0.00,-7.68,-87.03	0/0:19:19,0:40:-0.00,-6.48,-72.18	0/0:22:22,0:40:-0.00,-7.38,-83.32	0/0:29:29,0:40:-0.00,-9.49,-109.31	0/0:40:40,0:40:-0.00,-12.80,-150.16	0/0:43:43,0:40:-0.00,-13.70,-161.30	0/0:22:22,0:40:-0.00,-7.38,-83.32	0/0:23:23,0:40:-0.00,-7.68,-87.03	0/0:12:12,0:40:-0.00,-4.37,-46.18	1/1:35:2,33:28:-113.49,-2.24,-0.00	0/0:17:17,0:40:-0.00,-5.87,-64.75	0/1:39:23,16:40:-46.92,0.00,-74.54	0/0:40:40,0:40:-0.00,-12.80,-150.16	0/0:12:12,0:40:-0.00,-4.37,-46.18	0/0:28:28,0:40:-0.00,-9.18,-105.60	0/0:14:14,0:40:-0.00,-4.97,-53.61	0/0:27:27,0:40:-0.00,-8.88,-101.88	./.	0/1:63:28,35:40:-110.25,0.00,-85.88	0/1:56:24,32:40:-101.22,0.00,-73.13	0/1:51:20,31:40:-99.01,0.00,-59.79	0/0:48:48,0:40:-0.00,-15.20,-179.86
619	86	619:85	G	A	.	PASS	NS=78;AF=0.051	GT:DP:AD:GQ:GL	0/0:15:15,0:40:-0.00,-5.56,-55.20	0/0:12:12,0:40:-0.00,-4.66,-44.49	./.	./.	0/1:17:4,13:40:-40.24,-0.00,-9.77	0/0:17:17,0:40:-0.00,-6.16,-62.34	./.	0/0:78:78,0:40:0.00,-24.52,-280.08	0/0:30:30,0:40:-0.00,-10.07,-108.74	./.	0/0:39:39,0:40:-0.00,-12.78,-140.87	./.	0/0:20:20,0:40:-0.00,-7.07,-73.05	0/0:92:92,0:40:0.00,-28.73,-330.06	0/0:18:18,0:40:-0.00,-6.46,-65.91	0/1:57:22,35:40:-106.74,0.00,-61.99	0/0:35:35,0:40:-0.00,-11.58,-126.59	0/0:25:25,0:40:-0.00,-8.57,-90.90	0/0:27:27,0:40:-0.00,-9.17,-98.04	0/0:24:24,0:40:-0.00,-8.27,-87.33	0/0:46:46,0:40:-0.00,-14.89,-165.86	0/0:15:15,0:40:-0.00,-5.56,-55.20	0/0:6:6,0:35:-0.00,-2.85,-23.08	0/1:49:22,27:40:-80.59,0.00,-64.40	0/0:13:13,0:40:-0.00,-4.96,-48.06	0/0:26:26,0:40:-0.00,-8.87,-94.47	0/0:24:24,0:40:-0.00,-8.27,-87.33	0/0:27:27,0:40:-0.00,-9.17,-98.04	0/0:26:26,0:40:-0.00,-8.87,-94.47	0/0:13:13,0:40:-0.00,-4.96,-48.06	0/0:14:14,0:40:-0.00,-5.26,-51.63	0/0:20:20,0:40:-0.00,-7.07,-73.05	0/0:21:21,0:40:-0.00,-7.37,-76.62	0/0:43:43,0:40:-0.00,-13.99,-155.15	0/0:11:11,0:40:-0.00,-4.36,-40.92	0/0:31:31,0:40:-0.00,-10.38,-112.31	0/0:28:28,0:40:-0.00,-9.47,-101.61	0/0:21:21,0:40:-0.00,-7.37,-76.62	0/0:25:25,0:40:-0.00,-8.57,-90.90	0/0:49:49,0:40:-0.00,-15.79,-176.57	0/0:21:21,0:40:-0.00,-7.37,-76.62
637	72	637:71	C	T	.	PASS	NS=89;AF=0.056	GT:DP:AD:GQ:GL	0/0:23:23,0:40:-0.00,-7.78,-82.19	0/0:57:57,0:40:-0.00,-18.01,-200.81	0/0:18:18,0:40:-0.00,-6.28,-64.75	0/0:13:13,0:40:-0.00,-4.77,-47.30	0/0:17:17,0:40:-0.00,-5.98,-61.26	0/0:23:23,0:40:-0.00,-7.78,-82.19	0/0:36:36,0:40:-0.00,-11.69,-127.55	0/0:47:47,0:40:-0.00,-15.00,-165.92	0/0:140:140,0:40:0.00,-42.99,-490.40	0/0:108:108,0:40:0.00,-33.36,-378.75	0/0:126:126,0:40:0.00,-38.77,-441.55	0/1:57:25,32:40:-93.63,0.00,-71.16	0/0:55:55,0:40:0.00,-17.41,-193.84	0/1:44:25,19:40:-52.19,0.00,-75.07	0/0:38:38,0:40:-0.00,-12.30,-134.52	0/0:62:62,0:40:0.00,-19.52,-218.26	0/0:58:58,0:40:0.00,-18.31,-204.30	0/0:55:55,0:40:0.00,-17.41,-193.84	0/1:64:38,26:40:-70.59,0.00,-114.41	0/0:36:36,0:40:-0.00,-11.69,-127.55	0/1:69:28,41:40:-121.42,0.00,-78.01	0/0:27:27,0:40:-0.00,-8.99,-96.15	0/0:69:69,0:40:0.00,-21.62,-242.68	0/0:60:60,0:40:-0.00,-18.92,-211.28	0/0:15:15,0:40:-0.00,-5.38,-54.28	0/0:52:52,0:40:0.00,-16.51,-183.37	0/0:19:19,0:40:-0.00,-6.58,-68.23	0/1:64:35,29:40:-81.06,0.00,-103.94	0/0:39:39,0:40:-0.00,-12.60,-138.01	0/0:34:34,0:40:-0.00,-11.09,-120.57	./.	0/0:38:38,0:40:-0.00,-12.30,-134.52	0/0:101:101,0:40:0.00,-31.25,-354.33	0/0:46:46,0:40:-0.00,-14.70,-162.44	0/0:32:32,0:40:-0.00,-10.49,-113.59	0/0:63:63,0:40:0.00,-19.82,-221.75	0/1:61:38,23:40:-61.03,0.00,-115.31	0/0:43:43,0:40:-0.00,-13.80,-151.97	0/0:26:26,0:40:-0.00,-8.69,-92.66	0/0:97:97,0:40:0.00,-30.05,-340.37	0/1:97:44,53:40:-154.87,0.00,-125.41
644	102	644:101	G	T	.	PASS	NS=83;AF=0.380	GT:DP:AD:GQ:GL	0/1:34:17,17:40:-75.02,0.00,-75.45	0/1:37:13,24:40:-109.18,0.00,-54.52	0/1:90:55,35:40:-148.31,0.00,-248.90	0/0:35:35,0:40:-0.00,-10.42,-175.71	0/0:45:44,1:40:-0.00,-8.42,-215.78	0/1:41:29,12:40:-47.87,0.00,-133.44	0/1:12:1,11:25:-51.60,-0.00,-1.95	1/1:55:0,55:40:-275.02,-16.01,0.00	./.	0/1:72:49,23:40:-93.63,0.00,-224.27	./.	./.	./.	./.	0/1:61:36,25:40:-106.96,0.00,-162.48	0/0:65:65,0:40:-0.00,-19.45,-325.95	0/1:60:29,31:40:-137.31,0.00,-127.72	0/1:19:11,8:40:-34.46,0.00,-49.92	0/0:69:69,0:40:0.00,-20.65,-345.99	0/1:76:49,27:40:-112.46,0.00,-223.07	0/1:104:52,52:40:-229.23,0.00,-229.66	0/1:68:23,45:40:-205.01,0.00,-95.26	0/0:96:95,1:40:0.00,-23.77,-471.19	0/0:110:108,2:40:0.00,-22.98,-531.29	0/0:105:105,0:40:-0.00,-31.49,-526.28	0/0:121:121,0:40:0.00,-36.30,-606.41	0/1:117:61,56:40:-245.35,0.00,-270.82	0/1:107:39,68:40:-308.46,0.00,-163.65	0/0:44:44,0:40:-0.00,-13.13,-220.78	0/1:71:32,39:40:-174.06,0.00,-139.43	0/1:51:32,19:40:-79.92,0.00,-145.45	0/1:55:29,26:40:-113.77,0.00,-129.23	1/1:117:1,116:40:-575.50,-29.66,0.00	0/1:128:77,51:40:-217.00,0.00,-347.64	1/1:146:2,144:40:-710.72,-33.39,0.00	0/1:67:30,37:40:-165.25,0.00,-130.62	0/0:80:80,0:40:0.00,-23.96,-401.08	0/1:84:57,27:40:-110.05,0.00,-260.72	0/1:35:14,21:40:-94.75,0.00,-60.13	0/1:194:116,78:40:-332.35,0.00,-523.09	0/1:133:74,59:40:-255.56,0.00,-331.11
647	93	647:92	C	T	.	PASS	NS=85;AF=0.347	GT:DP:AD:GQ:GL	0/1:26:9,17:40:-55.92,0.00,-26.45	0/1:31:9,22:40:-73.17,0.00,-24.95	1/1:16:0,16:40:-59.47,-4.29,-0.00	./.	0/0:11:11,0:40:-0.00,-3.32,-41.79	0/0:20:20,0:40:-0.00,-6.03,-75.54	0/0:61:61,0:40:0.00,-18.37,-229.30	0/1:34:12,22:40:-72.26,0.00,-35.30	0/1:32:17,15:40:-46.61,0.00,-54.65	./.	1/1:26:0,26:40:-96.97,-7.30,-0.00	./.	./.	0/0:20:20,0:40:-0.00,-6.03,-75.54	0/1:43:26,17:40:-50.80,0.00,-85.09	0/0:28:28,0:40:-0.00,-8.43,-105.54	0/0:43:43,0:40:-0.00,-12.95,-161.79	0/0:84:84,0:40:-0.00,-25.29,-315.55	0/1:50:24,26:40:-82.45,0.00,-75.48	0/1:28:17,11:40:-32.82,0.00,-55.85	0/1:54:27,27:40:-85.00,0.00,-85.53	0/0:13:13,0:40:-0.00,-3.92,-49.29	0/1:20:12,8:40:-23.97,0.00,-39.51	0/1:25:20,5:40:-11.22,-0.00,-68.01	0/1:22:13,9:40:-27.12,0.00,-42.66	0/0:31:31,0:40:-0.00,-9.34,-116.79	0/0:30:30,0:40:-0.00,-9.04,-113.04	0/1:26:22,4:40:-7.17,-0.00,-75.21	0/0:22:22,0:40:-0.00,-6.63,-83.04	0/1:13:8,5:40:-14.83,-0.00,-26.61	0/1:20:16,4:40:-8.97,-0.00,-54.51	0/1:12:7,5:40:-15.13,-0.00,-23.17	0/0:29:29,0:40:-0.00,-8.74,-109.29	1/1:25:0,25:40:-93.22,-7.00,-0.00	1/1:25:1,24:39:-85.72,-3.25,-0.00	0/1:38:19,19:40:-59.81,0.00,-60.34	0/0:19:19,0:40:-0.00,-5.73,-71.79	0/0:48:48,0:40:-0.00,-14.45,-180.54	0/0:42:42,0:40:-0.00,-12.65,-158.04	0/0:67:67,0:40:0.00,-20.17,-251.80	0/1:50:26,23:40:-71.50,0.00,-83.28
655	53	27 days, 7:52:00	C	T	.	PASS	NS=89;AF=0.096	GT:DP:AD:GQ:GL	./.	0/0:107:107,0:40:0.00,-32.79,-465.27	0/0:92:92,0:40:0.00,-28.28,-400.31	0/0:26:26,0:40:-0.00,-8.41,-114.49	0/1:47:25,22:40:-80.54,0.00,-95.43	0/1:34:14,20:40:-75.79,0.00,-51.71	./.	0/0:264:264,0:40:-0.00,-80.05,-1145.17	0/0:364:364,0:40:0.00,-110.15,-1578.23	0/0:186:186,0:40:-0.00,-56.57,-807.39	0/0:326:326,0:40:0.00,-98.71,-1413.67	0/0:246:246,0:40:0.00,-74.63,-1067.22	./.	0/0:240:240,0:40:0.00,-72.83,-1041.24	0/0:70:70,0:40:0.00,-21.66,-305.04	0/0:130:130,0:40:0.00,-39.72,-564.87	0/0:136:136,0:40:0.00,-41.52,-590.86	0/0:154:154,0:40:0.00,-46.94,-668.81	0/0:111:111,0:40:-0.00,-34.00,-482.59	0/1:81:28,53:40:-204.55,0.00,-98.19	0/0:148:148,0:40:0.00,-45.13,-642.83	0/1:114:48,66:40:-250.92,0.00,-174.87	0/0:179:179,0:40:-0.00,-54.47,-777.07	0/0:131:131,0:40:-0.00,-40.02,-569.21	0/0:83:83,0:40:0.00,-25.57,-361.34	0/0:131:130,0:40:0.00,-39.72,-564.87	0/1:145:85,60:40:-215.60,0.00,-325.77	0/1:117:62,55:40:-202.38,0.00,-234.59	0/0:37:37,0:40:-0.00,-11.72,-162.13	0/1:170:64,106:40:-407.28,0.00,-227.30	0/0:95:95,0:40:0.00,-29.18,-413.30	0/1:97:55,42:40:-152.10,0.00,-210.30	0/0:184:184,0:40:0.00,-55.97,-798.73	0/0:182:182,0:40:-0.00,-55.37,-790.06	0/0:130:129,1:40:0.00,-35.39,-556.21	0/1:98:36,62:40:-238.41,0.00,-127.72	0/0:77:77,0:40:0.00,-23.76,-335.35	0/1:240:101,139:40:-529.12,0.00,-366.46	0/1:129:39,90:40:-350.34,0.00,-131.38	0/0:226:226,0:40:0.00,-68.61,-980.61	0/0:210:210,0:40:-0.00,-63.80,-911.32
657	59	27 days, 9:58:00	C	G	.	PASS	NS=76;AF=0.105	GT:DP:AD:GQ:GL	0/1:18:9,9:40:-37.80,0.00,-39.40	0/0:47:47,0:40:-0.00,-14.76,-230.50	0/1:57:21,36:40:-157.56,0.00,-86.11	./.	./.	0/0:37:37,0:40:-0.00,-11.75,-181.80	0/1:8:7,1:24:-1.86,-0.01,-32.68	0/0:140:140,0:40:-0.00,-42.75,-683.44	0/0:54:54,0:40:0.00,-16.86,-264.59	0/0:72:72,0:40:-0.00,-22.28,-352.26	./.	0/0:19:18,1:20:-0.01,-1.47,-84.41	./.	./.	0/0:33:33,0:40:-0.00,-10.54,-162.32	0/0:97:97,0:40:-0.00,-29.81,-474.02	0/1:119:69,50:40:-207.08,0.00,-301.22	0/0:77:77,0:40:0.00,-23.79,-376.61	0/0:54:54,0:40:0.00,-16.86,-264.59	0/0:42:42,0:40:-0.00,-13.25,-206.15	0/0:130:130,0:40:0.00,-39.74,-634.74	0/0:36:36,0:40:-0.00,-11.45,-176.93	0/0:46:46,0:40:-0.00,-14.46,-225.63	0/1:69:30,39:40:-168.56,0.00,-126.33	0/1:22:19,3:40:-7.38,-0.00,-86.90	0/0:40:40,0:40:-0.00,-12.65,-196.41	0/0:47:46,1:40:-0.00,-9.89,-220.76	0/0:63:63,0:40:0.00,-19.57,-308.43	0/0:11:11,0:40:-0.00,-3.92,-55.17	0/0:16:16,0:40:-0.00,-5.43,-79.52	0/0:66:66,0:40:0.00,-20.48,-323.04	0/1:42:19,23:40:-98.76,0.00,-80.88	0/0:40:40,0:40:-0.00,-12.65,-196.41	0/0:56:55,1:40:-0.00,-12.60,-264.59	0/1:41:21,20:40:-84.45,0.00,-90.92	0/0:82:82,0:40:0.00,-25.29,-400.96	./.	0/1:57:52,5:40:-6.58,-0.00,-237.09	0/0:20:20,0:40:-0.00,-6.63,-99.00	0/0:68:68,0:40:0.00,-21.08,-332.78	0/0:63:63,0:40:0.00,-19.57,-308.43
676	36	28 days, 4:35:00	T	C	.	PASS	NS=76;AF=0.059	GT:DP:AD:GQ:GL	0/0:27:27,0:40:-0.00,-9.08,-93.89	0/0:40:40,0:40:-0.00,-12.99,-138.31	0/0:66:66,0:40:0.00,-20.81,-227.13	0/1:25:19,6:40:-12.02,-0.00,-58.08	0/1:19:6,13:40:-37.74,-0.00,-15.48	0/0:32:32,0:40:-0.00,-10.58,-110.97	0/0:72:72,0:40:-0.00,-22.62,-247.63	./.	./.	./.	./.	./.	./.	./.	0/0:81:81,0:40:0.00,-25.33,-278.38	0/0:79:79,0:40:-0.00,-24.72,-271.55	0/0:59:59,0:40:0.00,-18.71,-203.22	0/0:141:141,0:40:0.00,-43.38,-483.36	0/0:41:41,0:40:-0.00,-13.29,-141.72	0/0:34:34,0:40:-0.00,-11.19,-117.81	0/0:105:105,0:40:0.00,-32.55,-360.37	0/1:43:15,28:40:-81.77,0.00,-39.00	0/0:74:74,0:40:0.00,-23.22,-254.46	0/0:84:84,0:40:0.00,-26.23,-288.63	0/0:22:22,0:40:-0.00,-7.57,-76.81	0/0:40:40,0:40:-0.00,-12.99,-138.31	0/0:75:75,0:40:-0.00,-23.52,-257.88	0/0:93:93,0:40:0.00,-28.94,-319.38	0/0:17:17,0:40:-0.00,-6.07,-59.73	0/0:52:51,0:40:0.00,-16.30,-175.89	0/0:68:68,0:40:0.00,-21.41,-233.97	0/0:52:52,0:40:0.00,-16.60,-179.30	0/0:116:116,0:40:0.00,-35.86,-397.95	0/0:57:57,0:40:0.00,-18.11,-196.38	0/0:171:171,0:40:0.00,-52.40,-585.86	0/0:90:90,0:40:-0.00,-28.03,-309.13	0/0:119:119,0:40:0.00,-36.76,-408.20	0/1:68:32,36:40:-101.58,0.00,-89.56	0/1:90:38,52:40:-149.62,0.00,-103.44	0/0:45:45,0:40:-0.00,-14.49,-155.39	0/0:55:55,0:40:0.00,-17.50,-189.55
684	104	684:103	T	C	.	PASS	NS=90;AF=0.267	GT:DP:AD:GQ:GL	0/1:23:14,9:40:-25.81,0.00,-45.23	0/0:15:15,0:40:-0.00,-4.53,-55.80	0/1:35:23,12:40:-33.12,0.00,-74.37	0/1:10:4,6:40:-18.81,-0.00,-12.75	0/0:21:21,0:40:-0.00,-6.33,-77.64	0/1:16:11,5:40:-13.37,-0.00,-36.42	0/1:36:21,15:40:-43.73,0.00,-66.79	0/1:54:34,19:40:-53.17,0.00,-108.98	0/1:37:17,20:40:-61.63,0.00,-51.93	0/0:20:20,0:40:-0.00,-6.03,-74.00	0/0:39:37,2:40:-0.00,-4.47,-128.58	0/1:14:8,6:40:-17.61,0.00,-26.10	0/0:19:19,0:40:-0.00,-5.73,-70.36	0/0:51:51,0:40:-0.00,-15.36,-186.80	0/0:18:18,0:40:-0.00,-5.43,-66.72	0/1:40:17,23:40:-71.64,0.00,-51.03	0/1:63:37,26:40:-75.64,0.00,-116.88	0/1:70:33,37:40:-113.56,0.00,-100.22	0/1:30:18,12:40:-34.62,0.00,-57.68	0/0:17:17,0:40:-0.00,-5.13,-63.08	0/1:47:25,22:40:-65.90,0.00,-78.03	0/1:24:16,8:40:-21.87,0.00,-52.21	0/0:27:27,0:40:-0.00,-8.14,-99.47	0/0:45:45,0:40:-0.00,-13.56,-164.97	0/0:20:20,0:40:-0.00,-6.03,-74.00	0/1:23:8,15:40:-47.65,0.00,-23.40	0/0:33:33,0:40:-0.00,-9.95,-121.30	0/0:44:44,0:40:-0.00,-13.26,-161.33	0/1:23:13,10:40:-29.45,0.00,-41.59	0/1:18:15,3:40:-5.49,-0.00,-50.37	0/0:34:34,0:40:-0.00,-10.25,-124.94	0/1:31:24,7:40:-16.13,0.00,-79.21	0/1:14:9,5:40:-13.97,-0.00,-29.74	0/1:13:3,10:40:-32.46,-0.00,-8.21	0/1:11:7,4:40:-11.23,-0.00,-23.37	0/0:27:27,0:40:-0.00,-8.14,-99.47	0/1:39:16,23:40:-71.94,0.00,-47.69	0/1:51:23,28:40:-86.53,0.00,-69.55	0/1:36:27,9:40:-21.90,0.00,-88.62	0/1:52:32,20:40:-57.11,0.00,-102.00	0/0:40:40,0:40:-0.00,-12.05,-146.77
712	27	29 days, 16:26:00	T	A	.	PASS	NS=77;AF=0.052	GT:DP:AD:GQ:GL	0/0:43:43,0:40:-0.00,-13.86,-166.50	0/1:45:21,24:40:-77.38,0.00,-67.85	0/0:68:68,0:40:0.00,-21.38,-262.17	0/0:30:30,0:40:-0.00,-9.94,-116.75	0/0:27:27,0:40:-0.00,-9.04,-105.27	0/0:29:29,0:40:-0.00,-9.64,-112.92	0/0:11:11,0:40:-0.00,-4.23,-44.04	./.	./.	./.	./.	./.	./.	./.	0/0:74:74,0:40:0.00,-23.19,-285.13	0/1:74:43,31:40:-95.44,0.00,-143.31	0/0:109:109,0:40:0.00,-33.72,-419.06	0/0:134:134,0:40:-0.00,-41.24,-514.73	0/0:53:53,0:40:-0.00,-16.87,-204.77	0/1:34:13,21:40:-69.21,0.00,-40.55	0/0:83:83,0:40:0.00,-25.90,-319.57	0/0:42:42,0:40:-0.00,-13.56,-162.67	0/0:40:40,0:40:-0.00,-12.95,-155.02	0/1:65:28,37:40:-121.11,0.00,-88.62	0/0:54:54,0:40:-0.00,-17.17,-208.59	0/0:33:33,0:40:-0.00,-10.85,-128.23	0/1:37:18,19:40:-60.66,0.00,-58.78	0/0:61:61,0:40:0.00,-19.27,-235.38	0/0:121:121,0:40:-0.00,-37.33,-464.98	0/0:27:27,0:40:-0.00,-9.04,-105.27	0/0:84:84,0:40:0.00,-26.20,-323.39	0/0:70:70,0:40:0.00,-21.98,-269.82	0/0:35:34,1:40:-0.00,-7.62,-128.23	0/0:45:45,0:40:-0.00,-14.46,-174.15	0/0:43:43,0:40:-0.00,-13.86,-166.50	0/0:80:80,0:40:-0.00,-24.99,-308.09	0/0:68:68,0:40:0.00,-21.38,-262.17	0/0:103:103,0:40:0.00,-31.91,-396.10	0/0:59:59,0:40:0.00,-18.67,-227.73	0/0:76:76,0:40:0.00,-23.79,-292.78	0/0:48:48,0:40:-0.00,-15.36,-185.63
718	72	718:71	A	G	.	PASS	NS=79;AF=0.057	GT:DP:AD:GQ:GL	0/0:20:19,0:40:-0.00,-6.64,-46.96	0/0:24:24,0:40:-0.00,-8.13,-58.88	0/0:41:41,0:40:-0.00,-13.22,-99.42	0/0:13:13,0:40:-0.00,-4.84,-32.65	0/0:7:7,0:37:-0.00,-3.05,-18.34	0/0:25:25,0:40:-0.00,-8.43,-61.27	./.	0/0:72:72,0:40:0.00,-22.50,-173.35	0/0:82:82,0:40:0.00,-25.49,-197.20	0/0:28:28,0:40:-0.00,-9.33,-68.42	./.	0/0:30:30,0:40:-0.00,-9.93,-73.19	0/0:110:110,0:40:0.00,-33.87,-263.97	0/0:110:110,0:40:0.00,-33.87,-263.97	0/0:38:38,0:40:-0.00,-12.32,-92.27	0/0:55:55,0:40:0.00,-17.41,-132.81	0/0:33:33,0:40:-0.00,-10.83,-80.35	0/0:54:54,0:40:0.00,-17.11,-130.43	0/0:36:35,0:40:-0.00,-11.43,-85.12	0/0:26:26,0:40:-0.00,-8.73,-63.65	0/0:50:50,0:40:0.00,-15.91,-120.89	0/0:28:28,0:40:-0.00,-9.33,-68.42	0/0:21:21,0:40:-0.00,-7.24,-51.73	0/0:47:46,0:40:-0.00,-14.72,-111.35	0/1:25:14,11:40:-17.80,0.00,-26.60	./.	0/1:40:19,21:40:-37.16,0.00,-34.04	0/0:18:18,0:40:-0.00,-6.34,-44.57	0/0:34:34,0:40:-0.00,-11.13,-82.73	./.	0/0:47:47,0:40:-0.00,-15.02,-113.73	0/1:32:16,16:40:-27.63,0.00,-29.28	0/0:34:33,0:40:-0.00,-10.83,-80.35	0/0:30:30,0:40:-0.00,-9.93,-73.19	0/0:41:39,0:40:-0.00,-12.62,-94.65	0/0:21:21,0:40:-0.00,-7.24,-51.73	0/0:14:14,0:40:-0.00,-5.14,-35.04	0/0:35:35,0:40:-0.00,-11.43,-85.12	./.	0/0:84:84,0:40:0.00,-26.09,-201.97	0/0:50:47,0:40:-0.00,-15.02,-113.73
725	102	725:101	G	A	.	PASS	NS=77;AF=0.065	GT:DP:AD:GQ:GL	0/1:20:11,9:40:-21.39,0.00,-29.59	0/0:24:24,0:40:-0.00,-8.03,-77.17	0/1:48:27,21:40:-50.58,0.00,-71.33	0/0:24:24,0:40:-0.00,-8.03,-77.17	0/0:36:36,0:40:-0.00,-11.64,-114.79	0/0:9:9,0:40:-0.00,-3.52,-30.15	0/0:6:6,0:32:-0.00,-2.62,-20.75	0/0:110:109,1:40:0.00,-30.76,-340.50	0/0:68:68,0:40:-0.00,-21.26,-215.11	0/0:77:77,0:40:0.00,-23.97,-243.32	0/0:72:72,0:40:-0.00,-22.46,-227.65	0/0:31:31,0:40:-0.00,-10.13,-99.12	0/0:61:61,0:40:0.00,-19.16,-193.16	./.	0/1:52:21,31:40:-80.73,0.00,-51.32	0/0:108:107,0:40:0.00,-32.99,-337.37	0/0:92:92,0:40:0.00,-28.48,-290.34	0/0:43:43,0:40:-0.00,-13.74,-136.74	0/1:34:21,13:40:-29.72,0.00,-56.73	0/0:50:49,1:40:-0.00,-12.71,-152.41	0/1:71:34,37:40:-93.83,0.00,-86.36	0/0:34:34,0:40:-0.00,-11.04,-108.52	0/0:58:58,0:40:0.00,-18.25,-183.76	0/0:93:92,0:40:0.00,-28.48,-290.34	0/1:61:45,16:40:-31.00,0.00,-123.85	0/0:49:49,0:40:-0.00,-15.55,-155.55	0/1:63:20,43:40:-115.04,0.00,-44.88	0/0:56:56,0:40:0.00,-17.65,-177.49	0/0:98:98,0:40:0.00,-30.28,-309.15	0/0:39:39,0:40:-0.00,-12.54,-124.20	0/0:45:45,0:40:-0.00,-14.34,-143.01	0/1:48:21,27:40:-69.39,0.00,-52.52	0/0:66:66,0:40:0.00,-20.66,-208.84	0/0:51:51,0:40:0.00,-16.15,-161.81	0/0:68:68,0:40:-0.00,-21.26,-215.11	0/0:92:92,0:40:0.00,-28.48,-290.34	0/0:46:46,0:40:-0.00,-14.65,-146.14	0/0:68:68,0:40:-0.00,-21.26,-215.11	0/0:10:10,0:40:-0.00,-3.82,-33.29	0/0:61:61,0:40:0.00,-19.16,-193.16	0/0:60:60,0:40:-0.00,-18.86,-190.03
727	49	30 days, 7:48:00	G	A	.	PASS	NS=79;AF=0.411	GT:DP:AD:GQ:GL	0/0:18:18,0:40:-0.00,-5.46,-67.32	./.	0/1:52:29,23:40:-70.00,0.00,-92.61	1/1:9:0,9:31:-33.28,-2.50,-0.00	0/1:19:10,9:40:-27.77,0.00,-31.75	./.	1/1:54:0,54:40:-200.95,-16.05,0.00	0/0:40:40,0:40:-0.00,-12.09,-149.29	./.	./.	1/1:66:0,66:40:-245.66,-19.66,0.00	0/0:115:115,0:40:-0.00,-34.66,-428.74	./.	./.	1/1:28:0,28:40:-104.07,-8.22,-0.00	0/1:24:14,10:40:-29.99,0.00,-45.15	0/0:22:22,0:40:-0.00,-6.67,-82.22	0/0:17:16,0:40:-0.00,-4.86,-59.87	1/1:17:0,17:40:-63.09,-4.91,-0.00	0/1:28:11,17:40:-54.87,-0.00,-32.76	0/0:53:53,0:40:-0.00,-16.00,-197.73	0/0:26:25,1:40:-0.00,-4.15,-89.68	0/0:36:36,0:40:-0.00,-10.88,-134.39	0/0:40:40,0:40:-0.00,-12.09,-149.29	0/1:16:12,4:40:-10.04,-0.00,-40.10	1/1:29:0,29:40:-107.80,-8.52,-0.00	0/0:51:51,0:40:-0.00,-15.40,-190.28	0/1:50:24,26:40:-81.78,0.00,-74.58	0/1:25:20,5:40:-11.06,-0.00,-67.20	0/0:29:29,0:40:-0.00,-8.78,-108.31	0/0:32:32,0:40:-0.00,-9.68,-119.48	0/0:28:28,0:40:-0.00,-8.47,-104.58	0/1:34:20,14:40:-41.88,0.00,-64.49	0/1:50:28,22:40:-66.88,0.00,-89.48	0/1:70:29,41:40:-131.65,0.00,-87.19	1/1:51:0,51:40:-189.77,-15.14,-0.00	1/1:15:0,15:40:-55.64,-4.31,-0.00	0/1:43:28,15:40:-42.90,-0.00,-91.59	0/0:8:8,0:31:-0.00,-2.46,-30.06	0/1:78:35,43:40:-136.70,0.00,-107.14	1/1:57:0,57:40:-212.13,-16.95,0.00
732	14	30 days, 12:13:00	C	T	.	PASS	NS=83;AF=0.145	GT:DP:AD:GQ:GL	0/1:24:11,13:40:-54.34,0.00,-46.18	0/1:23:5,18:40:-78.50,0.00,-17.85	0/0:31:31,0:40:-0.00,-9.81,-149.33	0/0:21:21,0:40:-0.00,-6.80,-101.61	0/1:25:11,14:40:-58.81,0.00,-45.88	0/0:26:26,0:40:-0.00,-8.30,-125.47	0/0:41:41,0:40:-0.00,-12.82,-197.05	0/0:86:84,2:40:0.00,-16.82,-392.72	0/0:102:102,0:40:-0.00,-31.18,-488.16	0/1:36:12,24:40:-103.22,0.00,-47.34	0/0:42:42,0:40:-0.00,-13.12,-201.83	0/1:66:58,8:40:-17.84,0.00,-257.84	0/0:58:58,0:40:0.00,-17.93,-278.18	0/0:100:100,0:40:0.00,-30.58,-478.62	0/1:31:15,16:40:-66.55,0.00,-63.17	0/0:37:37,0:40:-0.00,-11.61,-177.96	1/1:35:0,35:40:-165.64,-9.62,-0.00	0/0:14:14,0:40:-0.00,-4.69,-68.20	0/1:20:11,9:40:-36.45,0.00,-47.39	0/0:32:32,0:40:-0.00,-10.11,-154.10	0/1:63:28,35:40:-147.59,0.00,-115.57	1/1:15:0,15:40:-70.20,-3.60,-0.00	0/0:44:44,0:40:-0.00,-13.72,-211.37	0/0:23:23,0:40:-0.00,-7.40,-111.15	0/1:23:13,10:40:-40.32,0.00,-56.03	0/1:13:2,11:40:-48.11,-0.00,-6.54	0/0:31:31,0:40:-0.00,-9.81,-149.33	0/0:48:48,0:40:-0.00,-14.92,-230.46	0/1:17:8,9:40:-37.36,0.00,-33.97	0/1:21:11,10:40:-40.93,0.00,-47.09	0/1:32:17,15:40:-61.48,0.00,-72.41	0/0:30:30,0:40:-0.00,-9.51,-144.56	0/0:42:42,0:40:-0.00,-13.12,-201.83	0/0:30:30,0:40:-0.00,-9.51,-144.56	0/0:46:46,0:40:-0.00,-14.32,-220.92	0/1:19:8,11:40:-46.30,0.00,-33.37	0/0:56:56,0:40:0.00,-17.33,-268.64	0/0:40:40,0:40:-0.00,-12.52,-192.28	0/0:31:31,0:40:-0.00,-9.81,-149.33	0/0:32:32,0:40:-0.00,-10.11,-154.10	0/0:62:62,0:40:0.00,-19.14,-297.27
744	102	744:101	T	A	.	PASS	NS=77;AF=0.221	GT:DP:AD:GQ:GL	0/1:26:7,19:40:-82.99,0.00,-26.32	0/1:21:19,2:36:-2.93,-0.00,-85.40	0/0:44:44,0:40:-0.00,-13.59,-212.00	0/1:11:4,7:40:-29.93,0.00,-16.44	0/0:26:26,0:40:-0.00,-8.17,-125.64	./.	0/0:49:49,0:40:-0.00,-15.09,-235.99	./.	./.	0/0:36:36,0:40:-0.00,-11.18,-173.62	./.	0/0:37:37,0:40:-0.00,-11.48,-178.42	./.	0/1:30:18,12:40:-48.20,0.00,-77.89	0/0:25:25,0:40:-0.00,-7.87,-120.84	0/0:129:129,0:40:0.00,-39.17,-619.80	0/0:68:68,0:40:0.00,-20.81,-327.14	0/1:129:109,20:40:-56.78,0.00,-484.68	1/1:8:0,8:24:-37.49,-1.85,-0.01	./.	0/1:34:25,9:40:-32.60,0.00,-110.27	0/0:46:45,1:40:-0.00,-9.39,-212.00	0/0:53:53,0:40:-0.00,-16.29,-255.18	0/1:63:27,36:40:-153.41,0.00,-111.13	0/1:29:11,18:40:-77.29,0.00,-44.61	0/0:24:24,0:40:-0.00,-7.56,-116.05	1/1:51:0,51:40:-243.78,-14.79,-0.00	0/0:52:52,0:40:-0.00,-15.99,-250.38	0/0:70:70,0:40:-0.00,-21.41,-336.74	0/0:14:14,0:40:-0.00,-4.55,-68.07	0/1:24:18,6:40:-21.22,0.00,-79.70	0/1:36:14,22:40:-94.37,0.00,-56.89	0/0:27:27,0:40:-0.00,-8.47,-130.44	0/0:42:42,0:40:-0.00,-12.98,-202.40	0/0:31:31,0:40:-0.00,-9.67,-149.63	0/1:74:38,36:40:-150.10,0.00,-160.60	0/1:73:21,52:40:-227.16,0.00,-79.34	0/0:72:72,0:40:-0.00,-22.01,-346.33	0/0:91:91,0:40:0.00,-27.73,-437.49	./.	0/1:28:13,15:40:-63.20,0.00,-54.50
778	45	32 days, 10:44:00	T	G	.	PASS	NS=84;AF=0.435	GT:DP:AD:GQ:GL	0/1:31:14,17:40:-53.00,0.00,-42.18	0/0:68:68,0:40:-0.00,-20.44,-249.41	0/1:31:5,26:40:-85.99,-0.00,-9.19	./.	0/1:46:30,15:40:-41.46,0.00,-96.61	1/1:34:0,34:40:-124.45,-10.04,-0.00	1/1:30:1,29:40:-102.46,-5.17,-0.00	1/1:101:6,95:40:-326.03,-8.21,-0.00	0/1:174:114,60:40:-167.57,0.00,-365.66	./.	./.	./.	1/1:92:6,86:40:-293.05,-5.50,-0.00	./.	1/1:37:0,37:40:-135.44,-10.94,-0.00	0/1:253:107,146:40:-459.01,0.00,-316.23	0/1:146:70,76:40:-234.64,0.00,-212.82	0/1:157:104,53:40:-147.03,0.00,-334.13	1/1:42:3,39:20:-131.79,-1.47,-0.02	0/0:11:11,0:40:-0.00,-3.29,-40.49	0/1:167:92,75:40:-224.66,0.00,-287.14	0/1:67:24,43:40:-137.46,0.00,-67.99	0/0:113:110,2:40:-0.00,-26.35,-396.01	0/1:146:76,70:40:-212.65,0.00,-234.81	1/1:26:1,25:40:-87.79,-3.97,-0.00	0/0:31:31,0:40:-0.00,-9.31,-113.79	0/0:87:86,1:40:0.00,-22.49,-311.71	0/0:61:61,0:40:-0.00,-18.34,-223.75	0/1:146:61,85:40:-267.63,0.00,-179.83	1/1:57:1,56:40:-201.42,-13.30,-0.00	0/0:30:30,0:40:-0.00,-9.01,-110.13	0/0:77:77,0:40:-0.00,-23.15,-282.39	1/1:92:1,91:40:-329.70,-23.83,0.00	1/1:118:0,118:40:-432.32,-35.32,0.00	0/1:112:59,53:40:-160.57,0.00,-182.74	0/0:121:120,1:40:0.00,-32.73,-436.33	0/0:173:173,0:40:-0.00,-52.04,-634.25	0/0:153:153,0:40:-0.00,-46.02,-560.95	0/0:23:22,1:39:-0.00,-3.23,-77.14	0/0:124:124,0:40:-0.00,-37.29,-454.66	0/0:55:55,0:40:-0.00,-16.53,-201.76
800	20	33 days, 8:19:00	A	G	.	PASS	NS=78;AF=0.179	GT:DP:AD:GQ:GL	0/0:15:15,0:40:-0.00,-4.94,-72.26	0/1:23:19,4:40:-11.66,-0.00,-83.91	0/0:41:41,0:40:-0.00,-12.77,-195.79	0/0:15:15,0:40:-0.00,-4.94,-72.26	0/0:23:23,0:40:-0.00,-7.35,-110.26	0/0:16:16,0:40:-0.00,-5.24,-77.01	0/0:28:28,0:40:-0.00,-8.85,-134.02	0/0:22:22,0:40:-0.00,-7.05,-105.51	0/0:91:91,0:40:0.00,-27.82,-433.34	./.	./.	./.	./.	0/0:104:104,0:40:-0.00,-31.73,-495.11	0/0:38:38,0:40:-0.00,-11.86,-181.53	0/0:56:56,0:40:0.00,-17.28,-267.05	0/0:51:51,0:40:-0.00,-15.78,-243.30	0/0:32:32,0:40:-0.00,-10.06,-153.02	0/0:54:53,1:40:-0.00,-11.93,-248.05	0/1:44:22,22:40:-90.86,0.00,-91.84	0/0:74:74,0:40:0.00,-22.70,-352.57	0/0:33:33,0:40:-0.00,-10.36,-157.78	0/0:65:65,0:40:0.00,-19.99,-309.81	0/0:52:52,0:40:-0.00,-16.08,-248.05	0/0:23:23,0:40:-0.00,-7.35,-110.26	1/1:45:0,45:40:-212.81,-12.98,-0.00	0/1:34:19,15:40:-60.61,0.00,-80.60	./.	0/0:21:21,0:40:-0.00,-6.75,-100.76	0/0:40:40,0:40:-0.00,-12.47,-191.03	0/1:16:10,6:40:-23.27,0.00,-43.26	0/0:39:39,0:40:-0.00,-12.16,-186.28	0/1:51:26,25:40:-103.00,0.00,-108.74	0/0:73:73,0:40:-0.00,-22.40,-347.82	0/0:29:29,0:40:-0.00,-9.15,-138.77	0/1:37:20,17:40:-69.21,0.00,-84.45	0/0:49:49,0:40:-0.00,-15.17,-233.79	0/0:37:37,0:40:-0.00,-11.56,-176.78	0/0:8:8,0:35:-0.00,-2.83,-39.00	0/0:92:92,0:40:0.00,-28.12,-438.09	0/0:42:42,0:40:-0.00,-13.07,-200.54
826	20	34 days, 10:19:00	G	T	.	PASS	NS=83;AF=0.060	GT:DP:AD:GQ:GL	0/0:26:26,0:40:-0.00,-8.73,-129.08	0/1:35:16,19:40:-81.69,0.00,-68.63	0/0:53:53,0:40:0.00,-16.86,-261.42	./.	0/0:20:20,0:40:-0.00,-6.92,-99.67	0/0:19:19,0:40:-0.00,-6.62,-94.77	0/0:178:178,0:40:0.00,-54.48,-874.10	./.	./.	0/0:51:51,0:40:-0.00,-16.25,-251.62	./.	./.	0/0:30:30,0:40:-0.00,-9.93,-148.69	0/0:42:42,0:40:-0.00,-13.54,-207.50	0/1:33:16,17:40:-72.49,0.00,-69.23	./.	0/0:73:73,0:40:0.00,-22.88,-359.45	0/0:159:159,0:40:0.00,-48.76,-780.97	0/0:17:17,0:40:-0.00,-6.02,-84.97	0/0:26:26,0:40:-0.00,-8.73,-129.08	0/0:43:43,0:40:-0.00,-13.85,-212.41	0/0:30:30,0:40:-0.00,-9.93,-148.69	0/0:71:71,0:40:0.00,-22.27,-349.65	0/0:50:50,0:40:-0.00,-15.95,-246.72	0/0:22:22,0:40:-0.00,-7.52,-109.48	0/0:30:30,0:40:-0.00,-9.93,-148.69	0/0:28:28,0:40:-0.00,-9.33,-138.88	0/0:26:26,0:40:-0.00,-8.73,-129.08	0/0:61:61,0:40:-0.00,-19.26,-300.63	0/0:10:10,0:40:-0.00,-3.91,-50.66	0/0:41:41,0:40:-0.00,-13.24,-202.60	0/1:42:24,18:40:-74.68,0.00,-105.73	0/0:36:36,0:40:-0.00,-11.74,-178.10	0/0:19:19,0:40:-0.00,-6.62,-94.77	0/0:20:20,0:40:-0.00,-6.92,-99.67	0/0:40:40,0:40:-0.00,-12.94,-197.70	0/0:72:72,0:40:0.00,-22.58,-354.55	0/0:82:82,0:40:0.00,-25.59,-403.56	0/0:234:234,0:40:-0.00,-71.34,-1148.58	0/0:72:71,1:40:0.00,-17.67,-344.74	0/0:33:33,0:40:-0.00,-10.84,-163.39
848	103	848:102	C	T	.	PASS	NS=83;AF=0.060	GT:DP:AD:GQ:GL	0/1:45:26,19:40:-44.35,0.00,-67.64	0/0:20:20,0:40:-0.00,-6.89,-63.49	0/0:46:46,0:40:-0.00,-14.71,-143.90	./.	0/0:22:22,0:40:-0.00,-7.49,-69.68	0/0:16:16,0:40:-0.00,-5.69,-51.12	0/0:11:11,0:40:-0.00,-4.18,-35.66	0/0:17:17,0:40:-0.00,-5.99,-54.21	0/0:32:32,0:40:-0.00,-10.50,-100.60	1/1:11:0,11:32:-32.38,-2.54,-0.00	0/0:61:60,1:40:0.00,-16.12,-184.10	0/0:34:34,0:40:-0.00,-11.10,-106.79	./.	./.	0/0:32:32,0:40:-0.00,-10.50,-100.60	0/0:48:48,0:40:-0.00,-15.31,-150.08	0/0:30:30,0:40:-0.00,-9.89,-94.42	0/0:69:69,0:40:-0.00,-21.62,-215.03	0/0:35:35,0:40:-0.00,-11.40,-109.88	0/0:19:19,0:40:-0.00,-6.59,-60.40	0/0:49:49,0:40:-0.00,-15.61,-153.18	0/1:28:11,17:40:-43.28,0.00,-26.36	0/0:34:34,0:40:-0.00,-11.10,-106.79	0/1:34:24,10:40:-19.83,0.00,-64.76	0/0:35:35,0:40:-0.00,-11.40,-109.88	0/0:22:22,0:40:-0.00,-7.49,-69.68	0/0:24:24,0:40:-0.00,-8.09,-75.86	0/0:32:32,0:40:-0.00,-10.50,-100.60	0/0:42:41,0:40:-0.00,-13.20,-128.44	0/1:9:6,3:40:-5.70,-0.00,-16.62	0/0:45:45,0:40:-0.00,-14.40,-140.81	0/0:33:33,0:40:-0.00,-10.80,-103.69	0/0:18:18,0:40:-0.00,-6.29,-57.31	0/1:49:25,24:40:-58.61,0.00,-63.35	0/0:32:32,0:40:-0.00,-10.50,-100.60	0/0:21:21,0:40:-0.00,-7.19,-66.58	0/0:41:41,0:40:-0.00,-13.20,-128.44	0/0:56:55,1:40:-0.00,-14.62,-168.64	0/0:27:27,0:40:-0.00,-8.99,-85.14	0/0:20:20,0:40:-0.00,-6.89,-63.49	0/0:37:37,0:40:-0.00,-12.00,-116.06
856	33	35 days, 16:32:00	A	G	.	PASS	NS=78;AF=0.141	GT:DP:AD:GQ:GL	0/0:20:20,0:40:-0.00,-6.59,-95.20	0/0:19:19,0:40:-0.00,-6.29,-90.49	0/0:62:62,0:40:0.00,-19.24,-292.97	0/0:27:27,0:40:-0.00,-8.70,-128.16	0/1:24:9,15:40:-62.83,0.00,-35.61	0/0:16:16,0:40:-0.00,-5.39,-76.37	0/0:45:45,0:40:-0.00,-14.12,-212.92	./.	./.	0/0:52:52,0:40:0.00,-16.23,-245.88	0/0:26:26,0:40:-0.00,-8.40,-123.45	./.	0/0:34:34,0:40:-0.00,-10.81,-161.12	./.	0/0:26:26,0:40:-0.00,-8.40,-123.45	0/0:26:26,0:40:-0.00,-8.40,-123.45	0/0:33:33,0:40:-0.00,-10.51,-156.41	1/1:41:0,41:40:-192.03,-11.89,-0.00	0/0:23:23,0:40:-0.00,-7.50,-109.33	0/0:15:15,0:40:-0.00,-5.09,-71.66	0/0:23:23,0:40:-0.00,-7.50,-109.33	0/1:13:7,6:40:-23.77,-0.00,-29.50	0/0:26:26,0:40:-0.00,-8.40,-123.45	0/1:49:14,35:40:-149.48,0.00,-51.62	0/1:15:7,8:40:-32.58,0.00,-28.90	0/0:27:27,0:40:-0.00,-8.70,-128.16	0/0:27:27,0:40:-0.00,-8.70,-128.16	1/1:14:0,14:40:-64.90,-3.76,-0.00	0/0:23:23,0:40:-0.00,-7.50,-109.33	0/0:20:20,0:40:-0.00,-6.59,-95.20	0/0:47:47,0:40:-0.00,-14.72,-222.34	0/0:20:20,0:40:-0.00,-6.59,-95.20	0/0:22:22,0:40:-0.00,-7.20,-104.62	0/0:30:30,0:40:-0.00,-9.60,-142.29	0/0:40:39,1:40:-0.00,-7.90,-179.96	0/0:7:7,0:33:-0.00,-2.68,-33.99	0/0:22:22,0:40:-0.00,-7.20,-104.62	0/0:56:56,0:40:0.00,-17.43,-264.72	0/0:79:78,1:40:0.00,-19.64,-363.60	0/0:38:38,0:40:-0.00,-12.01,-179.96	1/1:23:0,23:40:-107.28,-6.47,-0.00
860	92	860:91	G	A	.	PASS	NS=81;AF=0.457	GT:DP:AD:GQ:GL	0/0:36:34,2:14:-0.04,-1.03,-158.30	1/1:19:0,19:40:-93.76,-5.62,-0.00	0/1:61:18,43:40:-194.09,0.00,-70.68	0/0:19:19,0:40:-0.00,-5.76,-94.02	1/1:24:0,24:40:-118.46,-7.13,-0.00	0/1:24:17,7:40:-27.33,-0.00,-76.88	0/1:129:71,58:40:-247.74,0.00,-312.11	0/0:85:84,1:40:0.00,-20.68,-410.28	./.	./.	0/0:25:25,0:40:-0.00,-7.56,-123.67	./.	./.	1/1:22:0,22:40:-108.58,-6.53,-0.00	1/1:43:0,43:40:-212.35,-12.85,-0.00	0/1:71:19,52:40:-235.55,0.00,-72.61	0/0:79:79,0:40:0.00,-23.82,-390.51	0/1:118:39,79:40:-354.82,0.00,-157.29	./.	1/1:30:1,29:40:-138.23,-3.99,-0.00	0/0:49:48,1:40:-0.00,-9.85,-232.38	0/0:38:38,0:40:-0.00,-11.48,-187.91	0/1:76:51,25:40:-100.62,0.00,-229.24	1/1:81:0,81:40:-400.13,-24.29,0.00	0/1:38:19,19:40:-82.41,-0.00,-82.55	0/1:25:12,13:40:-56.68,-0.00,-51.87	0/1:53:35,18:40:-72.96,0.00,-157.09	0/1:48:24,24:40:-104.11,0.00,-104.24	0/1:33:17,16:40:-69.09,-0.00,-74.17	0/1:30:19,11:40:-45.29,0.00,-84.95	1/1:50:0,50:40:-246.94,-14.95,-0.00	1/1:35:0,35:40:-172.82,-10.44,-0.00	0/1:60:27,33:40:-144.97,0.00,-115.46	0/1:35:16,19:40:-83.32,-0.00,-68.62	1/1:42:0,42:40:-207.41,-12.55,-0.00	0/1:55:35,20:40:-82.24,0.00,-156.49	0/0:37:37,0:40:-0.00,-11.17,-182.97	0/1:77:38,39:40:-169.50,0.00,-164.69	0/1:185:54,131:40:-591.61,0.00,-211.25	0/1:79:35,44:40:-193.61,0.00,-149.27	0/0:39:39,0:40:-0.00,-11.78,-192.85
861	92	861:91	G	T	.	PASS	NS=89;AF=0.073	GT:DP:AD:GQ:GL	0/0:30:30,0:40:-0.00,-9.87,-154.62	0/0:35:35,0:40:-0.00,-11.37,-180.12	0/0:37:37,0:40:-0.00,-11.97,-190.32	0/0:23:23,0:40:-0.00,-7.76,-118.93	0/0:30:30,0:40:-0.00,-9.87,-154.62	0/0:27:27,0:40:-0.00,-8.96,-139.32	0/1:14:8,6:40:-25.55,0.00,-37.38	0/0:28:28,0:40:-0.00,-9.26,-144.42	0/0:56:56,0:40:0.00,-17.69,-287.21	./.	0/0:146:144,2:40:0.00,-34.58,-725.78	./.	0/0:156:156,0:40:0.00,-47.79,-797.17	0/0:134:134,0:40:-0.00,-41.17,-684.98	0/1:66:29,37:40:-167.98,0.00,-128.82	0/0:120:120,0:40:0.00,-36.96,-613.59	0/0:123:123,0:40:0.00,-37.86,-628.89	0/0:141:141,0:40:0.00,-43.28,-720.68	0/0:48:48,0:40:-0.00,-15.28,-246.42	0/0:72:72,0:40:-0.00,-22.51,-368.81	0/0:126:126,0:40:-0.00,-38.76,-644.19	0/0:44:44,0:40:-0.00,-14.08,-226.02	0/0:69:69,0:40:0.00,-21.61,-353.51	0/0:62:62,0:40:-0.00,-19.50,-317.81	0/1:76:32,44:40:-200.67,0.00,-141.11	0/0:72:71,1:40:0.00,-17.41,-358.61	0/0:90:90,0:40:0.00,-27.93,-460.60	0/0:96:96,0:40:-0.00,-29.73,-491.20	0/1:77:47,30:40:-128.97,0.00,-217.30	0/1:39:21,18:40:-79.22,0.00,-96.15	0/0:48:48,0:40:-0.00,-15.28,-246.42	0/0:52:52,0:40:0.00,-16.49,-266.81	0/0:99:99,0:40:0.00,-30.64,-506.50	0/0:109:109,0:40:-0.00,-33.65,-557.49	0/0:81:81,0:40:0.00,-25.22,-414.70	0/0:56:56,0:40:0.00,-17.69,-287.21	0/0:134:134,0:40:-0.00,-41.17,-684.98	0/0:88:88,0:40:0.00,-27.32,-450.40	./.	0/1:123:62,61:40:-273.22,0.00,-279.95	0/0:117:117,0:40:0.00,-36.05,-598.29
864	23	36 days, 0:22:00	T	C	.	PASS	NS=82;AF=0.457	GT:DP:AD:GQ:GL	1/1:32:0,32:40:-123.45,-9.52,-0.00	1/1:19:0,19:40:-73.25,-5.61,-0.00	1/1:87:1,86:40:-328.11,-22.21,0.00	1/1:39:0,39:40:-150.48,-11.63,-0.00	0/1:57:36,21:40:-63.93,0.00,-121.97	0/1:43:19,24:40:-79.73,0.00,-60.54	1/1:6:0,6:22:-23.06,-1.70,-0.01	./.	./.	0/0:64:64,0:40:0.00,-19.27,-247.26	./.	0/0:87:87,0:40:0.00,-26.19,-336.07	0/0:94:94,0:40:0.00,-28.30,-363.10	0/1:126:42,84:40:-286.44,0.00,-124.37	1/1:67:0,67:40:-258.60,-20.05,0.00	1/1:48:1,47:40:-177.51,-10.47,-0.00	0/0:55:55,0:40:0.00,-16.56,-212.50	0/1:91:21,70:40:-242.91,0.00,-53.81	1/1:27:0,27:40:-104.14,-8.02,-0.00	0/1:53:15,38:40:-130.78,0.00,-42.08	1/1:63:0,63:40:-243.16,-18.85,0.00	0/0:44:44,0:40:-0.00,-13.25,-170.03	0/1:144:54,90:40:-304.19,0.00,-165.29	0/1:75:38,37:40:-120.29,0.00,-124.28	0/1:61:39,22:40:-66.58,0.00,-132.35	0/1:81:44,37:40:-118.49,0.00,-145.64	0/1:80:56,24:40:-68.59,0.00,-192.28	1/1:109:0,109:40:-420.79,-32.70,0.00	./.	0/1:34:16,18:40:-59.26,0.00,-51.66	0/1:56:33,23:40:-71.95,0.00,-110.69	0/1:27:23,4:40:-7.31,-0.00,-80.80	0/1:54:22,32:40:-107.31,0.00,-68.81	0/0:55:55,0:40:0.00,-16.56,-212.50	0/0:30:29,1:40:-0.00,-5.18,-108.24	0/0:30:29,1:40:-0.00,-5.18,-108.24	0/0:43:43,0:40:-0.00,-12.95,-166.17	1/1:22:0,22:40:-84.83,-6.51,-0.00	1/1:21:0,21:40:-80.97,-6.21,-0.00	0/1:73:33,40:40:-132.48,0.00,-105.57	0/1:116:60,56:40:-181.32,0.00,-196.89
873	103	873:102	C	G	.	PASS	NS=79;AF=0.095	GT:DP:AD:GQ:GL	0/0:17:17,0:40:-0.00,-5.99,-82.02	0/0:24:24,0:40:-0.00,-8.10,-115.29	0/0:21:21,0:40:-0.00,-7.20,-101.03	./.	0/0:15:15,0:40:-0.00,-5.39,-72.51	0/0:10:10,0:40:-0.00,-3.88,-48.75	./.	./.	./.	./.	0/0:25:25,0:40:-0.00,-8.40,-120.04	0/1:25:12,13:40:-53.38,0.00,-49.86	0/0:45:45,0:40:-0.00,-14.42,-215.08	0/0:124:124,0:40:-0.00,-38.20,-590.52	0/0:23:23,0:40:-0.00,-7.80,-110.53	0/0:25:25,0:40:-0.00,-8.40,-120.04	0/0:60:60,0:40:0.00,-18.94,-286.37	0/0:102:102,0:40:0.00,-31.58,-485.97	0/0:35:35,0:40:-0.00,-11.41,-167.56	0/0:22:22,0:40:-0.00,-7.50,-105.78	0/0:68:68,0:40:-0.00,-21.34,-324.39	0/0:40:40,0:40:-0.00,-12.92,-191.32	0/0:63:63,0:40:0.00,-19.84,-300.63	0/0:93:93,0:40:0.00,-28.87,-443.20	0/0:32:32,0:40:-0.00,-10.51,-153.30	0/0:47:47,0:40:-0.00,-15.02,-224.59	0/0:57:57,0:40:-0.00,-18.03,-272.11	./.	0/0:49:49,0:40:-0.00,-15.62,-234.09	0/0:13:13,0:40:-0.00,-4.79,-63.01	0/0:40:40,0:40:-0.00,-12.92,-191.32	0/0:17:17,0:40:-0.00,-5.99,-82.02	0/0:19:19,0:40:-0.00,-6.59,-91.52	0/0:32:32,0:40:-0.00,-10.51,-153.30	0/0:30:30,0:40:-0.00,-9.91,-143.80	0/0:54:54,0:40:-0.00,-17.13,-257.86	0/0:41:41,0:40:-0.00,-13.22,-196.08	0/0:69:69,0:40:-0.00,-21.65,-329.14	0/0:67:67,0:40:0.00,-21.04,-319.64	0/1:85:35,50:40:-211.16,0.00,-141.10	0/0:36:36,0:40:-0.00,-11.71,-172.31
874	15	36 days, 10:14:00	A	T	.	PASS	NS=76;AF=0.263	GT:DP:AD:GQ:GL	0/1:15:6,9:40:-38.03,0.00,-24.48	0/1:29:12,17:40:-71.83,0.00,-48.78	0/1:56:23,33:40:-139.72,0.00,-92.91	0/1:13:8,5:40:-19.63,0.00,-34.59	0/0:12:12,0:40:-0.00,-3.82,-57.72	./.	0/0:16:16,0:40:-0.00,-5.03,-76.72	0/0:60:60,0:40:-0.00,-18.27,-285.77	0/1:74:54,20:40:-72.53,0.00,-234.78	./.	0/0:21:21,0:40:-0.00,-6.53,-100.48	0/0:60:60,0:40:-0.00,-18.27,-285.77	0/0:22:22,0:40:-0.00,-6.84,-105.23	0/1:40:4,36:40:-158.79,-0.00,-7.46	0/0:39:39,0:40:-0.00,-11.95,-186.00	0/0:49:49,0:40:-0.00,-14.96,-233.51	./.	0/0:47:47,0:40:-0.00,-14.36,-224.01	0/1:42:28,14:40:-53.66,0.00,-120.88	0/0:33:33,0:40:-0.00,-10.15,-157.49	0/0:64:64,0:40:0.00,-19.48,-304.78	./.	0/0:54:54,0:40:-0.00,-16.47,-257.27	./.	0/1:33:14,19:40:-80.12,0.00,-57.07	./.	0/1:58:42,16:40:-58.35,0.00,-182.58	0/0:29:29,0:40:-0.00,-8.94,-138.49	0/1:16:3,13:40:-56.74,-0.00,-9.93	0/0:27:27,0:40:-0.00,-8.34,-128.99	0/0:24:24,0:40:-0.00,-7.44,-114.73	0/1:34:19,15:40:-60.82,0.00,-80.53	0/1:50:23,27:40:-113.02,0.00,-94.72	0/1:52:31,21:40:-83.91,0.00,-132.12	0/0:41:41,0:40:-0.00,-12.55,-195.50	0/0:41:41,0:40:-0.00,-12.55,-195.50	0/0:60:60,0:40:-0.00,-18.27,-285.77	0/0:41:41,0:40:-0.00,-12.55,-195.50	./.	./.	0/1:75:36,39:40:-162.50,0.00,-148.96
881	101	881:100	G	A	.	PASS	NS=81;AF=0.364	GT:DP:AD:GQ:GL	0/1:27:8,19:40:-56.62,0.00,-19.44	0/0:13:13,0:40:-0.00,-3.94,-44.64	0/1:81:31,50:40:-146.05,0.00,-81.60	./.	0/1:21:9,12:40:-34.56,0.00,-24.65	0/1:55:22,33:40:-95.92,0.00,-58.74	0/0:13:13,0:40:-0.00,-3.94,-44.64	0/0:48:47,1:40:-0.00,-11.06,-157.14	0/1:31:16,15:40:-41.78,0.00,-45.51	0/0:32:32,0:40:-0.00,-9.66,-109.41	0/0:47:47,0:40:-0.00,-14.17,-160.55	0/1:40:21,19:40:-52.71,0.00,-59.85	0/0:51:51,0:40:-0.00,-15.38,-174.18	0/1:36:15,21:40:-60.73,0.00,-40.59	0/0:35:35,0:40:-0.00,-10.56,-119.64	1/1:55:0,55:40:-187.17,-16.26,0.00	0/0:34:34,0:40:-0.00,-10.26,-116.23	1/1:28:0,28:40:-95.13,-8.13,-0.00	0/0:26:26,0:40:-0.00,-7.85,-88.96	0/0:25:25,0:40:-0.00,-7.55,-85.55	1/1:50:0,50:40:-170.13,-14.75,-0.00	0/1:39:22,17:40:-46.19,0.00,-63.56	1/1:46:0,46:40:-156.49,-13.55,-0.00	1/1:24:0,24:40:-81.49,-6.93,-0.00	0/0:23:23,0:40:-0.00,-6.95,-78.73	0/1:43:28,15:40:-38.17,0.00,-82.81	0/1:53:36,17:40:-41.98,0.00,-107.07	1/1:35:1,34:40:-112.18,-6.83,-0.00	0/1:27:17,9:40:-22.83,0.00,-50.42	0/0:18:18,0:40:-0.00,-5.45,-61.68	0/1:32:10,22:40:-65.34,0.00,-24.75	0/1:19:16,3:40:-4.48,-0.00,-49.12	0/0:33:33,0:40:-0.00,-9.96,-112.82	./.	0/1:73:28,45:40:-131.41,0.00,-73.78	1/1:31:0,31:40:-105.36,-9.04,-0.00	0/0:18:17,1:26:-0.00,-2.04,-54.87	0/1:47:25,22:40:-60.83,0.00,-71.38	./.	0/1:77:45,32:40:-85.89,0.00,-130.53	0/0:79:79,0:40:0.00,-23.80,-269.64
886	25	36 days, 22:24:00	A	C	.	PASS	NS=79;AF=0.475	GT:DP:AD:GQ:GL	0/1:13:6,7:40:-28.78,0.00,-24.21	0/0:21:21,0:40:-0.00,-6.26,-97.99	0/0:17:17,0:40:-0.00,-5.06,-79.34	0/0:16:16,0:40:-0.00,-4.75,-74.68	1/1:13:0,13:40:-60.52,-3.76,-0.00	0/0:18:18,0:40:-0.00,-5.36,-84.00	0/1:12:2,10:40:-43.07,-0.00,-5.86	1/1:50:0,50:40:-233.00,-14.90,-0.00	1/1:50:0,50:40:-233.00,-14.90,-0.00	1/1:42:0,42:40:-195.71,-12.49,-0.00	0/1:44:30,14:40:-52.08,0.00,-126.76	0/0:34:34,0:40:-0.00,-10.17,-158.59	0/0:38:38,0:40:-0.00,-11.38,-177.24	0/1:58:40,18:40:-66.52,0.00,-169.16	1/1:22:0,22:40:-102.47,-6.47,-0.00	0/0:27:27,0:40:-0.00,-8.07,-125.96	0/0:19:19,0:40:-0.00,-5.66,-88.66	0/1:28:17,11:40:-42.91,0.00,-70.97	0/0:9:9,0:33:-0.00,-2.65,-42.05	0/1:29:17,12:40:-47.27,0.00,-70.67	0/0:53:53,0:40:0.00,-15.89,-247.16	0/0:34:34,0:40:-0.00,-10.17,-158.59	0/1:25:13,12:40:-48.48,0.00,-53.23	1/1:26:1,25:37:-111.80,-3.01,-0.00	0/1:18:13,5:40:-17.95,0.00,-55.34	1/1:37:0,37:40:-172.40,-10.99,-0.00	0/0:43:43,0:40:-0.00,-12.88,-200.55	0/1:28:13,15:40:-61.56,0.00,-52.33	0/0:26:26,0:40:-0.00,-7.76,-121.30	1/1:17:0,17:40:-79.16,-4.97,-0.00	0/1:15:8,7:40:-28.18,0.00,-32.93	0/0:27:27,0:40:-0.00,-8.07,-125.96	0/1:29:17,12:40:-47.27,0.00,-70.67	0/0:29:28,1:40:-0.00,-4.01,-125.96	0/0:38:38,0:40:-0.00,-11.38,-177.24	./.	1/1:29:0,29:40:-135.10,-8.58,-0.00	0/1:46:15,31:40:-130.73,0.00,-56.23	0/1:36:25,11:40:-40.51,0.00,-105.86	1/1:62:0,62:40:-288.94,-18.51,0.00	0/1:44:25,19:40:-75.39,0.00,-103.45
893	39	37 days, 5:38:00	A	C	.	PASS	NS=82;AF=0.226	GT:DP:AD:GQ:GL	0/0:28:28,0:40:-0.00,-8.59,-109.95	0/1:32:13,19:40:-63.94,0.00,-41.94	0/0:91:91,0:40:-0.00,-27.55,-354.43	0/0:32:32,0:40:-0.00,-9.79,-125.47	0/1:18:9,9:40:-29.35,0.00,-30.64	0/0:35:35,0:40:-0.00,-10.69,-137.11	0/0:173:173,0:40:0.00,-52.23,-672.66	./.	0/0:52:52,0:40:-0.00,-15.81,-203.08	0/0:84:80,4:40:-0.00,-9.92,-296.22	0/1:117:52,65:40:-216.88,0.00,-167.71	1/1:146:0,146:40:-565.31,-42.82,-0.00	./.	./.	0/0:60:60,0:40:0.00,-18.22,-234.13	0/1:35:14,21:40:-70.80,0.00,-44.92	0/0:54:54,0:40:-0.00,-16.41,-210.85	0/1:27:9,18:40:-61.57,0.00,-27.93	0/1:68:39,29:40:-91.92,0.00,-132.01	0/0:39:39,0:40:-0.00,-11.90,-152.63	0/1:70:31,39:40:-130.12,0.00,-100.36	0/0:33:33,0:40:-0.00,-10.09,-129.35	0/0:64:64,0:40:0.00,-19.42,-249.65	0/0:42:42,0:40:-0.00,-12.80,-164.28	0/1:33:10,23:40:-79.17,0.00,-30.00	0/0:67:67,0:40:0.00,-20.32,-261.30	0/0:54:54,0:40:-0.00,-16.41,-210.85	0/0:62:62,0:40:0.00,-18.82,-241.89	0/0:39:39,0:40:-0.00,-11.90,-152.63	0/0:13:13,0:40:-0.00,-4.07,-51.74	0/1:33:17,16:40:-52.00,0.00,-57.17	0/1:28:12,16:40:-53.51,0.00,-39.27	0/1:92:30,62:40:-212.76,0.00,-89.86	0/1:80:36,44:40:-146.52,0.00,-116.76	0/0:69:69,0:40:0.00,-20.93,-269.06	0/0:26:26,0:40:-0.00,-7.98,-102.19	0/1:76:48,28:40:-85.63,0.00,-164.53	0/1:31:4,27:40:-95.29,-0.00,-7.32	0/1:26:15,11:40:-34.70,0.00,-51.51	0/0:116:116,0:40:0.00,-35.07,-451.45	0/0:89:89,0:40:-0.00,-26.95,-346.67
901	47	37 days, 13:46:00	T	G	.	PASS	NS=75;AF=0.120	GT:DP:AD:GQ:GL	0/1:36:18,18:40:-69.92,0.00,-71.12	0/1:37:19,18:40:-69.61,0.00,-75.34	0/0:12:12,0:40:-0.00,-4.30,-55.50	0/0:9:9,0:40:-0.00,-3.40,-41.92	0/0:12:12,0:40:-0.00,-4.30,-55.50	0/0:7:7,0:34:-0.00,-2.80,-32.87	0/0:8:8,0:37:-0.00,-3.10,-37.40	./.	0/1:32:8,24:40:-98.27,0.00,-27.08	./.	0/0:48:48,0:40:-0.00,-15.14,-218.38	0/0:28:28,0:40:-0.00,-9.12,-127.89	0/0:44:44,0:40:-0.00,-13.93,-200.28	0/0:32:32,0:40:-0.00,-10.32,-145.99	0/0:20:20,0:40:-0.00,-6.71,-91.69	0/0:23:23,0:40:-0.00,-7.61,-105.27	0/1:36:4,32:40:-133.26,-0.00,-7.78	0/0:20:20,0:40:-0.00,-6.71,-91.69	0/1:25:6,19:40:-77.75,0.00,-20.14	0/1:32:12,20:40:-80.17,0.00,-45.18	1/1:74:0,74:40:-333.61,-21.76,0.00	0/1:23:9,14:40:-55.73,0.00,-34.31	0/0:18:18,0:40:-0.00,-6.11,-82.64	0/0:24:24,0:40:-0.00,-7.91,-109.79	0/0:28:28,0:40:-0.00,-9.12,-127.89	1/1:65:0,65:40:-292.89,-19.05,0.00	0/0:25:25,0:40:-0.00,-8.21,-114.32	0/0:20:20,0:40:-0.00,-6.71,-91.69	0/0:11:11,0:40:-0.00,-4.00,-50.97	0/0:16:16,0:40:-0.00,-5.51,-73.59	0/0:6:6,0:31:-0.00,-2.50,-28.35	0/0:17:17,0:40:-0.00,-5.81,-78.12	0/0:20:20,0:40:-0.00,-6.71,-91.69	0/0:9:9,0:40:-0.00,-3.40,-41.92	0/0:12:12,0:40:-0.00,-4.30,-55.50	0/0:13:13,0:40:-0.00,-4.60,-60.02	0/0:9:9,0:40:-0.00,-3.40,-41.92	0/0:27:27,0:40:-0.00,-8.82,-123.36	./.	0/1:50:15,35:40:-142.62,0.00,-53.33	0/1:35:7,28:40:-115.46,0.00,-21.65
913	21	38 days, 1:20:00	A	G	.	PASS	NS=76;AF=0.296	GT:DP:AD:GQ:GL	0/0:18:18,0:40:-0.00,-5.54,-85.38	0/0:7:7,0:28:-0.00,-2.23,-33.61	0/0:44:44,0:40:-0.00,-13.37,-207.74	0/1:20:8,12:40:-50.33,0.00,-32.18	0/0:19:19,0:40:-0.00,-5.84,-90.09	0/1:24:21,3:40:-6.77,-0.00,-92.15	./.	0/0:70:70,0:40:0.00,-21.19,-330.10	0/0:52:52,0:40:-0.00,-15.77,-245.39	0/0:26:26,0:40:-0.00,-7.95,-123.03	./.	./.	0/0:62:62,0:40:0.00,-18.78,-292.45	1/1:24:0,24:40:-112.28,-6.68,-0.00	0/1:21:10,11:40:-45.33,0.00,-41.29	0/0:30:30,0:40:-0.00,-9.15,-141.85	1/1:20:0,20:40:-93.46,-5.47,-0.00	0/0:47:47,0:40:-0.00,-14.27,-221.86	0/0:32:32,0:40:-0.00,-9.75,-151.27	0/1:15:12,3:40:-9.48,-0.00,-52.51	0/0:65:64,1:40:-0.00,-14.98,-297.16	0/1:24:19,5:40:-16.19,0.00,-82.74	0/1:38:27,11:40:-40.21,0.00,-116.18	1/1:37:0,37:40:-173.46,-10.59,-0.00	0/1:25:15,10:40:-39.42,0.00,-63.61	0/0:34:34,0:40:-0.00,-10.36,-160.68	0/0:35:34,1:40:-0.00,-5.95,-155.97	0/0:43:43,0:40:-0.00,-13.06,-203.03	0/0:16:16,0:40:-0.00,-4.94,-75.97	0/0:30:30,0:40:-0.00,-9.15,-141.85	0/1:42:15,27:40:-114.30,0.00,-58.50	0/0:23:23,0:40:-0.00,-7.04,-108.91	0/0:30:30,0:40:-0.00,-9.15,-141.85	1/1:24:0,24:40:-112.28,-6.68,-0.00	0/1:44:39,5:40:-10.17,-0.00,-170.84	0/1:28:18,10:40:-38.51,0.00,-76.83	0/1:47:29,18:40:-70.44,0.00,-122.88	0/0:39:39,0:40:-0.00,-11.86,-184.21	0/0:35:35,0:40:-0.00,-10.66,-165.38	0/1:77:41,36:40:-146.12,0.00,-170.32	0/0:68:68,0:40:0.00,-20.59,-320.69
934	59	38 days, 22:58:00	T	C	.	PASS	NS=82;AF=0.445	GT:DP:AD:GQ:GL	0/1:21:14,7:40:-23.28,0.00,-52.93	1/1:65:1,64:40:-265.00,-15.04,0.00	0/1:51:32,19:40:-64.76,0.00,-119.66	0/1:19:6,13:40:-49.14,0.00,-19.85	0/0:44:44,0:40:-0.00,-13.10,-185.38	0/1:25:9,16:40:-59.96,0.00,-30.68	0/0:38:37,1:40:-0.00,-7.09,-151.71	0/1:240:100,140:40:-517.18,0.00,-348.99	0/0:254:252,2:40:0.00,-67.90,-1052.46	0/1:122:54,68:40:-249.64,0.00,-190.89	0/0:191:189,2:40:0.00,-48.93,-787.29	./.	./.	./.	0/0:83:83,0:40:0.00,-24.84,-349.54	1/1:289:0,289:40:-1216.27,-86.67,0.00	0/1:176:89,87:40:-313.36,0.00,-321.96	0/1:201:95,105:40:-381.90,0.00,-339.99	0/1:53:22,31:40:-114.67,0.00,-76.97	0/0:142:142,0:40:0.00,-42.60,-597.88	0/0:296:296,0:40:0.00,-88.96,-1246.09	0/0:107:107,0:40:0.00,-32.07,-450.56	1/1:180:1,179:40:-749.05,-49.65,0.00	0/1:142:104,38:40:-117.35,0.00,-395.33	0/1:75:34,41:40:-150.14,0.00,-120.85	0/0:147:147,0:40:0.00,-44.11,-618.92	1/1:224:0,224:40:-942.67,-67.11,0.00	0/0:216:216,0:40:0.00,-64.88,-909.35	1/1:203:0,203:40:-854.28,-60.78,0.00	0/1:60:33,27:40:-95.73,0.00,-121.16	1/1:103:0,103:40:-433.36,-30.68,0.00	1/1:73:0,73:40:-307.09,-21.65,0.00	0/0:98:98,0:40:0.00,-29.36,-412.67	0/0:149:149,0:40:0.00,-44.71,-627.34	1/1:174:3,171:40:-706.96,-39.43,0.00	0/1:127:75,52:40:-180.79,0.00,-277.78	1/1:280:0,280:40:-1178.38,-83.96,0.00	0/1:86:47,39:40:-138.41,0.00,-172.26	0/1:65:57,8:40:-14.25,-0.00,-220.67	0/0:192:192,0:40:0.00,-57.65,-808.33	0/0:188:188,0:40:-0.00,-56.45,-791.50
936	103	936:102	T	G	.	PASS	NS=85;AF=0.347	GT:DP:AD:GQ:GL	0/1:23:13,10:40:-23.93,0.00,-33.69	0/0:18:17,1:31:-0.00,-2.46,-50.05	1/1:52:0,52:40:-160.70,-15.32,-0.00	0/0:11:11,0:40:-0.00,-3.45,-34.55	0/1:28:13,15:40:-37.92,0.00,-32.19	./.	0/1:18:3,15:40:-40.93,-0.00,-4.20	0/0:65:65,0:40:-0.00,-19.69,-201.91	./.	./.	0/0:43:43,0:40:-0.00,-13.07,-133.73	0/0:34:34,0:40:-0.00,-10.37,-105.83	./.	0/0:30:30,0:40:-0.00,-9.16,-93.44	1/1:48:0,48:40:-148.30,-14.12,-0.00	0/0:53:53,0:40:-0.00,-16.08,-164.72	0/1:60:20,40:40:-105.78,0.00,-44.26	0/0:97:97,0:40:0.00,-29.31,-301.08	0/1:37:22,15:40:-35.22,0.00,-57.37	0/1:26:20,6:40:-10.63,-0.00,-54.48	0/0:24:24,0:40:-0.00,-7.36,-74.84	0/0:30:30,0:40:-0.00,-9.16,-93.44	1/1:48:0,48:40:-148.30,-14.12,-0.00	0/1:87:32,54:40:-141.35,0.00,-73.63	0/0:24:23,1:40:-0.00,-4.26,-68.64	0/1:20:11,9:40:-21.74,0.00,-28.39	0/1:19:11,8:40:-18.94,0.00,-28.69	0/1:28:6,22:40:-59.62,-0.00,-10.49	0/0:63:63,0:40:0.00,-19.09,-195.71	0/0:29:29,0:40:-0.00,-8.86,-90.34	0/0:56:56,0:40:0.00,-16.98,-174.01	0/1:33:14,18:40:-46.02,0.00,-34.08	0/1:21:7,14:40:-36.93,0.00,-15.69	0/1:43:18,24:40:-61.61,0.00,-43.47	0/0:11:11,0:40:-0.00,-3.45,-34.55	0/1:46:15,31:40:-82.10,0.00,-32.97	1/1:42:0,42:40:-129.71,-12.31,-0.00	0/0:70:70,0:40:0.00,-21.19,-217.40	0/0:49:49,0:40:-0.00,-14.88,-152.32	1/1:55:0,55:40:-170.00,-16.22,0.00	0/1:54:22,32:40:-82.79,0.00,-52.26
957	105	957:104	C	T	.	PASS	NS=82;AF=0.201	GT:DP:AD:GQ:GL	0/1:27:7,20:40:-57.67,-0.00,-16.57	0/1:25:18,7:40:-15.40,-0.00,-53.45	0/1:56:45,11:40:-19.27,0.00,-133.16	0/0:7:7,0:29:-0.00,-2.27,-24.86	0/1:21:12,9:40:-23.20,0.00,-34.87	0/1:24:13,11:40:-28.89,-0.00,-37.26	0/1:31:16,15:40:-39.98,0.00,-45.05	0/1:31:20,11:40:-26.79,0.00,-58.24	0/1:29:20,9:40:-20.80,0.00,-58.84	0/0:16:16,0:40:-0.00,-4.97,-54.54	0/1:59:33,26:40:-67.83,0.00,-92.69	0/1:13:10,3:40:-5.82,-0.00,-30.68	0/1:14:5,9:40:-25.31,-0.00,-13.89	./.	0/1:35:24,11:40:-25.59,0.00,-70.23	0/1:41:26,15:40:-36.97,0.00,-75.02	0/1:56:30,26:40:-68.73,0.00,-83.70	0/0:44:44,0:40:-0.00,-13.40,-146.87	0/1:26:17,9:40:-21.70,0.00,-49.85	0/1:28:14,14:40:-37.58,0.00,-39.36	0/1:61:22,39:40:-110.10,0.00,-55.81	0/0:13:13,0:40:-0.00,-4.07,-44.64	0/1:16:12,4:40:-8.22,-0.00,-36.37	0/1:53:28,25:40:-66.34,0.00,-78.00	0/1:20:6,14:40:-39.99,0.00,-15.38	0/1:21:6,15:40:-42.99,0.00,-15.08	0/1:33:24,9:40:-19.59,0.00,-70.83	0/1:20:10,9:40:-23.80,0.00,-28.87	0/0:33:33,0:40:-0.00,-10.09,-110.60	0/0:13:13,0:40:-0.00,-4.07,-44.64	0/0:14:14,0:40:-0.00,-4.37,-47.94	0/0:16:16,0:40:-0.00,-4.97,-54.54	0/0:8:8,0:32:-0.00,-2.57,-28.15	0/0:14:14,0:40:-0.00,-4.37,-47.94	0/0:23:23,0:40:-0.00,-7.08,-77.62	0/0:26:26,0:40:-0.00,-7.98,-87.51	0/0:31:31,0:40:-0.00,-9.49,-104.00	0/0:22:22,0:40:-0.00,-6.78,-74.32	0/0:30:30,0:40:-0.00,-9.18,-100.70	0/0:37:37,0:40:-0.00,-11.29,-123.79	0/1:35:18,17:40:-45.37,0.00,-50.44
958	42	39 days, 22:41:00	C	T	.	PASS	NS=75;AF=0.173	GT:DP:AD:GQ:GL	0/1:37:16,21:40:-64.07,0.00,-46.93	0/0:27:27,0:40:-0.00,-8.60,-98.18	0/0:102:102,0:40:0.00,-31.17,-368.46	0/0:36:36,0:40:-0.00,-11.31,-130.62	0/1:31:14,17:40:-51.46,0.00,-41.53	0/0:36:36,0:40:-0.00,-11.31,-130.62	./.	0/0:210:210,0:40:0.00,-63.67,-757.66	0/0:118:118,0:40:-0.00,-35.99,-426.12	./.	./.	./.	./.	./.	0/0:26:26,0:40:-0.00,-8.30,-94.58	0/0:84:84,0:40:-0.00,-25.75,-303.60	0/0:70:70,0:40:0.00,-21.54,-253.14	0/0:13:13,0:40:-0.00,-4.39,-47.73	0/0:51:51,0:40:-0.00,-15.82,-184.67	0/0:48:48,0:40:-0.00,-14.92,-173.86	0/0:98:98,0:40:-0.00,-29.97,-354.05	0/0:54:54,0:40:0.00,-16.73,-195.48	0/0:80:80,0:40:0.00,-24.55,-289.18	0/0:97:96,0:40:0.00,-29.37,-346.84	0/0:55:55,0:40:-0.00,-17.03,-199.09	0/0:101:101,0:40:-0.00,-30.87,-364.86	0/0:70:70,0:40:0.00,-21.54,-253.14	0/0:95:95,0:40:-0.00,-29.06,-343.24	0/0:74:74,0:40:0.00,-22.74,-267.56	0/0:93:93,0:40:-0.00,-28.46,-336.03	0/0:53:53,0:40:0.00,-16.43,-191.88	0/0:69:69,0:40:0.00,-21.24,-249.54	0/1:89:47,42:40:-124.10,0.00,-143.00	1/1:62:0,62:40:-222.55,-18.25,0.00	0/0:115:115,0:40:-0.00,-35.08,-415.31	0/1:85:34,51:40:-157.73,0.00,-97.36	0/1:50:17,33:40:-103.40,0.00,-46.62	0/1:111:39,72:40:-225.59,0.00,-107.55	./.	0/0:147:147,0:40:0.00,-44.71,-530.63	0/0:151:150,0:40:0.00,-45.62,-541.44
966	101	966:100	C	A	.	PASS	NS=89;AF=0.101	GT:DP:AD:GQ:GL	0/1:26:8,18:40:-77.84,0.00,-31.29	0/1:25:10,15:40:-63.74,0.00,-41.19	0/1:57:39,18:40:-68.51,0.00,-170.71	0/0:23:23,0:40:-0.00,-7.63,-111.80	0/0:34:33,1:40:-0.00,-6.15,-154.99	0/0:24:24,0:40:-0.00,-7.93,-116.60	0/0:25:25,0:40:-0.00,-8.23,-121.40	0/0:65:65,0:40:0.00,-20.28,-313.34	0/0:55:55,0:40:-0.00,-17.27,-265.35	0/0:39:39,0:40:-0.00,-12.45,-188.58	0/0:73:73,0:40:0.00,-22.68,-351.73	0/0:50:50,0:40:-0.00,-15.76,-241.36	0/0:46:46,0:40:-0.00,-14.56,-222.17	0/0:54:54,0:40:0.00,-16.96,-260.56	0/0:38:38,0:40:-0.00,-12.15,-183.78	0/0:35:35,0:40:-0.00,-11.25,-169.38	0/1:37:9,28:40:-122.51,0.00,-32.78	0/0:33:33,0:40:-0.00,-10.64,-159.79	0/0:46:46,0:40:-0.00,-14.56,-222.17	0/0:43:43,0:40:-0.00,-13.65,-207.77	0/0:66:66,0:40:-0.00,-20.58,-318.14	0/0:24:24,0:40:-0.00,-7.93,-116.60	0/0:55:55,0:40:-0.00,-17.27,-265.35	0/0:91:90,1:40:0.00,-23.30,-428.50	0/0:33:33,0:40:-0.00,-10.64,-159.79	0/0:60:60,0:40:-0.00,-18.77,-289.35	0/0:29:29,0:40:-0.00,-9.44,-140.59	0/0:50:50,0:40:-0.00,-15.76,-241.36	0/0:44:44,0:40:-0.00,-13.95,-212.57	0/0:47:47,0:40:-0.00,-14.86,-226.97	0/0:37:37,0:40:-0.00,-11.85,-178.98	0/1:30:21,9:40:-33.45,0.00,-92.47	0/0:34:34,0:40:-0.00,-10.94,-164.59	0/0:57:56,1:40:-0.00,-13.07,-265.35	0/0:67:67,0:40:-0.00,-20.88,-322.94	0/0:46:46,0:40:-0.00,-14.56,-222.17	0/0:87:87,0:40:0.00,-26.90,-418.91	0/0:37:36,1:40:-0.00,-7.05,-169.38	0/0:27:27,0:40:-0.00,-8.84,-131.00	0/0:68:68,0:40:0.00,-21.18,-327.74	1/1:61:0,61:40:-291.27,-17.64,0.00
970	24	40 days, 10:23:00	G	T	.	PASS	NS=78;AF=0.071	GT:DP:AD:GQ:GL	0/0:36:36,0:40:-0.00,-11.69,-171.91	0/0:18:18,0:40:-0.00,-6.27,-86.77	0/1:42:17,25:40:-104.74,0.00,-68.54	0/0:9:9,0:40:-0.00,-3.57,-44.20	1/1:32:0,32:40:-149.71,-8.85,-0.00	0/0:20:20,0:40:-0.00,-6.88,-96.23	0/1:15:11,4:40:-13.55,-0.00,-48.29	./.	./.	./.	./.	./.	0/0:76:76,0:40:-0.00,-23.73,-361.09	0/0:96:96,0:40:-0.00,-29.75,-455.68	0/0:38:38,0:40:-0.00,-12.30,-181.36	0/0:41:41,0:40:-0.00,-13.20,-195.55	0/0:70:70,0:40:0.00,-21.93,-332.71	0/0:31:31,0:40:-0.00,-10.19,-148.26	0/0:44:44,0:40:-0.00,-14.10,-209.74	0/0:20:20,0:40:-0.00,-6.88,-96.23	0/0:47:47,0:40:-0.00,-15.00,-223.93	0/0:48:48,0:40:-0.00,-15.31,-228.66	0/1:56:32,24:40:-95.80,0.00,-135.27	0/0:34:34,0:40:-0.00,-11.09,-162.45	0/0:41:41,0:40:-0.00,-13.20,-195.55	0/0:40:40,0:40:-0.00,-12.90,-190.82	0/0:41:41,0:40:-0.00,-13.20,-195.55	0/0:36:36,0:40:-0.00,-11.69,-171.91	0/0:93:93,0:40:0.00,-28.85,-441.49	0/0:22:22,0:40:-0.00,-7.48,-105.69	0/0:83:83,0:40:-0.00,-25.84,-394.20	0/0:63:63,0:40:0.00,-19.82,-299.61	0/0:25:25,0:40:-0.00,-8.38,-119.88	0/0:40:40,0:40:-0.00,-12.90,-190.82	0/0:27:27,0:40:-0.00,-8.98,-129.34	0/0:39:39,0:40:-0.00,-12.60,-186.09	0/0:53:53,0:40:0.00,-16.81,-252.31	0/0:71:71,0:40:-0.00,-22.23,-337.44	0/0:11:11,0:40:-0.00,-4.17,-53.66	0/0:15:15,0:40:-0.00,-5.37,-72.58	0/1:78:40,38:40:-155.39,0.00,-166.49
971	103	971:102	G	C	.	PASS	NS=75;AF=0.200	GT:DP:AD:GQ:GL	0/0:22:22,0:40:-0.00,-7.17,-105.21	0/0:15:15,0:40:-0.00,-5.06,-71.99	0/0:43:43,0:40:-0.00,-13.49,-204.86	./.	0/1:30:13,17:40:-71.10,0.00,-52.92	0/0:21:21,0:40:-0.00,-6.87,-100.46	./.	./.	./.	0/0:41:41,0:40:-0.00,-12.89,-195.37	1/1:24:0,24:40:-113.09,-6.97,-0.00	0/0:24:24,0:40:-0.00,-7.77,-114.70	./.	0/0:51:51,0:40:-0.00,-15.90,-242.83	0/0:32:32,0:40:-0.00,-10.18,-152.66	0/0:43:43,0:40:-0.00,-13.49,-204.86	0/0:30:30,0:40:-0.00,-9.58,-143.17	1/1:33:0,33:40:-155.80,-9.68,-0.00	0/1:34:19,15:40:-60.40,0.00,-80.19	0/0:45:45,0:40:-0.00,-14.09,-214.35	0/0:51:51,0:40:-0.00,-15.90,-242.83	1/1:18:0,18:40:-84.61,-5.16,-0.00	0/0:48:48,0:40:-0.00,-15.00,-228.59	0/0:33:33,0:40:-0.00,-10.48,-157.41	0/0:17:17,0:40:-0.00,-5.67,-81.48	0/0:41:41,0:40:-0.00,-12.89,-195.37	0/0:56:56,0:40:0.00,-17.41,-266.55	0/0:63:63,0:40:0.00,-19.51,-299.77	0/0:44:44,0:40:-0.00,-13.79,-209.61	0/0:23:23,0:40:-0.00,-7.47,-109.95	0/0:32:32,0:40:-0.00,-10.18,-152.66	0/0:12:12,0:40:-0.00,-4.16,-57.75	0/0:39:39,0:40:-0.00,-12.29,-185.88	0/0:46:46,0:40:-0.00,-14.40,-219.10	0/0:57:57,0:40:0.00,-17.71,-271.30	0/0:59:59,0:40:0.00,-18.31,-280.79	0/0:131:131,0:40:0.00,-39.98,-622.47	0/0:25:25,0:40:-0.00,-8.07,-119.44	0/0:9:9,0:39:-0.00,-3.26,-43.51	0/1:87:44,43:40:-177.32,0.00,-182.87	0/0:73:73,0:40:-0.00,-22.52,-347.23
976	59	40 days, 16:58:00	G	T	.	PASS	NS=74;AF=0.054	GT:DP:AD:GQ:GL	0/0:24:24,0:40:-0.00,-8.24,-112.97	0/0:22:22,0:40:-0.00,-7.64,-103.69	0/0:34:34,0:40:-0.00,-11.25,-159.35	0/0:23:23,0:40:-0.00,-7.94,-108.33	0/0:8:8,0:40:-0.00,-3.43,-38.76	0/0:22:22,0:40:-0.00,-7.64,-103.69	./.	0/0:41:41,0:40:-0.00,-13.36,-191.82	./.	0/0:54:54,0:40:-0.00,-17.27,-252.11	./.	./.	./.	0/1:40:24,16:40:-61.15,0.00,-99.91	0/1:38:18,20:40:-80.30,0.00,-72.68	0/0:95:95,0:40:0.00,-29.62,-442.27	0/0:31:31,0:40:-0.00,-10.35,-145.44	1/1:17:0,17:40:-77.19,-4.48,-0.00	0/0:38:38,0:40:-0.00,-12.46,-177.90	0/0:31:31,0:40:-0.00,-10.35,-145.44	0/0:48:48,0:40:-0.00,-15.47,-224.28	0/0:21:21,0:40:-0.00,-7.34,-99.05	0/0:59:59,0:40:-0.00,-18.78,-275.30	0/0:42:42,0:40:-0.00,-13.66,-196.45	0/0:32:32,0:40:-0.00,-10.65,-150.07	0/0:31:31,0:40:-0.00,-10.35,-145.44	0/0:53:53,0:40:-0.00,-16.97,-247.47	0/0:35:35,0:40:-0.00,-11.55,-163.99	0/0:47:47,0:40:-0.00,-15.17,-219.64	0/0:22:22,0:40:-0.00,-7.64,-103.69	0/0:9:9,0:40:-0.00,-3.73,-43.40	0/0:22:22,0:40:-0.00,-7.64,-103.69	0/1:35:14,21:40:-85.84,0.00,-55.03	0/1:32:16,16:40:-63.56,0.00,-65.21	0/0:56:56,0:40:-0.00,-17.88,-261.39	0/0:37:37,0:40:-0.00,-12.16,-173.26	0/0:72:72,0:40:-0.00,-22.69,-335.60	0/0:10:10,0:40:-0.00,-4.03,-48.04	0/0:12:12,0:40:-0.00,-4.63,-57.31	0/0:66:66,0:40:-0.00,-20.89,-307.77	0/0:43:43,0:40:-0.00,-13.96,-201.09
977	78	977:77	T	C	.	PASS	NS=83;AF=0.482	GT:DP:AD:GQ:GL	0/1:54:16,38:40:-116.20,0.00,-39.59	0/1:69:35,34:40:-97.74,0.00,-101.31	0/1:119:67,52:40:-145.44,0.00,-197.82	0/1:33:15,18:40:-52.80,0.00,-42.42	1/1:46:0,46:40:-160.27,-13.78,-0.00	0/0:52:52,0:40:-0.00,-15.67,-181.35	1/1:96:0,95:40:-331.08,-28.52,0.00	1/1:150:0,150:40:-522.81,-45.07,0.00	./.	./.	0/1:236:134,102:40:-284.54,0.00,-396.17	0/1:202:94,108:40:-315.68,0.00,-266.96	./.	1/1:356:0,354:40:-1233.95,-106.45,0.00	0/0:103:103,0:40:-0.00,-31.01,-359.14	./.	1/1:90:0,90:40:-313.65,-27.02,0.00	1/1:109:0,109:40:-379.89,-32.73,0.00	1/1:74:0,74:40:-257.88,-22.20,0.00	0/1:147:85,62:40:-171.88,0.00,-252.14	0/1:156:116,40:40:-92.48,0.00,-357.50	0/1:82:38,44:40:-128.69,0.00,-107.86	0/1:144:81,62:40:-173.08,0.00,-239.40	0/1:94:57,37:40:-100.68,0.00,-170.48	0/0:62:62,0:40:0.00,-18.68,-216.21	./.	1/1:203:0,203:40:-707.57,-61.02,0.00	1/1:135:0,135:40:-470.52,-40.56,-0.00	0/0:71:71,0:40:0.00,-21.38,-247.59	1/1:44:0,44:40:-153.30,-13.18,-0.00	0/0:30:30,0:40:-0.00,-9.05,-104.66	0/0:97:97,0:40:0.00,-29.21,-338.22	0/1:187:104,83:40:-233.05,0.00,-306.34	1/1:63:0,63:40:-219.53,-18.89,0.00	0/0:241:241,0:40:-0.00,-72.53,-840.20	0/1:87:29,58:40:-175.99,0.00,-74.98	1/1:47:0,47:40:-163.76,-14.08,-0.00	0/0:91:91,0:40:0.00,-27.40,-317.31	0/0:77:77,0:40:0.00,-23.19,-268.50	1/1:250:0,250:40:-871.41,-75.16,0.00	0/1:226:97,129:40:-381.67,0.00,-270.20
979	35	40 days, 19:34:00	T	A	.	PASS	NS=83;AF=0.120	GT:DP:AD:GQ:GL	0/1:33:21,12:40:-32.27,0.00,-66.20	0/0:34:33,1:40:-0.00,-7.19,-115.80	0/1:61:14,47:40:-148.45,0.00,-32.85	0/0:15:15,0:40:-0.00,-5.03,-55.28	0/0:22:22,0:40:-0.00,-7.14,-80.20	0/0:18:18,0:40:-0.00,-5.93,-65.96	0/0:20:20,0:40:-0.00,-6.54,-73.08	0/0:110:110,0:40:-0.00,-33.62,-393.48	0/0:106:106,0:40:0.00,-32.41,-379.24	0/1:68:54,14:40:-28.86,0.00,-173.14	0/1:117:88,29:40:-67.52,0.00,-279.44	0/1:44:24,20:40:-57.44,0.00,-73.57	./.	0/0:56:56,0:40:0.00,-17.37,-201.24	0/1:39:23,16:40:-44.71,0.00,-71.51	0/0:63:63,0:40:-0.00,-19.47,-226.16	0/0:62:62,0:40:-0.00,-19.17,-222.60	0/1:67:33,34:40:-100.36,0.00,-98.69	0/0:40:40,0:40:-0.00,-12.55,-144.28	0/0:27:27,0:40:-0.00,-8.64,-98.00	0/0:37:37,0:40:-0.00,-11.65,-133.60	0/0:64:64,0:40:0.00,-19.78,-229.72	0/0:44:44,0:40:-0.00,-13.76,-158.52	0/0:95:95,0:40:-0.00,-29.10,-340.08	0/1:21:11,10:40:-28.76,-0.00,-34.21	./.	0/0:44:44,0:40:-0.00,-13.76,-158.52	0/0:34:34,0:40:-0.00,-10.75,-122.92	0/1:26:17,9:40:-23.70,0.00,-54.06	0/0:16:16,0:40:-0.00,-5.33,-58.84	0/0:53:53,0:40:0.00,-16.47,-190.56	./.	0/0:31:31,0:40:-0.00,-9.85,-112.24	0/0:34:34,0:40:-0.00,-10.75,-122.92	0/0:47:47,0:40:-0.00,-14.66,-169.20	0/0:64:64,0:40:0.00,-19.78,-229.72	0/1:38:29,9:40:-20.09,0.00,-93.17	0/0:62:61,0:40:0.00,-18.87,-219.04	0/0:102:102,0:40:0.00,-31.21,-365.00	0/0:95:95,0:40:-0.00,-29.10,-340.08	0/0:40:40,0:40:-0.00,-12.55,-144.28
988	85	988:84	C	G	.	PASS	NS=88;AF=0.057	GT:DP:AD:GQ:GL	0/0:25:25,0:40:-0.00,-8.38,-122.97	0/0:26:26,0:40:-0.00,-8.68,-127.81	0/0:49:49,0:40:-0.00,-15.60,-239.16	0/0:14:14,0:40:-0.00,-5.07,-69.72	0/1:33:9,24:40:-105.40,0.00,-34.73	0/0:21:21,0:40:-0.00,-7.17,-103.61	0/0:7:7,0:36:-0.00,-2.96,-35.83	0/0:124:124,0:40:0.00,-38.18,-602.26	0/1:74:28,46:40:-199.57,0.00,-114.37	0/0:92:92,0:40:0.00,-28.55,-447.34	0/0:62:62,0:40:0.00,-19.52,-302.10	0/1:82:44,38:40:-158.43,0.00,-189.42	0/0:76:76,0:40:0.00,-23.73,-369.88	0/0:138:138,0:40:0.00,-42.39,-670.03	0/0:50:50,0:40:-0.00,-15.90,-244.00	0/0:49:49,0:40:-0.00,-15.60,-239.16	0/0:41:41,0:40:-0.00,-13.19,-200.43	0/0:67:67,0:40:-0.00,-21.02,-326.31	0/0:42:42,0:40:-0.00,-13.49,-205.27	0/1:29:22,7:40:-24.31,0.00,-98.87	0/0:51:51,0:40:0.00,-16.20,-248.85	0/0:37:37,0:40:-0.00,-11.99,-181.07	0/0:13:13,0:40:-0.00,-4.77,-64.88	0/0:29:29,0:40:-0.00,-9.58,-142.34	0/0:45:45,0:40:-0.00,-14.40,-219.80	0/0:44:44,0:40:-0.00,-14.10,-214.96	0/0:55:55,0:40:0.00,-17.41,-268.21	0/0:49:49,0:40:-0.00,-15.60,-239.16	0/0:33:33,0:40:-0.00,-10.79,-161.70	0/0:7:7,0:36:-0.00,-2.96,-35.83	0/0:43:43,0:40:-0.00,-13.80,-210.12	0/0:35:35,0:40:-0.00,-11.39,-171.39	0/0:52:52,0:40:0.00,-16.50,-253.69	0/0:29:29,0:40:-0.00,-9.58,-142.34	0/0:39:39,0:40:-0.00,-12.59,-190.75	0/0:46:46,0:40:-0.00,-14.70,-224.64	0/0:49:49,0:40:-0.00,-15.60,-239.16	0/0:50:50,0:40:-0.00,-15.90,-244.00	0/0:42:42,0:40:-0.00,-13.49,-205.27	0/0:85:85,0:40:0.00,-26.44,-413.45	0/0:48:48,0:40:-0.00,-15.30,-234.32
990	26	41 days, 6:25:00	C	G	.	PASS	NS=76;AF=0.099	GT:DP:AD:GQ:GL	0/1:26:8,18:40:-55.07,0.00,-21.38	0/0:12:12,0:40:-0.00,-4.25,-43.96	0/0:52:52,0:40:0.00,-16.28,-185.13	0/0:16:16,0:40:-0.00,-5.45,-58.07	0/1:19:9,10:40:-28.94,0.00,-27.01	0/0:11:11,0:40:-0.00,-3.95,-40.43	0/0:46:46,0:40:-0.00,-14.48,-163.95	0/0:28:28,0:40:-0.00,-9.06,-100.42	0/0:34:34,0:40:-0.00,-10.87,-121.60	0/0:60:60,0:40:0.00,-18.69,-213.36	0/0:48:48,0:40:-0.00,-15.08,-171.01	0/0:40:40,0:40:-0.00,-12.67,-142.77	0/0:34:34,0:40:-0.00,-10.87,-121.60	./.	0/0:24:24,0:40:-0.00,-7.86,-86.31	0/0:11:11,0:40:-0.00,-3.95,-40.43	0/0:20:20,0:40:-0.00,-6.66,-72.19	0/0:41:41,0:40:-0.00,-12.97,-146.30	./.	0/0:11:11,0:40:-0.00,-3.95,-40.43	./.	0/1:29:6,23:40:-71.81,-0.00,-13.42	0/0:27:27,0:40:-0.00,-8.76,-96.89	0/0:36:36,0:40:-0.00,-11.47,-128.66	0/0:18:18,0:40:-0.00,-6.05,-65.13	0/0:13:13,0:40:-0.00,-4.55,-47.48	./.	0/1:16:9,7:40:-19.25,-0.00,-27.92	./.	0/1:9:3,6:40:-17.83,-0.00,-8.85	0/0:18:18,0:40:-0.00,-6.05,-65.13	0/0:24:24,0:40:-0.00,-7.86,-86.31	0/0:14:14,0:40:-0.00,-4.85,-51.01	0/1:21:15,6:40:-14.22,-0.00,-47.59	./.	0/0:18:18,0:40:-0.00,-6.05,-65.13	0/0:10:10,0:40:-0.00,-3.65,-36.90	0/0:11:11,0:40:-0.00,-3.95,-40.43	0/0:20:20,0:40:-0.00,-6.66,-72.19	0/0:29:29,0:40:-0.00,-9.36,-103.95	0/0:9:9,0:40:-0.00,-3.35,-33.37
1006	103	1006:102	G	A	.	PASS	NS=74;AF=0.297	GT:DP:AD:GQ:GL	0/1:17:8,9:40:-26.32,0.00,-23.52	0/0:36:36,0:40:-0.00,-10.92,-126.77	0/1:17:9,8:40:-22.82,0.00,-27.02	./.	0/0:8:8,0:31:-0.00,-2.49,-28.72	0/1:18:12,6:40:-15.51,0.00,-37.22	./.	0/0:27:27,0:40:-0.00,-8.21,-95.25	0/0:27:27,0:40:-0.00,-8.21,-95.25	0/1:14:6,8:40:-23.72,0.00,-17.41	0/0:51:51,0:40:-0.00,-15.43,-179.30	0/0:27:27,0:40:-0.00,-8.21,-95.25	./.	1/1:20:0,20:40:-69.34,-5.40,-0.00	1/1:38:1,37:40:-125.38,-7.32,-0.00	0/1:17:9,8:40:-22.82,0.00,-27.02	0/0:24:24,0:40:-0.00,-7.30,-84.75	0/1:11:3,8:40:-24.62,-0.00,-7.81	0/0:23:23,0:40:-0.00,-7.00,-81.24	0/0:34:34,0:40:-0.00,-10.31,-119.77	0/1:33:18,15:40:-42.52,0.00,-53.72	0/0:23:23,0:40:-0.00,-7.00,-81.24	0/1:27:9,18:40:-54.83,0.00,-24.01	1/1:31:0,31:40:-107.87,-8.71,-0.00	0/1:21:11,10:40:-28.62,0.00,-32.82	0/0:38:37,1:40:-0.00,-8.01,-126.77	0/1:14:11,3:40:-6.21,-0.00,-34.92	0/1:23:10,13:40:-38.52,0.00,-28.71	0/0:9:9,0:34:-0.00,-2.79,-32.22	0/1:11:8,3:40:-7.11,-0.00,-25.32	0/1:23:7,16:40:-49.03,0.00,-18.21	0/1:18:9,9:40:-26.02,0.00,-26.72	1/1:23:1,22:34:-72.85,-2.80,-0.00	0/1:28:10,18:40:-54.53,0.00,-27.21	0/1:31:14,17:40:-50.12,0.00,-40.32	0/0:19:19,0:40:-0.00,-5.80,-67.24	0/0:13:13,0:40:-0.00,-3.99,-46.22	0/1:38:16,22:40:-65.53,0.00,-45.21	./.	0/0:52:52,0:40:-0.00,-15.73,-182.80	0/1:72:49,23:40:-58.80,0.00,-150.55
1011	103	1011:102	C	A	.	PASS	NS=75;AF=0.260	GT:DP:AD:GQ:GL	0/1:35:22,13:40:-34.69,0.00,-66.84	0/0:28:28,0:40:-0.00,-8.63,-98.54	0/0:49:48,1:40:-0.00,-11.46,-164.93	1/1:18:0,18:40:-62.19,-4.92,-0.00	0/0:33:33,0:40:-0.00,-10.14,-116.01	0/1:43:18,25:40:-74.21,0.00,-50.45	./.	0/1:90:64,26:40:-63.56,0.00,-197.04	0/0:54:54,0:40:0.00,-16.45,-189.39	0/0:69:69,0:40:0.00,-20.97,-241.80	0/1:54:31,23:40:-63.91,0.00,-92.57	0/1:60:34,26:40:-72.59,0.00,-101.24	1/1:79:0,79:40:-275.33,-23.27,0.00	0/0:82:81,1:40:0.00,-21.39,-280.23	0/1:77:30,47:40:-140.85,0.00,-82.15	0/0:57:57,0:40:0.00,-17.36,-199.87	0/1:44:27,17:40:-45.95,0.00,-81.60	./.	0/1:59:27,32:40:-93.85,0.00,-77.09	1/1:55:0,55:40:-191.48,-16.05,-0.00	1/1:49:0,49:40:-170.51,-14.25,-0.00	0/0:42:42,0:40:-0.00,-12.84,-147.46	0/1:79:47,32:40:-87.84,0.00,-140.95	0/1:54:29,25:40:-70.90,0.00,-85.58	0/0:62:62,0:40:-0.00,-18.86,-217.34	0/0:13:13,0:40:-0.00,-4.12,-46.13	0/0:94:94,0:40:-0.00,-28.49,-329.15	0/1:80:49,31:40:-84.04,0.00,-147.64	./.	0/0:26:26,0:40:-0.00,-8.03,-91.55	0/0:42:42,0:40:-0.00,-12.84,-147.46	0/0:61:61,0:40:0.00,-18.56,-213.85	0/1:70:33,37:40:-108.01,0.00,-94.74	0/1:129:57,72:40:-212.56,0.00,-160.85	0/1:92:47,45:40:-129.35,0.00,-137.04	0/0:52:52,0:40:-0.00,-15.85,-182.40	0/0:26:26,0:40:-0.00,-8.03,-91.55	./.	./.	0/0:71:71,0:40:0.00,-21.57,-248.79	0/0:98:98,0:40:0.00,-29.69,-343.13
1040	86	1040:85	T	G	.	PASS	NS=74;AF=0.399	GT:DP:AD:GQ:GL	0/1:23:6,17:40:-74.44,0.00,-22.17	0/1:17:2,15:40:-66.68,-0.00,-4.85	0/1:94:32,62:40:-268.25,0.00,-125.12	0/1:23:14,9:40:-36.19,0.00,-60.42	0/1:22:14,8:40:-31.71,0.00,-60.72	0/1:32:21,11:40:-43.04,0.00,-91.18	./.	0/1:150:48,102:40:-442.66,0.00,-184.77	./.	./.	1/1:128:0,128:40:-611.74,-38.13,0.00	1/1:62:0,62:40:-296.14,-18.26,-0.00	./.	0/1:177:75,102:40:-434.53,0.00,-305.75	1/1:40:0,40:40:-190.94,-11.64,-0.00	0/1:53:22,31:40:-132.35,0.00,-89.64	1/1:32:1,31:40:-143.13,-4.45,-0.00	0/1:28:11,17:40:-72.94,0.00,-44.57	0/1:28:14,14:40:-58.59,0.00,-58.92	0/1:26:16,10:40:-40.06,0.00,-69.08	0/0:129:128,1:40:0.00,-33.98,-607.61	0/1:38:9,29:40:-127.31,0.00,-32.00	0/1:62:26,36:40:-153.55,0.00,-106.06	0/1:50:25,25:40:-104.57,0.00,-104.89	0/0:17:17,0:40:-0.00,-5.04,-81.62	1/1:18:0,18:40:-85.75,-5.02,-0.00	0/1:32:16,16:40:-66.95,0.00,-67.28	0/1:55:30,25:40:-103.06,0.00,-127.30	0/1:91:27,64:40:-278.71,0.00,-102.11	0/1:32:13,19:40:-81.29,0.00,-52.93	0/0:49:49,0:40:-0.00,-14.68,-234.63	0/1:39:8,31:40:-136.57,0.00,-26.91	0/1:55:19,36:40:-155.66,0.00,-74.70	1/1:54:0,54:40:-257.89,-15.86,0.00	0/0:67:67,0:40:0.00,-20.09,-320.70	1/1:74:0,74:40:-353.52,-21.88,-0.00	0/0:49:49,0:40:-0.00,-14.68,-234.63	0/0:53:53,0:40:-0.00,-15.88,-253.76	./.	0/0:68:68,0:40:0.00,-20.40,-325.48	0/0:76:75,1:40:0.00,-18.02,-354.18
1044	102	1044:101	C	A	.	PASS	NS=74;AF=0.182	GT:DP:AD:GQ:GL	0/1:18:7,11:40:-43.50,0.00,-26.42	0/0:24:24,0:40:-0.00,-7.71,-108.68	./.	0/0:11:11,0:40:-0.00,-3.80,-50.29	0/0:11:11,0:40:-0.00,-3.80,-50.29	./.	0/0:8:8,0:35:-0.00,-2.90,-36.82	0/0:31:31,0:40:-0.00,-9.82,-140.12	0/1:7:5,2:40:-6.39,-0.00,-20.75	1/1:23:1,22:26:-93.43,-2.04,-0.00	0/0:32:32,0:40:-0.00,-10.12,-144.61	0/1:14:5,9:40:-35.72,0.00,-18.64	0/1:20:9,11:40:-42.90,0.00,-34.80	./.	0/0:28:28,0:40:-0.00,-8.92,-126.65	0/1:30:20,10:40:-35.39,0.00,-81.19	0/0:37:37,0:40:-0.00,-11.63,-167.07	0/0:33:33,0:40:-0.00,-10.42,-149.10	0/1:18:12,6:40:-21.04,0.00,-48.88	0/0:20:20,0:40:-0.00,-6.51,-90.71	0/0:65:65,0:40:-0.00,-20.06,-292.83	0/1:22:4,18:40:-73.73,-0.00,-11.74	0/0:22:22,0:40:-0.00,-7.11,-99.70	0/0:10:10,0:40:-0.00,-3.50,-45.80	1/1:28:0,28:40:-124.87,-8.03,-0.00	0/0:29:29,0:40:-0.00,-9.22,-131.14	0/0:26:26,0:40:-0.00,-8.32,-117.66	0/0:44:44,0:40:-0.00,-13.73,-198.51	0/0:8:8,0:35:-0.00,-2.90,-36.82	1/1:13:0,13:40:-57.50,-3.51,-0.00	0/1:10:3,7:40:-27.94,-0.00,-10.86	0/0:18:18,0:40:-0.00,-5.91,-81.73	0/1:29:16,13:40:-49.17,0.00,-63.53	0/0:21:21,0:40:-0.00,-6.81,-95.21	0/1:14:5,9:40:-35.72,0.00,-18.64	0/0:26:26,0:40:-0.00,-8.32,-117.66	0/0:19:19,0:40:-0.00,-6.21,-86.22	0/0:23:23,0:40:-0.00,-7.41,-104.19	0/0:17:17,0:40:-0.00,-5.61,-77.24	0/0:77:77,0:40:0.00,-23.67,-346.72	0/0:47:47,0:40:-0.00,-14.64,-211.98
1076	34	44 days, 20:33:00	T	A	.	PASS	NS=76;AF=0.480	GT:DP:AD:GQ:GL	0/1:22:8,14:40:-60.76,0.00,-31.89	0/0:27:27,0:40:-0.00,-8.13,-129.96	1/1:44:0,44:40:-211.76,-13.24,-0.00	0/0:6:6,0:24:-0.01,-1.82,-28.89	0/0:35:35,0:40:-0.00,-10.54,-168.47	0/1:18:11,7:40:-28.27,0.00,-47.53	0/0:16:16,0:40:-0.00,-4.82,-77.02	0/1:130:56,74:40:-317.03,0.00,-230.40	1/1:96:0,96:40:-462.04,-28.89,0.00	0/0:18:18,0:40:-0.00,-5.42,-86.64	0/0:38:38,0:40:-0.00,-11.44,-182.91	1/1:46:0,46:40:-221.39,-13.84,-0.00	1/1:82:0,82:40:-394.66,-24.68,0.00	0/1:174:86,88:40:-371.17,0.00,-361.55	0/1:51:14,37:40:-162.73,0.00,-52.04	0/1:90:38,52:40:-223.18,0.00,-155.81	1/1:97:0,97:40:-466.86,-29.19,0.00	1/1:69:0,69:40:-332.09,-20.76,-0.00	0/1:21:7,14:40:-61.06,0.00,-27.38	0/1:25:17,8:40:-30.98,0.00,-74.30	1/1:104:0,104:40:-500.55,-31.30,0.00	0/0:54:54,0:40:0.00,-16.26,-259.91	0/0:30:30,0:40:-0.00,-9.03,-144.40	1/1:86:0,86:40:-413.91,-25.88,0.00	0/1:38:14,24:40:-104.07,0.00,-55.95	0/0:44:44,0:40:-0.00,-13.25,-211.78	0/0:29:29,0:40:-0.00,-8.73,-139.59	0/1:54:20,34:40:-147.39,0.00,-80.01	./.	0/1:40:15,25:40:-108.28,0.00,-60.16	0/0:67:67,0:40:0.00,-20.17,-322.48	0/1:28:8,20:40:-87.83,0.00,-30.08	./.	./.	0/1:71:19,52:40:-228.90,0.00,-70.08	0/1:51:23,28:40:-119.41,0.00,-95.35	1/1:17:0,17:40:-81.81,-5.11,-0.00	./.	./.	0/1:108:75,33:40:-126.32,0.00,-328.47	1/1:20:0,20:40:-96.25,-6.01,-0.00
1078	103	1078:102	T	A	.	PASS	NS=80;AF=0.106	GT:DP:AD:GQ:GL	0/1:36:22,14:40:-57.03,0.00,-97.63	0/0:27:27,0:40:-0.00,-8.80,-133.61	0/0:75:75,0:40:0.00,-23.24,-368.59	0/0:35:35,0:40:-0.00,-11.20,-172.77	0/0:33:33,0:40:-0.00,-10.60,-162.98	0/0:41:41,0:40:-0.00,-13.01,-202.15	0/0:81:81,0:40:0.00,-25.05,-397.97	0/1:65:21,44:40:-195.17,0.00,-84.00	./.	0/1:41:16,25:40:-109.38,0.00,-66.75	./.	./.	./.	1/1:28:0,28:40:-135.65,-7.67,-0.00	0/0:48:48,0:40:-0.00,-15.12,-236.41	0/0:81:81,0:40:0.00,-25.05,-397.97	0/0:41:41,0:40:-0.00,-13.01,-202.15	0/0:52:52,0:40:-0.00,-16.32,-256.00	0/0:57:57,0:40:-0.00,-17.83,-280.47	0/0:42:42,0:40:-0.00,-13.31,-207.04	0/1:120:55,65:40:-281.42,0.00,-233.89	0/1:62:36,26:40:-107.95,0.00,-158.34	0/0:85:85,0:40:-0.00,-26.25,-417.55	0/0:26:26,0:40:-0.00,-8.49,-128.71	0/0:48:48,0:40:-0.00,-15.12,-236.41	0/0:76:75,1:40:0.00,-18.65,-363.70	0/0:100:100,0:40:-0.00,-30.77,-490.98	0/0:62:62,0:40:0.00,-19.33,-304.95	0/0:37:37,0:40:-0.00,-11.81,-182.56	0/0:34:34,0:40:-0.00,-10.90,-167.88	0/0:66:66,0:40:-0.00,-20.54,-324.53	0/0:47:47,0:40:-0.00,-14.82,-231.52	0/1:67:36,31:40:-130.93,0.00,-156.83	0/1:134:59,75:40:-326.16,0.00,-249.26	0/0:52:52,0:40:-0.00,-16.32,-256.00	0/0:45:45,0:40:-0.00,-14.21,-221.73	0/0:54:54,0:40:-0.00,-16.92,-265.79	0/1:50:16,34:40:-150.73,0.00,-64.04	0/1:46:24,22:40:-93.19,0.00,-104.41	0/0:180:180,0:40:0.00,-54.85,-882.62	0/0:143:143,0:40:-0.00,-43.71,-701.49
1087	62	1087:61	A	T	.	PASS	NS=77;AF=0.104	GT:DP:AD:GQ:GL	0/0:28:28,0:40:-0.00,-9.12,-99.85	0/0:22:22,0:40:-0.00,-7.31,-78.74	0/0:50:50,0:40:-0.00,-15.74,-177.28	0/0:13:13,0:40:-0.00,-4.60,-47.06	0/0:18:18,0:40:-0.00,-6.11,-64.66	0/0:24:24,0:40:-0.00,-7.91,-85.77	./.	0/0:40:40,0:40:-0.00,-12.73,-142.09	0/0:32:32,0:40:-0.00,-10.32,-113.93	./.	0/0:20:20,0:40:-0.00,-6.71,-71.70	0/0:38:38,0:40:-0.00,-12.13,-135.05	./.	0/0:38:38,0:40:-0.00,-12.13,-135.05	0/1:15:9,6:40:-15.91,0.00,-27.77	0/0:23:23,0:40:-0.00,-7.61,-82.25	0/0:16:16,0:40:-0.00,-5.51,-57.62	0/1:27:9,18:40:-54.54,0.00,-24.16	0/0:27:27,0:40:-0.00,-8.82,-96.33	0/0:15:15,0:40:-0.00,-5.21,-54.10	0/0:19:19,0:40:-0.00,-6.41,-68.18	0/0:11:11,0:40:-0.00,-4.00,-40.02	0/0:15:15,0:40:-0.00,-5.21,-54.10	0/0:41:41,0:40:-0.00,-13.03,-145.61	0/0:17:17,0:40:-0.00,-5.81,-61.14	0/1:31:16,15:40:-42.77,0.00,-47.60	0/0:17:17,0:40:-0.00,-5.81,-61.14	0/0:9:9,0:40:-0.00,-3.40,-32.98	0/0:16:16,0:40:-0.00,-5.51,-57.62	0/0:10:10,0:40:-0.00,-3.70,-36.50	0/0:17:17,0:40:-0.00,-5.81,-61.14	./.	0/1:21:8,13:40:-38.74,0.00,-22.45	0/1:21:14,7:40:-17.63,0.00,-43.57	0/0:17:17,0:40:-0.00,-5.81,-61.14	0/0:35:35,0:40:-0.00,-11.22,-124.49	0/0:16:16,0:40:-0.00,-5.51,-57.62	0/0:31:31,0:40:-0.00,-10.02,-110.41	0/0:7:7,0:34:-0.00,-2.80,-25.94	0/1:60:32,27:40:-76.58,0.00,-95.49	0/0:36:36,0:40:-0.00,-11.52,-128.01
1103	12	45 days, 23:11:00	G	A	.	PASS	NS=77;AF=0.305	GT:DP:AD:GQ:GL	0/1:18:11,7:40:-27.27,0.00,-46.60	0/1:21:18,3:40:-7.54,-0.00,-78.65	0/0:27:27,0:40:-0.00,-8.39,-127.59	0/0:6:6,0:26:-0.00,-2.07,-28.75	0/0:19:19,0:40:-0.00,-5.98,-89.93	0/0:13:13,0:40:-0.00,-4.17,-61.69	0/1:11:9,2:40:-5.84,-0.00,-39.29	0/1:72:46,26:40:-100.45,0.00,-195.09	0/0:54:54,0:40:0.00,-16.51,-254.68	0/1:42:16,26:40:-109.48,0.00,-62.91	./.	./.	./.	0/0:88:88,0:40:0.00,-26.75,-414.71	0/1:40:24,16:40:-63.01,0.00,-101.17	0/0:57:55,2:40:-0.00,-8.00,-249.97	0/0:74:74,0:40:0.00,-22.54,-348.81	0/0:75:75,0:40:0.00,-22.84,-353.52	0/0:9:9,0:36:-0.00,-2.97,-42.87	0/0:25:25,0:40:-0.00,-7.79,-118.18	0/1:67:56,11:40:-31.35,0.00,-243.66	./.	1/1:35:0,35:40:-164.24,-10.29,-0.00	0/1:78:24,54:40:-230.43,0.00,-89.73	0/0:24:24,0:40:-0.00,-7.48,-113.47	1/1:8:0,8:27:-37.15,-2.17,-0.00	0/0:17:17,0:40:-0.00,-5.38,-80.52	0/0:42:42,0:40:-0.00,-12.90,-198.19	0/0:41:41,0:40:-0.00,-12.60,-193.49	0/0:16:16,0:40:-0.00,-5.08,-75.81	0/0:14:14,0:40:-0.00,-4.47,-66.40	0/1:19:6,13:40:-55.21,0.00,-22.77	0/1:21:10,11:40:-45.19,0.00,-40.99	1/1:7:0,7:24:-32.45,-1.87,-0.01	./.	1/1:36:0,36:40:-168.94,-10.59,-0.00	0/0:62:61,1:40:-0.00,-14.22,-282.92	1/1:36:0,36:40:-168.94,-10.59,-0.00	1/1:18:0,18:40:-84.22,-5.17,-0.00	0/0:26:26,0:40:-0.00,-8.09,-122.88	0/0:67:67,0:40:-0.00,-20.43,-315.86
1111	87	1111:86	G	T	.	PASS	NS=74;AF=0.088	GT:DP:AD:GQ:GL	0/0:29:28,1:40:-0.00,-4.68,-128.67	0/0:31:31,0:40:-0.00,-9.98,-147.45	0/0:114:114,0:40:-0.00,-34.96,-537.14	./.	0/0:18:18,0:40:-0.00,-6.06,-86.42	0/0:15:15,0:40:-0.00,-5.16,-72.34	0/0:18:18,0:40:-0.00,-6.06,-86.42	./.	./.	./.	./.	./.	0/1:57:53,4:14:-1.02,-0.04,-232.98	0/0:104:104,0:40:-0.00,-31.95,-490.19	0/0:27:27,0:40:-0.00,-8.77,-128.67	0/1:74:61,13:40:-38.11,0.00,-265.38	0/0:11:11,0:40:-0.00,-3.96,-53.56	0/0:26:26,0:40:-0.00,-8.47,-123.98	0/0:27:27,0:40:-0.00,-8.77,-128.67	0/0:18:18,0:40:-0.00,-6.06,-86.42	0/0:34:34,0:40:-0.00,-10.88,-161.54	0/1:59:45,14:40:-47.32,0.00,-194.78	0/1:53:44,9:40:-25.66,0.00,-191.89	0/1:36:32,4:40:-7.30,-0.00,-140.67	0/0:24:24,0:40:-0.00,-7.87,-114.59	0/0:49:49,0:40:-0.00,-15.39,-231.96	./.	0/0:43:43,0:40:-0.00,-13.59,-203.79	0/1:45:38,7:40:-18.67,0.00,-166.13	./.	0/1:53:47,6:40:-11.57,-0.00,-205.98	./.	0/0:27:27,0:40:-0.00,-8.77,-128.67	0/0:32:32,0:40:-0.00,-10.28,-152.15	0/0:44:44,0:40:-0.00,-13.89,-208.49	0/0:14:14,0:40:-0.00,-4.86,-67.64	0/0:46:46,0:40:-0.00,-14.49,-217.88	0/0:53:53,0:40:0.00,-16.60,-250.74	./.	0/0:45:45,0:40:-0.00,-14.19,-213.18	0/1:50:38,12:40:-40.64,0.00,-164.62
1115	21	46 days, 11:20:00	A	G	.	PASS	NS=78;AF=0.218	GT:DP:AD:GQ:GL	0/0:37:37,0:40:-0.00,-11.47,-151.38	0/1:49:29,20:40:-66.29,0.00,-103.75	0/0:80:80,0:40:0.00,-24.42,-326.33	0/1:23:2,21:23:-78.19,-0.01,-1.73	0/0:49:49,0:40:-0.00,-15.09,-200.20	0/0:45:45,0:40:-0.00,-13.88,-183.93	0/0:22:22,0:40:-0.00,-6.96,-90.35	./.	./.	./.	0/0:139:139,0:40:0.00,-42.18,-566.37	0/0:166:166,0:40:-0.00,-50.30,-676.23	./.	0/0:274:274,0:40:0.00,-82.81,-1115.63	0/1:100:41,59:40:-209.61,0.00,-137.22	0/1:175:76,99:40:-349.78,0.00,-257.04	0/0:20:20,0:40:-0.00,-6.36,-82.22	0/0:60:60,0:40:0.00,-18.40,-244.96	0/1:127:56,71:40:-250.30,0.00,-190.12	0/0:66:66,0:40:0.00,-20.20,-269.37	0/0:216:216,0:40:0.00,-65.35,-879.65	0/0:62:62,0:40:0.00,-19.00,-253.10	0/0:168:168,0:40:0.00,-50.90,-684.36	0/0:78:78,0:40:0.00,-23.81,-318.19	0/0:97:97,0:40:0.00,-29.53,-395.49	0/1:79:62,17:40:-45.05,0.00,-228.98	0/1:143:82,61:40:-204.80,0.00,-291.09	0/0:175:175,0:40:0.00,-53.01,-712.84	0/0:76:76,0:40:0.00,-23.21,-310.06	0/1:56:43,13:40:-35.70,0.00,-158.60	0/1:76:29,47:40:-168.01,0.00,-95.62	./.	0/1:96:70,26:40:-76.55,0.00,-256.41	0/0:72:72,0:40:0.00,-22.01,-293.78	0/0:143:143,0:40:0.00,-43.38,-582.65	0/1:59:37,22:40:-71.41,0.00,-133.29	0/0:105:105,0:40:0.00,-31.94,-428.04	0/1:131:68,63:40:-216.55,0.00,-237.74	1/1:23:0,23:40:-92.73,-6.41,-0.00	0/0:254:254,0:40:-0.00,-76.79,-1034.26	0/0:188:187,1:40:0.00,-52.86,-757.60
1120	17	46 days, 16:16:00	A	G	.	PASS	NS=85;AF=0.088	GT:DP:AD:GQ:GL	0/1:25:8,17:40:-73.82,0.00,-32.01	1/1:19:0,19:40:-90.07,-4.79,-0.00	0/0:77:77,0:40:0.00,-23.86,-373.18	0/0:23:23,0:40:-0.00,-7.61,-112.60	0/0:19:19,0:40:-0.00,-6.40,-93.30	0/0:18:18,0:40:-0.00,-6.10,-88.47	0/0:70:70,0:40:-0.00,-21.76,-339.40	0/0:91:91,0:40:-0.00,-28.08,-440.74	0/1:39:9,30:40:-132.34,0.00,-32.62	./.	0/0:112:112,0:40:0.00,-34.40,-542.07	0/1:44:26,18:40:-72.93,0.00,-113.15	./.	0/1:45:30,15:40:-58.15,0.00,-132.15	0/0:45:45,0:40:-0.00,-14.23,-218.76	0/0:26:26,0:40:-0.00,-8.51,-127.08	0/0:61:61,0:40:-0.00,-19.05,-295.97	0/0:44:44,0:40:-0.00,-13.93,-213.94	0/0:45:45,0:40:-0.00,-14.23,-218.76	0/0:34:34,0:40:-0.00,-10.92,-165.68	0/0:28:28,0:40:-0.00,-9.11,-136.73	0/1:31:19,12:40:-47.89,0.00,-83.28	0/0:33:33,0:40:-0.00,-10.62,-160.86	0/1:60:29,31:40:-130.85,0.00,-122.81	0/0:8:8,0:37:-0.00,-3.09,-40.22	0/0:38:38,0:40:-0.00,-12.12,-184.98	0/1:16:8,8:40:-33.10,-0.00,-34.72	0/0:24:24,0:40:-0.00,-7.91,-117.43	0/0:21:21,0:40:-0.00,-7.01,-102.95	0/0:23:23,0:40:-0.00,-7.61,-112.60	0/0:33:33,0:40:-0.00,-10.62,-160.86	0/0:47:47,0:40:-0.00,-14.83,-228.41	0/0:40:40,0:40:-0.00,-12.73,-194.64	0/0:25:25,0:40:-0.00,-8.21,-122.25	0/1:12:6,6:40:-24.66,-0.00,-26.27	0/0:53:53,0:40:0.00,-16.64,-257.37	0/0:47:47,0:40:-0.00,-14.83,-228.41	0/0:77:77,0:40:0.00,-23.86,-373.18	0/0:85:85,0:40:-0.00,-26.27,-411.78	0/0:79:79,0:40:0.00,-24.47,-382.83	0/0:54:54,0:40:-0.00,-16.94,-262.19
1152	94	1152:93	G	A	.	PASS	NS=82;AF=0.341	GT:DP:AD:GQ:GL	0/1:22:13,9:40:-8.33,-0.00,-15.39	0/0:41:41,0:40:-0.00,-12.08,-68.19	0/1:49:31,18:40:-15.33,0.00,-37.26	1/1:26:0,26:40:-42.50,-7.26,-0.00	0/1:35:8,27:40:-34.28,-0.00,-3.34	0/0:32:32,0:40:-0.00,-9.46,-53.32	1/1:10:0,10:32:-16.07,-2.59,-0.00	0/0:114:114,0:40:0.00,-33.36,-188.80	0/0:30:30,0:40:-0.00,-8.87,-50.02	0/1:103:63,40:40:-35.94,0.00,-74.39	0/0:112:112,0:40:0.00,-32.77,-185.50	0/0:68:68,0:40:0.00,-19.95,-112.80	0/0:78:78,0:40:0.00,-22.86,-129.32	./.	1/1:50:0,50:40:-82.16,-14.25,-0.00	0/0:29:29,0:40:-0.00,-8.58,-48.37	1/1:34:0,34:40:-55.72,-9.59,-0.00	0/0:86:86,0:40:0.00,-25.20,-142.54	./.	1/1:30:0,30:40:-49.11,-8.42,-0.00	0/1:37:20,17:40:-17.17,0.00,-22.58	1/1:18:0,18:40:-29.29,-4.92,-0.00	./.	0/0:51:51,0:40:-0.00,-15.00,-84.72	0/1:37:18,19:40:-20.48,0.00,-19.28	1/1:31:0,21:40:-34.24,-5.80,-0.00	0/0:32:32,0:40:-0.00,-9.46,-53.32	1/1:67:0,66:40:-108.59,-18.91,0.00	0/1:56:27,29:40:-31.46,0.00,-28.61	0/1:25:6,19:36:-23.97,-0.00,-2.95	0/0:38:38,0:40:-0.00,-11.21,-63.24	1/1:28:0,28:40:-45.81,-7.84,-0.00	0/0:16:15,0:40:-0.00,-4.50,-25.24	0/0:60:60,0:40:0.00,-17.62,-99.58	0/0:60:60,0:40:0.00,-17.62,-99.58	0/1:60:32,28:40:-28.64,0.00,-35.70	0/1:28:12,16:40:-18.14,-0.00,-11.99	0/0:63:63,0:40:0.00,-18.49,-104.54	0/0:32:32,0:40:-0.00,-9.46,-53.32	0/1:67:39,28:40:-26.60,0.00,-45.23	0/0:86:86,0:40:0.00,-25.20,-142.54
1158	37	48 days, 6:36:00	T	A	.	PASS	NS=80;AF=0.406	GT:DP:AD:GQ:GL	1/1:16:0,16:40:-78.52,-4.54,-0.00	0/1:10:4,6:40:-26.53,0.00,-16.97	1/1:67:0,67:40:-329.72,-19.89,-0.00	0/1:22:7,15:40:-67.25,0.00,-28.13	1/1:32:0,32:40:-157.33,-9.36,-0.00	0/1:56:34,22:40:-91.49,0.00,-150.88	./.	0/0:129:129,0:40:-0.00,-38.84,-635.66	1/1:94:0,94:40:-462.70,-28.02,0.00	0/0:84:84,0:40:0.00,-25.30,-414.02	0/1:164:88,76:40:-324.95,0.00,-384.34	./.	0/0:102:102,0:40:-0.00,-30.71,-502.68	0/1:137:60,77:40:-338.01,0.00,-254.56	0/1:62:28,34:40:-148.79,0.00,-119.52	1/1:62:0,62:40:-305.09,-18.39,-0.00	0/1:86:56,30:40:-121.86,0.00,-250.21	1/1:15:0,15:40:-73.60,-4.24,-0.00	1/1:50:0,50:40:-245.99,-14.78,-0.00	1/1:57:0,57:40:-280.46,-16.88,0.00	1/1:112:0,112:40:-551.36,-33.44,0.00	0/1:44:27,17:40:-70.48,0.00,-120.02	0/1:90:49,41:40:-174.84,0.00,-214.53	0/0:78:78,0:40:0.00,-23.49,-384.47	0/0:62:62,0:40:0.00,-18.67,-305.66	0/1:45:26,19:40:-80.03,0.00,-114.79	1/1:86:1,85:40:-413.45,-20.69,0.00	0/1:98:60,38:40:-157.65,0.00,-266.30	0/0:51:51,0:40:-0.00,-15.36,-251.48	0/1:49:16,33:40:-147.78,0.00,-64.33	0/1:53:28,25:40:-107.17,0.00,-122.23	0/0:26:26,0:40:-0.00,-7.84,-128.35	0/0:37:37,0:40:-0.00,-11.15,-182.53	1/1:70:1,69:40:-334.64,-15.87,0.00	1/1:103:0,103:40:-507.03,-30.73,-0.00	0/0:81:81,0:40:0.00,-24.39,-399.24	0/0:108:107,1:40:0.00,-27.60,-522.38	0/1:61:29,32:40:-139.24,0.00,-124.75	./.	0/0:102:102,0:40:-0.00,-30.71,-502.68	0/0:78:78,0:40:0.00,-23.49,-384.47
1184	23	49 days, 8:22:00	C	T	.	PASS	NS=76;AF=0.204	GT:DP:AD:GQ:GL	0/0:29:29,0:40:-0.00,-9.00,-136.08	0/1:29:13,16:40:-65.47,0.00,-52.60	0/0:85:85,0:40:-0.00,-25.86,-396.73	0/1:24:14,10:40:-39.05,0.00,-58.76	0/0:30:30,0:40:-0.00,-9.30,-140.73	0/1:36:19,17:40:-68.02,0.00,-78.42	0/0:20:20,0:40:-0.00,-6.29,-94.19	0/0:84:84,0:40:0.00,-25.56,-392.08	0/0:72:72,0:40:0.00,-21.95,-336.23	./.	./.	./.	./.	./.	0/0:30:30,0:40:-0.00,-9.30,-140.73	0/0:16:16,0:40:-0.00,-5.09,-75.57	0/0:33:33,0:40:-0.00,-10.21,-154.70	0/1:27:11,16:40:-66.07,0.00,-43.90	0/0:56:56,0:40:0.00,-17.13,-261.75	0/0:9:9,0:36:-0.00,-2.98,-42.99	0/1:15:10,5:40:-18.49,0.00,-42.86	0/0:26:26,0:40:-0.00,-8.10,-122.12	1/1:23:0,23:40:-105.96,-6.10,-0.00	0/1:52:21,31:40:-128.37,0.00,-82.92	0/0:26:26,0:40:-0.00,-8.10,-122.12	0/0:32:32,0:40:-0.00,-9.90,-150.04	0/1:19:8,11:40:-45.21,0.00,-32.34	0/1:26:17,9:40:-33.79,0.00,-72.13	0/1:15:13,2:40:-4.52,-0.00,-56.82	0/0:29:29,0:40:-0.00,-9.00,-136.08	0/0:51:51,0:40:-0.00,-15.62,-238.48	0/0:27:27,0:40:-0.00,-8.40,-126.77	0/0:25:25,0:40:-0.00,-7.80,-117.46	0/0:26:26,0:40:-0.00,-8.10,-122.12	0/0:16:16,0:40:-0.00,-5.09,-75.57	0/0:15:15,0:40:-0.00,-4.79,-70.92	0/0:18:18,0:40:-0.00,-5.69,-84.88	0/1:49:27,22:40:-87.38,0.00,-111.75	0/1:25:13,12:40:-48.06,0.00,-53.81	0/1:68:38,30:40:-118.89,0.00,-157.23	0/1:37:21,16:40:-63.06,0.00,-87.43
1195	102	1195:101	T	C	.	PASS	NS=74;AF=0.223	GT:DP:AD:GQ:GL	0/1:20:11,9:40:-35.93,0.00,-46.37	0/0:37:37,0:40:-0.00,-11.34,-174.39	0/1:19:2,17:40:-73.71,-0.00,-4.52	0/0:6:6,0:26:-0.00,-2.02,-29.18	0/1:23:11,12:40:-49.08,0.00,-45.47	0/1:23:9,14:40:-58.45,0.00,-36.10	0/1:24:9,15:40:-62.83,0.00,-35.80	0/0:14:14,0:40:-0.00,-4.42,-66.65	0/0:25:25,0:40:-0.00,-7.73,-118.18	0/1:22:14,8:40:-30.65,0.00,-59.82	0/1:17:4,13:40:-55.57,-0.00,-14.49	./.	./.	0/1:41:21,20:40:-81.14,0.00,-86.89	0/0:36:36,0:40:-0.00,-11.04,-169.70	./.	0/0:30:30,0:40:-0.00,-9.24,-141.60	0/0:10:10,0:39:-0.00,-3.22,-47.91	0/0:71:71,0:40:0.00,-21.58,-333.65	0/0:64:64,0:40:0.00,-19.47,-300.86	0/0:65:65,0:40:0.00,-19.77,-305.54	0/1:21:17,4:40:-12.21,-0.00,-74.18	0/0:30:30,0:40:-0.00,-9.24,-141.60	0/0:22:22,0:40:-0.00,-6.83,-104.12	0/0:23:23,0:40:-0.00,-7.13,-108.81	0/0:41:40,1:40:-0.00,-7.86,-183.75	0/0:42:42,0:40:-0.00,-12.85,-197.81	0/1:54:16,38:40:-161.54,0.00,-59.56	1/1:6:0,6:14:-27.08,-0.99,-0.05	0/1:26:13,13:40:-52.86,0.00,-53.93	0/0:23:23,0:40:-0.00,-7.13,-108.81	0/1:19:8,11:40:-45.60,0.00,-32.62	0/1:61:25,36:40:-150.06,0.00,-99.61	0/1:67:43,24:40:-92.05,0.00,-182.12	0/0:90:89,1:40:0.00,-22.61,-413.28	0/0:27:27,0:40:-0.00,-8.33,-127.54	0/1:34:23,11:40:-41.09,0.00,-98.37	0/1:35:19,16:40:-64.21,0.00,-79.33	1/1:26:0,26:40:-120.71,-6.96,-0.00	0/0:94:93,1:40:0.00,-23.82,-432.01	0/0:122:122,0:40:0.00,-36.93,-572.54
1217	56	50 days, 17:55:00	C	T	.	PASS	NS=81;AF=0.086	GT:DP:AD:GQ:GL	0/0:20:20,0:40:-0.00,-6.82,-72.78	0/0:36:36,0:40:-0.00,-11.64,-129.85	0/0:50:50,0:40:-0.00,-15.85,-179.78	0/0:21:21,0:40:-0.00,-7.12,-76.35	0/0:21:21,0:40:-0.00,-7.12,-76.35	0/0:22:22,0:40:-0.00,-7.42,-79.92	./.	0/0:254:254,0:40:0.00,-77.24,-907.37	./.	0/0:34:34,0:40:-0.00,-11.04,-122.72	./.	./.	./.	./.	0/0:51:51,0:40:-0.00,-16.15,-183.35	0/0:146:146,0:40:-0.00,-44.74,-522.18	0/0:72:72,0:40:0.00,-22.47,-258.25	0/0:57:57,0:40:-0.00,-17.96,-204.75	0/0:27:27,0:40:-0.00,-8.93,-97.75	0/0:48:48,0:40:-0.00,-15.25,-172.65	0/0:83:83,0:40:0.00,-25.78,-297.48	0/0:42:42,0:40:-0.00,-13.44,-151.25	0/0:70:70,0:40:0.00,-21.87,-251.11	0/0:36:36,0:40:-0.00,-11.64,-129.85	0/0:15:15,0:40:-0.00,-5.32,-54.95	0/0:43:43,0:40:-0.00,-13.74,-154.82	0/0:63:63,0:40:0.00,-19.76,-226.15	0/0:63:62,0:40:0.00,-19.46,-222.58	0/0:105:105,0:40:0.00,-32.40,-375.95	0/1:26:18,8:40:-19.91,0.00,-57.02	0/0:36:34,2:40:-0.00,-4.50,-115.58	0/1:51:25,26:40:-76.58,0.00,-74.47	0/0:45:45,0:40:-0.00,-14.35,-161.95	0/0:72:72,0:40:0.00,-22.47,-258.25	0/0:78:78,0:40:-0.00,-24.28,-279.65	0/0:31:31,0:40:-0.00,-10.13,-112.02	0/0:46:46,0:40:-0.00,-14.65,-165.52	0/0:50:50,0:40:-0.00,-15.85,-179.78	0/0:131:131,0:40:-0.00,-40.22,-468.68	0/0:129:129,0:40:0.00,-39.62,-461.55	0/0:65:65,0:40:-0.00,-20.36,-233.28
1227	67	1227:66	C	T	.	PASS	NS=87;AF=0.098	GT:DP:AD:GQ:GL	0/0:21:21,0:40:-0.00,-6.94,-82.95	0/0:38:38,0:40:-0.00,-12.05,-148.56	0/0:48:48,0:40:-0.00,-15.06,-187.15	0/0:18:18,0:40:-0.00,-6.03,-71.37	0/0:32:32,0:40:-0.00,-10.25,-125.41	0/0:26:26,0:40:-0.00,-8.44,-102.25	0/0:56:56,0:40:-0.00,-17.47,-218.03	0/1:80:48,32:40:-98.80,0.00,-162.46	0/0:100:100,0:40:0.00,-30.71,-387.84	0/1:82:42,40:40:-129.08,0.00,-138.70	0/0:88:88,0:40:0.00,-27.10,-341.53	0/0:39:39,0:40:-0.00,-12.36,-152.42	0/1:78:42,36:40:-114.84,0.00,-139.91	0/0:48:47,1:40:-0.00,-11.20,-179.44	0/0:37:37,0:40:-0.00,-11.75,-144.70	0/0:71:71,0:40:0.00,-21.99,-275.92	0/0:68:68,0:40:-0.00,-21.08,-264.34	0/0:80:80,0:40:-0.00,-24.70,-310.65	0/0:23:23,0:40:-0.00,-7.54,-90.67	0/0:40:40,0:40:-0.00,-12.66,-156.28	0/0:27:27,0:40:-0.00,-8.74,-106.11	0/1:46:20,26:40:-85.88,0.00,-64.63	0/0:43:43,0:40:-0.00,-13.56,-167.86	0/0:56:56,0:40:-0.00,-17.47,-218.03	0/0:33:33,0:40:-0.00,-10.55,-129.26	0/1:39:12,27:40:-91.85,0.00,-35.86	0/0:27:27,0:40:-0.00,-8.74,-106.11	0/0:52:52,0:40:-0.00,-16.27,-202.59	0/0:79:79,0:40:0.00,-24.39,-306.79	0/0:29:29,0:40:-0.00,-9.35,-113.83	0/1:43:21,22:40:-71.35,0.00,-69.39	0/0:34:34,0:40:-0.00,-10.85,-133.12	0/0:30:30,0:40:-0.00,-9.65,-117.69	0/1:52:33,19:40:-57.06,0.00,-113.00	0/1:33:18,15:40:-47.34,0.00,-60.82	0/0:49:49,0:40:-0.00,-15.37,-191.01	0/0:78:78,0:40:0.00,-24.09,-302.94	0/0:28:28,0:40:-0.00,-9.04,-109.97	0/0:53:53,0:40:0.00,-16.57,-206.45	0/0:62:62,0:40:-0.00,-19.28,-241.19	0/1:50:29,21:40:-65.38,0.00,-98.16
1237	88	1237:87	G	T	.	PASS	NS=77;AF=0.071	GT:DP:AD:GQ:GL	0/1:16:6,10:40:-28.27,0.00,-16.66	./.	0/0:44:44,0:40:-0.00,-14.00,-150.89	0/1:16:4,12:40:-35.05,-0.00,-9.89	0/1:11:7,4:40:-9.47,-0.00,-21.55	0/0:19:19,0:40:-0.00,-6.48,-66.26	0/1:48:27,21:40:-55.89,0.00,-78.13	0/0:90:90,0:40:0.00,-27.84,-306.63	0/0:62:62,0:40:0.00,-19.42,-211.83	0/0:70:70,0:40:0.00,-21.83,-238.92	0/0:15:15,0:40:-0.00,-5.28,-52.71	0/1:42:30,10:40:-21.05,0.00,-90.70	./.	0/1:36:22,14:40:-35.80,0.00,-64.82	0/0:40:40,0:40:-0.00,-12.80,-137.35	0/1:45:19,26:40:-73.72,0.00,-51.95	0/0:42:42,0:40:-0.00,-13.40,-144.12	./.	./.	0/0:20:20,0:40:-0.00,-6.78,-69.64	0/0:35:35,0:40:-0.00,-11.30,-120.42	./.	./.	0/0:43:43,0:40:-0.00,-13.70,-147.51	0/0:27:27,0:40:-0.00,-8.89,-93.34	./.	0/0:18:18,0:40:-0.00,-6.18,-62.87	0/0:27:27,0:40:-0.00,-8.89,-93.34	0/0:29:29,0:40:-0.00,-9.49,-100.11	0/0:21:21,0:40:-0.00,-7.08,-73.03	0/0:16:16,0:40:-0.00,-5.58,-56.10	0/0:20:20,0:40:-0.00,-6.78,-69.64	0/0:22:22,0:40:-0.00,-7.39,-76.41	./.	0/0:55:55,0:40:-0.00,-17.31,-188.13	0/0:29:29,0:40:-0.00,-9.49,-100.11	./.	0/0:60:58,2:40:-0.00,-12.05,-191.52	0/0:100:100,0:40:-0.00,-30.85,-340.48	0/0:64:64,0:40:0.00,-20.02,-218.60	0/0:49:49,0:40:-0.00,-15.51,-167.82
1253	34	52 days, 5:33:00	G	A	.	PASS	NS=81;AF=0.228	GT:DP:AD:GQ:GL	0/0:32:32,0:40:-0.00,-9.84,-158.43	0/0:20:20,0:40:-0.00,-6.23,-99.39	0/1:44:6,38:40:-173.51,0.00,-17.06	0/0:12:12,0:40:-0.00,-3.82,-60.03	0/0:33:33,0:40:-0.00,-10.14,-163.35	0/0:41:41,0:40:-0.00,-12.55,-202.72	./.	0/0:176:176,0:40:0.00,-53.19,-866.93	0/0:94:94,0:40:0.00,-28.51,-463.48	0/0:48:48,0:40:-0.00,-14.66,-237.16	0/0:82:82,0:40:0.00,-24.89,-404.44	0/0:56:56,0:40:0.00,-17.07,-276.52	./.	0/0:80:80,0:40:0.00,-24.29,-394.60	0/0:46:46,0:40:-0.00,-14.06,-227.32	0/1:87:39,48:40:-209.77,0.00,-166.48	0/1:79:52,27:40:-108.85,0.00,-232.85	0/1:91:35,56:40:-247.92,0.00,-145.59	0/0:81:81,0:40:0.00,-24.59,-399.52	0/1:32:8,24:40:-108.24,0.00,-30.51	0/1:78:40,38:40:-163.28,0.00,-174.11	0/0:51:51,0:40:-0.00,-15.56,-251.92	0/0:71:71,0:40:0.00,-21.58,-350.32	0/0:56:56,0:40:0.00,-17.07,-276.52	./.	0/0:50:50,0:40:-0.00,-15.26,-247.00	./.	0/0:81:81,0:40:0.00,-24.59,-399.52	0/0:28:28,0:40:-0.00,-8.64,-138.75	0/0:50:50,0:40:-0.00,-15.26,-247.00	0/0:31:31,0:40:-0.00,-9.54,-153.51	0/0:49:49,0:40:-0.00,-14.96,-242.08	0/0:92:92,0:40:0.00,-27.90,-453.64	0/0:82:82,0:40:0.00,-24.89,-404.44	0/0:67:66,1:40:0.00,-15.46,-320.80	0/0:45:45,0:40:-0.00,-13.75,-222.40	0/1:71:43,28:40:-116.18,0.00,-190.97	0/1:38:17,21:40:-91.67,0.00,-72.98	./.	0/1:114:60,54:40:-231.16,0.00,-261.67	./.
1256	39	52 days, 8:38:00	T	C	.	PASS	NS=87;AF=0.172	GT:DP:AD:GQ:GL	0/0:25:25,0:40:-0.00,-7.94,-89.20	0/0:23:23,0:40:-0.00,-7.33,-82.15	0/0:41:41,0:40:-0.00,-12.75,-145.55	1/1:23:0,23:40:-79.87,-6.19,-0.00	./.	0/0:23:23,0:40:-0.00,-7.33,-82.15	1/1:68:0,68:40:-238.37,-19.73,0.00	0/1:82:54,28:40:-73.54,0.00,-166.26	0/0:78:78,0:40:0.00,-23.88,-275.88	0/0:64:64,0:40:0.00,-19.67,-226.57	0/0:112:112,0:40:0.00,-34.11,-395.63	0/0:76:76,0:40:-0.00,-23.28,-268.83	0/0:82:82,0:40:0.00,-25.09,-289.97	1/1:38:0,38:40:-132.70,-10.71,-0.00	0/0:33:33,0:40:-0.00,-10.34,-117.38	./.	0/0:48:48,0:40:-0.00,-14.86,-170.21	0/1:50:37,13:40:-30.33,0.00,-116.01	0/0:22:22,0:40:-0.00,-7.03,-78.63	0/0:23:23,0:40:-0.00,-7.33,-82.15	0/0:17:17,0:40:-0.00,-5.53,-61.02	0/0:11:11,0:40:-0.00,-3.72,-39.89	0/1:24:15,9:40:-24.07,0.00,-46.34	0/0:43:43,0:40:-0.00,-13.35,-152.60	0/0:38:38,0:40:-0.00,-11.85,-134.99	0/0:18:18,0:40:-0.00,-5.83,-64.54	1/1:26:0,26:40:-90.44,-7.10,-0.00	0/1:30:11,19:40:-57.48,0.00,-30.45	0/0:17:17,0:40:-0.00,-5.53,-61.02	0/0:17:17,0:40:-0.00,-5.53,-61.02	0/1:46:28,18:40:-49.15,0.00,-85.51	0/0:30:30,0:40:-0.00,-9.44,-106.81	0/0:23:23,0:40:-0.00,-7.33,-82.15	0/0:32:32,0:40:-0.00,-10.04,-113.85	0/1:21:7,14:40:-42.58,0.00,-19.07	0/0:29:28,1:40:-0.00,-5.62,-96.24	0/1:29:10,19:40:-57.78,0.00,-27.22	0/1:70:43,27:40:-73.62,0.00,-131.12	0/1:60:45,15:40:-34.37,0.00,-141.18	0/0:46:46,0:40:-0.00,-14.25,-163.17	0/0:34:34,0:40:-0.00,-10.64,-120.90
1268	4	52 days, 20:03:00	T	C	.	PASS	NS=76;AF=0.145	GT:DP:AD:GQ:GL	0/1:15:7,8:40:-23.62,0.00,-21.13	0/1:50:22,28:40:-84.93,0.00,-64.48	1/1:64:1,63:40:-221.60,-15.16,0.00	0/0:18:18,0:40:-0.00,-6.02,-65.76	0/0:49:49,0:40:-0.00,-15.34,-177.11	0/0:25:25,0:40:-0.00,-8.12,-90.90	0/0:9:9,0:40:-0.00,-3.31,-33.43	./.	./.	./.	./.	./.	./.	./.	0/0:57:57,0:40:0.00,-17.75,-205.85	0/0:143:143,0:40:0.00,-43.63,-514.76	0/1:52:16,36:40:-113.07,0.00,-42.33	0/0:32:32,0:40:-0.00,-10.23,-116.05	0/0:38:38,0:40:-0.00,-12.03,-137.60	0/1:60:28,32:40:-96.29,0.00,-83.02	0/0:64:64,0:40:0.00,-19.86,-230.99	0/0:51:51,0:40:-0.00,-15.95,-184.29	0/0:106:106,0:40:0.00,-32.50,-381.86	0/0:56:56,0:40:-0.00,-17.45,-202.25	0/0:42:42,0:40:-0.00,-13.24,-151.97	0/0:67:67,0:40:-0.00,-20.76,-241.77	0/0:87:87,0:40:0.00,-26.78,-313.61	0/0:109:109,0:40:0.00,-33.40,-392.63	1/1:116:0,116:40:-415.57,-34.40,0.00	0/1:26:5,21:40:-67.01,-0.00,-10.64	0/0:61:61,0:40:-0.00,-18.96,-220.21	0/1:67:29,38:40:-115.74,0.00,-84.51	0/0:69:69,0:40:0.00,-21.36,-248.95	0/0:77:77,0:40:0.00,-23.77,-277.69	0/0:81:81,0:40:0.00,-24.97,-292.06	0/0:61:61,0:40:-0.00,-18.96,-220.21	0/0:96:96,0:40:0.00,-29.49,-345.94	0/1:76:41,35:40:-102.25,0.00,-124.91	0/1:32:21,11:40:-29.28,0.00,-66.31	0/0:110:110,0:40:0.00,-33.70,-396.22	0/0:111:111,0:40:-0.00,-34.00,-399.82
1283	97	1283:96	A	T	.	PASS	NS=84;AF=0.190	GT:DP:AD:GQ:GL	0/0:33:33,0:40:-0.00,-10.27,-130.34	0/0:49:49,0:40:-0.00,-15.09,-193.04	0/0:76:76,0:40:0.00,-23.21,-298.84	0/0:28:28,0:40:-0.00,-8.77,-110.75	0/1:28:12,16:40:-53.93,0.00,-39.29	0/1:55:35,20:40:-61.48,0.00,-121.29	0/1:63:24,39:40:-133.52,0.00,-75.78	0/1:30:17,13:40:-41.57,0.00,-58.28	./.	0/0:82:82,0:40:-0.00,-25.02,-322.35	0/1:94:46,48:40:-159.46,0.00,-152.65	0/1:102:42,60:40:-204.07,0.00,-134.57	0/0:59:59,0:40:-0.00,-18.10,-232.22	0/0:106:106,0:40:-0.00,-32.24,-416.39	0/0:66:66,0:40:0.00,-20.20,-259.65	0/0:49:49,0:40:-0.00,-15.09,-193.04	1/1:34:0,34:40:-132.19,-9.54,-0.00	0/0:24:24,0:40:-0.00,-7.56,-95.08	0/1:82:47,35:40:-112.13,0.00,-160.18	0/1:38:26,12:40:-35.25,0.00,-91.14	0/1:95:56,39:40:-123.89,0.00,-191.54	0/0:48:48,0:40:-0.00,-14.79,-189.12	0/0:79:79,0:40:0.00,-24.12,-310.59	0/0:46:46,0:40:-0.00,-14.18,-181.28	0/0:30:30,0:40:-0.00,-9.37,-118.59	0/1:100:52,48:40:-157.65,0.00,-174.36	1/1:77:0,77:40:-300.69,-22.48,0.00	0/0:94:94,0:40:0.00,-28.63,-369.37	0/0:9:9,0:37:-0.00,-3.05,-36.30	0/1:63:36,27:40:-86.50,0.00,-122.80	0/0:32:32,0:40:-0.00,-9.97,-126.43	0/0:21:21,0:40:-0.00,-6.66,-83.32	0/1:121:52,69:40:-233.62,0.00,-168.04	0/0:54:54,0:40:-0.00,-16.59,-212.63	0/0:96:96,0:40:0.00,-29.23,-377.21	0/0:26:26,0:40:-0.00,-8.16,-102.92	0/0:57:57,0:40:0.00,-17.49,-224.39	0/0:60:59,1:40:-0.00,-14.48,-228.31	0/0:41:41,0:40:-0.00,-12.68,-161.69	0/1:123:64,59:40:-193.83,0.00,-214.46	0/0:116:116,0:40:-0.00,-35.25,-455.58
1285	64	1285:63	G	T	.	PASS	NS=80;AF=0.419	GT:DP:AD:GQ:GL	1/1:13:0,13:40:-61.55,-3.53,-0.00	0/0:39:39,0:40:-0.00,-11.63,-185.76	1/1:68:0,68:40:-323.14,-20.08,0.00	0/0:12:12,0:40:-0.00,-3.50,-57.35	0/1:24:13,11:40:-45.20,0.00,-54.99	0/1:31:12,19:40:-81.15,0.00,-48.13	./.	./.	./.	./.	0/1:47:23,24:40:-100.11,0.00,-95.63	./.	1/1:125:0,125:40:-594.23,-37.24,0.00	./.	0/0:28:28,0:40:-0.00,-8.32,-133.44	0/1:43:17,26:40:-110.82,0.00,-68.29	0/1:30:17,13:40:-52.91,0.00,-72.21	0/1:17:6,11:40:-47.31,0.00,-23.81	0/0:48:48,0:40:-0.00,-14.34,-228.56	0/1:31:17,14:40:-57.37,0.00,-71.91	0/1:56:37,19:40:-73.62,0.00,-159.50	0/0:50:50,0:40:-0.00,-14.94,-238.08	1/1:81:0,81:40:-384.96,-24.00,0.00	0/0:55:54,1:40:-0.00,-11.69,-252.34	0/1:24:10,14:40:-59.47,0.00,-40.72	0/0:35:35,0:40:-0.00,-10.42,-166.73	0/1:57:28,29:40:-120.88,0.00,-116.40	0/1:32:17,15:40:-61.82,0.00,-71.61	0/0:51:51,0:40:-0.00,-15.24,-242.83	0/1:19:7,12:40:-51.47,0.00,-27.96	0/0:24:24,0:40:-0.00,-7.11,-114.42	0/0:27:27,0:40:-0.00,-8.02,-128.69	0/1:55:25,30:40:-126.24,0.00,-102.73	0/1:41:24,17:40:-68.62,0.00,-102.19	0/1:96:46,50:40:-209.02,0.00,-190.27	0/0:22:22,0:40:-0.00,-6.51,-104.91	0/1:44:23,21:40:-86.74,0.00,-96.53	0/1:37:14,23:40:-98.36,0.00,-55.83	1/1:25:0,25:40:-118.63,-7.14,-0.00	0/1:80:41,39:40:-161.52,0.00,-171.30	0/0:50:50,0:40:-0.00,-14.94,-238.08
1293	22	53 days, 21:21:00	A	G	.	PASS	NS=74;AF=0.108	GT:DP:AD:GQ:GL	0/1:30:18,12:40:-48.26,0.00,-79.06	0/1:37:13,24:40:-103.97,0.00,-52.86	0/0:101:101,0:40:-0.00,-30.94,-488.57	0/0:8:8,0:36:-0.00,-2.94,-40.44	0/0:26:26,0:40:-0.00,-8.36,-127.17	0/0:42:42,0:40:-0.00,-13.18,-204.27	0/0:10:10,0:40:-0.00,-3.54,-50.07	./.	./.	./.	./.	./.	./.	./.	0/1:70:32,38:40:-161.50,0.00,-134.48	0/0:37:37,0:40:-0.00,-11.67,-180.18	0/0:26:26,0:40:-0.00,-8.36,-127.17	0/1:60:27,33:40:-140.42,0.00,-113.40	0/1:69:22,47:40:-205.17,0.00,-86.59	0/0:49:49,0:40:-0.00,-15.28,-238.00	0/1:112:49,63:40:-269.32,0.00,-203.75	0/0:28:28,0:40:-0.00,-8.96,-136.81	0/0:95:95,0:40:0.00,-29.13,-459.66	0/0:34:34,0:40:-0.00,-10.77,-165.72	0/0:38:38,0:40:-0.00,-11.97,-185.00	0/0:71:71,0:40:0.00,-21.91,-344.01	0/0:82:82,0:40:-0.00,-25.22,-397.02	0/0:56:56,0:40:0.00,-17.39,-271.73	0/0:25:25,0:40:-0.00,-8.06,-122.35	0/0:59:59,0:40:-0.00,-18.29,-286.19	0/0:40:40,0:40:-0.00,-12.57,-194.63	0/0:53:53,0:40:-0.00,-16.49,-257.28	0/0:67:67,0:40:0.00,-20.70,-324.74	0/0:75:75,0:40:-0.00,-23.11,-363.28	0/0:128:128,0:40:0.00,-39.06,-618.67	0/0:49:49,0:40:-0.00,-15.28,-238.00	0/0:72:72,0:40:0.00,-22.21,-348.83	0/0:98:98,0:40:0.00,-30.03,-474.11	0/0:13:13,0:40:-0.00,-4.45,-64.53	0/0:100:100,0:40:0.00,-30.64,-483.75	0/0:111:111,0:40:-0.00,-33.95,-536.75
1300	102	1300:101	C	T	.	PASS	NS=79;AF=0.051	GT:DP:AD:GQ:GL	0/1:17:10,7:40:-16.90,0.00,-28.67	0/1:14:11,3:40:-4.71,-0.00,-32.85	0/0:25:25,0:40:-0.00,-8.42,-83.80	./.	0/0:12:12,0:40:-0.00,-4.51,-41.24	./.	0/0:7:7,0:37:-0.00,-3.01,-24.87	0/0:19:19,0:40:-0.00,-6.62,-64.15	0/0:15:15,0:40:-0.00,-5.41,-51.06	0/0:15:15,0:40:-0.00,-5.41,-51.06	0/0:8:8,0:40:-0.00,-3.31,-28.14	0/0:19:19,0:40:-0.00,-6.62,-64.15	0/0:9:9,0:40:-0.00,-3.61,-31.41	0/0:19:19,0:40:-0.00,-6.62,-64.15	0/0:19:19,0:40:-0.00,-6.62,-64.15	0/0:44:44,0:40:-0.00,-14.14,-146.00	0/0:33:33,0:40:-0.00,-10.83,-109.99	0/0:21:21,0:40:-0.00,-7.22,-70.70	0/0:33:33,0:40:-0.00,-10.83,-109.99	0/0:15:15,0:40:-0.00,-5.41,-51.06	0/0:60:60,0:40:0.00,-18.95,-198.38	0/0:23:22,1:40:-0.00,-4.55,-70.70	0/0:40:39,0:40:-0.00,-12.63,-129.63	0/0:42:42,0:40:-0.00,-13.53,-139.45	0/0:23:23,0:40:-0.00,-7.82,-77.25	0/0:15:15,0:40:-0.00,-5.41,-51.06	0/0:44:44,0:40:-0.00,-14.14,-146.00	0/1:30:20,10:40:-22.81,0.00,-57.50	0/1:10:3,7:40:-19.01,-0.00,-7.86	0/0:19:19,0:40:-0.00,-6.62,-64.15	0/0:27:27,0:40:-0.00,-9.02,-90.34	0/0:38:38,0:40:-0.00,-12.33,-126.36	0/0:37:37,0:40:-0.00,-12.03,-123.08	0/0:56:56,0:40:0.00,-17.75,-185.29	0/0:38:38,0:40:-0.00,-12.33,-126.36	0/0:23:23,0:40:-0.00,-7.82,-77.25	0/0:35:35,0:40:-0.00,-11.43,-116.54	0/0:21:21,0:40:-0.00,-7.22,-70.70	./.	0/0:91:91,0:40:0.00,-28.27,-299.88	0/0:41:41,0:40:-0.00,-13.23,-136.18
1316	13	54 days, 20:12:00	G	C	.	PASS	NS=77;AF=0.097	GT:DP:AD:GQ:GL	0/0:23:23,0:40:-0.00,-7.61,-110.18	0/1:15:3,12:40:-51.45,-0.00,-10.58	0/0:64:64,0:40:0.00,-19.95,-303.71	0/0:28:28,0:40:-0.00,-9.11,-133.78	0/0:25:25,0:40:-0.00,-8.21,-119.62	0/0:57:57,0:40:-0.00,-17.84,-270.67	./.	0/1:42:15,27:40:-114.12,0.00,-59.09	./.	0/0:88:88,0:40:0.00,-27.17,-417.00	0/0:70:70,0:40:0.00,-21.75,-332.03	0/0:57:56,1:40:-0.00,-13.12,-261.23	./.	0/0:56:56,0:40:-0.00,-17.54,-265.95	0/0:25:25,0:40:-0.00,-8.21,-119.62	0/0:35:35,0:40:-0.00,-11.22,-166.82	0/0:30:30,0:40:-0.00,-9.71,-143.22	0/0:9:9,0:40:-0.00,-3.39,-44.10	0/1:42:15,27:40:-114.12,0.00,-59.09	0/1:38:25,13:40:-49.24,0.00,-107.50	0/0:35:35,0:40:-0.00,-11.22,-166.82	0/1:36:21,15:40:-59.29,-0.00,-89.22	0/0:30:30,0:40:-0.00,-9.71,-143.22	0/0:28:28,0:40:-0.00,-9.11,-133.78	0/1:33:15,18:40:-74.35,0.00,-61.80	0/0:55:55,0:40:0.00,-17.24,-261.23	0/0:64:64,0:40:0.00,-19.95,-303.71	0/0:30:30,0:40:-0.00,-9.71,-143.22	0/1:10:9,1:15:-1.07,-0.04,-40.44	0/1:53:26,27:40:-110.81,0.00,-107.70	0/0:38:38,0:40:-0.00,-12.12,-180.98	0/0:38:38,0:40:-0.00,-12.12,-180.98	0/0:49:49,0:40:-0.00,-15.43,-232.91	0/0:59:59,0:40:-0.00,-18.44,-280.11	0/0:38:38,0:40:-0.00,-12.12,-180.98	0/1:34:23,11:40:-41.01,-0.00,-99.26	0/1:20:14,6:40:-21.62,0.00,-60.99	0/1:72:41,31:40:-123.97,0.00,-172.79	1/1:9:0,9:23:-40.88,-1.79,-0.01	0/0:84:84,0:40:0.00,-25.97,-398.12	0/0:55:55,0:40:0.00,-17.24,-261.23
1334	64	1334:63	A	G	.	PASS	NS=75;AF=0.180	GT:DP:AD:GQ:GL	0/0:22:22,0:40:-0.00,-7.05,-101.77	0/1:18:6,12:40:-49.08,0.00,-22.68	0/0:59:58,1:40:-0.00,-13.61,-261.98	0/1:7:6,1:26:-2.04,-0.00,-25.99	0/0:12:12,0:40:-0.00,-4.04,-55.99	1/1:14:0,14:40:-63.02,-3.58,-0.00	0/0:14:14,0:40:-0.00,-4.64,-65.15	0/0:43:43,0:40:-0.00,-13.37,-197.89	0/1:34:12,22:40:-90.04,0.00,-45.33	0/0:56:56,0:40:0.00,-17.29,-257.40	0/0:72:72,0:40:0.00,-22.10,-330.64	0/0:38:38,0:40:-0.00,-11.87,-175.01	0/0:28:28,0:40:-0.00,-8.86,-129.23	0/1:68:12,56:40:-235.44,0.00,-35.09	0/0:41:41,0:40:-0.00,-12.77,-188.74	0/0:12:12,0:40:-0.00,-4.04,-55.99	0/1:43:16,27:40:-110.22,0.00,-60.93	./.	0/0:19:19,0:40:-0.00,-6.15,-88.03	0/1:20:11,9:40:-34.75,0.00,-44.96	1/1:13:0,13:39:-58.44,-3.28,-0.00	0/0:16:16,0:40:-0.00,-5.25,-74.30	0/1:16:8,8:40:-31.37,0.00,-32.44	0/0:35:35,0:40:-0.00,-10.97,-161.27	0/0:26:26,0:40:-0.00,-8.26,-120.08	./.	0/0:17:17,0:40:-0.00,-5.55,-78.88	0/1:16:11,5:40:-17.64,0.00,-46.17	0/1:21:7,14:40:-57.33,0.00,-26.35	0/0:11:11,0:40:-0.00,-3.74,-51.41	0/1:28:14,14:40:-55.23,0.00,-56.29	0/0:22:22,0:40:-0.00,-7.05,-101.77	0/0:9:9,0:38:-0.00,-3.14,-42.26	0/0:14:14,0:40:-0.00,-4.64,-65.15	0/0:14:14,0:40:-0.00,-4.64,-65.15	./.	1/1:18:0,18:40:-81.33,-4.79,-0.00	0/0:38:38,0:40:-0.00,-11.87,-175.01	0/0:16:16,0:40:-0.00,-5.25,-74.30	0/1:31:23,8:40:-26.86,0.00,-96.58	0/0:19:19,0:40:-0.00,-6.15,-88.03
1336	58	55 days, 16:57:00	T	C	.	PASS	NS=74;AF=0.081	GT:DP:AD:GQ:GL	0/0:24:24,0:40:-0.00,-7.89,-93.01	0/0:42:42,0:40:-0.00,-13.31,-161.33	0/1:93:53,40:40:-123.16,0.00,-174.42	0/0:23:23,0:40:-0.00,-7.59,-89.21	0/0:24:24,0:40:-0.00,-7.89,-93.01	0/0:23:23,0:40:-0.00,-7.59,-89.21	0/0:178:177,1:40:0.00,-50.44,-669.92	./.	./.	./.	./.	./.	./.	./.	0/0:60:60,0:40:0.00,-18.72,-229.64	0/0:39:39,0:40:-0.00,-12.40,-149.94	0/0:38:38,0:40:-0.00,-12.10,-146.14	0/0:248:248,0:40:0.00,-75.30,-943.20	0/1:28:14,14:40:-44.04,0.00,-45.96	0/0:43:43,0:40:-0.00,-13.61,-165.12	0/0:38:38,0:40:-0.00,-12.10,-146.14	0/1:41:19,22:40:-70.49,0.00,-61.02	0/0:81:81,0:40:-0.00,-25.04,-309.35	0/1:64:30,33:40:-105.62,0.00,-96.15	0/0:43:43,0:40:-0.00,-13.61,-165.12	0/0:41:41,0:40:-0.00,-13.01,-157.53	0/1:36:16,20:40:-64.41,0.00,-51.14	0/1:29:19,10:40:-28.56,0.00,-64.64	0/0:36:36,0:40:-0.00,-11.50,-138.55	0/0:29:29,0:40:-0.00,-9.39,-111.98	0/0:56:56,0:40:-0.00,-17.52,-214.46	0/0:43:43,0:40:-0.00,-13.61,-165.12	0/0:50:50,0:40:-0.00,-15.71,-191.69	0/0:25:25,0:40:-0.00,-8.19,-96.80	0/0:24:24,0:40:-0.00,-7.89,-93.01	0/0:60:60,0:40:0.00,-18.72,-229.64	0/0:45:45,0:40:-0.00,-14.21,-172.71	0/0:60:60,0:40:0.00,-18.72,-229.64	0/0:124:124,0:40:0.00,-37.99,-472.56	0/0:78:78,0:40:0.00,-24.14,-297.96	0/0:55:55,0:40:0.00,-17.22,-210.67
1344	77	1344:76	C	T	.	PASS	NS=75;AF=0.133	GT:DP:AD:GQ:GL	0/1:21:12,9:40:-24.38,0.00,-36.01	0/1:33:15,18:40:-52.08,0.00,-42.84	0/1:51:21,30:40:-88.42,0.00,-58.29	1/1:24:0,24:40:-82.31,-6.64,-0.00	0/1:14:12,2:27:-2.14,-0.00,-38.12	0/0:21:21,0:40:-0.00,-6.93,-74.25	0/1:46:18,28:40:-82.96,0.00,-49.36	./.	./.	./.	./.	./.	./.	./.	1/1:41:0,41:40:-141.45,-11.76,-0.00	0/0:42:42,0:40:-0.00,-13.25,-147.31	0/0:27:27,0:40:-0.00,-8.73,-95.12	0/0:39:38,1:40:-0.00,-8.86,-129.91	1/1:64:2,62:40:-207.55,-11.72,-0.00	0/0:53:53,0:40:-0.00,-16.56,-185.58	0/0:111:111,0:40:0.00,-34.01,-387.36	0/1:42:20,22:40:-63.29,0.00,-57.52	0/0:67:67,0:40:0.00,-20.77,-234.28	0/0:43:43,0:40:-0.00,-13.55,-150.79	0/1:27:8,18:40:-54.19,0.00,-20.59	0/1:67:33,34:40:-97.52,0.00,-95.23	0/0:80:80,0:40:0.00,-24.68,-279.51	0/0:91:91,0:40:0.00,-27.99,-317.78	0/0:24:24,0:40:-0.00,-7.83,-84.68	0/0:38:38,0:40:-0.00,-12.04,-133.39	0/0:29:29,0:40:-0.00,-9.33,-102.08	0/0:56:56,0:40:0.00,-17.46,-196.01	0/0:64:64,0:40:0.00,-19.87,-223.85	0/0:74:74,0:40:0.00,-22.87,-258.64	0/0:72:72,0:40:-0.00,-22.27,-251.68	0/0:59:59,0:40:0.00,-18.36,-206.45	0/0:43:43,0:40:-0.00,-13.55,-150.79	0/0:51:51,0:40:-0.00,-15.95,-178.62	0/0:50:50,0:40:-0.00,-15.65,-175.14	0/0:117:117,0:40:0.00,-35.81,-408.24	0/0:104:104,0:40:0.00,-31.90,-363.01
1355	84	1355:83	T	C	.	PASS	NS=81;AF=0.167	GT:DP:AD:GQ:GL	0/1:19:10,9:40:-25.09,-0.00,-29.79	0/1:15:7,8:40:-22.83,0.00,-20.60	0/0:64:64,0:40:0.00,-19.64,-223.03	0/1:8:1,7:25:-21.48,-0.01,-1.92	0/0:19:19,0:40:-0.00,-6.10,-67.08	0/1:15:4,11:40:-33.23,-0.00,-10.20	0/0:14:14,0:40:-0.00,-4.59,-49.75	0/0:74:74,0:40:-0.00,-22.65,-257.68	0/1:68:49,19:40:-45.00,0.00,-150.20	0/1:58:26,32:40:-93.06,0.00,-73.50	./.	0/0:22:22,0:40:-0.00,-7.00,-77.48	./.	./.	0/0:55:55,0:40:0.00,-16.93,-191.84	0/0:42:42,0:40:-0.00,-13.02,-146.79	0/0:83:83,0:40:0.00,-25.35,-288.87	./.	0/1:18:9,9:40:-25.39,0.00,-26.63	0/0:17:17,0:40:-0.00,-5.50,-60.15	1/1:22:0,22:40:-75.01,-5.77,-0.00	0/0:28:28,0:40:-0.00,-8.81,-98.27	0/0:20:20,0:40:-0.00,-6.40,-70.54	0/0:64:64,0:40:0.00,-19.64,-223.03	0/0:64:64,0:40:0.00,-19.64,-223.03	0/0:21:21,0:40:-0.00,-6.70,-74.01	0/0:26:26,0:40:-0.00,-8.20,-91.34	0/0:19:19,0:40:-0.00,-6.10,-67.08	0/1:52:19,33:40:-98.33,0.00,-51.05	0/0:18:18,0:40:-0.00,-5.80,-63.61	0/1:61:33,28:40:-78.30,0.00,-96.86	0/0:56:56,0:40:0.00,-17.23,-195.30	0/0:31:31,0:40:-0.00,-9.71,-108.66	0/0:26:26,0:40:-0.00,-8.20,-91.34	0/0:25:25,0:40:-0.00,-7.90,-87.87	0/0:39:39,0:40:-0.00,-12.12,-136.39	0/1:21:5,16:40:-48.75,-0.00,-11.86	0/0:41:41,0:40:-0.00,-12.72,-143.32	0/0:51:51,0:40:-0.00,-15.73,-177.98	0/1:23:7,16:40:-48.15,0.00,-18.19	0/1:26:15,11:40:-29.92,0.00,-45.01
1360	64	1360:63	T	G	.	PASS	NS=86;AF=0.180	GT:DP:AD:GQ:GL	0/1:37:17,20:40:-67.13,0.00,-56.47	0/1:32:18,14:40:-45.03,0.00,-61.91	0/0:81:81,0:40:0.00,-24.79,-319.79	0/0:18:18,0:40:-0.00,-5.83,-71.95	0/0:35:35,0:40:-0.00,-10.95,-138.83	0/0:27:27,0:40:-0.00,-8.54,-107.36	0/0:28:28,0:40:-0.00,-8.84,-111.29	./.	./.	./.	1/1:28:1,27:40:-101.14,-3.77,-0.00	./.	./.	0/0:88:88,0:40:0.00,-26.90,-347.33	0/0:46:46,0:40:-0.00,-14.26,-182.11	0/1:62:29,33:40:-110.75,0.00,-96.15	0/0:60:60,0:40:0.00,-18.47,-237.18	0/0:88:88,0:40:0.00,-26.90,-347.33	0/0:57:57,0:40:0.00,-17.57,-225.38	0/0:37:37,0:40:-0.00,-11.55,-146.70	0/0:62:62,0:40:-0.00,-19.08,-245.05	0/1:66:29,37:40:-125.28,0.00,-94.95	0/1:73:42,31:40:-99.57,0.00,-143.98	0/0:95:95,0:40:-0.00,-29.01,-374.87	0/0:36:36,0:40:-0.00,-11.25,-142.77	0/0:64:64,0:40:0.00,-19.68,-252.92	0/0:41:41,0:40:-0.00,-12.75,-162.44	0/1:47:18,29:40:-99.52,0.00,-57.39	0/1:48:26,22:40:-71.69,0.00,-88.56	0/0:21:21,0:40:-0.00,-6.74,-83.76	0/1:49:26,23:40:-75.32,0.00,-88.26	0/1:71:27,44:40:-151.31,0.00,-85.58	0/0:69:69,0:40:0.00,-21.18,-272.59	0/1:57:35,22:40:-68.98,0.00,-121.26	0/1:59:27,32:40:-107.72,0.00,-89.19	0/0:47:47,0:40:-0.00,-14.56,-186.04	0/0:55:55,0:40:0.00,-16.97,-217.51	0/0:92:92,0:40:0.00,-28.10,-363.07	0/0:46:46,0:40:-0.00,-14.26,-182.11	0/1:119:66,53:40:-172.27,0.00,-224.55	0/0:59:59,0:40:0.00,-18.17,-233.25
1369	48	57 days, 1:47:00	T	C	.	PASS	NS=77;AF=0.266	GT:DP:AD:GQ:GL	0/1:28:21,7:40:-12.51,-0.00,-55.57	1/1:71:0,71:40:-213.25,-20.68,0.00	0/0:55:55,0:40:0.00,-16.72,-166.70	0/0:23:23,0:40:-0.00,-7.10,-70.20	1/1:33:1,32:40:-92.63,-6.24,-0.00	0/1:33:12,21:40:-53.22,0.00,-26.93	0/1:155:57,98:40:-248.74,0.00,-125.95	./.	./.	./.	./.	./.	./.	./.	0/0:113:113,0:40:0.00,-34.15,-341.59	1/1:165:0,162:40:-487.66,-48.04,0.00	0/0:103:103,0:40:0.00,-31.15,-311.44	0/0:158:157,0:40:0.00,-47.38,-474.27	0/1:95:52,43:40:-100.92,0.00,-128.91	0/0:56:56,0:40:0.00,-17.02,-169.71	0/0:93:93,0:40:0.00,-28.14,-281.28	0/0:84:84,0:40:-0.00,-25.43,-254.14	0/1:165:98,67:40:-152.25,0.00,-246.58	0/0:63:63,0:40:-0.00,-19.12,-190.82	0/1:78:32,46:40:-115.08,0.00,-73.71	0/1:135:62,73:40:-179.36,0.00,-147.04	0/1:110:55,55:40:-132.60,0.00,-133.45	0/1:139:77,62:40:-144.99,0.00,-191.07	0/0:54:54,0:40:0.00,-16.42,-163.68	0/1:55:27,28:40:-67.72,0.00,-65.55	0/1:70:47,23:40:-48.13,0.00,-121.35	0/0:58:58,0:40:0.00,-17.62,-175.74	0/1:130:66,64:40:-153.73,0.00,-160.60	0/1:179:74,105:40:-262.63,0.00,-170.00	0/0:117:117,0:40:0.00,-35.35,-353.65	0/0:108:108,0:40:0.00,-32.65,-326.51	0/1:114:22,91:40:-240.25,0.00,-33.03	0/0:144:144,0:40:-0.00,-43.47,-435.07	0/0:117:117,0:40:0.00,-35.35,-353.65	0/1:267:135,132:40:-317.59,0.00,-327.48	0/0:250:250,0:40:0.00,-75.34,-754.71
1399	46	58 days, 7:45:00	G	A	.	PASS	NS=74;AF=0.088	GT:DP:AD:GQ:GL	0/0:27:27,0:40:-0.00,-8.91,-127.79	0/0:23:23,0:40:-0.00,-7.71,-109.05	0/0:57:57,0:40:0.00,-17.94,-268.30	0/0:17:17,0:40:-0.00,-5.90,-80.95	0/1:35:19,16:40:-63.62,0.00,-78.99	0/0:26:26,0:40:-0.00,-8.61,-123.10	./.	./.	0/0:72:72,0:40:0.00,-22.46,-338.56	./.	./.	./.	./.	0/1:52:28,24:40:-95.98,0.00,-116.03	0/0:37:37,0:40:-0.00,-11.92,-174.62	0/0:32:32,0:40:-0.00,-10.42,-151.20	0/0:24:24,0:40:-0.00,-8.01,-113.73	0/0:110:110,0:40:-0.00,-33.90,-516.55	0/0:28:28,0:40:-0.00,-9.21,-132.47	0/0:18:18,0:40:-0.00,-6.20,-85.63	0/1:31:17,14:40:-55.46,0.00,-70.83	0/0:19:19,0:40:-0.00,-6.51,-90.31	0/0:23:23,0:40:-0.00,-7.71,-109.05	0/0:7:7,0:35:-0.00,-2.89,-34.11	0/1:23:18,5:40:-15.71,0.00,-77.92	0/0:25:25,0:40:-0.00,-8.31,-118.42	0/0:14:14,0:40:-0.00,-5.00,-66.89	0/0:10:10,0:40:-0.00,-3.80,-48.16	0/0:27:27,0:40:-0.00,-8.91,-127.79	./.	0/1:28:13,15:40:-61.04,0.00,-53.00	0/0:29:29,0:40:-0.00,-9.52,-137.15	0/0:12:12,0:40:-0.00,-4.40,-57.53	0/0:24:24,0:40:-0.00,-8.01,-113.73	0/0:22:22,0:40:-0.00,-7.41,-104.37	0/0:32:32,0:40:-0.00,-10.42,-151.20	0/0:14:14,0:40:-0.00,-5.00,-66.89	0/0:19:19,0:40:-0.00,-6.51,-90.31	0/0:57:57,0:40:0.00,-17.94,-268.30	0/0:29:29,0:40:-0.00,-9.52,-137.15	0/0:24:24,0:40:-0.00,-8.01,-113.73
1402	92	1402:91	C	T	.	PASS	NS=84;AF=0.167	GT:DP:AD:GQ:GL	0/1:25:7,18:40:-51.99,0.00,-16.32	0/0:20:20,0:40:-0.00,-6.53,-67.70	1/1:71:0,70:40:-232.41,-20.56,0.00	0/0:8:8,0:36:-0.00,-2.92,-27.69	0/0:13:12,1:16:-0.03,-1.12,-37.73	0/0:14:14,0:40:-0.00,-4.73,-47.70	0/0:11:11,0:40:-0.00,-3.82,-37.69	0/1:170:78,92:40:-255.13,0.00,-209.46	0/0:70:70,0:40:-0.00,-21.57,-234.44	0/1:98:36,62:40:-176.75,0.00,-91.06	./.	0/0:14:14,0:40:-0.00,-4.73,-47.70	0/0:44:44,0:40:-0.00,-13.75,-147.74	./.	0/1:44:19,25:40:-69.62,0.00,-50.62	0/1:63:47,16:40:-33.89,0.00,-138.27	0/0:60:60,0:40:0.00,-18.56,-201.09	0/1:78:26,52:40:-149.42,0.00,-63.73	1/1:24:0,24:40:-79.02,-6.72,-0.00	0/0:29:29,0:40:-0.00,-9.24,-97.72	0/0:54:54,0:40:0.00,-16.76,-181.08	0/1:39:26,13:40:-31.10,0.00,-75.47	0/0:53:53,0:40:0.00,-16.46,-177.75	0/1:58:20,38:40:-108.75,0.00,-49.74	0/1:26:11,15:40:-41.68,0.00,-29.36	0/0:38:38,0:40:-0.00,-11.95,-127.73	0/0:66:66,0:40:0.00,-20.37,-221.10	1/1:38:1,37:40:-119.03,-7.60,-0.00	0/0:60:60,0:40:0.00,-18.56,-201.09	0/0:35:35,0:40:-0.00,-11.04,-117.72	0/0:42:42,0:40:-0.00,-13.15,-141.07	0/0:33:33,0:40:-0.00,-10.44,-111.06	0/0:32:32,0:40:-0.00,-10.14,-107.72	0/1:25:13,12:40:-31.98,0.00,-36.33	0/1:25:17,8:40:-18.64,0.00,-49.67	0/1:66:34,32:40:-86.34,0.00,-94.02	0/0:65:65,0:40:-0.00,-20.07,-217.76	0/0:68:68,0:40:0.00,-20.97,-227.77	0/0:42:42,0:40:-0.00,-13.15,-141.07	0/0:54:54,0:40:0.00,-16.76,-181.08	0/1:60:21,38:40:-108.45,0.00,-52.78
1407	101	1407:100	T	G	.	PASS	NS=79;AF=0.462	GT:DP:AD:GQ:GL	0/1:20:14,6:40:-14.36,-0.00,-41.32	1/1:24:0,24:40:-80.48,-6.89,-0.00	0/1:61:24,37:40:-106.11,0.00,-62.56	0/0:17:17,0:40:-0.00,-4.88,-57.17	0/1:23:12,11:40:-30.25,0.00,-33.70	0/1:33:17,16:40:-44.03,0.00,-47.48	0/1:60:31,29:40:-79.55,0.00,-86.36	0/0:40:39,0:40:-0.00,-11.50,-131.03	0/0:25:25,0:40:-0.00,-7.29,-84.03	./.	./.	./.	./.	./.	1/1:27:0,27:40:-90.55,-7.79,-0.00	0/0:128:128,0:40:0.00,-38.27,-429.84	0/1:96:46,50:40:-139.22,0.00,-125.89	0/1:189:69,120:40:-346.26,0.00,-175.13	0/1:19:9,10:40:-28.09,0.00,-24.83	1/1:13:0,13:40:-43.55,-3.58,-0.00	0/0:26:26,0:40:-0.00,-7.59,-87.39	0/1:37:20,17:40:-46.18,0.00,-56.35	0/0:9:9,0:31:-0.00,-2.47,-30.31	0/0:108:108,0:40:0.00,-32.26,-362.69	1/1:16:0,16:40:-53.62,-4.48,-0.00	0/0:16:16,0:40:-0.00,-4.58,-53.81	0/0:37:36,1:40:-0.00,-7.54,-117.60	0/1:49:27,22:40:-59.36,0.00,-76.24	0/1:77:33,44:40:-124.79,0.00,-87.96	./.	0/0:89:89,0:40:0.00,-26.54,-298.90	0/1:54:23,31:40:-88.07,0.00,-61.31	0/1:51:17,34:40:-99.04,0.00,-42.06	1/1:10:0,10:33:-33.48,-2.68,-0.00	0/1:11:5,6:40:-17.07,-0.00,-13.81	1/1:58:0,58:40:-194.63,-17.12,-0.00	0/1:120:41,79:40:-229.37,0.00,-101.88	0/0:88:88,0:40:-0.00,-26.24,-295.55	0/0:50:50,0:40:-0.00,-14.81,-167.96	1/1:103:0,103:40:-345.71,-30.66,-0.00	1/1:52:1,51:40:-167.77,-11.96,-0.00
1418	36	59 days, 2:35:00	A	C	.	PASS	NS=74;AF=0.068	GT:DP:AD:GQ:GL	0/1:68:45,23:40:-72.08,0.00,-163.11	0/1:56:45,11:40:-27.08,0.00,-166.72	0/1:224:183,41:40:-98.04,0.00,-675.20	0/0:51:51,0:40:-0.00,-15.98,-208.51	0/0:35:35,0:40:-0.00,-11.16,-143.69	./.	0/0:23:22,1:40:-0.00,-3.50,-86.98	0/0:127:127,0:40:-0.00,-38.85,-516.39	./.	./.	./.	./.	0/0:119:119,0:40:0.00,-36.44,-483.98	./.	0/0:38:38,0:40:-0.00,-12.06,-155.85	0/0:102:102,0:40:-0.00,-31.33,-415.11	./.	./.	0/1:83:39,44:40:-152.64,0.00,-134.29	0/0:46:46,0:40:-0.00,-14.47,-188.25	0/0:88:88,0:40:-0.00,-27.11,-358.40	0/0:81:81,0:40:0.00,-25.00,-330.04	0/0:57:57,0:40:0.00,-17.78,-232.81	0/0:137:135,2:40:0.00,-33.76,-540.69	0/0:78:75,3:40:-0.00,-11.95,-293.58	0/1:93:69,24:40:-68.61,0.00,-252.81	0/0:95:95,0:40:-0.00,-29.22,-386.75	0/0:35:35,0:40:-0.00,-11.16,-143.69	./.	0/0:73:73,0:40:-0.00,-22.60,-297.63	0/0:174:174,0:40:0.00,-53.00,-706.78	0/0:154:154,0:40:-0.00,-46.98,-625.76	0/0:151:146,5:40:0.00,-25.82,-573.10	0/0:119:116,3:40:0.00,-24.29,-459.67	0/0:112:111,1:40:0.00,-30.28,-447.52	0/0:48:48,0:40:-0.00,-15.07,-196.36	0/0:69:69,0:40:0.00,-21.39,-281.43	0/0:121:117,4:40:0.00,-20.84,-459.67	0/0:48:48,0:40:-0.00,-15.07,-196.36	0/0:118:118,0:40:-0.00,-36.14,-479.93	0/0:85:85,0:40:0.00,-26.21,-346.24
1425	54	59 days, 9:53:00	A	T	.	PASS	NS=75;AF=0.053	GT:DP:AD:GQ:GL	0/0:18:18,0:40:-0.00,-6.57,-86.32	0/0:18:18,0:40:-0.00,-6.57,-86.32	0/0:57:57,0:40:0.00,-18.31,-270.42	0/0:20:20,0:40:-0.00,-7.17,-95.76	0/0:15:15,0:40:-0.00,-5.67,-72.16	0/0:27:27,0:40:-0.00,-9.28,-128.81	0/0:54:54,0:40:0.00,-17.41,-256.26	0/0:51:51,0:40:0.00,-16.50,-242.10	0/0:52:52,0:40:0.00,-16.80,-246.82	0/0:42:42,0:40:-0.00,-13.79,-199.62	0/0:40:40,0:40:-0.00,-13.19,-190.17	0/0:46:46,0:40:-0.00,-15.00,-218.50	0/0:44:44,0:40:-0.00,-14.40,-209.06	0/0:42:42,0:40:-0.00,-13.79,-199.62	0/0:33:33,0:40:-0.00,-11.08,-157.13	0/0:23:23,0:40:-0.00,-8.07,-109.93	0/0:28:28,0:40:-0.00,-9.58,-133.53	0/0:40:39,1:40:-0.00,-8.47,-180.73	0/0:6:6,0:36:-0.00,-2.96,-29.68	0/0:14:14,0:40:-0.00,-5.37,-67.44	./.	0/0:28:28,0:40:-0.00,-9.58,-133.53	0/0:12:12,0:40:-0.00,-4.76,-58.00	0/0:26:26,0:40:-0.00,-8.98,-124.09	0/0:30:30,0:40:-0.00,-10.18,-142.97	0/0:13:13,0:40:-0.00,-5.06,-62.72	0/0:13:13,0:40:-0.00,-5.06,-62.72	0/0:14:14,0:40:-0.00,-5.37,-67.44	0/0:21:21,0:40:-0.00,-7.47,-100.49	./.	0/0:13:13,0:40:-0.00,-5.06,-62.72	0/0:22:22,0:40:-0.00,-7.77,-105.21	0/1:22:16,6:40:-20.55,0.00,-69.11	0/0:30:30,0:40:-0.00,-10.18,-142.97	0/0:9:9,0:40:-0.00,-3.86,-43.84	0/0:18:18,0:40:-0.00,-6.57,-86.32	0/0:21:21,0:40:-0.00,-7.47,-100.49	0/0:31:31,0:40:-0.00,-10.48,-147.69	0/0:156:156,0:40:-0.00,-48.11,-737.75	0/0:42:42,0:40:-0.00,-13.79,-199.62	0/0:40:40,0:40:-0.00,-13.19,-190.17
1428	79	1428:78	T	C	.	PASS	NS=74;AF=0.149	GT:DP:AD:GQ:GL	0/1:22:9,13:40:-17.83,-0.00,-11.12	0/0:8:8,0:37:-0.00,-3.01,-16.35	0/0:35:32,0:40:-0.00,-10.11,-62.46	0/0:21:21,0:40:-0.00,-6.85,-41.32	0/0:23:23,0:40:-0.00,-7.45,-45.17	0/0:16:15,0:40:-0.00,-5.08,-29.80	./.	0/0:84:82,0:40:0.00,-24.90,-158.53	0/1:52:30,22:40:-26.24,0.00,-42.59	0/1:48:10,38:40:-58.17,-0.00,-5.35	1/1:40:2,38:40:-68.19,-7.66,-0.00	1/1:48:2,46:40:-83.56,-10.02,-0.00	0/0:58:56,0:40:0.00,-17.21,-108.57	0/1:44:28,12:40:-10.58,-0.00,-42.30	0/0:30:29,0:40:-0.00,-9.22,-56.70	0/0:11:10,0:40:-0.00,-3.60,-20.19	0/0:14:14,0:40:-0.00,-4.78,-27.88	0/0:29:29,0:40:-0.00,-9.22,-56.70	0/0:28:28,0:40:-0.00,-8.93,-54.77	0/0:10:10,0:40:-0.00,-3.60,-20.19	0/0:10:9,0:40:-0.00,-3.30,-18.27	0/0:12:12,0:40:-0.00,-4.19,-24.03	./.	0/0:12:12,0:40:-0.00,-4.19,-24.03	0/0:23:23,0:40:-0.00,-7.45,-45.17	0/0:17:17,0:40:-0.00,-5.67,-33.64	0/1:40:22,18:40:-22.11,0.00,-30.77	0/1:10:6,4:40:-4.09,-0.00,-8.90	0/0:6:6,0:30:-0.00,-2.42,-12.51	0/1:12:7,4:40:-3.79,-0.00,-10.53	0/0:19:17,0:40:-0.00,-5.67,-33.64	0/0:34:32,0:40:-0.00,-10.11,-62.46	0/0:22:22,0:40:-0.00,-7.15,-43.25	0/0:30:30,0:40:-0.00,-9.52,-58.62	0/0:28:17,0:40:-0.00,-5.67,-33.64	0/0:13:13,0:40:-0.00,-4.49,-25.95	0/0:32:32,0:40:-0.00,-10.11,-62.46	0/0:17:17,0:40:-0.00,-5.67,-33.64	0/0:12:12,0:40:-0.00,-4.19,-24.03	0/0:42:42,0:40:-0.00,-13.07,-81.67	0/0:29:28,1:40:-0.00,-7.30,-52.85
1437	41	59 days, 21:40:00	C	T	.	PASS	NS=85;AF=0.329	GT:DP:AD:GQ:GL	0/1:31:20,11:40:-31.78,0.00,-65.97	0/0:26:26,0:40:-0.00,-7.96,-97.93	0/0:39:39,0:40:-0.00,-11.87,-146.66	0/0:9:9,0:35:-0.00,-2.84,-34.20	0/1:34:18,16:40:-49.62,0.00,-57.57	0/0:21:21,0:40:-0.00,-6.45,-79.18	0/1:43:12,31:40:-103.14,0.00,-32.37	0/0:58:58,0:40:0.00,-17.59,-217.89	1/1:66:0,66:40:-246.98,-19.54,0.00	0/1:64:48,16:40:-40.59,0.00,-161.01	0/0:34:34,0:40:-0.00,-10.37,-127.92	0/1:56:36,20:40:-57.99,0.00,-118.43	0/0:47:47,0:40:-0.00,-14.28,-176.66	0/0:95:95,0:40:0.00,-28.72,-356.61	1/1:28:0,28:40:-104.52,-8.11,-0.00	0/0:58:58,0:40:0.00,-17.59,-217.89	0/0:23:23,0:40:-0.00,-7.06,-86.68	0/1:40:28,12:40:-32.82,0.00,-93.25	0/1:32:14,18:40:-57.72,-0.00,-43.18	0/1:15:8,7:40:-21.59,0.00,-25.80	0/0:42:42,0:40:-0.00,-12.77,-157.91	0/0:38:38,0:40:-0.00,-11.57,-142.91	0/1:32:21,11:40:-31.47,-0.00,-69.42	1/1:36:2,34:37:-119.51,-3.02,-0.00	0/0:39:39,0:40:-0.00,-11.87,-146.66	0/0:37:37,0:40:-0.00,-11.27,-139.17	0/0:70:70,0:40:-0.00,-21.20,-262.88	0/0:32:32,0:40:-0.00,-9.76,-120.42	0/1:14:11,3:40:-6.90,-0.00,-37.35	0/0:23:23,0:40:-0.00,-7.06,-86.68	1/1:33:0,33:40:-123.26,-9.61,-0.00	0/1:21:11,10:40:-31.04,0.00,-35.24	0/1:43:25,18:40:-54.41,0.00,-81.10	0/0:45:45,0:40:-0.00,-13.68,-169.16	0/1:82:37,45:40:-143.89,0.00,-114.35	0/0:26:26,0:40:-0.00,-7.96,-97.93	0/0:41:41,0:40:-0.00,-12.47,-154.16	0/0:47:47,0:40:-0.00,-14.28,-176.66	0/0:67:67,0:40:0.00,-20.30,-251.63	1/1:73:0,72:40:-269.47,-21.35,0.00	0/1:70:38,32:40:-98.77,0.00,-121.71
1442	78	1442:77	A	C	.	PASS	NS=74;AF=0.101	GT:DP:AD:GQ:GL	0/0:6:6,0:31:-0.00,-2.52,-28.11	0/0:16:16,0:40:-0.00,-5.53,-72.78	0/0:43:43,0:40:-0.00,-13.65,-193.39	0/0:18:17,1:22:-0.01,-1.67,-72.79	0/0:13:13,0:40:-0.00,-4.62,-59.38	0/0:15:15,0:40:-0.00,-5.23,-68.31	./.	./.	./.	./.	./.	0/0:14:14,0:40:-0.00,-4.93,-63.85	./.	0/0:44:44,0:40:-0.00,-13.96,-197.86	0/0:21:21,0:40:-0.00,-7.03,-95.12	0/1:32:9,23:40:-92.40,0.00,-31.17	0/0:46:46,0:40:-0.00,-14.56,-206.80	0/0:24:24,0:40:-0.00,-7.94,-108.52	0/0:12:12,0:40:-0.00,-4.32,-54.91	0/0:19:19,0:40:-0.00,-6.43,-86.18	0/1:20:8,12:40:-46.87,0.00,-30.31	0/0:18:18,0:40:-0.00,-6.13,-81.72	0/1:24:8,16:40:-63.54,0.00,-29.11	0/0:28:28,0:40:-0.00,-9.14,-126.39	0/0:11:11,0:40:-0.00,-4.02,-50.45	0/0:29:29,0:40:-0.00,-9.44,-130.85	0/0:25:25,0:40:-0.00,-8.24,-112.99	0/0:10:10,0:40:-0.00,-3.72,-45.98	0/1:22:14,8:40:-28.40,0.00,-56.51	./.	0/1:26:10,16:40:-62.94,0.00,-37.44	0/0:6:6,0:31:-0.00,-2.52,-28.11	0/0:18:18,0:40:-0.00,-6.13,-81.72	0/0:15:15,0:40:-0.00,-5.23,-68.31	0/1:23:9,14:40:-54.91,0.00,-33.88	0/0:21:21,0:40:-0.00,-7.03,-95.12	0/0:32:32,0:40:-0.00,-10.34,-144.26	0/0:42:42,0:40:-0.00,-13.35,-188.93	./.	0/0:19:18,1:25:-0.00,-1.97,-77.25	0/0:36:36,0:40:-0.00,-11.55,-162.12
1443	103	1443:102	C	G	.	PASS	NS=82;AF=0.409	GT:DP:AD:GQ:GL	0/1:16:8,8:40:-24.43,0.00,-24.72	0/1:13:7,6:40:-18.03,0.00,-21.97	0/1:72:26,46:40:-146.32,0.00,-73.59	0/1:22:8,14:40:-44.53,0.00,-22.91	0/1:20:9,11:40:-34.18,0.00,-27.17	0/1:28:10,18:40:-57.33,0.00,-28.41	./.	1/1:46:0,46:40:-167.67,-13.52,-0.00	0/1:76:31,45:40:-141.47,0.00,-90.64	1/1:30:0,30:40:-109.25,-8.70,-0.00	0/1:68:54,14:40:-30.69,0.00,-177.02	1/1:46:3,43:32:-145.76,-2.57,-0.00	0/1:56:46,10:40:-19.69,0.00,-151.43	1/1:35:0,35:40:-127.50,-10.21,-0.00	0/1:30:21,9:40:-23.87,0.00,-67.97	0/1:39:30,9:40:-21.16,0.00,-98.12	0/0:38:38,0:40:-0.00,-11.40,-139.03	0/0:16:16,0:40:-0.00,-4.78,-58.71	0/0:31:31,0:40:-0.00,-9.29,-113.48	0/1:23:13,10:40:-29.63,0.00,-40.87	0/1:34:19,15:40:-44.57,0.00,-59.46	0/1:36:5,31:40:-102.39,-0.00,-7.75	1/1:38:0,38:40:-138.46,-11.11,-0.00	0/0:38:38,0:40:-0.00,-11.40,-139.03	0/1:18:9,9:40:-27.48,0.00,-27.77	0/1:47:12,35:40:-113.68,0.00,-29.99	0/1:42:31,11:40:-27.56,0.00,-100.87	0/0:34:34,0:40:-0.00,-10.20,-124.43	0/1:32:13,18:40:-56.43,0.00,-38.46	0/0:22:22,0:40:-0.00,-6.59,-80.61	0/0:22:22,0:40:-0.00,-6.59,-80.61	0/1:12:5,7:40:-21.98,0.00,-14.97	1/1:40:0,40:40:-145.76,-11.71,-0.00	0/1:35:19,16:40:-47.92,0.00,-59.16	0/0:51:51,0:40:-0.00,-15.31,-186.50	0/0:27:27,0:40:-0.00,-8.09,-98.87	0/1:19:10,9:40:-27.18,0.00,-31.12	1/1:26:0,26:40:-94.64,-7.50,-0.00	./.	0/0:62:62,0:40:0.00,-18.62,-226.66	1/1:48:0,48:40:-174.97,-14.12,-0.00
1470	43	61 days, 6:42:00	T	C	.	PASS	NS=84;AF=0.131	GT:DP:AD:GQ:GL	0/1:42:21,21:40:-53.69,0.00,-55.25	1/1:67:0,67:40:-211.46,-19.04,0.00	0/0:71:71,0:40:0.00,-21.80,-227.30	0/1:41:11,30:40:-82.60,0.00,-23.76	0/1:45:21,24:40:-62.33,0.00,-54.35	0/1:40:30,10:40:-19.32,0.00,-84.47	0/0:83:82,1:40:0.00,-22.23,-259.10	0/0:274:272,0:40:-0.00,-82.25,-866.37	./.	0/0:142:142,0:40:0.00,-43.15,-453.04	./.	0/0:160:160,0:40:-0.00,-48.57,-510.27	0/0:63:62,0:40:0.00,-19.09,-198.69	0/0:36:36,0:40:-0.00,-11.27,-116.02	0/0:86:86,0:40:0.00,-26.31,-274.99	0/0:105:105,0:40:-0.00,-32.03,-335.40	0/1:107:52,55:40:-142.24,0.00,-134.27	0/1:187:91,96:40:-248.54,0.00,-234.20	0/0:53:53,0:40:0.00,-16.39,-170.07	0/0:43:42,0:40:-0.00,-13.08,-135.10	0/0:85:85,0:40:-0.00,-26.01,-271.81	0/0:78:78,0:40:0.00,-23.91,-249.56	0/0:73:73,0:40:0.00,-22.40,-233.66	0/1:103:55,48:40:-121.19,0.00,-145.01	0/1:59:25,34:40:-89.91,0.00,-62.86	0/0:98:98,0:40:0.00,-29.92,-313.15	0/1:60:32,28:40:-70.53,0.00,-84.81	0/0:46:46,0:40:-0.00,-14.28,-147.82	0/0:57:57,0:40:-0.00,-17.59,-182.79	0/0:34:34,0:40:-0.00,-10.67,-109.66	0/0:78:78,0:40:0.00,-23.91,-249.56	0/1:81:25,56:40:-153.24,0.00,-56.24	0/0:71:70,0:40:0.00,-21.50,-224.12	0/0:78:78,0:40:0.00,-23.91,-249.56	0/0:60:60,0:40:-0.00,-18.49,-192.33	0/0:84:84,0:40:0.00,-25.71,-268.63	0/0:75:75,0:40:0.00,-23.00,-240.02	0/1:152:89,63:40:-154.14,0.00,-238.37	0/1:33:9,24:40:-65.93,0.00,-19.80	0/0:131:131,0:40:-0.00,-39.85,-418.07	0/0:54:54,0:40:0.00,-16.69,-173.25
1478	71	1478:70	T	C	.	PASS	NS=77;AF=0.351	GT:DP:AD:GQ:GL	0/1:28:15,12:40:-32.96,0.00,-43.79	0/1:60:31,29:40:-81.21,0.00,-88.62	0/0:65:65,0:40:0.00,-19.54,-223.02	0/0:23:23,0:40:-0.00,-6.90,-79.28	0/1:39:28,11:40:-25.93,0.00,-84.67	0/0:46:46,0:40:-0.00,-13.82,-157.99	0/1:282:122,160:40:-462.76,0.00,-333.27	./.	./.	./.	./.	./.	./.	./.	0/0:74:73,1:40:-0.00,-18.82,-246.97	0/1:58:37,21:40:-54.44,0.00,-109.76	0/0:62:61,1:40:0.00,-15.21,-205.90	1/1:165:0,165:40:-564.14,-49.07,0.00	1/1:62:0,62:40:-211.63,-18.08,0.00	0/1:79:46,33:40:-89.19,0.00,-134.24	0/1:101:52,49:40:-137.33,0.00,-148.16	0/0:66:66,0:40:0.00,-19.84,-226.44	0/0:113:112,1:40:0.00,-30.56,-380.45	0/0:54:54,0:40:0.00,-16.23,-185.37	0/0:61:61,0:40:0.00,-18.34,-209.33	0/1:117:66,51:40:-139.36,0.00,-191.25	0/1:88:42,46:40:-130.97,0.00,-117.84	0/0:125:125,0:40:-0.00,-37.59,-428.36	0/1:54:37,17:40:-41.95,0.00,-110.96	0/0:45:45,0:40:-0.00,-13.52,-154.57	0/1:65:36,29:40:-79.71,0.00,-104.23	1/1:75:1,74:40:-249.27,-18.56,0.00	0/1:71:45,26:40:-67.64,0.00,-133.22	0/0:97:97,0:40:0.00,-29.17,-332.53	0/1:91:52,39:40:-106.11,0.00,-151.16	0/0:89:89,0:40:0.00,-26.76,-305.15	0/1:45:37,7:40:-10.74,-0.00,-113.97	0/0:95:95,0:40:-0.00,-28.57,-325.69	0/0:151:151,0:40:-0.00,-45.41,-517.34	0/1:154:76,78:40:-220.63,0.00,-214.35	0/1:109:51,58:40:-165.72,0.00,-142.33
1483	19	61 days, 19:18:00	A	G	.	PASS	NS=91;AF=0.099	GT:DP:AD:GQ:GL	0/1:35:14,21:40:-91.50,0.00,-58.69	0/0:26:26,0:40:-0.00,-8.52,-128.62	0/0:98:97,1:40:0.00,-25.31,-471.05	0/0:21:21,0:40:-0.00,-7.02,-104.16	0/0:35:35,0:40:-0.00,-11.23,-172.65	0/0:33:33,0:40:-0.00,-10.63,-162.87	0/0:28:28,0:40:-0.00,-9.13,-138.41	0/0:94:94,0:40:0.00,-28.99,-461.27	0/0:121:121,0:40:-0.00,-37.12,-593.35	0/0:72:72,0:40:0.00,-22.37,-353.65	0/0:100:100,0:40:0.00,-30.80,-490.62	0/0:64:64,0:40:-0.00,-19.96,-314.51	0/0:100:100,0:40:0.00,-30.80,-490.62	0/0:94:94,0:40:0.00,-28.99,-461.27	0/0:35:35,0:40:-0.00,-11.23,-172.65	0/0:57:57,0:40:-0.00,-17.86,-280.27	0/1:41:21,20:40:-84.80,0.00,-91.12	0/0:22:22,0:40:-0.00,-7.32,-109.06	0/1:63:30,33:40:-141.77,0.00,-128.53	0/0:33:33,0:40:-0.00,-10.63,-162.87	0/1:69:27,42:40:-183.99,0.00,-112.05	0/1:19:17,2:40:-3.37,-0.00,-78.18	0/0:57:57,0:40:-0.00,-17.86,-280.27	0/0:44:44,0:40:-0.00,-13.94,-216.68	0/0:21:21,0:40:-0.00,-7.02,-104.16	0/0:81:81,0:40:0.00,-25.08,-397.68	0/0:52:52,0:40:0.00,-16.35,-255.81	0/0:95:95,0:40:-0.00,-29.29,-466.16	0/0:20:19,1:24:-0.01,-1.83,-89.49	0/0:45:45,0:40:-0.00,-14.24,-221.57	0/0:8:8,0:38:-0.00,-3.11,-40.57	0/0:64:64,0:40:-0.00,-19.96,-314.51	0/0:68:68,0:40:0.00,-21.17,-334.08	0/1:81:37,44:40:-190.16,0.00,-157.35	0/0:96:96,0:40:-0.00,-29.60,-471.05	0/1:27:12,15:40:-64.55,0.00,-51.31	0/0:44:44,0:40:-0.00,-13.94,-216.68	0/1:40:30,10:40:-36.18,0.00,-135.45	1/1:17:0,17:40:-81.73,-4.38,-0.00	0/0:99:99,0:40:0.00,-30.50,-485.73	0/0:93:93,0:40:-0.00,-28.69,-456.38
1486	95	1486:94	T	C	.	PASS	NS=76;AF=0.388	GT:DP:AD:GQ:GL	0/1:41:16,25:40:-73.81,0.00,-43.16	0/1:60:34,26:40:-71.54,0.00,-99.46	0/0:37:37,0:40:-0.00,-11.12,-127.84	0/1:14:6,8:40:-23.36,0.00,-16.83	0/1:32:14,18:40:-52.40,0.00,-38.98	0/1:19:6,13:40:-39.09,0.00,-15.33	0/0:44:44,0:40:-0.00,-13.23,-151.95	./.	./.	./.	./.	./.	./.	./.	0/1:100:54,46:40:-128.41,0.00,-156.33	0/1:69:35,34:40:-96.40,0.00,-100.20	1/1:95:0,94:40:-323.51,-27.91,0.00	0/1:108:52,56:40:-160.46,0.00,-147.04	0/1:84:38,46:40:-133.23,0.00,-106.02	0/0:69:69,0:40:0.00,-20.75,-238.09	0/0:134:134,0:40:0.00,-40.30,-462.04	0/0:29:29,0:40:-0.00,-8.71,-100.27	0/0:74:74,0:40:0.00,-22.25,-255.32	./.	0/1:38:30,8:40:-16.14,0.00,-92.30	1/1:57:1,56:40:-189.14,-13.34,-0.00	0/0:48:48,0:40:-0.00,-14.43,-165.74	0/1:54:21,33:40:-97.46,0.00,-56.48	0/1:39:22,17:40:-46.85,0.00,-64.43	0/0:17:17,0:40:-0.00,-5.10,-58.93	0/0:60:60,0:40:0.00,-18.04,-207.08	0/1:54:19,35:40:-104.35,0.00,-49.58	1/1:56:0,56:40:-192.59,-16.48,0.00	0/1:56:24,32:40:-93.42,0.00,-66.21	0/0:29:29,0:40:-0.00,-8.71,-100.27	0/0:53:53,0:40:-0.00,-15.93,-182.96	0/1:41:19,22:40:-63.48,0.00,-53.50	0/1:126:53,73:40:-213.62,0.00,-145.07	0/1:45:19,26:40:-76.05,0.00,-52.29	0/1:142:74,68:40:-191.58,0.00,-212.60	1/1:62:0,62:40:-213.26,-18.28,0.00
1487	17	61 days, 23:16:00	G	A	.	PASS	NS=74;AF=0.493	GT:DP:AD:GQ:GL	0/1:15:9,6:40:-25.84,0.00,-40.95	0/0:36:36,0:40:-0.00,-10.67,-181.14	1/1:55:0,55:40:-276.68,-16.37,0.00	1/1:14:0,14:40:-70.41,-4.02,-0.00	0/1:28:26,2:23:-1.80,-0.01,-122.58	0/0:14:14,0:40:-0.00,-4.05,-70.46	./.	1/1:106:2,104:40:-513.15,-21.66,0.00	0/1:182:122,60:40:-247.24,0.00,-559.19	0/1:104:64,40:40:-170.10,0.00,-290.87	./.	0/1:78:32,46:40:-208.11,0.00,-137.70	./.	1/1:292:2,290:40:-1448.93,-77.65,0.00	1/1:45:0,45:40:-226.37,-13.36,-0.00	0/1:161:90,71:40:-308.91,0.00,-404.52	0/0:70:70,0:40:-0.00,-20.91,-352.20	1/1:67:0,67:40:-337.06,-19.98,0.00	0/0:45:44,1:40:-0.00,-8.35,-216.36	1/1:52:1,51:40:-251.53,-10.43,-0.00	0/0:199:198,1:40:0.00,-54.71,-991.15	1/1:43:0,43:40:-216.31,-12.75,-0.00	0/1:42:39,3:32:-2.62,-0.00,-183.76	1/1:123:0,123:40:-618.80,-36.84,0.00	1/1:38:0,38:40:-191.16,-11.25,-0.00	0/1:128:70,58:40:-253.44,0.00,-313.83	0/1:71:66,5:40:-3.95,-0.00,-310.87	0/0:91:91,0:40:0.00,-27.23,-457.85	./.	./.	1/1:59:0,59:40:-296.81,-17.57,0.00	1/1:34:0,34:40:-171.03,-10.05,-0.00	0/1:106:53,53:40:-234.90,0.00,-234.93	./.	0/0:128:127,1:40:0.00,-33.34,-633.94	0/0:55:54,1:40:-0.00,-11.36,-266.67	0/1:111:104,7:25:-1.97,-0.00,-490.01	1/1:29:0,29:40:-145.88,-8.54,-0.00	./.	0/1:125:55,70:40:-314.71,0.00,-239.27	0/0:185:185,0:40:-0.00,-55.53,-930.78
1489	54	62 days, 1:53:00	G	T	.	PASS	NS=81;AF=0.407	GT:DP:AD:GQ:GL	0/0:19:19,0:40:-0.00,-5.79,-69.31	./.	0/1:30:22,8:40:-19.97,0.00,-71.12	0/1:10:6,4:40:-11.45,-0.00,-19.01	0/1:23:16,7:40:-18.44,0.00,-51.43	0/0:11:11,0:40:-0.00,-3.38,-40.25	./.	0/0:62:62,0:40:0.00,-18.73,-225.53	0/0:50:50,0:40:-0.00,-15.11,-181.94	0/0:74:74,0:40:0.00,-22.34,-269.13	0/1:79:51,28:40:-77.88,0.00,-161.73	0/0:60:60,0:40:-0.00,-18.12,-218.27	1/1:30:0,30:40:-108.70,-8.81,-0.00	1/1:70:0,70:40:-254.02,-20.85,0.00	1/1:16:0,16:40:-57.84,-4.60,-0.00	1/1:48:0,48:40:-174.10,-14.23,-0.00	0/0:33:33,0:40:-0.00,-10.00,-120.18	0/1:36:20,16:40:-47.23,0.00,-62.05	0/0:26:26,0:40:-0.00,-7.89,-94.75	0/1:12:2,10:40:-32.65,-0.00,-3.87	0/1:58:27,31:40:-95.10,0.00,-80.86	0/0:34:34,0:40:-0.00,-10.30,-123.81	0/0:15:15,0:40:-0.00,-4.58,-54.78	0/1:24:16,8:40:-21.77,0.00,-51.12	0/0:19:19,0:40:-0.00,-5.79,-69.31	0/0:9:9,0:34:-0.00,-2.78,-32.98	1/1:27:0,27:40:-97.80,-7.91,-0.00	1/1:24:0,24:40:-86.90,-7.00,-0.00	0/1:17:14,3:40:-5.71,-0.00,-45.96	0/1:20:12,8:40:-22.98,0.00,-37.80	0/0:37:37,0:40:-0.00,-11.20,-134.71	1/1:6:0,6:21:-21.52,-1.60,-0.01	0/1:7:6,1:20:-1.47,-0.01,-19.92	0/1:28:11,17:40:-53.27,0.00,-31.76	1/1:24:0,24:40:-86.90,-7.00,-0.00	0/1:38:15,23:40:-72.06,0.00,-43.28	0/0:34:34,0:40:-0.00,-10.30,-123.81	0/1:45:24,21:40:-62.68,0.00,-73.87	0/0:9:9,0:34:-0.00,-2.78,-32.98	0/0:39:39,0:40:-0.00,-11.80,-141.97	0/1:23:6,17:40:-54.77,-0.00,-15.10
1514	32	63 days, 2:31:00	G	T	.	PASS	NS=76;AF=0.059	GT:DP:AD:GQ:GL	0/1:22:7,15:40:-63.99,0.00,-27.82	0/0:22:22,0:40:-0.00,-7.47,-106.75	0/0:47:47,0:40:-0.00,-15.00,-225.86	0/0:11:11,0:40:-0.00,-4.16,-54.35	0/0:37:37,0:40:-0.00,-11.99,-178.22	0/0:18:18,0:40:-0.00,-6.27,-87.70	0/0:8:8,0:39:-0.00,-3.26,-40.06	./.	./.	./.	./.	./.	./.	0/0:112:112,0:40:0.00,-34.56,-535.53	0/0:32:32,0:40:-0.00,-10.48,-154.40	0/0:49:49,0:40:-0.00,-15.60,-235.39	0/0:47:47,0:40:-0.00,-15.00,-225.86	0/0:19:19,0:40:-0.00,-6.57,-92.46	0/0:47:47,0:40:-0.00,-15.00,-225.86	0/0:18:18,0:40:-0.00,-6.27,-87.70	0/0:49:49,0:40:-0.00,-15.60,-235.39	0/0:24:24,0:40:-0.00,-8.07,-116.28	0/0:18:18,0:40:-0.00,-6.27,-87.70	0/0:58:58,0:40:0.00,-18.31,-278.26	0/0:40:40,0:40:-0.00,-12.89,-192.51	0/0:56:56,0:40:0.00,-17.71,-268.74	0/0:57:57,0:40:0.00,-18.01,-273.50	0/0:26:26,0:40:-0.00,-8.68,-125.81	0/0:42:42,0:40:-0.00,-13.49,-202.04	0/0:20:20,0:40:-0.00,-6.87,-97.23	0/0:79:79,0:40:-0.00,-24.63,-378.31	0/1:72:24,48:40:-206.16,0.00,-93.76	0/0:26:26,0:40:-0.00,-8.68,-125.81	0/0:61:61,0:40:-0.00,-19.21,-292.56	./.	0/0:42:42,0:40:-0.00,-13.49,-202.04	0/0:51:51,0:40:-0.00,-16.20,-244.92	0/1:117:67,50:40:-202.14,0.00,-285.07	0/1:54:14,40:40:-173.46,0.00,-51.54	0/0:66:66,0:40:0.00,-20.72,-316.38	0/1:87:38,49:40:-206.41,0.00,-155.94
1519	103	1519:102	A	T	.	PASS	NS=75;AF=0.393	GT:DP:AD:GQ:GL	0/1:16:8,8:40:-16.17,0.00,-16.37	1/1:14:0,14:40:-37.15,-4.37,-0.00	0/1:55:27,28:40:-57.82,0.00,-55.35	./.	0/0:10:10,0:40:-0.00,-3.37,-26.88	1/1:10:0,10:38:-26.48,-3.17,-0.00	./.	./.	0/1:39:27,12:40:-19.94,0.00,-60.15	0/0:11:11,0:40:-0.00,-3.67,-29.54	0/0:21:21,0:40:-0.00,-6.67,-56.22	1/1:14:0,14:40:-37.15,-4.37,-0.00	0/0:24:24,0:40:-0.00,-7.57,-64.22	0/0:7:7,0:31:-0.00,-2.47,-18.87	0/0:18:18,0:40:-0.00,-5.77,-48.22	0/0:24:24,0:40:-0.00,-7.57,-64.22	0/1:37:30,7:40:-7.20,-0.00,-68.76	0/1:62:30,32:40:-66.39,0.00,-61.25	0/1:25:6,19:40:-42.81,-0.00,-8.33	0/0:7:7,0:31:-0.00,-2.47,-18.87	0/0:13:13,0:40:-0.00,-4.27,-34.88	0/1:27:15,12:40:-23.54,0.00,-31.74	0/0:33:33,0:40:-0.00,-10.27,-88.23	0/0:20:20,0:40:-0.00,-6.37,-53.55	./.	0/0:13:13,0:40:-0.00,-4.27,-34.88	0/1:28:21,7:40:-9.90,-0.00,-47.45	0/0:20:20,0:40:-0.00,-6.37,-53.55	0/1:44:12,32:40:-71.79,0.00,-18.64	./.	0/0:7:7,0:31:-0.00,-2.47,-18.87	1/1:13:0,13:40:-34.48,-4.07,-0.00	0/0:29:29,0:40:-0.00,-9.07,-77.56	./.	0/0:31:31,0:40:-0.00,-9.67,-82.90	1/1:36:0,36:40:-95.84,-10.97,-0.00	1/1:27:0,27:40:-71.83,-8.27,-0.00	1/1:17:0,17:40:-45.15,-5.27,-0.00	1/1:8:0,8:32:-21.14,-2.57,-0.00	0/1:46:25,21:40:-41.85,0.00,-52.72	0/1:31:20,11:40:-19.67,0.00,-43.88
1525	32	63 days, 13:31:00	A	G	.	PASS	NS=75;AF=0.193	GT:DP:AD:GQ:GL	0/0:23:23,0:40:-0.00,-7.25,-60.77	0/1:37:17,20:40:-40.49,0.00,-33.74	0/1:41:18,23:40:-47.08,0.00,-35.13	0/1:16:12,4:40:-5.24,-0.00,-27.05	0/0:26:26,0:40:-0.00,-8.15,-68.56	0/0:20:20,0:40:-0.00,-6.35,-52.98	0/0:16:16,0:40:-0.00,-5.15,-42.59	./.	./.	./.	./.	./.	./.	./.	0/0:68:68,0:40:0.00,-20.75,-177.63	0/0:68:68,0:40:0.00,-20.75,-177.63	0/0:50:50,0:40:-0.00,-15.35,-130.88	0/1:94:56,38:40:-70.14,0.00,-117.92	1/1:47:0,47:40:-121.01,-13.41,-0.00	0/1:49:22,27:40:-55.07,0.00,-43.12	0/0:154:154,0:40:0.00,-46.54,-400.95	0/0:40:40,0:40:-0.00,-12.35,-104.91	0/0:110:110,0:40:-0.00,-33.34,-286.69	0/0:48:48,0:40:-0.00,-14.75,-125.69	0/0:28:28,0:40:-0.00,-8.75,-73.75	0/0:62:62,0:40:0.00,-18.95,-162.04	0/1:111:62,49:40:-93.60,0.00,-128.40	0/1:84:40,44:40:-88.72,0.00,-79.37	0/1:31:15,16:40:-31.90,0.00,-30.34	0/0:36:36,0:40:-0.00,-11.15,-94.53	1/1:41:0,41:40:-105.43,-11.61,-0.00	0/0:41:22,0:40:-0.00,-6.95,-58.17	0/1:111:56,55:40:-109.18,0.00,-112.82	0/0:116:116,0:40:0.00,-35.14,-302.27	0/0:118:117,1:40:0.00,-33.15,-302.27	0/0:30:30,0:40:-0.00,-9.35,-78.95	0/1:46:34,12:40:-17.01,0.00,-75.18	0/0:68:68,0:40:0.00,-20.75,-177.63	./.	0/0:140:140,0:40:0.00,-42.34,-364.60	0/1:123:59,64:40:-128.96,0.00,-117.01
1530	70	1530:69	T	C	.	PASS	NS=78;AF=0.340	GT:DP:AD:GQ:GL	0/1:114:84,30:40:-78.59,0.00,-282.16	0/1:64:43,21:40:-59.83,0.00,-143.23	0/1:175:142,33:40:-71.50,0.00,-481.63	0/1:94:79,15:40:-28.27,0.00,-269.40	0/1:111:81,30:40:-79.49,0.00,-271.80	0/1:79:55,23:40:-63.13,0.00,-184.08	0/1:43:30,13:40:-36.11,0.00,-100.73	./.	0/0:110:110,0:40:0.00,-32.88,-413.89	./.	./.	./.	1/1:28:0,28:40:-104.39,-7.43,-0.00	./.	0/1:57:28,29:40:-91.98,0.00,-89.00	./.	0/1:62:43,19:40:-52.92,0.00,-143.83	0/0:25:24,1:40:-0.00,-3.54,-87.15	0/1:108:71,37:40:-106.68,0.00,-235.15	0/1:38:17,21:40:-67.66,0.00,-53.41	0/1:76:68,8:40:-7.40,-0.00,-233.51	0/1:66:41,25:40:-74.25,0.00,-135.12	0/1:44:23,21:40:-65.85,0.00,-74.13	0/0:21:21,0:40:-0.00,-6.09,-79.64	0/1:112:85,27:40:-67.92,0.00,-286.52	0/0:33:33,0:40:-0.00,-9.71,-124.71	./.	0/1:20:10,10:40:-31.76,0.00,-32.53	0/0:11:11,0:37:-0.00,-3.09,-42.08	1/1:16:0,15:40:-55.56,-3.52,-0.00	0/1:27:18,9:40:-25.90,0.00,-60.47	0/1:53:43,10:40:-21.83,0.00,-146.54	0/1:31:22,9:40:-24.70,0.00,-74.29	0/0:18:18,0:40:-0.00,-5.19,-68.37	0/0:16:16,0:40:-0.00,-4.59,-60.86	0/1:62:43,19:40:-52.92,0.00,-143.83	0/1:39:28,11:40:-29.80,0.00,-94.42	0/1:107:87,20:40:-43.14,0.00,-295.54	0/1:103:84,19:40:-40.58,0.00,-285.47	0/1:79:67,12:40:-21.52,0.00,-228.85	0/0:62:62,0:40:0.00,-18.43,-233.62
1533	104	1533:103	A	T	.	PASS	NS=74;AF=0.068	GT:DP:AD:GQ:GL	0/1:18:10,8:40:-22.44,0.00,-31.53	0/0:35:35,0:40:-0.00,-11.30,-127.20	0/1:31:21,10:40:-25.69,0.00,-66.99	0/0:14:14,0:40:-0.00,-4.98,-52.04	./.	0/0:38:38,0:40:-0.00,-12.21,-137.94	0/0:10:10,0:40:-0.00,-3.78,-37.72	./.	0/1:37:26,11:40:-27.46,0.00,-83.08	0/0:16:16,0:40:-0.00,-5.59,-59.20	0/0:54:54,0:40:-0.00,-17.02,-195.20	0/0:25:25,0:40:-0.00,-8.29,-91.41	./.	./.	0/1:16:6,10:40:-30.20,0.00,-17.82	0/0:54:54,0:40:-0.00,-17.02,-195.20	0/1:44:32,12:40:-28.94,0.00,-102.45	0/0:14:14,0:40:-0.00,-4.98,-52.04	0/0:51:51,0:40:-0.00,-16.12,-184.46	0/1:29:16,13:40:-37.03,0.00,-49.70	0/1:20:16,4:40:-7.53,-0.00,-52.41	0/0:47:47,0:40:-0.00,-14.91,-170.15	0/0:9:9,0:40:-0.00,-3.48,-34.14	0/0:60:59,0:40:0.00,-18.53,-213.10	0/0:30:30,0:40:-0.00,-9.80,-109.30	0/0:18:18,0:40:-0.00,-6.19,-66.35	0/0:14:14,0:40:-0.00,-4.98,-52.04	0/0:66:66,0:40:0.00,-20.63,-238.15	./.	0/0:22:22,0:40:-0.00,-7.39,-80.67	0/0:10:10,0:40:-0.00,-3.78,-37.72	0/0:16:16,0:40:-0.00,-5.59,-59.20	0/1:22:6,16:40:-49.87,0.00,-16.01	0/0:66:66,0:40:0.00,-20.63,-238.15	0/0:41:38,3:30:-0.00,-2.37,-127.20	0/0:67:67,0:40:-0.00,-20.93,-241.73	0/0:47:47,0:40:-0.00,-14.91,-170.15	0/0:56:56,0:40:0.00,-17.62,-202.36	0/0:43:43,0:40:-0.00,-13.71,-155.83	0/0:36:36,0:40:-0.00,-11.60,-130.78	0/0:46:46,0:40:-0.00,-14.61,-166.57
1535	104	1535:103	G	C	.	PASS	NS=83;AF=0.193	GT:DP:AD:GQ:GL	0/1:23:12,11:40:-27.07,0.00,-31.14	0/1:30:26,4:37:-3.04,-0.00,-72.87	0/0:25:25,0:40:-0.00,-7.98,-79.22	0/0:7:7,0:32:-0.00,-2.57,-22.86	0/1:30:24,6:40:-9.31,-0.00,-66.61	0/1:20:11,9:40:-21.71,0.00,-28.91	0/1:123:77,46:40:-106.60,0.00,-204.61	0/0:6:6,0:29:-0.00,-2.27,-19.73	0/1:34:17,17:40:-42.55,0.00,-43.49	1/1:14:0,14:40:-42.90,-3.73,-0.00	0/1:49:42,7:40:-6.72,-0.00,-117.26	./.	0/0:23:23,0:40:-0.00,-7.38,-72.96	./.	0/1:21:10,11:40:-27.67,0.00,-25.48	0/1:43:26,17:40:-39.84,0.00,-68.96	0/0:5:5,0:25:-0.00,-1.97,-16.60	0/0:93:93,0:40:-0.00,-28.43,-292.17	0/0:36:36,0:40:-0.00,-11.29,-113.67	0/1:17:5,12:40:-32.00,-0.00,-11.02	0/0:17:17,0:40:-0.00,-5.57,-54.17	1/1:23:0,23:40:-71.09,-6.44,-0.00	1/1:22:0,22:40:-67.96,-6.14,-0.00	0/1:37:25,12:40:-25.99,0.00,-67.64	0/1:24:12,12:40:-29.90,0.00,-30.84	0/1:40:26,14:40:-31.35,0.00,-69.87	0/0:14:13,1:21:-0.01,-1.55,-38.53	0/1:12:10,2:28:-2.20,-0.00,-28.18	1/1:26:0,26:40:-80.48,-7.34,-0.00	./.	0/0:57:57,0:40:0.00,-17.60,-179.43	0/0:28:28,0:40:-0.00,-8.88,-88.62	0/0:37:37,0:40:-0.00,-11.59,-116.80	0/0:17:17,0:40:-0.00,-5.57,-54.17	0/0:28:28,0:40:-0.00,-8.88,-88.62	0/0:43:43,0:40:-0.00,-13.39,-135.59	0/0:39:39,0:40:-0.00,-12.19,-123.06	0/0:54:54,0:40:-0.00,-16.70,-170.04	0/0:104:104,0:40:0.00,-31.73,-326.61	0/0:46:46,0:40:-0.00,-14.29,-144.99	0/0:6:6,0:29:-0.00,-2.27,-19.73
1557	102	1557:101	A	T	.	PASS	NS=79;AF=0.297	GT:DP:AD:GQ:GL	0/1:30:16,14:40:-58.76,0.00,-69.10	0/0:28:28,0:40:-0.00,-8.58,-136.51	1/1:96:1,95:40:-455.52,-23.56,0.00	0/1:30:14,16:40:-68.47,0.00,-59.40	0/0:45:45,0:40:-0.00,-13.69,-219.01	0/0:48:48,0:40:-0.00,-14.60,-233.57	./.	0/0:83:83,0:40:-0.00,-25.13,-403.41	./.	0/1:55:34,21:40:-85.20,0.00,-148.93	0/0:52:52,0:40:-0.00,-15.80,-252.98	1/1:50:0,50:40:-242.00,-14.56,-0.00	./.	0/1:49:29,20:40:-82.16,0.00,-126.47	0/0:58:58,0:40:0.00,-17.61,-282.09	0/1:64:36,28:40:-116.46,0.00,-155.92	0/1:55:24,31:40:-133.73,0.00,-100.40	0/0:14:14,0:40:-0.00,-4.36,-68.57	0/0:61:61,0:40:-0.00,-18.51,-296.65	0/0:81:80,1:40:0.00,-19.68,-384.00	1/1:96:0,96:40:-465.22,-28.41,0.00	0/1:60:23,37:40:-161.34,0.00,-94.04	0/0:82:82,0:40:0.00,-24.83,-398.56	0/0:45:44,1:40:-0.00,-8.84,-209.30	0/0:78:78,0:40:-0.00,-23.63,-379.15	0/0:57:56,1:40:-0.00,-12.45,-267.54	0/0:97:97,0:40:-0.00,-29.35,-471.35	0/1:96:51,45:40:-189.33,0.00,-219.08	0/0:38:38,0:40:-0.00,-11.59,-185.04	1/1:23:1,22:21:-101.28,-1.59,-0.01	0/0:46:46,0:40:-0.00,-13.99,-223.86	0/1:48:22,26:40:-111.57,0.00,-92.80	0/0:42:42,0:40:-0.00,-12.79,-204.45	0/1:95:57,38:40:-155.66,0.00,-248.50	0/1:109:46,63:40:-272.76,0.00,-190.90	0/0:61:61,0:40:-0.00,-18.51,-296.65	0/1:66:22,44:40:-193.50,0.00,-87.38	0/1:60:41,19:40:-73.99,0.00,-181.39	./.	0/0:104:104,0:40:0.00,-31.45,-505.32	0/0:87:86,1:40:-0.00,-21.48,-413.12
1560	7	65 days, 0:06:00	A	C	.	PASS	NS=74;AF=0.176	GT:DP:AD:GQ:GL	0/0:33:33,0:40:-0.00,-10.35,-123.04	0/0:49:49,0:40:-0.00,-15.16,-182.18	0/0:30:30,0:40:-0.00,-9.44,-111.95	0/0:12:12,0:40:-0.00,-4.03,-45.41	0/0:17:17,0:40:-0.00,-5.53,-63.90	1/1:29:0,29:40:-106.14,-8.08,-0.00	0/0:48:48,0:40:-0.00,-14.86,-178.48	./.	./.	./.	./.	./.	./.	./.	0/0:25:25,0:40:-0.00,-7.94,-93.47	0/0:58:58,0:40:0.00,-17.87,-215.45	0/0:18:18,0:40:-0.00,-5.83,-67.59	0/1:107:57,50:40:-152.20,0.00,-179.13	0/0:21:21,0:40:-0.00,-6.73,-78.68	0/0:45:45,0:40:-0.00,-13.96,-167.39	0/0:60:60,0:40:0.00,-18.47,-222.84	0/0:38:37,1:40:-0.00,-8.15,-134.13	0/0:19:19,0:40:-0.00,-6.13,-71.29	0/0:69:69,0:40:0.00,-21.18,-256.11	0/1:39:25,14:40:-39.60,0.00,-81.32	0/0:34:34,0:40:-0.00,-10.65,-126.73	0/0:47:47,0:40:-0.00,-14.56,-174.79	0/0:23:23,0:40:-0.00,-7.34,-86.07	0/0:44:44,0:40:-0.00,-13.66,-163.70	0/0:44:44,0:40:-0.00,-13.66,-163.70	0/0:42:42,0:40:-0.00,-13.05,-156.30	0/1:48:22,26:40:-81.25,0.00,-67.52	0/0:14:14,0:40:-0.00,-4.63,-52.81	0/1:46:12,34:40:-111.42,0.00,-31.16	0/1:29:3,26:37:-86.96,-0.00,-3.01	0/1:15:4,11:40:-35.73,-0.00,-10.91	0/0:34:34,0:40:-0.00,-10.65,-126.73	0/0:41:41,0:40:-0.00,-12.75,-152.61	0/0:45:45,0:40:-0.00,-13.96,-167.39	0/1:72:32,40:40:-125.77,0.00,-97.26	1/1:36:1,35:40:-124.62,-6.49,-0.00
1563	9	65 days, 3:08:00	T	C	.	PASS	NS=75;AF=0.080	GT:DP:AD:GQ:GL	0/0:24:24,0:40:-0.00,-7.89,-120.28	0/0:21:21,0:40:-0.00,-6.99,-105.48	0/0:31:31,0:40:-0.00,-10.00,-154.80	0/1:25:8,17:40:-75.65,0.00,-33.18	0/0:31:31,0:40:-0.00,-10.00,-154.80	0/0:3:3,0:21:-0.01,-1.58,-16.72	0/1:66:55,11:40:-33.71,0.00,-252.63	./.	./.	./.	./.	./.	./.	./.	0/0:58:58,0:40:0.00,-18.13,-287.96	0/0:126:126,0:40:-0.00,-38.60,-623.33	0/0:90:90,0:40:-0.00,-27.76,-445.78	0/0:294:294,0:40:0.00,-89.17,-1451.88	0/0:23:23,0:40:-0.00,-7.59,-115.35	0/0:51:51,0:40:-0.00,-16.02,-253.44	0/0:98:98,0:40:0.00,-30.17,-485.24	0/0:42:42,0:40:-0.00,-13.31,-209.05	0/0:63:63,0:40:0.00,-19.63,-312.62	0/0:83:83,0:40:0.00,-25.65,-411.26	0/0:20:20,0:40:-0.00,-6.69,-100.55	0/0:20:20,0:40:-0.00,-6.69,-100.55	0/0:30:30,0:40:-0.00,-9.70,-149.87	0/1:46:32,14:40:-54.53,0.00,-145.22	0/0:109:109,0:40:0.00,-33.48,-539.49	0/0:25:25,0:40:-0.00,-8.20,-125.21	0/0:76:76,0:40:-0.00,-23.55,-376.74	0/0:42:42,0:40:-0.00,-13.31,-209.05	0/0:34:34,0:40:-0.00,-10.90,-169.60	0/0:86:86,0:40:-0.00,-26.56,-426.06	0/0:80:80,0:40:0.00,-24.75,-396.46	0/0:78:78,0:40:0.00,-24.15,-386.60	0/0:99:99,0:40:0.00,-30.47,-490.17	0/1:76:48,28:40:-114.54,0.00,-215.10	./.	0/0:111:111,0:40:0.00,-34.08,-549.35	0/0:63:63,0:40:0.00,-19.63,-312.62
1564	73	1564:72	A	G	.	PASS	NS=85;AF=0.088	GT:DP:AD:GQ:GL	0/1:17:10,7:40:-26.22,0.00,-41.44	0/0:15:15,0:40:-0.00,-5.31,-70.30	0/0:28:28,0:40:-0.00,-9.22,-129.97	0/1:10:1,9:28:-37.51,-0.00,-2.24	1/1:16:0,16:40:-71.99,-4.16,-0.00	0/0:10:10,0:40:-0.00,-3.81,-47.35	./.	0/1:41:20,21:40:-83.26,0.00,-80.12	0/0:26:26,0:40:-0.00,-8.62,-120.79	0/0:54:54,0:40:0.00,-17.05,-249.32	0/0:44:44,0:40:-0.00,-14.04,-203.42	0/0:30:30,0:40:-0.00,-9.83,-139.15	0/0:12:12,0:40:-0.00,-4.41,-56.53	0/1:38:18,20:40:-79.57,0.00,-71.84	0/1:21:10,11:40:-43.38,0.00,-40.23	0/1:19:10,9:40:-34.80,-0.00,-40.84	0/0:25:25,0:40:-0.00,-8.32,-116.20	1/1:40:0,40:40:-182.16,-11.39,-0.00	0/0:13:13,0:40:-0.00,-4.71,-61.12	./.	0/0:8:8,0:39:-0.00,-3.20,-38.17	0/0:19:19,0:40:-0.00,-6.51,-88.66	./.	0/0:31:31,0:40:-0.00,-10.13,-143.74	0/0:8:8,0:39:-0.00,-3.20,-38.17	0/0:16:16,0:40:-0.00,-5.61,-74.89	0/0:13:13,0:40:-0.00,-4.71,-61.12	0/0:33:33,0:40:-0.00,-10.73,-152.92	0/0:20:20,0:40:-0.00,-6.82,-93.25	0/0:20:20,0:40:-0.00,-6.82,-93.25	0/0:25:25,0:40:-0.00,-8.32,-116.20	0/1:12:5,7:40:-27.72,-0.00,-19.99	0/0:17:17,0:40:-0.00,-5.91,-79.48	0/1:17:10,7:40:-26.22,0.00,-41.44	0/0:14:14,0:40:-0.00,-5.01,-65.71	0/0:31:31,0:40:-0.00,-10.13,-143.74	0/0:20:20,0:40:-0.00,-6.82,-93.25	0/0:27:27,0:40:-0.00,-8.92,-125.38	0/0:15:15,0:40:-0.00,-5.31,-70.30	0/0:7:7,0:35:-0.00,-2.90,-33.58	0/0:28:28,0:40:-0.00,-9.22,-129.97
1565	21	65 days, 5:20:00	A	C	.	PASS	NS=77;AF=0.435	GT:DP:AD:GQ:GL	0/1:22:12,10:40:-39.57,0.00,-48.99	0/0:38:38,0:40:-0.00,-11.32,-175.26	0/0:48:48,0:40:-0.00,-14.33,-221.33	1/1:29:0,29:40:-133.38,-8.39,-0.00	0/1:18:12,6:40:-22.34,0.00,-50.20	0/0:25:25,0:40:-0.00,-7.40,-115.38	./.	0/1:54:14,40:40:-168.13,0.00,-48.57	0/1:62:20,42:40:-174.94,0.00,-73.81	./.	0/0:44:44,0:40:-0.00,-13.12,-202.90	0/1:41:20,21:40:-84.52,0.00,-80.13	0/1:30:12,18:40:-74.01,0.00,-46.59	0/1:33:23,10:40:-36.25,0.00,-96.35	0/0:21:21,0:40:-0.00,-6.20,-96.95	0/1:11:5,6:40:-24.45,-0.00,-20.06	0/1:16:7,9:40:-36.77,-0.00,-27.77	0/1:65:48,17:40:-58.87,0.00,-201.89	1/1:19:0,19:40:-87.31,-5.38,-0.00	1/1:17:0,17:40:-78.10,-4.78,-0.00	1/1:10:0,10:33:-45.85,-2.67,-0.00	0/1:12:6,6:40:-24.15,-0.00,-24.36	0/1:28:2,26:16:-111.50,-0.03,-1.15	0/1:52:19,33:40:-136.49,0.00,-72.21	0/1:25:10,15:40:-61.70,0.00,-38.88	./.	0/0:9:9,0:32:-0.00,-2.59,-41.67	0/0:14:14,0:40:-0.00,-4.09,-64.71	0/0:26:26,0:40:-0.00,-7.70,-119.99	0/1:8:6,2:40:-6.93,-0.00,-25.57	0/1:20:10,10:40:-40.17,-0.00,-40.38	./.	0/0:19:19,0:40:-0.00,-5.60,-87.74	0/1:27:19,8:40:-28.85,0.00,-79.73	0/0:29:29,0:40:-0.00,-8.61,-133.81	0/0:30:30,0:40:-0.00,-8.91,-138.41	1/1:14:0,14:40:-64.28,-3.88,-0.00	0/1:25:12,13:40:-52.48,0.00,-48.09	./.	0/0:47:47,0:40:-0.00,-14.03,-216.72	0/1:32:6,26:40:-110.26,0.00,-18.34
1568	22	65 days, 8:21:00	T	C	.	PASS	NS=83;AF=0.343	GT:DP:AD:GQ:GL	0/0:19:19,0:40:-0.00,-5.82,-90.34	0/0:32:32,0:40:-0.00,-9.73,-151.83	0/0:85:85,0:40:0.00,-25.68,-402.52	0/1:25:15,10:40:-39.68,0.00,-63.80	0/1:28:9,19:40:-81.34,0.00,-34.51	0/0:14:14,0:40:-0.00,-4.31,-66.69	0/0:10:10,0:38:-0.00,-3.11,-47.77	./.	./.	0/1:90:50,40:40:-162.01,0.00,-209.78	0/0:32:32,0:40:-0.00,-9.73,-151.83	0/0:40:40,0:40:-0.00,-12.14,-189.67	./.	./.	0/1:38:23,15:40:-59.41,0.00,-97.72	1/1:49:0,49:40:-231.30,-14.38,-0.00	0/1:42:32,10:40:-34.56,0.00,-139.09	1/1:48:0,48:40:-226.57,-14.08,-0.00	0/0:28:28,0:40:-0.00,-8.53,-132.91	0/1:16:10,6:40:-23.47,0.00,-42.86	./.	0/1:26:17,9:40:-34.65,0.00,-72.96	0/0:27:27,0:40:-0.00,-8.22,-128.18	1/1:52:0,52:40:-245.49,-15.28,-0.00	0/0:28:28,0:40:-0.00,-8.53,-132.91	0/1:23:18,5:40:-16.63,0.00,-78.59	0/0:11:11,0:40:-0.00,-3.41,-52.50	0/0:52:52,0:40:0.00,-15.75,-246.43	1/1:39:0,39:40:-184.00,-11.37,-0.00	0/1:38:21,17:40:-68.87,0.00,-88.26	0/0:29:29,0:40:-0.00,-8.83,-137.64	0/0:31:31,0:40:-0.00,-9.43,-147.10	0/1:22:11,11:40:-45.31,0.00,-45.78	1/1:38:0,38:40:-179.27,-11.07,-0.00	0/0:62:62,0:40:0.00,-18.76,-293.73	0/1:43:24,19:40:-76.83,0.00,-100.95	0/1:35:10,25:40:-107.62,0.00,-37.14	1/1:46:1,45:40:-207.65,-8.74,-0.00	1/1:18:0,18:40:-84.67,-5.05,-0.00	1/1:39:1,38:40:-174.54,-6.64,-0.00	0/0:27:27,0:40:-0.00,-8.22,-128.18
1576	64	1576:63	T	C	.	PASS	NS=88;AF=0.074	GT:DP:AD:GQ:GL	0/0:26:26,0:40:-0.00,-8.73,-98.10	0/0:20:20,0:40:-0.00,-6.92,-75.80	0/0:31:31,0:40:-0.00,-10.23,-116.68	0/0:18:18,0:40:-0.00,-6.32,-68.36	0/0:23:23,0:40:-0.00,-7.82,-86.95	0/0:21:21,0:40:-0.00,-7.22,-79.51	0/0:15:15,0:40:-0.00,-5.42,-57.21	0/1:132:70,62:40:-189.81,0.00,-221.00	1/1:90:0,90:40:-333.03,-26.52,0.00	./.	./.	0/0:52:52,0:40:0.00,-16.55,-194.73	0/0:76:76,0:40:-0.00,-23.77,-283.93	0/0:162:162,0:40:-0.00,-49.65,-603.56	0/0:56:56,0:40:-0.00,-17.75,-209.59	0/0:127:127,0:40:0.00,-39.12,-473.48	0/0:67:67,0:40:0.00,-21.06,-250.48	0/0:152:152,0:40:0.00,-46.64,-566.39	0/0:51:51,0:40:-0.00,-16.25,-191.01	0/0:65:65,0:40:0.00,-20.46,-243.04	0/0:108:108,0:40:-0.00,-33.40,-402.86	0/1:65:35,30:40:-91.04,0.00,-111.08	0/1:59:16,43:40:-141.16,0.00,-42.27	0/0:81:81,0:40:0.00,-25.28,-302.51	0/0:43:43,0:40:-0.00,-13.84,-161.28	0/0:55:55,0:40:0.00,-17.45,-205.88	0/0:76:76,0:40:-0.00,-23.77,-283.93	0/0:36:35,0:40:-0.00,-11.43,-131.54	0/0:77:77,0:40:0.00,-24.07,-287.64	0/0:42:42,0:40:-0.00,-13.54,-157.56	0/0:76:76,0:40:-0.00,-23.77,-283.93	0/0:49:49,0:40:-0.00,-15.65,-183.58	0/0:52:52,0:40:0.00,-16.55,-194.73	0/0:67:67,0:40:0.00,-21.06,-250.48	0/0:70:70,0:40:-0.00,-21.97,-261.63	0/0:79:79,0:40:-0.00,-24.68,-295.08	0/1:98:71,27:40:-69.96,0.00,-234.95	0/0:45:45,0:40:-0.00,-14.44,-168.71	0/0:19:19,0:40:-0.00,-6.62,-72.08	0/0:138:138,0:40:0.00,-42.43,-514.36	0/0:80:79,0:40:0.00,-24.68,-295.08
1579	87	1579:86	C	A	.	PASS	NS=80;AF=0.062	GT:DP:AD:GQ:GL	0/0:17:17,0:40:-0.00,-6.01,-81.94	0/0:27:27,0:40:-0.00,-9.02,-129.18	0/0:56:56,0:40:-0.00,-17.75,-266.16	0/0:29:29,0:40:-0.00,-9.62,-138.63	0/1:18:13,5:40:-17.30,0.00,-56.74	0/0:28:28,0:40:-0.00,-9.32,-133.90	0/0:150:150,0:40:0.00,-46.05,-710.18	0/0:44:44,0:40:-0.00,-14.14,-209.48	0/0:90:90,0:40:0.00,-27.99,-426.77	0/0:32:32,0:40:-0.00,-10.53,-152.80	0/0:29:29,0:40:-0.00,-9.62,-138.63	0/0:104:104,0:40:0.00,-32.20,-492.90	1/1:11:0,11:32:-50.32,-2.56,-0.00	./.	0/0:42:42,0:40:-0.00,-13.54,-200.03	0/0:58:58,0:40:-0.00,-18.35,-275.61	./.	0/0:32:32,0:40:-0.00,-10.53,-152.80	0/0:30:30,0:40:-0.00,-9.93,-143.35	0/0:15:15,0:40:-0.00,-5.41,-72.50	0/0:40:40,0:40:-0.00,-12.94,-190.59	0/0:18:18,0:40:-0.00,-6.31,-86.67	0/0:49:49,0:40:-0.00,-15.64,-233.10	0/0:43:43,0:40:-0.00,-13.84,-204.76	0/0:30:30,0:40:-0.00,-9.93,-143.35	0/1:29:25,4:40:-9.27,-0.00,-110.11	0/1:39:20,19:40:-77.11,0.00,-83.48	./.	0/0:10:10,0:40:-0.00,-3.91,-48.88	./.	0/0:29:29,0:40:-0.00,-9.62,-138.63	0/0:33:33,0:40:-0.00,-10.83,-157.52	0/1:49:30,19:40:-74.10,0.00,-127.71	0/0:42:42,0:40:-0.00,-13.54,-200.03	0/0:50:50,0:40:-0.00,-15.95,-237.82	0/0:30:30,0:40:-0.00,-9.93,-143.35	0/0:37:37,0:40:-0.00,-12.03,-176.42	0/0:42:42,0:40:-0.00,-13.54,-200.03	0/0:26:26,0:40:-0.00,-8.72,-124.46	0/0:66:66,0:40:0.00,-20.76,-313.40	0/0:53:53,0:40:-0.00,-16.85,-251.99
1589	72	1589:71	A	G	.	PASS	NS=75;AF=0.313	GT:DP:AD:GQ:GL	0/1:18:8,10:40:-42.05,0.00,-33.16	0/1:30:11,19:40:-81.26,0.00,-43.82	0/1:45:15,30:40:-129.08,0.00,-58.33	0/1:13:4,9:40:-38.80,0.00,-15.63	0/0:7:7,0:28:-0.00,-2.22,-33.93	0/0:22:22,0:40:-0.00,-6.73,-105.29	0/0:46:46,0:40:-0.00,-13.96,-219.48	./.	./.	0/0:34:34,0:40:-0.00,-10.34,-162.39	0/1:110:60,50:40:-204.67,0.00,-252.87	./.	./.	./.	./.	1/1:24:0,24:40:-113.57,-6.71,-0.00	0/1:39:17,22:40:-92.82,0.00,-69.66	0/0:103:103,0:40:0.00,-31.11,-490.68	0/1:15:8,7:40:-28.68,0.00,-34.06	0/0:26:26,0:40:-0.00,-7.93,-124.32	./.	0/0:7:7,0:28:-0.00,-2.22,-33.93	0/0:55:55,0:40:0.00,-16.66,-262.30	./.	0/1:29:14,15:40:-62.53,0.00,-58.39	1/1:49:0,49:40:-232.51,-14.24,-0.00	0/0:45:45,0:40:-0.00,-13.65,-214.72	0/1:54:28,26:40:-107.34,0.00,-117.48	./.	0/0:15:15,0:40:-0.00,-4.62,-71.99	0/1:27:16,11:40:-44.10,0.00,-68.51	0/1:35:13,22:40:-94.03,0.00,-51.83	0/1:44:31,13:40:-48.50,0.00,-134.76	0/1:34:15,19:40:-80.06,0.00,-61.64	./.	0/1:26:16,10:40:-39.64,0.00,-68.81	0/0:56:56,0:40:0.00,-16.97,-267.06	0/0:40:40,0:40:-0.00,-12.15,-190.93	0/0:75:75,0:40:-0.00,-22.68,-357.46	0/0:32:32,0:40:-0.00,-9.74,-152.87	0/0:13:13,0:40:-0.00,-4.02,-62.47
1601	40	66 days, 17:39:00	A	G	.	PASS	NS=74;AF=0.115	GT:DP:AD:GQ:GL	0/1:22:13,9:40:-22.04,0.00,-36.36	0/0:17:17,0:40:-0.00,-5.77,-56.65	0/0:56:56,0:40:0.00,-17.50,-183.64	0/0:14:14,0:40:-0.00,-4.86,-46.88	0/0:7:7,0:34:-0.00,-2.76,-24.09	0/1:35:11,24:40:-66.97,0.00,-25.94	0/0:23:23,0:40:-0.00,-7.57,-76.19	0/0:106:106,0:40:-0.00,-32.54,-346.45	./.	./.	0/0:50:48,0:40:0.00,-15.09,-157.59	0/0:54:54,0:40:-0.00,-16.89,-177.13	./.	0/0:56:56,0:40:0.00,-17.50,-183.64	0/0:16:16,0:40:-0.00,-5.46,-53.40	0/0:47:47,0:40:-0.00,-14.79,-154.34	0/0:18:18,0:40:-0.00,-6.07,-59.91	0/0:13:13,0:40:-0.00,-4.56,-43.63	0/1:29:18,11:40:-26.44,0.00,-50.53	0/1:13:6,7:40:-18.23,0.00,-16.27	0/0:26:26,0:40:-0.00,-8.47,-85.96	0/1:19:10,9:40:-22.94,0.00,-27.49	0/0:19:19,0:40:-0.00,-6.37,-63.16	0/0:36:36,0:40:-0.00,-11.48,-118.52	0/0:19:19,0:40:-0.00,-6.37,-63.16	./.	0/1:22:9,13:40:-35.06,0.00,-23.33	./.	0/0:37:37,0:40:-0.00,-11.78,-121.78	0/0:13:13,0:40:-0.00,-4.56,-43.63	0/0:21:21,0:40:-0.00,-6.97,-69.68	0/0:21:21,0:40:-0.00,-6.97,-69.68	0/0:9:9,0:40:-0.00,-3.36,-30.60	0/0:23:23,0:40:-0.00,-7.57,-76.19	0/1:22:8,14:40:-38.32,0.00,-20.08	0/0:16:16,0:40:-0.00,-5.46,-53.40	0/0:14:14,0:40:-0.00,-4.86,-46.88	0/0:29:29,0:40:-0.00,-9.37,-95.73	0/0:14:14,0:40:-0.00,-4.86,-46.88	0/0:17:17,0:40:-0.00,-5.77,-56.65	0/1:14:8,6:40:-14.67,-0.00,-22.48
1611	103	1611:102	G	C	.	PASS	NS=84;AF=0.345	GT:DP:AD:GQ:GL	0/1:32:10,22:40:-61.40,0.00,-23.05	0/0:31:30,0:40:-0.00,-9.07,-97.33	0/0:84:84,0:40:-0.00,-25.31,-271.79	0/0:19:19,0:40:-0.00,-5.76,-61.80	0/0:28:28,0:40:-0.00,-8.47,-90.87	0/0:23:23,0:40:-0.00,-6.97,-74.72	./.	0/0:85:85,0:40:0.00,-25.61,-275.02	0/0:19:19,0:40:-0.00,-5.76,-61.80	0/0:77:77,0:40:0.00,-23.21,-249.17	0/0:109:109,0:40:0.00,-32.83,-352.55	0/0:54:53,0:40:0.00,-15.99,-171.64	0/0:68:67,1:40:0.00,-17.27,-213.64	0/0:111:111,0:40:0.00,-33.43,-359.01	0/1:51:24,27:40:-71.84,0.00,-62.56	0/1:63:30,33:40:-87.61,0.00,-78.34	0/0:55:55,0:40:0.00,-16.59,-178.10	0/0:25:24,0:40:-0.00,-7.27,-77.95	0/1:48:21,27:40:-72.74,0.00,-53.77	1/1:54:1,53:40:-167.57,-12.64,-0.00	0/1:94:54,40:40:-100.90,0.00,-146.55	0/1:40:19,21:40:-55.76,0.00,-49.72	0/1:94:38,56:40:-152.59,0.00,-94.86	0/0:92:92,0:40:0.00,-27.72,-297.63	0/1:38:22,16:40:-40.21,0.00,-60.01	0/1:53:27,26:40:-68.01,0.00,-71.65	0/1:101:49,52:40:-137.56,0.00,-128.29	1/1:112:0,112:40:-361.41,-33.32,0.00	0/1:66:25,41:40:-112.55,0.00,-61.28	0/1:47:30,17:40:-40.73,0.00,-83.15	0/0:63:63,0:40:0.00,-19.00,-203.94	0/1:59:30,29:40:-75.89,0.00,-79.54	1/1:53:0,53:40:-170.80,-15.57,0.00	0/0:98:98,0:40:0.00,-29.52,-317.01	0/1:78:43,35:40:-89.56,0.00,-115.82	1/1:60:1,59:40:-186.96,-14.45,-0.00	0/1:92:45,47:40:-124.12,0.00,-118.07	0/0:65:65,0:40:0.00,-19.60,-210.41	./.	0/1:92:45,47:40:-124.12,0.00,-118.07	0/0:79:79,0:40:-0.00,-23.81,-255.63
1618	102	1618:101	G	A	.	PASS	NS=76;AF=0.322	GT:DP:AD:GQ:GL	0/0:21:21,0:40:-0.00,-6.30,-40.60	./.	0/1:36:19,17:40:-21.67,0.00,-26.05	0/0:9:9,0:34:-0.00,-2.75,-17.73	0/1:45:30,15:40:-15.19,0.00,-44.36	1/1:26:0,26:40:-48.99,-7.21,-0.00	./.	0/0:56:55,1:40:-0.00,-14.74,-103.50	0/0:46:46,0:40:-0.00,-13.69,-88.25	0/0:23:23,0:40:-0.00,-6.89,-44.41	0/1:35:16,19:40:-25.78,0.00,-20.63	0/1:59:23,36:40:-51.08,0.00,-26.88	./.	0/0:117:113,4:40:0.00,-27.06,-208.33	0/1:48:28,20:40:-23.84,0.00,-39.66	1/1:107:1,106:40:-199.56,-29.25,0.00	0/1:43:22,21:40:-27.22,0.00,-29.70	0/1:101:69,32:40:-31.04,0.00,-102.14	0/1:27:17,10:40:-10.99,-0.00,-24.90	0/1:56:25,31:40:-42.44,0.00,-31.58	0/1:119:63,56:40:-71.46,0.00,-85.38	0/0:39:39,0:40:-0.00,-11.62,-74.91	0/0:91:91,0:40:0.00,-27.00,-174.03	0/1:51:24,27:40:-36.29,0.00,-31.15	0/0:27:9,1:16:-0.03,-1.17,-15.85	0/0:58:58,0:40:0.00,-17.24,-111.13	0/1:108:49,59:40:-80.43,0.00,-61.95	0/0:87:87,0:40:0.00,-25.82,-166.40	0/0:64:64,0:40:0.00,-19.01,-122.56	1/1:36:1,16:33:-28.02,-2.64,-0.00	1/1:26:0,26:40:-48.99,-7.21,-0.00	0/0:38:38,0:40:-0.00,-11.33,-73.00	./.	0/0:86:86,0:40:0.00,-25.52,-164.50	1/1:94:1,93:40:-174.79,-25.41,0.00	0/1:68:27,41:40:-57.95,0.00,-31.84	0/1:59:32,27:40:-33.93,0.00,-44.03	./.	./.	0/0:96:96,0:40:0.00,-28.48,-183.56	0/0:92:92,0:40:0.00,-27.29,-175.93
1629	92	1629:91	C	T	.	PASS	NS=77;AF=0.201	GT:DP:AD:GQ:GL	0/0:21:21,0:40:-0.00,-6.57,-63.28	0/0:18:17,0:40:-0.00,-5.37,-51.45	0/0:43:43,0:40:-0.00,-13.19,-128.32	./.	0/0:17:17,0:40:-0.00,-5.37,-51.45	./.	./.	0/0:41:41,0:40:-0.00,-12.59,-122.41	0/1:61:20,41:40:-102.62,0.00,-41.73	0/0:24:24,0:40:-0.00,-7.48,-72.15	0/1:41:22,19:40:-43.59,0.00,-53.65	./.	./.	0/1:37:21,16:40:-35.92,0.00,-51.90	0/0:26:26,0:40:-0.00,-8.08,-78.06	0/0:48:48,0:40:-0.00,-14.69,-143.10	0/0:66:66,0:40:0.00,-20.10,-196.32	0/0:46:46,0:40:-0.00,-14.09,-137.19	0/0:14:14,0:40:-0.00,-4.47,-42.59	0/0:17:17,0:40:-0.00,-5.37,-51.45	0/0:41:41,0:40:-0.00,-12.59,-122.41	0/1:30:16,14:40:-32.11,0.00,-39.22	0/0:32:32,0:40:-0.00,-9.88,-95.80	0/1:50:25,25:40:-58.62,0.00,-59.82	./.	0/0:16:16,0:40:-0.00,-5.07,-48.50	0/0:43:43,0:40:-0.00,-13.19,-128.32	0/0:37:37,0:40:-0.00,-11.38,-110.58	0/1:54:25,29:40:-69.24,0.00,-58.61	0/0:14:14,0:40:-0.00,-4.47,-42.59	0/0:30:30,0:40:-0.00,-9.28,-89.89	0/0:21:21,0:40:-0.00,-6.57,-63.28	0/0:13:13,0:40:-0.00,-4.17,-39.63	0/0:31:31,0:40:-0.00,-9.58,-92.84	0/1:24:16,8:40:-16.18,0.00,-41.02	0/0:32:32,0:40:-0.00,-9.88,-95.80	0/0:31:30,0:40:-0.00,-9.28,-89.89	0/0:48:48,0:40:-0.00,-14.69,-143.10	0/0:48:48,0:40:-0.00,-14.69,-143.10	0/1:49:32,17:40:-35.27,0.00,-80.81	0/1:39:17,22:40:-53.06,-0.00,-39.47
1632	90	1632:89	C	A	.	PASS	NS=77;AF=0.084	GT:DP:AD:GQ:GL	0/0:27:27,0:40:-0.00,-8.89,-128.10	0/0:17:17,0:40:-0.00,-5.88,-81.26	0/1:68:42,26:40:-100.56,0.00,-177.13	0/0:13:13,0:40:-0.00,-4.67,-62.52	0/0:13:13,0:40:-0.00,-4.67,-62.52	0/1:10:7,3:40:-10.28,-0.00,-30.64	0/1:62:23,39:40:-163.26,0.00,-89.94	./.	./.	0/0:64:64,0:40:-0.00,-20.03,-301.41	./.	0/1:48:22,26:40:-106.58,0.00,-89.47	./.	./.	0/0:16:16,0:40:-0.00,-5.58,-76.57	0/0:61:61,0:40:-0.00,-19.12,-287.36	0/0:29:29,0:40:-0.00,-9.49,-137.46	0/0:91:91,0:40:-0.00,-28.15,-427.88	0/0:11:11,0:40:-0.00,-4.07,-53.15	0/0:28:28,0:40:-0.00,-9.19,-132.78	0/1:29:11,18:40:-74.82,0.00,-43.66	0/0:23:23,0:40:-0.00,-7.68,-109.36	0/0:27:27,0:40:-0.00,-8.89,-128.10	0/1:43:26,17:40:-65.93,0.00,-109.71	1/1:7:0,7:17:-31.19,-1.27,-0.02	0/0:17:16,1:17:-0.03,-1.22,-71.91	0/1:21:19,2:29:-2.29,-0.00,-83.54	0/0:30:30,0:40:-0.00,-9.79,-142.15	0/0:39:39,0:40:-0.00,-12.50,-184.31	0/0:14:14,0:40:-0.00,-4.98,-67.20	0/0:27:27,0:40:-0.00,-8.89,-128.10	0/0:23:23,0:40:-0.00,-7.68,-109.36	0/0:17:17,0:40:-0.00,-5.88,-81.26	0/0:31:31,0:40:-0.00,-10.09,-146.83	0/0:7:7,0:35:-0.00,-2.87,-34.41	0/0:6:6,0:32:-0.00,-2.57,-29.73	0/0:24:24,0:40:-0.00,-7.99,-114.04	0/0:11:11,0:40:-0.00,-4.07,-53.15	0/0:36:36,0:40:-0.00,-11.60,-170.25	0/0:27:27,0:40:-0.00,-8.89,-128.10	0/1:49:24,25:40:-101.59,0.00,-98.53
1637	40	68 days, 5:39:00	T	A	.	PASS	NS=76;AF=0.053	GT:DP:AD:GQ:GL	0/0:34:34,0:40:-0.00,-11.09,-129.06	0/0:18:18,0:40:-0.00,-6.27,-69.10	0/0:61:61,0:40:-0.00,-19.22,-230.25	0/0:13:13,0:40:-0.00,-4.77,-50.36	0/0:21:21,0:40:-0.00,-7.18,-80.34	0/0:22:22,0:40:-0.00,-7.48,-84.09	0/0:31:31,0:40:-0.00,-10.19,-117.82	0/0:140:140,0:40:-0.00,-42.99,-526.31	0/0:76:76,0:40:-0.00,-23.73,-286.46	0/0:92:92,0:40:0.00,-28.54,-346.43	0/0:102:102,0:40:0.00,-31.55,-383.90	0/0:48:48,0:40:-0.00,-15.30,-181.53	./.	./.	0/0:32:32,0:40:-0.00,-10.49,-121.56	0/0:25:25,0:40:-0.00,-8.38,-95.33	0/0:32:32,0:40:-0.00,-10.49,-121.56	0/1:109:56,53:40:-164.97,-0.00,-177.85	0/0:23:23,0:40:-0.00,-7.78,-87.83	0/0:10:10,0:40:-0.00,-3.87,-39.12	./.	0/0:21:21,0:40:-0.00,-7.18,-80.34	0/1:17:13,4:40:-9.02,-0.00,-44.38	0/0:67:67,0:40:0.00,-21.02,-252.73	0/0:24:24,0:40:-0.00,-8.08,-91.58	0/0:21:21,0:40:-0.00,-7.18,-80.34	0/1:16:7,9:40:-28.06,0.00,-22.20	0/0:18:18,0:40:-0.00,-6.27,-69.10	0/0:23:23,0:40:-0.00,-7.78,-87.83	0/0:20:20,0:40:-0.00,-6.88,-76.59	0/1:51:32,19:40:-55.00,0.00,-105.36	0/0:40:40,0:40:-0.00,-12.90,-151.55	0/1:8:6,2:40:-4.23,-0.00,-20.86	0/0:30:30,0:40:-0.00,-9.89,-114.07	0/0:26:26,0:40:-0.00,-8.68,-99.08	0/0:41:41,0:40:-0.00,-13.20,-155.29	0/0:13:13,0:40:-0.00,-4.77,-50.36	0/0:52:52,0:40:0.00,-16.51,-196.52	0/0:141:141,0:40:0.00,-43.29,-530.06	0/0:26:26,0:40:-0.00,-8.68,-99.08	./.
1642	101	1642:100	T	A	.	PASS	NS=84;AF=0.399	GT:DP:AD:GQ:GL	0/1:23:10,13:40:-38.27,0.00,-28.13	./.	0/0:123:123,0:40:0.00,-36.94,-427.23	0/0:27:27,0:40:-0.00,-8.06,-94.00	0/1:50:33,17:40:-44.03,0.00,-99.84	./.	0/0:27:27,0:40:-0.00,-8.06,-94.00	0/1:73:28,45:40:-134.31,0.00,-75.57	0/0:75:75,0:40:0.00,-22.50,-260.61	0/0:56:56,0:40:0.00,-16.78,-194.66	0/0:144:143,1:40:0.00,-39.79,-493.19	0/0:84:83,0:40:0.00,-24.91,-288.38	0/0:140:138,1:40:0.00,-38.29,-475.83	./.	1/1:44:1,43:40:-145.52,-9.43,-0.00	1/1:99:0,99:40:-343.38,-29.45,-0.00	./.	1/1:40:2,38:40:-124.69,-4.76,-0.00	./.	1/1:27:1,26:40:-86.51,-4.31,-0.00	0/0:76:75,1:40:0.00,-19.33,-257.14	0/1:60:32,28:40:-79.21,0.00,-93.36	0/1:54:30,24:40:-67.13,0.00,-88.23	0/1:103:63,40:40:-107.92,0.00,-188.03	0/1:67:39,28:40:-77.10,0.00,-115.56	0/0:124:124,0:40:-0.00,-37.24,-430.70	0/1:156:111,45:40:-109.33,0.00,-338.70	0/1:100:40,60:40:-178.25,0.00,-109.10	0/1:50:27,23:40:-64.86,0.00,-79.02	0/1:54:29,25:40:-70.60,0.00,-84.76	0/0:139:139,0:40:0.00,-41.76,-482.77	0/1:61:25,36:40:-106.67,0.00,-68.76	./.	0/1:115:76,39:40:-100.84,0.00,-229.55	0/0:117:117,0:40:-0.00,-35.14,-406.41	0/0:54:54,0:40:0.00,-16.18,-187.72	0/1:96:43,53:40:-155.15,0.00,-120.72	0/1:93:49,44:40:-124.82,0.00,-142.45	0/0:12:12,0:40:-0.00,-3.55,-41.93	0/1:159:72,87:40:-254.22,0.00,-202.42	0/0:131:131,0:40:0.00,-39.35,-455.00
1676	9	69 days, 20:08:00	T	G	.	PASS	NS=74;AF=0.399	GT:DP:AD:GQ:GL	0/1:29:23,6:40:-5.30,-0.00,-45.46	0/0:46:46,0:40:-0.00,-13.87,-108.22	1/1:56:0,56:40:-131.18,-16.60,0.00	0/1:26:14,12:40:-20.28,0.00,-25.23	0/1:28:9,19:40:-36.11,-0.00,-12.90	0/1:48:22,26:40:-46.56,0.00,-37.43	1/1:30:1,29:40:-65.46,-6.48,-0.00	./.	./.	./.	./.	./.	./.	./.	./.	0/0:75:75,0:40:0.00,-22.54,-176.29	1/1:56:0,56:40:-131.18,-16.60,0.00	0/1:68:19,49:40:-94.56,0.00,-24.40	0/0:93:92,0:40:0.00,-27.62,-216.19	1/1:24:1,23:40:-51.38,-4.68,-0.00	0/1:120:54,66:40:-118.91,0.00,-91.00	0/1:66:39,27:40:-43.52,0.00,-71.94	0/0:130:130,0:40:0.00,-38.99,-305.38	0/0:61:61,0:40:-0.00,-18.35,-143.43	0/0:53:53,0:40:-0.00,-15.96,-124.65	0/0:24:24,0:40:-0.00,-7.29,-56.59	0/1:83:40,43:40:-75.99,0.00,-69.21	0/0:108:107,0:40:0.00,-32.11,-251.40	0/0:27:26,1:40:-0.00,-5.84,-58.93	0/0:70:70,0:40:0.00,-21.05,-164.55	1/1:32:0,32:40:-74.85,-9.42,-0.00	0/1:63:41,22:40:-32.68,0.00,-77.54	0/0:55:55,0:40:-0.00,-16.56,-129.35	0/0:79:79,0:40:0.00,-23.74,-185.68	0/1:99:43,56:40:-101.72,0.00,-71.46	0/0:66:66,0:40:0.00,-19.85,-155.17	0/1:44:19,25:40:-45.41,0.00,-31.58	0/0:79:79,0:40:0.00,-23.74,-185.68	0/0:49:49,0:40:-0.00,-14.76,-115.26	0/1:111:48,63:40:-114.56,0.00,-79.61	0/1:179:95,84:40:-143.51,0.00,-169.59
1681	56	70 days, 1:55:00	T	G	.	PASS	NS=90;AF=0.361	GT:DP:AD:GQ:GL	0/0:25:25,0:40:-0.00,-7.52,-130.41	0/1:61:38,23:40:-101.23,0.00,-179.65	0/1:65:33,32:40:-146.82,0.00,-152.45	1/1:39:0,39:40:-202.36,-11.32,-0.00	0/1:29:19,10:40:-43.27,0.00,-90.49	1/1:52:0,52:40:-269.96,-15.23,-0.00	0/0:123:123,0:40:-0.00,-37.03,-639.98	0/1:98:59,39:40:-173.29,0.00,-277.70	0/1:63:26,37:40:-173.42,0.00,-116.65	./.	0/1:124:67,57:40:-259.05,0.00,-311.47	0/1:116:56,60:40:-277.06,0.00,-256.69	./.	0/0:258:256,2:40:0.00,-67.26,-1321.13	0/0:53:53,0:40:-0.00,-15.95,-276.00	0/0:99:99,0:40:0.00,-29.80,-515.19	0/0:98:98,0:40:0.00,-29.50,-509.99	0/0:130:130,0:40:0.00,-39.13,-676.38	0/1:54:29,25:40:-113.74,0.00,-134.96	0/1:67:31,36:40:-167.02,0.00,-141.44	0/1:177:70,107:40:-503.08,0.00,-311.12	0/1:62:28,34:40:-158.13,0.00,-127.35	0/0:125:125,0:40:0.00,-37.63,-650.38	0/1:116:67,49:40:-219.86,0.00,-313.88	0/0:59:59,0:40:-0.00,-17.76,-307.20	0/0:72:72,0:40:0.00,-21.67,-374.80	0/1:163:79,84:40:-387.70,0.00,-362.13	0/0:173:172,1:40:0.00,-46.88,-889.56	0/0:7:7,0:27:-0.00,-2.11,-36.82	0/0:76:76,0:40:0.00,-22.88,-395.60	0/0:42:42,0:40:-0.00,-12.64,-218.81	0/0:66:66,0:40:-0.00,-19.87,-343.60	0/1:109:61,48:40:-216.77,0.00,-284.79	0/1:136:72,64:40:-291.84,0.00,-333.86	0/0:150:148,2:40:0.00,-34.75,-759.57	1/1:83:0,83:40:-431.15,-24.56,0.00	1/1:152:0,152:40:-789.92,-45.33,0.00	0/1:117:62,55:40:-250.76,0.00,-287.58	0/1:151:66,85:40:-396.52,0.00,-298.15	1/1:154:0,154:40:-800.32,-45.93,0.00	1/1:185:1,184:40:-951.11,-50.07,0.00
1687	105	1687:104	G	C	.	PASS	NS=83;AF=0.235	GT:DP:AD:GQ:GL	0/1:26:8,18:40:-78.02,0.00,-31.06	0/1:49:20,29:40:-123.71,0.00,-81.54	0/1:48:28,20:40:-80.96,0.00,-120.11	0/1:23:21,2:30:-2.38,-0.00,-94.15	0/1:25:10,15:40:-63.97,0.00,-40.92	0/0:19:19,0:40:-0.00,-5.98,-91.76	1/1:17:0,17:40:-80.45,-4.50,-0.00	0/0:33:33,0:40:-0.00,-10.20,-158.73	./.	0/1:37:16,21:40:-89.06,0.00,-66.01	0/1:37:21,16:40:-65.14,0.00,-89.93	./.	0/0:47:47,0:40:-0.00,-14.41,-225.71	0/1:47:16,31:40:-133.88,0.00,-63.00	0/0:65:65,0:40:0.00,-19.83,-311.81	0/1:74:39,35:40:-144.89,0.00,-164.90	1/1:49:0,49:40:-233.52,-14.14,-0.00	0/1:94:46,48:40:-201.06,0.00,-192.36	0/0:32:32,0:40:-0.00,-9.89,-153.95	0/0:35:35,0:40:-0.00,-10.80,-168.30	0/0:53:53,0:40:0.00,-16.22,-254.41	0/0:36:36,0:40:-0.00,-11.10,-173.09	0/0:19:19,0:40:-0.00,-5.98,-91.76	0/1:47:24,23:40:-95.61,0.00,-101.27	0/1:37:19,18:40:-74.71,0.00,-80.36	0/0:35:35,0:40:-0.00,-10.80,-168.30	0/1:52:28,24:40:-98.89,0.00,-118.90	0/0:56:56,0:40:0.00,-17.12,-268.76	0/0:33:33,0:40:-0.00,-10.20,-158.73	0/0:24:24,0:40:-0.00,-7.49,-115.68	1/1:26:0,26:40:-123.50,-7.21,-0.00	0/1:27:15,12:40:-49.01,0.00,-64.24	0/1:37:17,20:40:-84.27,0.00,-70.80	0/0:42:42,0:40:-0.00,-12.90,-201.79	0/1:63:36,27:40:-109.93,0.00,-153.86	0/0:35:35,0:40:-0.00,-10.80,-168.30	0/1:68:16,52:40:-228.02,0.00,-56.68	0/0:40:40,0:40:-0.00,-12.30,-192.22	0/0:9:9,0:36:-0.00,-2.97,-43.93	0/0:85:85,0:40:-0.00,-25.85,-407.48	0/0:60:60,0:40:-0.00,-18.32,-287.89
1688	15	70 days, 8:14:00	T	C	.	PASS	NS=78;AF=0.115	GT:DP:AD:GQ:GL	1/1:20:0,20:40:-92.19,-5.02,-0.00	0/0:12:12,0:40:-0.00,-4.21,-57.87	0/1:42:18,24:40:-99.30,0.00,-72.76	0/0:10:10,0:40:-0.00,-3.61,-48.49	0/0:12:12,0:40:-0.00,-4.21,-57.87	0/0:21:21,0:40:-0.00,-6.92,-100.07	0/0:20:20,0:40:-0.00,-6.62,-95.38	0/0:34:34,0:40:-0.00,-10.83,-161.03	./.	0/0:27:27,0:40:-0.00,-8.72,-128.20	0/0:37:37,0:40:-0.00,-11.73,-175.09	./.	./.	./.	0/1:25:17,8:40:-29.39,0.00,-73.19	0/0:64:64,0:40:0.00,-19.86,-301.70	0/0:38:38,0:40:-0.00,-12.03,-179.78	0/0:95:95,0:40:0.00,-29.19,-447.06	0/1:31:12,19:40:-79.17,0.00,-47.94	0/0:22:22,0:40:-0.00,-7.22,-104.76	0/0:21:21,0:40:-0.00,-6.92,-100.07	0/1:30:9,21:40:-88.84,0.00,-34.17	0/1:34:24,10:40:-36.06,0.00,-103.30	0/1:27:10,17:40:-70.99,0.00,-39.76	0/0:38:38,0:40:-0.00,-12.03,-179.78	0/0:23:23,0:40:-0.00,-7.52,-109.45	0/0:26:26,0:40:-0.00,-8.42,-123.51	0/0:33:33,0:40:-0.00,-10.53,-156.34	0/0:40:40,0:40:-0.00,-12.64,-189.16	0/0:17:17,0:40:-0.00,-5.71,-81.31	0/0:22:22,0:40:-0.00,-7.22,-104.76	0/0:28:28,0:40:-0.00,-9.02,-132.89	0/1:35:20,15:40:-59.20,0.00,-84.25	0/0:37:37,0:40:-0.00,-11.73,-175.09	0/0:25:25,0:40:-0.00,-8.12,-118.82	0/0:29:29,0:40:-0.00,-9.33,-137.58	0/0:53:53,0:40:-0.00,-16.55,-250.12	0/0:50:50,0:40:-0.00,-15.65,-236.05	0/0:43:43,0:40:-0.00,-13.54,-203.23	0/1:57:25,32:40:-132.30,0.00,-101.07	0/0:52:52,0:40:-0.00,-16.25,-245.43
1689	24	70 days, 9:23:00	A	G	.	PASS	NS=74;AF=0.480	GT:DP:AD:GQ:GL	0/1:33:17,16:40:-42.70,0.00,-46.05	0/0:47:47,0:40:-0.00,-13.84,-153.79	0/1:49:33,16:40:-37.89,0.00,-93.57	1/1:17:0,17:40:-55.52,-4.73,-0.00	0/0:25:25,0:40:-0.00,-7.22,-81.84	0/1:21:10,11:40:-29.96,0.00,-26.77	0/1:81:30,51:40:-142.73,0.00,-74.13	./.	./.	./.	./.	./.	./.	./.	1/1:21:0,21:40:-68.60,-5.94,-0.00	0/1:84:38,46:40:-125.47,0.00,-99.39	0/1:35:17,18:40:-48.64,0.00,-45.45	1/1:198:0,197:40:-644.21,-58.88,0.00	0/1:22:16,6:40:-13.30,-0.00,-46.09	0/0:20:20,0:40:-0.00,-5.72,-65.49	0/0:42:42,0:40:-0.00,-12.33,-137.44	0/1:20:11,9:40:-23.72,0.00,-30.34	0/1:44:32,12:40:-26.31,0.00,-91.80	0/1:75:54,21:40:-46.42,0.00,-154.42	0/0:25:25,0:40:-0.00,-7.22,-81.84	0/0:27:27,0:40:-0.00,-7.82,-88.38	0/0:41:41,0:40:-0.00,-12.03,-134.17	./.	0/0:36:36,0:40:-0.00,-10.53,-117.82	0/0:15:15,0:40:-0.00,-4.21,-49.14	0/1:60:36,24:40:-60.74,0.00,-100.07	1/1:50:0,50:40:-163.45,-14.66,-0.00	0/1:28:9,19:40:-54.02,0.00,-21.39	0/1:36:5,31:40:-90.86,-0.00,-5.90	1/1:18:0,18:40:-58.79,-5.04,-0.00	0/0:67:67,0:40:0.00,-19.85,-219.20	0/1:38:27,11:40:-24.84,0.00,-77.25	0/1:99:51,48:40:-127.50,0.00,-137.39	0/1:78:28,50:40:-140.36,0.00,-68.49	0/1:56:27,29:40:-78.30,0.00,-71.84	1/1:42:0,42:40:-137.28,-12.25,-0.00
1697	25	70 days, 17:24:00	T	A	.	PASS	NS=75;AF=0.087	GT:DP:AD:GQ:GL	0/1:31:12,19:40:-78.38,0.00,-46.84	0/0:35:35,0:40:-0.00,-11.59,-164.67	0/0:65:65,0:40:0.00,-20.62,-304.82	0/0:15:15,0:40:-0.00,-5.57,-71.24	0/1:24:15,9:40:-33.77,0.00,-62.96	0/0:32:32,0:40:-0.00,-10.69,-150.66	./.	0/0:84:84,0:40:-0.00,-26.34,-393.59	./.	0/0:53:53,0:40:-0.00,-17.01,-248.76	./.	0/0:46:46,0:40:-0.00,-14.90,-216.06	./.	./.	./.	0/0:27:27,0:40:-0.00,-9.18,-127.30	1/1:21:0,21:40:-96.94,-6.21,-0.00	0/0:41:41,0:40:-0.00,-13.40,-192.70	0/0:18:18,0:40:-0.00,-6.47,-85.25	0/0:30:30,0:40:-0.00,-10.09,-141.31	0/0:79:79,0:40:0.00,-24.84,-370.23	0/0:35:35,0:40:-0.00,-11.59,-164.67	0/0:38:38,0:40:-0.00,-12.49,-178.69	0/0:57:57,0:40:0.00,-18.21,-267.45	1/1:41:0,41:40:-190.38,-12.23,-0.00	0/0:26:26,0:40:-0.00,-8.88,-122.63	0/0:28:28,0:40:-0.00,-9.48,-131.97	0/0:28:28,0:40:-0.00,-9.48,-131.97	0/0:38:38,0:40:-0.00,-12.49,-178.69	0/0:10:10,0:40:-0.00,-4.07,-47.88	0/0:26:26,0:40:-0.00,-8.88,-122.63	0/0:22:22,0:40:-0.00,-7.68,-103.94	0/0:31:31,0:40:-0.00,-10.39,-145.99	0/0:39:39,0:40:-0.00,-12.79,-183.36	0/0:43:43,0:40:-0.00,-14.00,-202.05	0/0:49:49,0:40:-0.00,-15.80,-230.08	0/0:24:24,0:40:-0.00,-8.28,-113.28	0/1:39:13,26:40:-108.67,0.00,-49.10	0/1:45:24,21:40:-83.51,0.00,-98.68	0/0:31:31,0:40:-0.00,-10.39,-145.99	0/0:68:68,0:40:0.00,-21.52,-318.84
1706	86	1706:85	A	C	.	PASS	NS=76;AF=0.112	GT:DP:AD:GQ:GL	0/0:25:25,0:40:-0.00,-8.10,-115.44	0/0:10:10,0:40:-0.00,-3.58,-47.13	0/0:13:13,0:40:-0.00,-4.48,-60.79	1/1:10:0,10:26:-43.95,-1.99,-0.00	0/0:8:8,0:36:-0.00,-2.98,-38.02	0/1:11:4,7:40:-28.00,-0.00,-15.93	./.	0/0:28:28,0:40:-0.00,-9.00,-129.11	0/0:34:34,0:40:-0.00,-10.81,-156.43	0/1:34:24,10:40:-34.73,-0.00,-100.08	0/0:106:106,0:40:0.00,-32.48,-484.33	0/0:58:58,0:40:0.00,-18.03,-265.73	0/0:30:30,0:40:-0.00,-9.60,-138.21	0/0:36:36,0:40:-0.00,-11.41,-165.54	0/0:28:28,0:40:-0.00,-9.00,-129.11	0/0:8:8,0:36:-0.00,-2.98,-38.02	0/0:56:56,0:40:0.00,-17.43,-256.62	0/0:27:27,0:40:-0.00,-8.70,-124.55	0/0:22:22,0:40:-0.00,-7.19,-101.78	0/1:14:10,4:40:-13.43,-0.00,-42.35	0/1:32:17,15:40:-58.11,0.00,-68.81	0/0:9:9,0:39:-0.00,-3.28,-42.58	0/0:33:33,0:40:-0.00,-10.51,-151.88	0/0:22:22,0:40:-0.00,-7.19,-101.78	0/0:22:22,0:40:-0.00,-7.19,-101.78	0/0:22:22,0:40:-0.00,-7.19,-101.78	0/1:14:8,6:40:-22.54,0.00,-33.24	0/1:13:4,9:40:-36.50,0.00,-15.32	0/1:14:6,8:40:-31.65,0.00,-24.13	0/0:6:6,0:30:-0.00,-2.38,-28.92	0/0:18:18,0:40:-0.00,-5.99,-83.57	0/0:7:7,0:33:-0.00,-2.68,-33.47	0/0:19:19,0:40:-0.00,-6.29,-88.12	0/1:25:16,9:40:-32.89,-0.00,-66.36	0/0:16:16,0:40:-0.00,-5.39,-74.46	0/0:14:14,0:40:-0.00,-4.79,-65.35	0/1:40:17,23:40:-92.13,0.00,-66.40	0/0:28:28,0:40:-0.00,-9.00,-129.11	0/0:26:26,0:40:-0.00,-8.40,-120.00	0/0:41:41,0:40:-0.00,-12.91,-188.31	0/0:27:27,0:40:-0.00,-8.70,-124.55
1716	102	1716:101	G	A	.	PASS	NS=77;AF=0.065	GT:DP:AD:GQ:GL	0/1:19:6,13:40:-42.36,0.00,-17.98	0/0:46:46,0:40:-0.00,-14.64,-174.88	0/1:48:19,29:40:-93.79,0.00,-58.13	0/0:9:9,0:40:-0.00,-3.50,-35.77	0/0:35:35,0:40:-0.00,-11.33,-133.52	0/0:23:23,0:40:-0.00,-7.72,-88.41	0/0:34:33,0:40:-0.00,-10.73,-126.00	./.	0/0:43:43,0:40:-0.00,-13.74,-163.60	./.	./.	./.	./.	./.	0/0:40:40,0:40:-0.00,-12.83,-152.32	0/0:97:97,0:40:0.00,-29.99,-366.62	0/0:41:41,0:40:-0.00,-13.13,-156.08	0/0:76:76,0:40:0.00,-23.67,-287.67	0/1:33:17,16:40:-49.43,0.00,-55.12	./.	0/0:63:63,0:40:-0.00,-19.75,-238.79	0/0:43:43,0:40:-0.00,-13.74,-163.60	0/0:93:93,0:40:0.00,-28.78,-351.58	0/0:51:51,0:40:-0.00,-16.14,-193.68	0/0:23:23,0:40:-0.00,-7.72,-88.41	0/0:55:55,0:40:-0.00,-17.35,-208.72	0/0:73:73,0:40:0.00,-22.76,-276.39	0/0:56:56,0:40:-0.00,-17.65,-212.48	0/0:43:43,0:40:-0.00,-13.74,-163.60	0/0:44:44,0:40:-0.00,-14.04,-167.36	0/0:40:40,0:40:-0.00,-12.83,-152.32	0/0:29:29,0:40:-0.00,-9.52,-110.97	0/1:65:35,30:40:-92.43,0.00,-113.17	0/0:45:45,0:40:-0.00,-14.34,-171.12	0/0:87:87,0:40:0.00,-26.98,-329.03	0/0:52:52,0:40:0.00,-16.44,-197.44	0/0:92:92,0:40:0.00,-28.48,-347.82	0/0:51:51,0:40:-0.00,-16.14,-193.68	0/0:11:11,0:40:-0.00,-4.10,-43.29	0/0:77:76,1:40:0.00,-20.21,-283.91	0/0:60:60,0:40:0.00,-18.85,-227.51
1722	106	1722:105	G	A	.	PASS	NS=78;AF=0.051	GT:DP:AD:GQ:GL	0/0:10:10,0:40:-0.00,-4.05,-48.79	0/0:27:27,0:40:-0.00,-9.17,-128.91	0/0:20:20,0:40:-0.00,-7.06,-95.92	0/0:17:17,0:40:-0.00,-6.16,-81.78	0/0:10:10,0:40:-0.00,-4.05,-48.79	0/0:8:8,0:40:-0.00,-3.45,-39.36	0/0:10:10,0:40:-0.00,-4.05,-48.79	./.	0/0:42:42,0:40:-0.00,-13.68,-199.61	0/0:29:29,0:40:-0.00,-9.77,-138.34	./.	./.	./.	./.	0/0:17:17,0:40:-0.00,-6.16,-81.78	0/0:63:63,0:40:0.00,-20.01,-298.58	0/0:94:94,0:40:0.00,-29.34,-444.69	0/0:98:98,0:40:0.00,-30.54,-463.55	0/0:17:17,0:40:-0.00,-6.16,-81.78	0/0:14:14,0:40:-0.00,-5.26,-67.64	0/0:45:45,0:40:-0.00,-14.59,-213.75	0/0:35:35,0:40:-0.00,-11.58,-166.62	0/0:32:32,0:40:-0.00,-10.67,-152.48	0/0:69:69,0:40:0.00,-21.81,-326.86	0/0:20:20,0:40:-0.00,-7.06,-95.92	0/0:29:29,0:40:-0.00,-9.77,-138.34	0/0:35:35,0:40:-0.00,-11.58,-166.62	0/0:29:29,0:40:-0.00,-9.77,-138.34	0/0:41:41,0:40:-0.00,-13.38,-194.90	0/1:25:9,16:40:-66.84,0.00,-35.51	0/0:32:32,0:40:-0.00,-10.67,-152.48	0/0:21:21,0:40:-0.00,-7.36,-100.63	0/0:38:38,0:40:-0.00,-12.48,-180.76	0/1:27:20,7:40:-23.82,0.00,-86.75	0/0:15:15,0:40:-0.00,-5.56,-72.35	0/1:22:9,13:40:-53.61,0.00,-36.41	0/0:34:34,0:40:-0.00,-11.28,-161.90	0/1:76:44,32:40:-126.90,0.00,-185.12	0/1:70:57,13:40:-39.16,0.00,-248.19	0/0:54:54,0:40:0.00,-17.30,-256.17	0/0:26:26,0:40:-0.00,-8.87,-124.20
1743	51	72 days, 15:50:00	A	T	.	PASS	NS=80;AF=0.425	GT:DP:AD:GQ:GL	0/1:26:14,12:40:-47.98,0.00,-57.48	0/0:24:24,0:40:-0.00,-7.31,-111.98	1/1:69:0,69:40:-321.24,-20.68,0.00	1/1:21:1,20:21:-88.34,-1.59,-0.01	0/0:20:20,0:40:-0.00,-6.11,-93.34	0/0:30:30,0:40:-0.00,-9.12,-139.93	0/0:10:10,0:38:-0.00,-3.10,-46.76	./.	1/1:104:0,104:40:-484.27,-31.22,0.00	1/1:31:0,31:40:-144.22,-9.24,-0.00	./.	1/1:39:0,39:40:-181.49,-11.65,-0.00	0/0:40:40,0:40:-0.00,-12.13,-186.51	0/0:88:88,0:40:0.00,-26.58,-410.10	0/1:21:13,8:40:-30.85,0.00,-54.32	1/1:45:1,44:40:-200.12,-8.80,-0.00	0/0:36:36,0:40:-0.00,-10.93,-167.87	0/1:38:20,18:40:-72.32,0.00,-81.81	0/1:25:14,11:40:-43.62,0.00,-57.78	0/0:23:23,0:40:-0.00,-7.01,-107.32	0/0:56:56,0:40:0.00,-16.95,-261.04	0/0:13:13,0:40:-0.00,-4.00,-60.74	0/1:28:21,7:40:-24.09,0.00,-89.48	0/0:18:18,0:40:-0.00,-5.51,-84.03	0/1:13:6,7:40:-28.60,0.00,-24.13	0/0:22:22,0:40:-0.00,-6.71,-102.66	0/1:55:30,25:40:-99.81,0.00,-123.28	1/1:38:0,38:40:-176.83,-11.35,-0.00	0/1:14:4,10:40:-42.28,-0.00,-14.51	0/1:22:8,14:40:-58.50,0.00,-30.73	0/1:19:7,12:40:-50.09,0.00,-26.98	./.	0/0:28:28,0:40:-0.00,-8.52,-130.61	0/0:37:37,0:40:-0.00,-11.23,-172.53	0/0:71:71,0:40:0.00,-21.46,-330.91	1/1:6:0,6:23:-27.78,-1.73,-0.01	1/1:17:0,17:40:-79.01,-5.03,-0.00	1/1:34:0,34:40:-158.20,-10.15,-0.00	./.	0/1:60:39,21:40:-79.67,0.00,-163.70	0/1:60:34,26:40:-102.96,0.00,-140.41
1744	89	1744:88	G	A	.	PASS	NS=77;AF=0.097	GT:DP:AD:GQ:GL	0/1:21:12,9:40:-24.42,0.00,-36.20	1/1:28:1,27:40:-89.50,-4.32,-0.00	1/1:70:0,70:40:-243.16,-20.45,0.00	0/1:19:15,4:40:-7.56,-0.00,-47.28	0/0:26:26,0:40:-0.00,-8.51,-92.10	0/0:31:31,0:40:-0.00,-10.02,-109.56	./.	0/0:106:106,0:40:0.00,-32.58,-371.49	./.	./.	./.	0/1:66:24,42:40:-126.13,0.00,-64.57	./.	./.	0/0:30:30,0:40:-0.00,-9.72,-106.07	0/0:42:42,0:40:-0.00,-13.33,-147.98	0/0:48:48,0:40:-0.00,-15.13,-168.93	0/0:84:84,0:40:0.00,-25.96,-294.66	0/0:30:29,1:40:-0.00,-6.22,-99.09	0/1:40:17,23:40:-67.60,0.00,-47.95	0/0:70:70,0:40:0.00,-21.75,-245.76	0/0:26:26,0:40:-0.00,-8.51,-92.10	0/1:58:25,33:40:-97.10,0.00,-70.47	0/0:54:54,0:40:-0.00,-16.94,-189.89	0/0:33:33,0:40:-0.00,-10.62,-116.55	0/1:51:29,22:40:-60.80,0.00,-86.55	0/0:56:56,0:40:0.00,-17.54,-196.87	0/0:61:61,0:40:0.00,-19.04,-214.33	0/0:38:38,0:40:-0.00,-12.12,-134.01	0/0:23:23,0:40:-0.00,-7.61,-81.63	0/0:46:46,0:40:-0.00,-14.53,-161.95	0/0:33:32,1:40:-0.00,-7.13,-109.56	0/0:55:55,0:40:-0.00,-17.24,-193.38	0/0:42:42,0:40:-0.00,-13.33,-147.98	0/1:30:5,25:40:-77.59,-0.00,-9.05	0/0:31:31,0:40:-0.00,-10.02,-109.56	0/0:74:74,0:40:0.00,-22.96,-259.73	0/0:37:37,0:40:-0.00,-11.82,-130.52	0/0:30:30,0:40:-0.00,-9.72,-106.07	0/0:118:118,0:40:0.00,-36.19,-413.39	0/0:95:95,0:40:0.00,-29.27,-333.07
1749	70	1749:69	C	A	.	PASS	NS=79;AF=0.247	GT:DP:AD:GQ:GL	0/1:28:21,7:40:-24.66,0.00,-92.28	0/0:33:33,0:40:-0.00,-10.30,-158.43	0/0:33:33,0:40:-0.00,-10.30,-158.43	0/0:14:14,0:40:-0.00,-4.58,-67.63	0/0:21:21,0:40:-0.00,-6.69,-101.08	0/1:25:12,13:40:-54.24,0.00,-50.17	0/0:16:16,0:40:-0.00,-5.18,-77.18	./.	./.	0/0:92:92,0:40:0.00,-28.06,-440.41	./.	./.	./.	./.	0/0:41:41,0:40:-0.00,-12.71,-196.67	0/1:124:39,85:40:-368.55,0.00,-149.41	0/1:77:50,27:40:-105.49,0.00,-216.13	0/0:10:10,0:40:-0.00,-3.38,-48.51	0/0:34:34,0:40:-0.00,-10.60,-163.21	0/0:8:8,0:34:-0.00,-2.78,-38.95	0/1:21:14,7:40:-26.77,0.00,-60.94	0/0:27:27,0:40:-0.00,-8.50,-129.76	0/0:53:53,0:40:0.00,-16.32,-254.02	0/0:86:86,0:40:0.00,-26.26,-411.74	0/0:54:54,0:40:0.00,-16.62,-258.80	0/1:20:12,8:40:-31.85,0.00,-51.68	0/0:32:32,0:40:-0.00,-10.00,-153.65	0/0:35:35,0:40:-0.00,-10.90,-167.99	0/0:84:84,0:40:0.00,-25.65,-402.18	0/0:28:28,0:40:-0.00,-8.80,-134.54	0/0:65:65,0:40:0.00,-19.93,-311.37	0/0:62:62,0:40:0.00,-19.03,-297.03	0/1:26:23,3:40:-6.14,-0.00,-102.44	0/1:20:10,10:40:-41.40,0.00,-42.12	1/1:8:0,8:26:-37.52,-2.06,-0.00	0/0:72:72,0:40:0.00,-22.04,-344.83	0/0:100:100,0:40:0.00,-30.47,-478.65	0/1:77:38,39:40:-162.85,0.00,-158.78	0/0:39:39,0:40:-0.00,-12.11,-187.11	0/0:64:64,0:40:0.00,-19.63,-306.59	0/0:36:36,0:40:-0.00,-11.21,-172.77
1752	104	1752:103	A	G	.	PASS	NS=77;AF=0.221	GT:DP:AD:GQ:GL	0/1:13:7,6:40:-23.82,0.00,-29.24	0/0:20:20,0:40:-0.00,-6.45,-94.60	1/1:36:0,36:40:-168.23,-10.53,-0.00	./.	./.	1/1:6:0,6:20:-27.44,-1.52,-0.01	0/0:12:12,0:40:-0.00,-4.04,-57.05	0/0:71:71,0:40:-0.00,-21.80,-333.96	1/1:48:0,48:40:-224.55,-14.15,-0.00	1/1:13:0,13:40:-60.28,-3.61,-0.00	0/0:61:61,0:40:0.00,-18.79,-287.03	0/0:18:18,0:40:-0.00,-5.85,-85.21	0/1:25:15,10:40:-38.98,0.00,-63.18	0/0:63:63,0:40:0.00,-19.39,-296.41	./.	0/0:88:87,1:40:0.00,-22.23,-404.36	0/1:62:45,17:40:-60.69,0.00,-192.84	0/1:101:39,62:40:-260.16,0.00,-152.94	0/0:18:18,0:40:-0.00,-5.85,-85.21	0/0:20:20,0:40:-0.00,-6.45,-94.60	0/1:41:25,16:40:-62.32,0.00,-105.30	0/0:28:28,0:40:-0.00,-8.86,-132.15	0/0:24:24,0:40:-0.00,-7.65,-113.37	1/1:19:0,19:40:-88.44,-5.42,-0.00	0/1:20:13,7:40:-26.40,0.00,-55.30	0/1:22:3,19:40:-82.12,-0.00,-7.76	0/0:18:18,0:40:-0.00,-5.85,-85.21	0/0:14:14,0:40:-0.00,-4.64,-66.44	./.	./.	0/0:38:38,0:40:-0.00,-11.87,-179.08	1/1:10:0,10:33:-46.20,-2.71,-0.00	0/0:27:27,0:40:-0.00,-8.56,-127.45	./.	0/0:34:34,0:40:-0.00,-10.66,-160.31	0/0:61:61,0:40:0.00,-18.79,-287.03	0/0:17:17,0:40:-0.00,-5.55,-80.52	0/1:54:26,28:40:-114.73,0.00,-106.08	0/1:60:34,26:40:-103.54,0.00,-141.82	0/0:35:35,0:40:-0.00,-10.96,-165.00	0/0:27:27,0:40:-0.00,-8.56,-127.45
1753	94	1753:93	T	A	.	PASS	NS=85;AF=0.253	GT:DP:AD:GQ:GL	0/1:29:17,12:40:-52.72,0.00,-79.26	0/0:60:59,1:40:-0.00,-13.13,-298.85	1/1:113:0,113:40:-579.72,-33.37,0.00	0/1:12:9,3:40:-11.59,-0.00,-43.28	0/1:34:14,20:40:-92.31,0.00,-62.34	0/1:23:11,12:40:-54.52,0.00,-50.24	0/1:23:12,11:40:-49.39,0.00,-55.38	0/0:70:70,0:40:0.00,-21.28,-360.50	./.	./.	0/0:144:144,0:40:0.00,-43.55,-740.70	0/1:124:60,64:40:-291.28,0.00,-271.59	0/1:290:134,156:40:-713.99,0.00,-601.82	0/1:215:130,85:40:-371.79,0.00,-603.84	0/0:70:69,1:40:0.00,-16.14,-350.23	0/1:116:48,68:40:-314.24,0.00,-212.34	0/0:82:82,0:40:0.00,-24.89,-422.15	0/0:97:97,0:40:0.00,-29.41,-499.22	0/1:65:32,33:40:-149.77,0.00,-145.49	0/0:103:103,0:40:0.00,-31.21,-530.05	0/1:168:90,78:40:-349.97,0.00,-412.48	0/1:92:42,50:40:-228.99,0.00,-188.74	0/1:151:95,56:40:-242.05,0.00,-443.28	0/1:112:51,61:40:-279.48,0.00,-228.96	0/0:22:22,0:40:-0.00,-6.83,-113.89	0/0:103:103,0:40:0.00,-31.21,-530.05	0/0:118:118,0:40:0.00,-35.73,-607.12	0/0:177:177,0:40:-0.00,-53.49,-910.25	0/0:82:82,0:40:0.00,-24.89,-422.15	1/1:42:0,42:40:-214.93,-11.99,-0.00	0/1:73:45,28:40:-121.68,0.00,-209.87	0/0:73:73,0:40:0.00,-22.18,-375.91	0/0:135:135,0:40:0.00,-40.85,-694.46	0/1:132:82,50:40:-216.95,0.00,-382.21	0/0:106:105,1:40:0.00,-26.98,-535.19	0/1:115:56,59:40:-268.31,0.00,-253.75	0/0:89:89,0:40:0.00,-27.00,-458.12	0/1:50:10,40:40:-190.25,0.00,-36.98	0/1:27:3,24:40:-114.97,-0.00,-7.93	0/0:169:169,0:40:0.00,-51.08,-869.14	0/1:203:96,107:40:-488.43,0.00,-432.77
1758	27	73 days, 6:26:00	C	A	.	PASS	NS=74;AF=0.135	GT:DP:AD:GQ:GL	0/0:15:15,0:40:-0.00,-5.09,-35.85	0/0:7:7,0:33:-0.00,-2.70,-17.36	0/1:26:5,21:40:-40.15,-0.00,-4.36	./.	0/0:7:7,0:33:-0.00,-2.70,-17.36	0/1:10:8,2:15:-1.06,-0.04,-16.12	./.	0/0:40:40,0:40:-0.00,-12.56,-93.62	0/0:12:12,0:40:-0.00,-4.19,-28.92	0/0:28:28,0:40:-0.00,-8.98,-65.89	0/0:28:28,0:40:-0.00,-8.98,-65.89	0/1:24:12,12:40:-19.95,0.00,-21.14	0/0:70:70,0:40:-0.00,-21.53,-162.95	0/0:68:68,0:40:0.00,-20.93,-158.33	0/0:29:29,0:40:-0.00,-9.28,-68.20	0/0:51:51,0:40:-0.00,-15.85,-119.05	0/1:39:8,31:40:-59.37,-0.00,-7.41	0/0:16:16,0:40:-0.00,-5.39,-38.16	0/0:20:20,0:40:-0.00,-6.59,-47.41	0/0:35:35,0:40:-0.00,-11.07,-82.07	0/0:48:48,0:40:-0.00,-14.96,-112.11	0/0:19:19,0:40:-0.00,-6.29,-45.10	0/0:19:19,0:40:-0.00,-6.29,-45.10	0/0:35:35,0:40:-0.00,-11.07,-82.07	0/0:16:16,0:40:-0.00,-5.39,-38.16	0/0:19:19,0:40:-0.00,-6.29,-45.10	0/0:35:34,1:40:-0.00,-8.76,-77.45	0/0:20:20,0:40:-0.00,-6.59,-47.41	0/0:35:35,0:40:-0.00,-11.07,-82.07	0/0:9:9,0:40:-0.00,-3.30,-21.99	./.	0/1:23:9,14:40:-24.87,-0.00,-14.50	1/1:15:0,15:40:-33.48,-3.90,-0.00	./.	./.	0/1:29:21,8:40:-9.21,-0.00,-40.44	0/0:69:69,0:40:-0.00,-21.23,-160.64	1/1:10:0,10:30:-21.92,-2.41,-0.00	./.	0/0:31:31,0:40:-0.00,-9.87,-72.83	0/0:27:27,0:40:-0.00,-8.68,-63.58
1805	95	1805:94	C	T	.	PASS	NS=86;AF=0.360	GT:DP:AD:GQ:GL	0/1:26:16,10:40:-40.39,0.00,-69.82	1/1:18:0,18:40:-86.46,-5.03,-0.00	0/0:37:37,0:40:-0.00,-11.20,-179.12	0/1:16:9,7:40:-28.92,0.00,-39.03	./.	0/1:24:22,2:30:-2.37,-0.00,-99.40	0/0:98:98,0:40:0.00,-29.57,-473.66	1/1:26:0,26:40:-125.09,-7.44,-0.00	0/0:64:64,0:40:0.00,-19.33,-309.49	0/0:66:66,0:40:0.00,-19.93,-319.15	0/0:58:58,0:40:0.00,-17.53,-280.52	0/0:60:60,0:40:0.00,-18.13,-290.18	0/0:80:80,0:40:0.00,-24.15,-386.75	0/1:44:20,24:40:-102.58,0.00,-83.72	0/1:21:6,15:40:-66.04,0.00,-23.04	0/1:55:24,31:40:-133.07,0.00,-99.72	0/0:17:17,0:40:-0.00,-5.18,-82.54	0/0:65:65,0:40:0.00,-19.63,-314.32	0/1:34:19,15:40:-62.13,0.00,-81.90	1/1:38:0,38:40:-183.03,-11.05,-0.00	0/0:33:33,0:40:-0.00,-10.00,-159.80	0/1:36:16,20:40:-85.67,0.00,-66.81	0/1:15:4,11:40:-48.53,0.00,-15.19	0/0:31:31,0:40:-0.00,-9.40,-150.14	./.	0/0:40:40,0:40:-0.00,-12.11,-193.60	0/0:20:20,0:40:-0.00,-6.09,-97.03	0/0:19:19,0:40:-0.00,-5.79,-92.20	1/1:19:0,19:40:-91.29,-5.33,-0.00	0/0:17:17,0:40:-0.00,-5.18,-82.54	1/1:38:0,38:40:-183.03,-11.05,-0.00	0/0:24:24,0:40:-0.00,-7.29,-116.34	0/1:15:4,11:40:-48.53,0.00,-15.19	0/0:10:10,0:37:-0.00,-3.08,-48.74	1/1:28:0,28:40:-134.75,-8.04,-0.00	0/1:45:13,32:40:-140.91,0.00,-49.62	0/0:31:31,0:40:-0.00,-9.40,-150.14	1/1:53:0,53:40:-255.46,-15.56,-0.00	1/1:35:0,35:40:-168.55,-10.15,-0.00	0/0:72:72,0:40:0.00,-21.74,-348.12	0/0:28:28,0:40:-0.00,-8.49,-135.66
1813	85	1813:84	T	C	.	PASS	NS=81;AF=0.173	GT:DP:AD:GQ:GL	0/1:44:21,23:40:-72.47,0.00,-66.33	0/1:35:15,20:40:-63.96,0.00,-46.60	0/0:73:73,0:40:0.00,-22.28,-274.36	0/0:31:31,0:40:-0.00,-9.64,-117.28	0/0:19:19,0:40:-0.00,-6.02,-72.40	0/1:13:7,6:40:-18.22,0.00,-23.30	./.	0/1:120:54,66:40:-210.42,0.00,-166.88	0/0:42:42,0:40:-0.00,-12.95,-158.42	0/0:54:54,0:40:0.00,-16.56,-203.30	./.	0/0:37:36,0:40:-0.00,-11.14,-135.98	0/0:65:65,0:40:0.00,-19.87,-244.44	./.	0/0:54:54,0:40:0.00,-16.56,-203.30	0/0:36:36,0:40:-0.00,-11.14,-135.98	0/0:24:24,0:40:-0.00,-7.53,-91.10	0/1:14:4,10:40:-32.88,-0.00,-11.78	0/0:27:27,0:40:-0.00,-8.43,-102.32	0/0:26:26,0:40:-0.00,-8.13,-98.58	0/0:44:44,0:40:-0.00,-13.55,-165.90	0/0:24:24,0:40:-0.00,-7.53,-91.10	0/0:30:30,0:40:-0.00,-9.34,-113.54	0/1:40:12,28:40:-92.37,0.00,-33.87	0/0:54:54,0:40:0.00,-16.56,-203.30	0/1:25:15,10:40:-29.57,0.00,-49.61	0/1:42:11,31:40:-102.99,0.00,-29.53	0/0:36:36,0:40:-0.00,-11.14,-135.98	0/0:18:18,0:40:-0.00,-5.72,-68.66	0/1:18:8,10:40:-31.68,0.00,-25.54	0/1:32:22,10:40:-27.46,0.00,-73.68	0/1:48:20,28:40:-89.97,0.00,-61.39	0/1:24:10,14:40:-44.83,0.00,-31.21	0/0:50:50,0:40:-0.00,-15.35,-188.34	0/0:29:29,0:40:-0.00,-9.03,-109.80	0/1:39:27,12:40:-32.84,0.00,-90.28	0/0:33:33,0:40:-0.00,-10.24,-124.76	0/0:54:54,0:40:0.00,-16.56,-203.30	0/0:35:35,0:40:-0.00,-10.84,-132.24	0/0:55:55,0:40:0.00,-16.86,-207.04	0/1:47:18,29:40:-94.01,0.00,-54.21
1822	36	75 days, 22:35:00	C	T	.	PASS	NS=85;AF=0.059	GT:DP:AD:GQ:GL	0/1:34:13,21:40:-91.47,0.00,-54.34	0/0:25:25,0:40:-0.00,-8.39,-124.05	0/0:65:65,0:40:-0.00,-20.43,-319.43	0/1:18:10,8:40:-32.79,0.00,-44.50	0/0:24:24,0:40:-0.00,-8.09,-119.17	0/1:25:12,13:40:-55.11,0.00,-52.17	0/0:12:12,0:40:-0.00,-4.48,-60.56	0/0:129:129,0:40:-0.00,-39.70,-632.02	./.	0/1:49:16,33:40:-145.57,0.00,-64.48	./.	0/1:76:38,38:40:-161.86,0.00,-163.81	./.	0/0:94:94,0:40:-0.00,-29.16,-461.07	0/0:45:45,0:40:-0.00,-14.41,-221.74	0/0:41:41,0:40:-0.00,-13.21,-202.20	0/0:54:54,0:40:-0.00,-17.12,-265.70	0/1:29:8,21:40:-92.98,0.00,-31.42	0/1:49:21,28:40:-121.15,0.00,-88.90	0/0:21:21,0:40:-0.00,-7.19,-104.52	0/0:46:46,0:40:-0.00,-14.71,-226.62	0/0:59:59,0:40:-0.00,-18.62,-290.12	0/0:53:53,0:40:0.00,-16.82,-260.81	0/0:78:78,0:40:0.00,-24.34,-382.92	0/0:32:32,0:40:-0.00,-10.50,-158.24	0/0:45:45,0:40:-0.00,-14.41,-221.74	0/0:33:33,0:40:-0.00,-10.80,-163.13	0/0:46:46,0:40:-0.00,-14.71,-226.62	0/0:48:48,0:40:-0.00,-15.31,-236.39	0/0:25:25,0:40:-0.00,-8.39,-124.05	0/0:55:55,0:40:0.00,-17.42,-270.58	0/0:49:48,1:40:-0.00,-10.73,-231.51	0/0:32:32,0:40:-0.00,-10.50,-158.24	0/0:45:45,0:40:-0.00,-14.41,-221.74	0/0:65:65,0:40:-0.00,-20.43,-319.43	0/0:34:34,0:40:-0.00,-11.10,-168.01	0/0:63:63,0:40:-0.00,-19.83,-309.66	0/0:59:59,0:40:-0.00,-18.62,-290.12	0/0:68:68,0:40:-0.00,-21.33,-334.08	0/0:46:46,0:40:-0.00,-14.71,-226.62	0/0:74:74,0:40:0.00,-23.14,-363.39
1825	81	1825:80	G	A	.	PASS	NS=77;AF=0.052	GT:DP:AD:GQ:GL	0/0:19:19,0:40:-0.00,-6.72,-87.72	./.	0/0:44:44,0:40:-0.00,-14.25,-200.96	0/0:14:14,0:40:-0.00,-5.22,-65.07	0/0:13:13,0:40:-0.00,-4.92,-60.54	0/0:27:27,0:40:-0.00,-9.13,-123.95	1/1:19:0,19:40:-84.41,-5.07,-0.00	0/0:15:15,0:40:-0.00,-5.52,-69.60	0/1:58:30,28:40:-108.37,0.00,-119.08	0/0:16:16,0:40:-0.00,-5.82,-74.13	0/0:21:21,0:40:-0.00,-7.33,-96.78	./.	./.	0/0:28:28,0:40:-0.00,-9.43,-128.48	0/0:17:17,0:40:-0.00,-6.12,-78.66	0/0:9:9,0:40:-0.00,-3.71,-42.42	0/0:31:31,0:40:-0.00,-10.34,-142.07	0/0:48:48,0:40:-0.00,-15.45,-219.08	0/0:9:9,0:40:-0.00,-3.71,-42.42	0/0:11:11,0:40:-0.00,-4.32,-51.48	0/0:9:9,0:40:-0.00,-3.71,-42.42	0/1:26:14,12:40:-45.53,0.00,-56.24	0/1:8:1,7:34:-28.30,-0.00,-2.77	0/0:52:52,0:40:0.00,-16.66,-237.20	0/0:28:28,0:40:-0.00,-9.43,-128.48	0/0:21:21,0:40:-0.00,-7.33,-96.78	0/0:22:22,0:40:-0.00,-7.63,-101.31	0/0:20:20,0:40:-0.00,-7.02,-92.25	0/0:3:3,0:25:-0.01,-1.91,-15.25	./.	0/0:31:31,0:40:-0.00,-10.34,-142.07	0/0:35:35,0:40:-0.00,-11.54,-160.19	0/0:9:9,0:40:-0.00,-3.71,-42.42	0/0:22:22,0:40:-0.00,-7.63,-101.31	0/0:13:13,0:40:-0.00,-4.92,-60.54	0/0:19:19,0:40:-0.00,-6.72,-87.72	0/0:11:11,0:40:-0.00,-4.32,-51.48	0/0:17:17,0:40:-0.00,-6.12,-78.66	0/0:24:24,0:40:-0.00,-8.23,-110.37	0/0:16:16,0:40:-0.00,-5.82,-74.13	./.
1829	47	76 days, 5:46:00	G	T	.	PASS	NS=79;AF=0.057	GT:DP:AD:GQ:GL	0/0:15:15,0:40:-0.00,-5.33,-71.39	0/0:29:29,0:40:-0.00,-9.55,-136.22	0/0:22:22,0:40:-0.00,-7.44,-103.81	./.	0/0:13:13,0:40:-0.00,-4.73,-62.13	0/0:11:11,0:40:-0.00,-4.13,-52.87	0/0:34:34,0:40:-0.00,-11.05,-159.37	0/0:45:45,0:40:-0.00,-14.36,-210.31	./.	0/0:24:24,0:40:-0.00,-8.04,-113.07	0/0:50:50,0:40:-0.00,-15.87,-233.46	0/0:19:19,0:40:-0.00,-6.54,-89.92	./.	0/0:26:26,0:40:-0.00,-8.64,-122.33	0/0:20:20,0:40:-0.00,-6.84,-94.55	0/0:48:48,0:40:-0.00,-15.27,-224.20	0/0:36:36,0:40:-0.00,-11.66,-168.63	0/0:82:82,0:40:0.00,-25.50,-381.63	0/0:22:22,0:40:-0.00,-7.44,-103.81	0/0:8:8,0:39:-0.00,-3.23,-38.98	./.	0/0:32:32,0:40:-0.00,-10.45,-150.11	0/0:26:26,0:40:-0.00,-8.64,-122.33	0/0:53:53,0:40:-0.00,-16.77,-247.35	0/0:36:36,0:40:-0.00,-11.66,-168.63	0/0:16:16,0:40:-0.00,-5.63,-76.03	./.	0/0:27:27,0:40:-0.00,-8.95,-126.96	0/0:22:22,0:40:-0.00,-7.44,-103.81	0/0:7:7,0:36:-0.00,-2.93,-34.35	0/0:30:30,0:40:-0.00,-9.85,-140.85	0/0:21:21,0:40:-0.00,-7.14,-99.18	0/0:15:15,0:40:-0.00,-5.33,-71.39	0/0:21:21,0:40:-0.00,-7.14,-99.18	0/0:7:7,0:36:-0.00,-2.93,-34.35	0/1:27:8,19:40:-79.03,0.00,-30.04	0/1:32:6,26:40:-109.94,0.00,-19.27	0/0:50:50,0:40:-0.00,-15.87,-233.46	0/0:100:100,0:40:0.00,-30.92,-464.98	0/0:46:46,0:40:-0.00,-14.67,-214.94	0/0:27:27,0:40:-0.00,-8.95,-126.96
1832	60	76 days, 8:59:00	T	A	.	PASS	NS=85;AF=0.459	GT:DP:AD:GQ:GL	0/1:30:15,15:40:-48.30,0.00,-48.39	1/1:40:0,40:40:-152.46,-11.83,-0.00	0/0:61:61,0:40:0.00,-18.24,-232.75	0/1:19:8,11:40:-36.35,0.00,-25.01	0/1:20:8,12:40:-39.86,0.00,-24.71	0/1:14:10,4:40:-11.16,-0.00,-34.14	1/1:6:0,6:21:-22.80,-1.60,-0.01	0/1:110:68,42:40:-127.20,0.00,-226.46	1/1:74:0,74:40:-282.13,-22.06,0.00	1/1:82:0,82:40:-312.65,-24.47,0.00	0/1:140:46,94:40:-316.49,0.00,-133.52	0/1:60:30,30:40:-96.48,0.00,-96.57	0/1:90:46,44:40:-140.84,0.00,-148.57	0/0:56:56,0:40:0.00,-16.74,-213.68	1/1:49:0,49:40:-186.79,-14.53,-0.00	0/0:47:46,1:40:-0.00,-10.22,-171.72	0/1:50:27,23:40:-72.79,0.00,-88.14	0/0:94:94,0:40:-0.00,-28.17,-358.61	1/1:40:0,40:40:-152.46,-11.83,-0.00	1/1:30:0,30:40:-114.32,-8.82,-0.00	0/1:30:14,16:40:-52.11,0.00,-44.58	1/1:39:0,39:40:-148.65,-11.52,-0.00	1/1:33:0,33:40:-125.76,-9.72,-0.00	0/1:44:22,22:40:-70.78,0.00,-70.88	0/1:43:24,19:40:-59.64,0.00,-78.81	0/1:34:23,11:40:-31.84,0.00,-77.70	0/0:29:29,0:40:-0.00,-8.61,-110.70	1/1:53:0,53:40:-202.04,-15.74,-0.00	0/1:60:44,16:40:-43.08,0.00,-149.97	1/1:19:0,19:40:-72.37,-5.51,-0.00	1/1:57:0,57:40:-217.30,-16.94,0.00	0/0:35:35,0:40:-0.00,-10.42,-133.59	1/1:32:0,32:40:-121.95,-9.42,-0.00	0/1:32:15,17:40:-55.32,0.00,-47.79	0/1:26:14,12:40:-38.06,0.00,-45.78	0/1:51:27,24:40:-76.30,0.00,-87.84	0/1:59:18,41:40:-138.73,0.00,-51.11	1/1:30:0,30:40:-114.32,-8.82,-0.00	1/1:78:1,77:40:-289.76,-19.45,0.00	0/0:46:46,0:40:-0.00,-13.73,-175.54	0/0:21:21,0:40:-0.00,-6.20,-80.19
1844	85	1844:84	G	A	.	PASS	NS=77;AF=0.065	GT:DP:AD:GQ:GL	0/0:27:27,0:40:-0.00,-8.89,-135.47	0/0:35:35,0:40:-0.00,-11.30,-175.03	0/0:45:45,0:40:-0.00,-14.31,-224.49	0/1:14:10,4:40:-14.81,-0.00,-46.41	0/0:29:29,0:40:-0.00,-9.49,-145.36	0/0:30:30,0:40:-0.00,-9.79,-150.30	0/0:103:103,0:40:0.00,-31.77,-511.34	./.	./.	./.	./.	./.	./.	./.	0/0:32:32,0:40:-0.00,-10.39,-160.19	0/0:133:133,0:40:0.00,-40.80,-659.72	0/0:36:36,0:40:-0.00,-11.60,-179.98	0/0:131:131,0:40:0.00,-40.20,-649.83	0/0:42:42,0:40:-0.00,-13.40,-209.65	0/0:31:31,0:40:-0.00,-10.09,-155.25	0/1:90:35,55:40:-244.16,0.00,-147.18	0/0:51:51,0:40:-0.00,-16.11,-254.16	0/0:35:35,0:40:-0.00,-11.30,-175.03	0/1:112:49,63:40:-277.11,0.00,-209.80	0/0:33:33,0:40:-0.00,-10.70,-165.14	0/0:46:46,0:40:-0.00,-14.61,-229.44	0/0:72:72,0:40:0.00,-22.44,-358.03	0/0:61:61,0:40:0.00,-19.12,-303.62	0/0:63:63,0:40:0.00,-19.73,-313.51	0/0:28:28,0:40:-0.00,-9.19,-140.41	0/0:56:56,0:40:-0.00,-17.62,-278.89	0/0:18:18,0:40:-0.00,-6.18,-90.95	0/0:82:82,0:40:0.00,-25.45,-407.48	0/0:67:67,0:40:-0.00,-20.93,-333.30	0/0:47:47,0:40:-0.00,-14.91,-234.38	0/1:44:22,22:40:-94.80,0.00,-96.73	0/0:102:102,0:40:0.00,-31.47,-506.40	0/0:84:82,2:40:0.00,-16.16,-397.59	0/0:194:194,0:40:0.00,-59.16,-961.41	0/0:122:122,0:40:0.00,-37.49,-605.31	0/0:56:56,0:40:-0.00,-17.62,-278.89
1849	103	1849:102	A	G	.	PASS	NS=76;AF=0.066	GT:DP:AD:GQ:GL	0/0:33:33,0:40:-0.00,-10.95,-161.40	0/0:57:57,0:40:-0.00,-18.18,-277.81	0/0:66:66,0:40:0.00,-20.89,-321.46	0/1:21:18,3:40:-7.21,-0.00,-81.31	0/0:38:38,0:40:-0.00,-12.46,-185.66	0/0:42:42,0:40:-0.00,-13.66,-205.06	./.	0/1:59:32,27:40:-112.18,-0.00,-137.77	./.	0/0:75:75,0:40:-0.00,-23.60,-365.12	0/0:60:60,0:40:-0.00,-19.08,-292.36	./.	./.	./.	0/0:35:35,0:40:-0.00,-11.56,-171.10	0/0:62:62,0:40:0.00,-19.68,-302.06	0/1:63:42,21:40:-81.87,-0.00,-185.07	0/0:45:45,0:40:-0.00,-14.57,-219.61	0/0:59:58,1:40:-0.00,-13.93,-277.81	0/0:39:39,0:40:-0.00,-12.76,-190.51	0/1:92:55,37:40:-150.75,0.00,-239.40	0/0:41:41,0:40:-0.00,-13.36,-200.21	0/0:57:57,0:40:-0.00,-18.18,-277.81	0/0:68:68,0:40:-0.00,-21.49,-331.16	0/0:50:50,0:40:-0.00,-16.07,-243.86	0/0:80:80,0:40:0.00,-25.10,-389.37	0/0:53:53,0:40:-0.00,-16.97,-258.41	0/0:43:43,0:40:-0.00,-13.96,-209.91	1/1:25:0,25:40:-119.91,-7.20,-0.00	0/0:54:54,0:40:-0.00,-17.28,-263.26	0/0:28:28,0:40:-0.00,-9.45,-137.15	0/0:38:38,0:40:-0.00,-12.46,-185.66	0/0:64:64,0:40:0.00,-20.29,-311.76	0/0:71:71,0:40:0.00,-22.39,-345.71	0/0:70:70,0:40:0.00,-22.09,-340.86	0/0:50:50,0:40:-0.00,-16.07,-243.86	0/0:40:40,0:40:-0.00,-13.06,-195.36	0/0:65:65,0:40:0.00,-20.59,-316.61	./.	1/1:114:1,113:40:-541.89,-29.14,-0.00	0/0:104:104,0:40:-0.00,-32.33,-505.77
1853	41	77 days, 5:40:00	C	A	.	PASS	NS=79;AF=0.063	GT:DP:AD:GQ:GL	0/0:32:32,0:40:-0.00,-10.56,-155.46	0/0:49:49,0:40:-0.00,-15.68,-237.27	0/0:115:115,0:40:0.00,-35.55,-554.89	0/0:32:32,0:40:-0.00,-10.56,-155.46	0/0:16:16,0:40:-0.00,-5.74,-78.46	0/0:39:39,0:40:-0.00,-12.67,-189.15	0/0:10:10,0:40:-0.00,-3.94,-49.59	0/0:140:140,0:40:0.00,-43.07,-675.20	0/0:64:64,0:40:0.00,-20.19,-309.46	./.	0/0:96:96,0:40:0.00,-29.83,-463.45	0/0:60:60,0:40:0.00,-18.99,-290.21	0/0:44:44,0:40:-0.00,-14.17,-213.21	0/0:62:62,0:40:-0.00,-19.59,-299.83	0/0:39:39,0:40:-0.00,-12.67,-189.15	0/0:35:35,0:40:-0.00,-11.46,-169.90	0/0:26:26,0:40:-0.00,-8.75,-126.59	0/0:37:37,0:40:-0.00,-12.07,-179.52	0/1:37:16,21:40:-88.99,0.00,-66.40	0/1:30:20,10:40:-38.16,0.00,-87.75	0/0:41:41,0:40:-0.00,-13.27,-198.77	0/0:43:43,0:40:-0.00,-13.87,-208.40	0/0:47:47,0:40:-0.00,-15.08,-227.65	0/0:77:77,0:40:-0.00,-24.11,-372.02	0/0:31:31,0:40:-0.00,-10.26,-150.65	0/0:27:27,0:40:-0.00,-9.06,-131.40	0/0:42:42,0:40:-0.00,-13.57,-203.59	0/0:29:29,0:40:-0.00,-9.66,-141.02	0/0:29:29,0:40:-0.00,-9.66,-141.02	0/0:43:43,0:40:-0.00,-13.87,-208.40	0/0:22:22,0:40:-0.00,-7.55,-107.34	0/0:103:103,0:40:-0.00,-31.93,-497.14	0/0:45:45,0:40:-0.00,-14.47,-218.02	0/0:15:15,0:40:-0.00,-5.44,-73.65	0/0:29:29,0:40:-0.00,-9.66,-141.02	0/0:38:38,0:40:-0.00,-12.37,-184.34	0/0:39:39,0:40:-0.00,-12.67,-189.15	0/0:48:48,0:40:-0.00,-15.38,-232.46	./.	0/0:37:37,0:40:-0.00,-12.07,-179.52	0/1:45:24,21:40:-86.59,0.00,-102.49
1863	70	1863:69	C	T	.	PASS	NS=81;AF=0.228	GT:DP:AD:GQ:GL	0/1:25:15,10:40:-23.94,0.00,-40.70	1/1:38:0,38:40:-120.06,-10.94,-0.00	1/1:51:0,51:40:-161.43,-14.85,-0.00	0/0:15:15,0:40:-0.00,-4.87,-48.58	0/0:27:27,0:40:-0.00,-8.48,-86.77	0/1:36:14,22:40:-58.82,0.00,-34.21	0/1:54:27,27:40:-69.31,0.00,-70.16	0/1:41:21,20:40:-50.95,0.00,-54.98	0/0:76:75,1:40:0.00,-20.04,-236.32	0/0:46:46,0:40:-0.00,-14.20,-147.23	0/0:74:74,0:40:0.00,-22.62,-236.32	0/1:30:14,15:40:-38.65,0.00,-36.32	./.	0/1:82:49,33:40:-79.98,0.00,-131.75	0/0:48:48,0:40:-0.00,-14.80,-153.59	0/0:45:45,0:40:-0.00,-13.90,-144.04	0/0:64:64,0:40:-0.00,-19.61,-204.50	0/0:122:122,0:40:0.00,-37.05,-389.06	0/0:33:33,0:40:-0.00,-10.29,-105.86	0/1:37:28,9:40:-17.15,0.00,-78.46	0/0:54:54,0:40:0.00,-16.60,-172.68	./.	0/0:33:33,0:40:-0.00,-10.29,-105.86	0/0:50:50,0:40:-0.00,-15.40,-159.95	./.	1/1:22:1,21:36:-62.79,-2.94,-0.00	0/0:74:74,0:40:0.00,-22.62,-236.32	0/1:67:22,45:40:-122.68,0.00,-50.35	0/1:29:14,15:40:-38.65,0.00,-36.32	0/0:42:42,0:40:-0.00,-12.99,-134.50	0/0:46:46,0:40:-0.00,-14.20,-147.23	0/0:55:55,0:40:-0.00,-16.90,-175.86	0/0:57:56,0:40:0.00,-17.20,-179.05	0/0:48:48,0:40:-0.00,-14.80,-153.59	0/0:78:78,0:40:-0.00,-23.82,-249.05	./.	0/1:68:28,40:40:-106.47,0.00,-69.14	1/1:76:0,76:40:-240.98,-22.37,0.00	./.	0/1:97:37,60:40:-161.39,0.00,-89.05	0/1:78:35,43:40:-113.01,0.00,-88.40
1864	67	1864:66	G	C	.	PASS	NS=79;AF=0.291	GT:DP:AD:GQ:GL	0/0:36:36,0:40:-0.00,-10.74,-145.36	0/0:51:51,0:40:-0.00,-15.25,-205.54	./.	0/0:21:21,0:40:-0.00,-6.22,-85.18	0/0:36:36,0:40:-0.00,-10.74,-145.36	0/0:51:50,1:40:-0.00,-11.24,-197.52	./.	0/0:158:158,0:40:0.00,-47.46,-634.82	0/1:142:88,54:40:-174.00,0.00,-311.34	0/0:112:112,0:40:0.00,-33.61,-450.27	0/0:94:94,0:40:0.00,-28.20,-378.06	./.	0/0:61:61,0:40:-0.00,-18.26,-245.66	0/1:182:158,24:40:-41.60,0.00,-580.14	0/0:72:72,0:40:0.00,-21.58,-289.79	0/1:109:77,32:40:-95.67,0.00,-277.14	./.	0/0:90:90,0:40:0.00,-26.99,-362.01	0/0:72:72,0:40:0.00,-21.58,-289.79	0/1:65:42,23:40:-72.81,0.00,-149.97	0/1:160:96,64:40:-208.70,0.00,-338.02	0/0:44:44,0:40:-0.00,-13.15,-177.46	0/0:82:82,0:40:0.00,-24.59,-329.91	0/0:63:63,0:40:-0.00,-18.87,-253.68	./.	0/1:55:35,20:40:-63.78,0.00,-124.89	0/0:112:112,0:40:0.00,-33.61,-450.27	0/1:112:72,40:40:-126.86,0.00,-256.18	0/1:44:31,13:40:-39.01,0.00,-112.15	0/1:51:37,14:40:-40.91,0.00,-134.12	0/1:61:49,12:40:-29.88,0.00,-179.25	0/0:65:65,0:40:0.00,-19.47,-261.71	0/0:91:91,0:40:-0.00,-27.29,-366.02	0/1:121:79,42:40:-132.18,0.00,-281.55	0/0:86:86,0:40:0.00,-25.79,-345.96	0/1:65:48,17:40:-48.73,0.00,-174.04	0/1:106:63,43:40:-140.71,0.00,-221.88	0/1:87:56,31:40:-98.28,0.00,-199.51	1/1:21:0,21:40:-83.32,-5.29,-0.00	0/1:177:102,75:40:-247.72,0.00,-356.97	0/1:133:92,41:40:-124.55,0.00,-330.10
1874	103	1874:102	C	A	.	PASS	NS=74;AF=0.493	GT:DP:AD:GQ:GL	1/1:16:0,16:40:-73.01,-4.54,-0.00	0/1:12:6,6:40:-24.02,0.00,-24.07	0/1:51:25,26:40:-103.61,0.00,-99.09	1/1:10:0,10:34:-45.62,-2.73,-0.00	1/1:20:0,20:40:-91.28,-5.74,-0.00	0/1:12:9,3:40:-10.32,-0.00,-37.77	1/1:47:1,46:40:-205.44,-9.30,-0.00	./.	./.	./.	0/0:6:6,0:21:-0.01,-1.58,-27.46	0/1:19:12,7:40:-26.48,0.00,-49.36	./.	./.	0/0:14:14,0:40:-0.00,-3.98,-63.98	0/0:18:18,0:40:-0.00,-5.19,-82.24	0/0:26:26,0:40:-0.00,-7.59,-118.77	0/1:55:22,33:40:-134.37,0.00,-84.18	0/0:28:28,0:40:-0.00,-8.20,-127.90	0/0:36:36,0:40:-0.00,-10.60,-164.43	0/0:57:57,0:40:0.00,-16.92,-260.33	0/1:28:7,21:40:-87.70,0.00,-23.82	1/1:33:0,33:40:-150.64,-9.65,-0.00	1/1:20:0,20:40:-91.28,-5.74,-0.00	0/1:21:12,9:40:-35.01,0.00,-48.75	0/1:32:18,14:40:-54.53,0.00,-72.84	1/1:46:0,46:40:-210.00,-13.57,-0.00	1/1:7:0,7:24:-31.92,-1.83,-0.01	0/0:24:23,1:30:-0.00,-2.43,-100.51	0/1:15:8,7:40:-27.68,0.00,-32.30	0/1:16:2,14:40:-59.35,-0.00,-4.60	0/1:20:11,9:40:-35.31,0.00,-44.49	1/1:33:0,33:40:-150.64,-9.65,-0.00	0/1:26:13,13:40:-51.77,0.00,-51.82	0/0:45:45,0:40:-0.00,-13.31,-205.53	0/1:26:4,22:40:-92.87,-0.00,-10.72	1/1:19:0,19:40:-86.71,-5.44,-0.00	0/1:15:9,6:40:-23.12,0.00,-36.86	0/1:25:20,5:40:-15.54,0.00,-84.08	0/1:35:26,9:40:-30.79,0.00,-108.47	0/1:18:13,5:40:-17.65,0.00,-54.22
1875	96	1875:95	C	T	.	PASS	NS=74;AF=0.385	GT:DP:AD:GQ:GL	0/1:24:8,16:40:-69.57,0.00,-31.51	0/0:32:32,0:40:-0.00,-9.62,-153.88	0/1:65:28,37:40:-157.99,0.00,-115.13	0/0:25:25,0:40:-0.00,-7.51,-120.29	0/1:29:9,20:40:-87.26,0.00,-34.80	1/1:24:0,24:40:-114.84,-6.88,-0.00	0/0:10:10,0:36:-0.00,-2.99,-48.31	./.	./.	0/1:70:42,28:40:-113.30,0.00,-180.81	./.	0/1:104:56,48:40:-199.04,0.00,-237.75	./.	./.	1/1:31:0,31:40:-148.43,-8.99,-0.00	1/1:68:0,68:40:-325.97,-20.13,0.00	0/0:44:44,0:40:-0.00,-13.23,-211.46	1/1:20:0,20:40:-95.64,-5.68,-0.00	1/1:35:0,35:40:-167.62,-10.19,-0.00	0/1:39:21,18:40:-74.65,0.00,-89.37	0/1:98:60,38:40:-152.86,0.00,-258.75	0/0:32:32,0:40:-0.00,-9.62,-153.88	0/0:47:47,0:40:-0.00,-14.13,-225.86	0/0:30:30,0:40:-0.00,-9.01,-144.28	0/0:44:44,0:40:-0.00,-13.23,-211.46	0/0:37:37,0:40:-0.00,-11.12,-177.87	1/1:83:0,83:40:-397.95,-24.64,0.00	0/0:86:86,0:40:-0.00,-25.87,-413.00	0/1:30:6,24:40:-106.15,0.00,-20.10	0/0:23:23,0:40:-0.00,-6.91,-110.69	0/1:42:25,17:40:-68.95,0.00,-107.66	0/0:40:40,0:40:-0.00,-12.03,-192.27	0/1:65:39,26:40:-105.21,0.00,-167.92	1/1:60:0,60:40:-287.58,-17.72,0.00	0/1:94:52,42:40:-173.26,0.00,-221.57	0/0:58:58,0:40:0.00,-17.44,-278.64	0/0:62:62,0:40:0.00,-18.65,-297.83	0/1:64:35,29:40:-119.91,0.00,-149.02	1/1:7:0,7:23:-33.27,-1.77,-0.01	0/0:104:104,0:40:0.00,-31.29,-499.37	0/1:79:47,32:40:-129.79,0.00,-202.09
1880	52	78 days, 8:51:00	C	T	.	PASS	NS=81;AF=0.296	GT:DP:AD:GQ:GL	0/0:27:27,0:40:-0.00,-8.27,-134.87	0/1:31:2,29:16:-134.69,-0.03,-1.18	0/0:94:93,1:40:0.00,-23.46,-457.92	0/1:26:10,16:40:-71.56,0.00,-42.41	0/1:26:16,10:40:-41.74,0.00,-72.23	0/1:39:20,19:40:-82.55,0.00,-88.20	0/0:208:208,0:40:0.00,-62.75,-1034.45	1/1:62:0,62:40:-307.47,-18.13,0.00	0/0:108:108,0:40:0.00,-32.65,-537.44	./.	0/1:33:15,18:40:-79.39,0.00,-65.15	0/0:134:134,0:40:0.00,-40.48,-666.66	0/1:79:28,51:40:-229.55,0.00,-115.92	0/1:76:70,6:40:-6.80,-0.00,-325.56	0/1:77:47,30:40:-125.78,0.00,-210.95	0/0:64:64,0:40:0.00,-19.40,-318.76	0/0:43:43,0:40:-0.00,-13.08,-214.39	0/1:58:14,44:40:-201.08,0.00,-52.66	0/0:60:60,0:40:-0.00,-18.20,-298.88	0/1:57:30,27:40:-116.89,0.00,-132.48	0/0:139:139,0:40:0.00,-41.98,-691.51	./.	0/0:83:83,0:40:0.00,-25.12,-413.19	0/0:14:14,0:40:-0.00,-4.35,-70.26	0/0:55:55,0:40:0.00,-16.69,-274.03	0/0:125:124,1:40:0.00,-32.80,-611.99	0/0:103:103,0:40:0.00,-31.14,-512.59	0/0:109:109,0:40:0.00,-32.95,-542.41	1/1:16:0,16:40:-78.85,-4.28,-0.00	0/1:57:20,37:40:-166.60,0.00,-82.78	0/0:34:34,0:40:-0.00,-10.37,-169.66	0/0:42:42,0:40:-0.00,-12.78,-209.42	0/1:132:75,57:40:-243.42,0.00,-333.56	0/0:138:138,0:40:0.00,-41.68,-686.54	0/1:163:75,88:40:-388.16,0.00,-324.22	1/1:16:0,16:40:-78.85,-4.28,-0.00	0/0:60:60,0:40:-0.00,-18.20,-298.88	0/1:71:34,37:40:-162.38,0.00,-148.15	0/1:50:23,27:40:-119.00,0.00,-99.80	0/0:94:94,0:40:0.00,-28.43,-467.86	0/1:193:96,97:40:-423.86,0.00,-419.57
1882	21	78 days, 10:20:00	T	G	.	PASS	NS=79;AF=0.342	GT:DP:AD:GQ:GL	0/1:34:21,13:40:-52.96,0.00,-92.39	0/0:30:30,0:40:-0.00,-9.23,-146.70	0/1:94:31,63:40:-278.70,0.00,-123.09	0/0:48:48,0:40:-0.00,-14.65,-234.47	0/0:25:25,0:40:-0.00,-7.72,-122.32	1/1:42:0,42:40:-204.37,-12.42,-0.00	0/0:48:48,0:40:-0.00,-14.65,-234.47	1/1:124:0,124:40:-604.21,-37.10,0.00	1/1:126:0,126:40:-613.97,-37.70,0.00	./.	1/1:100:0,100:40:-487.19,-29.88,0.00	0/1:94:58,36:40:-147.05,0.00,-254.74	./.	./.	./.	0/0:39:39,0:40:-0.00,-11.94,-190.59	0/0:26:26,0:40:-0.00,-8.02,-127.20	1/1:13:0,13:40:-62.97,-3.69,-0.00	1/1:38:0,38:40:-184.87,-11.21,-0.00	0/0:39:39,0:40:-0.00,-11.94,-190.59	0/0:101:101,0:40:0.00,-30.60,-492.91	0/0:43:43,0:40:-0.00,-13.14,-210.09	0/1:56:30,26:40:-109.72,0.00,-129.65	0/1:51:28,23:40:-96.60,0.00,-121.40	0/0:37:37,0:40:-0.00,-11.33,-180.84	0/0:38:38,0:40:-0.00,-11.64,-185.71	0/0:71:71,0:40:0.00,-21.57,-346.62	0/0:60:60,0:40:0.00,-18.26,-292.99	0/1:13:8,5:40:-20.27,0.00,-35.32	0/1:54:29,25:40:-105.45,0.00,-125.38	0/0:31:31,0:40:-0.00,-9.53,-151.58	0/0:41:41,0:40:-0.00,-12.54,-200.34	0/0:42:42,0:40:-0.00,-12.84,-205.22	1/1:72:1,71:40:-340.91,-16.57,0.00	0/0:91:91,0:40:0.00,-27.59,-444.15	0/1:37:12,25:40:-110.57,0.00,-47.60	0/1:23:9,14:40:-61.14,0.00,-37.19	1/1:43:0,43:40:-209.25,-12.72,-0.00	1/1:25:0,25:40:-121.48,-7.30,-0.00	0/0:79:78,1:40:0.00,-19.10,-375.88	0/0:97:97,0:40:0.00,-29.40,-473.40
1904	40	79 days, 8:39:00	G	T	.	PASS	NS=75;AF=0.060	GT:DP:AD:GQ:GL	0/0:24:24,0:40:-0.00,-8.27,-116.41	0/0:42:42,0:40:-0.00,-13.69,-202.70	0/0:73:73,0:40:0.00,-23.02,-351.31	0/0:41:41,0:40:-0.00,-13.39,-197.90	1/1:11:0,11:37:-51.39,-3.01,-0.00	0/0:23:23,0:40:-0.00,-7.97,-111.61	0/0:10:10,0:40:-0.00,-4.06,-49.29	./.	0/0:80:80,0:40:-0.00,-25.13,-384.87	./.	./.	./.	./.	0/0:171:170,1:40:0.00,-47.73,-811.54	0/0:53:53,0:40:0.00,-17.00,-255.43	0/0:80:80,0:40:-0.00,-25.13,-384.87	0/0:12:12,0:40:-0.00,-4.66,-58.88	0/0:58:58,0:40:0.00,-18.51,-279.40	0/0:15:15,0:40:-0.00,-5.57,-73.26	0/0:44:44,0:40:-0.00,-14.29,-212.29	0/0:53:53,0:40:0.00,-17.00,-255.43	0/0:32:32,0:40:-0.00,-10.68,-154.76	0/0:46:45,1:40:-0.00,-10.10,-212.29	0/1:53:18,35:40:-150.79,0.00,-70.64	0/0:60:60,0:40:-0.00,-19.11,-288.99	0/1:43:22,21:40:-86.68,0.00,-92.82	0/0:53:53,0:40:0.00,-17.00,-255.43	0/1:75:46,29:40:-115.40,0.00,-198.25	0/0:40:40,0:40:-0.00,-13.09,-193.11	0/0:44:44,0:40:-0.00,-14.29,-212.29	0/0:45:45,0:40:-0.00,-14.60,-217.08	0/0:44:44,0:40:-0.00,-14.29,-212.29	0/0:71:71,0:40:0.00,-22.42,-341.73	0/0:70:70,0:40:0.00,-22.12,-336.93	0/0:40:40,0:40:-0.00,-13.09,-193.11	0/1:48:26,22:40:-89.97,-0.00,-110.49	0/0:65:65,0:40:0.00,-20.62,-312.96	0/0:53:53,0:40:0.00,-17.00,-255.43	./.	0/0:108:108,0:40:0.00,-33.56,-519.11	0/0:66:66,0:40:0.00,-20.92,-317.76
1905	63	1905:62	T	A	.	PASS	NS=79;AF=0.222	GT:DP:AD:GQ:GL	0/0:33:33,0:40:-0.00,-10.22,-157.83	0/1:48:17,31:40:-132.75,0.00,-66.97	0/0:51:50,1:40:-0.00,-10.88,-233.95	0/1:14:5,9:40:-38.31,0.00,-20.11	0/0:18:18,0:40:-0.00,-5.71,-86.47	0/0:18:18,0:40:-0.00,-5.71,-86.47	0/0:8:8,0:33:-0.00,-2.70,-38.89	1/1:92:0,92:40:-436.86,-27.15,0.00	0/0:34:34,0:40:-0.00,-10.52,-162.59	./.	./.	0/0:48:48,0:40:-0.00,-14.74,-229.19	0/1:38:18,20:40:-83.42,0.00,-74.74	0/0:152:152,0:40:-0.00,-46.04,-723.98	0/0:33:33,0:40:-0.00,-10.22,-157.83	0/0:87:87,0:40:0.00,-26.48,-414.74	0/0:55:55,0:40:0.00,-16.85,-262.49	0/1:53:20,33:40:-140.76,0.00,-79.74	0/0:39:39,0:40:-0.00,-12.03,-186.37	0/0:18:18,0:40:-0.00,-5.71,-86.47	0/0:49:49,0:40:-0.00,-15.04,-233.95	0/0:30:30,0:40:-0.00,-9.32,-143.56	0/0:51:51,0:40:-0.00,-15.64,-243.46	0/0:18:18,0:40:-0.00,-5.71,-86.47	0/0:24:24,0:40:-0.00,-7.51,-115.01	0/1:45:21,24:40:-100.35,0.00,-86.90	0/0:61:61,0:40:0.00,-18.65,-291.04	1/1:40:1,39:40:-179.96,-6.74,-0.00	1/1:7:0,7:21:-32.48,-1.58,-0.01	0/1:30:15,15:40:-62.04,0.00,-62.87	0/0:34:34,0:40:-0.00,-10.52,-162.59	0/0:31:31,0:40:-0.00,-9.62,-148.31	0/1:39:3,36:37:-159.24,-0.00,-3.07	0/0:21:21,0:40:-0.00,-6.61,-100.74	1/1:30:0,30:40:-141.90,-8.49,-0.00	0/1:42:24,18:40:-72.70,0.00,-102.08	0/0:53:53,0:40:0.00,-16.24,-252.98	0/1:30:17,13:40:-52.53,0.00,-72.39	0/0:11:11,0:40:-0.00,-3.60,-53.16	0/0:96:96,0:40:0.00,-29.19,-457.55	0/0:84:84,0:40:0.00,-25.58,-400.46
1909	30	79 days, 13:29:00	T	C	.	PASS	NS=84;AF=0.393	GT:DP:AD:GQ:GL	0/1:20:14,6:40:-14.05,-0.00,-41.20	0/1:32:13,19:40:-54.04,0.00,-34.23	0/0:28:28,0:40:-0.00,-8.48,-94.23	./.	0/0:13:13,0:40:-0.00,-3.97,-43.92	0/0:8:8,0:31:-0.00,-2.47,-27.15	0/0:31:31,0:40:-0.00,-9.39,-104.29	./.	./.	./.	./.	0/1:47:5,42:35:-126.66,-0.00,-2.89	./.	./.	1/1:52:0,52:40:-174.08,-15.38,-0.00	1/1:65:0,65:40:-217.68,-19.29,0.00	0/0:60:58,1:40:-0.00,-14.46,-191.49	0/1:43:18,25:40:-70.85,0.00,-47.69	0/0:37:37,0:40:-0.00,-11.19,-124.41	0/0:13:13,0:40:-0.00,-3.97,-43.92	1/1:75:0,75:40:-251.21,-22.30,0.00	0/1:11:2,9:40:-26.82,-0.00,-3.66	0/1:47:28,19:40:-49.52,0.00,-80.03	0/0:43:43,0:40:-0.00,-13.00,-144.53	1/1:16:0,16:40:-53.34,-4.55,-0.00	0/1:56:24,32:40:-90.41,0.00,-63.91	0/0:76:76,0:40:0.00,-22.92,-255.21	0/1:69:30,39:40:-109.98,0.00,-80.12	0/0:9:9,0:34:-0.00,-2.77,-30.51	0/1:25:11,14:40:-39.37,0.00,-29.63	0/1:24:5,19:40:-56.44,-0.00,-9.81	0/0:19:19,0:40:-0.00,-5.78,-64.04	1/1:35:0,35:40:-117.06,-10.27,-0.00	0/0:22:22,0:40:-0.00,-6.68,-74.10	0/1:23:5,18:40:-53.39,-0.00,-10.11	0/1:31:8,23:40:-67.75,0.00,-17.77	1/1:61:0,61:40:-204.26,-18.09,0.00	0/0:46:46,0:40:-0.00,-13.90,-154.60	0/0:57:56,1:40:-0.00,-13.85,-184.78	0/1:87:23,64:40:-188.41,0.00,-51.23	0/1:72:16,56:40:-166.09,0.00,-32.26
1910	45	79 days, 14:44:00	C	T	.	PASS	NS=79;AF=0.196	GT:DP:AD:GQ:GL	0/0:26:26,0:40:-0.00,-8.30,-124.96	0/0:18:18,0:40:-0.00,-5.89,-86.79	0/0:59:59,0:40:0.00,-18.24,-282.45	0/0:18:18,0:40:-0.00,-5.89,-86.79	0/0:10:10,0:40:-0.00,-3.49,-48.61	0/1:31:18,13:40:-52.23,0.00,-76.98	0/0:32:32,0:40:-0.00,-10.11,-153.60	1/1:42:0,42:40:-199.55,-12.23,-0.00	0/1:98:58,40:40:-160.92,0.00,-247.70	0/1:74:44,30:40:-120.42,0.00,-188.11	0/0:58:56,2:40:-0.00,-8.39,-258.59	0/0:52:52,0:40:0.00,-16.13,-249.04	1/1:84:0,84:40:-399.99,-24.88,0.00	./.	0/0:35:35,0:40:-0.00,-11.01,-167.92	0/0:47:47,0:40:-0.00,-14.62,-225.18	1/1:22:0,22:40:-104.11,-6.21,-0.00	0/0:38:38,0:40:-0.00,-11.92,-182.23	0/0:30:30,0:40:-0.00,-9.51,-144.05	0/0:24:24,0:40:-0.00,-7.70,-115.42	0/0:60:60,0:40:0.00,-18.54,-287.22	./.	0/1:46:28,18:40:-71.58,0.00,-120.19	0/1:27:14,13:40:-53.44,0.00,-59.09	0/0:18:18,0:40:-0.00,-5.89,-86.79	0/0:28:28,0:40:-0.00,-8.90,-134.51	0/1:43:29,14:40:-53.39,0.00,-125.86	0/0:42:42,0:40:-0.00,-13.12,-201.32	0/0:17:17,0:40:-0.00,-5.59,-82.01	0/0:30:30,0:40:-0.00,-9.51,-144.05	0/0:12:12,0:40:-0.00,-4.09,-58.15	0/1:19:9,10:40:-41.53,0.00,-37.64	0/0:53:53,0:40:0.00,-16.43,-253.82	0/1:42:20,22:40:-91.87,0.00,-83.21	0/0:52:52,0:40:0.00,-16.13,-249.04	0/0:21:21,0:40:-0.00,-6.80,-101.10	0/0:17:17,0:40:-0.00,-5.59,-82.01	0/1:43:22,21:40:-86.80,0.00,-92.46	0/1:12:9,3:40:-10.23,-0.00,-39.75	0/0:72:72,0:40:0.00,-22.15,-344.49	0/0:73:73,0:40:0.00,-22.45,-349.26
1935	43	80 days, 15:42:00	G	A	.	PASS	NS=80;AF=0.300	GT:DP:AD:GQ:GL	0/0:18:18,0:40:-0.00,-5.45,-87.43	0/1:47:19,28:40:-120.70,0.00,-78.07	0/1:44:12,32:40:-140.87,0.00,-45.25	0/0:23:23,0:40:-0.00,-6.95,-111.52	0/1:18:9,9:40:-37.91,0.00,-38.63	0/0:18:18,0:40:-0.00,-5.45,-87.43	./.	0/0:51:51,0:40:-0.00,-15.38,-246.40	0/0:71:71,0:40:0.00,-21.40,-342.74	0/1:98:64,34:40:-134.25,0.00,-279.49	./.	0/0:46:46,0:40:-0.00,-13.88,-222.31	./.	0/0:66:66,0:40:0.00,-19.90,-318.66	0/0:58:58,0:40:0.00,-17.49,-280.12	0/1:70:27,43:40:-186.04,0.00,-109.69	0/0:72:72,0:40:0.00,-21.70,-347.56	0/1:13:7,6:40:-24.96,0.00,-30.50	0/0:44:44,0:40:-0.00,-13.27,-212.68	0/0:30:30,0:40:-0.00,-9.06,-145.24	0/0:52:52,0:40:-0.00,-15.68,-251.22	0/0:38:38,0:40:-0.00,-11.47,-183.78	0/0:69:69,0:40:0.00,-20.80,-333.11	0/1:64:24,40:40:-173.39,0.00,-97.04	1/1:51:0,51:40:-244.95,-14.66,-0.00	0/0:35:35,0:40:-0.00,-10.57,-169.32	0/0:53:53,0:40:-0.00,-15.98,-256.03	0/0:50:50,0:40:-0.00,-15.08,-241.58	0/1:59:35,24:40:-97.82,0.00,-151.53	0/0:14:14,0:40:-0.00,-4.24,-68.16	0/1:42:20,22:40:-93.31,0.00,-84.39	1/1:54:0,54:40:-259.40,-15.56,0.00	0/1:57:22,35:40:-151.41,0.00,-89.51	0/1:57:24,33:40:-141.78,0.00,-99.15	0/1:54:40,14:40:-51.16,0.00,-177.12	0/0:47:47,0:40:-0.00,-14.18,-227.13	0/1:106:66,40:40:-160.75,0.00,-286.72	0/0:61:61,0:40:0.00,-18.39,-294.57	0/0:27:27,0:40:-0.00,-8.16,-130.79	0/1:76:42,34:40:-140.88,0.00,-180.14	0/0:85:85,0:40:0.00,-25.62,-410.18
1936	94	1936:93	C	A	.	PASS	NS=86;AF=0.099	GT:DP:AD:GQ:GL	0/0:14:14,0:40:-0.00,-4.90,-69.73	0/0:29:28,1:40:-0.00,-4.53,-133.15	0/0:21:21,0:40:-0.00,-7.01,-103.88	0/0:25:25,0:40:-0.00,-8.21,-123.40	1/1:9:0,9:25:-42.48,-1.97,-0.00	0/1:24:12,12:40:-50.63,0.00,-52.07	0/0:12:12,0:40:-0.00,-4.30,-59.97	0/0:108:108,0:40:-0.00,-33.19,-528.31	0/1:99:59,40:40:-164.66,0.00,-258.78	0/0:33:33,0:40:-0.00,-10.62,-162.42	0/0:88:88,0:40:-0.00,-27.17,-430.74	0/0:72:72,0:40:-0.00,-22.36,-352.69	0/0:110:110,0:40:0.00,-33.80,-538.07	0/0:116:116,0:40:0.00,-35.60,-567.34	0/0:38:38,0:40:-0.00,-12.12,-186.82	1/1:63:1,62:40:-296.16,-13.34,-0.00	0/0:34:34,0:40:-0.00,-10.92,-167.30	0/1:41:16,25:40:-108.94,0.00,-66.46	0/0:22:21,1:30:-0.00,-2.43,-99.00	0/0:49:49,0:40:-0.00,-15.43,-240.48	0/0:83:83,0:40:-0.00,-25.67,-406.35	0/0:32:32,0:40:-0.00,-10.32,-157.54	0/1:49:30,19:40:-77.26,0.00,-132.35	0/0:38:38,0:40:-0.00,-12.12,-186.82	0/0:25:25,0:40:-0.00,-8.21,-123.40	0/0:66:66,0:40:0.00,-20.55,-323.41	0/0:80:80,0:40:0.00,-24.77,-391.71	0/0:66:66,0:40:0.00,-20.55,-323.41	0/0:25:25,0:40:-0.00,-8.21,-123.40	0/1:19:17,2:40:-3.35,-0.00,-77.96	0/0:14:14,0:40:-0.00,-4.90,-69.73	0/0:18:18,0:40:-0.00,-6.10,-89.25	0/1:58:35,23:40:-94.06,0.00,-154.04	0/0:55:55,0:40:0.00,-17.24,-269.75	0/0:73:73,0:40:0.00,-22.66,-357.56	0/0:32:32,0:40:-0.00,-10.32,-157.54	0/0:67:65,2:40:-0.00,-11.10,-308.78	0/0:31:31,0:40:-0.00,-10.02,-152.67	./.	0/1:111:57,54:40:-229.34,0.00,-245.41	0/0:72:72,0:40:-0.00,-22.36,-352.69
1964	20	81 days, 20:19:00	C	G	.	PASS	NS=75;AF=0.233	GT:DP:AD:GQ:GL	0/1:32:14,18:40:-78.36,0.00,-59.57	0/1:46:29,17:40:-69.24,0.00,-128.95	0/1:115:53,62:40:-269.23,0.00,-225.91	0/0:20:20,0:40:-0.00,-6.33,-98.95	0/0:50:49,1:40:-0.00,-10.46,-236.31	0/1:28:15,13:40:-55.04,0.00,-65.68	0/1:14:4,10:40:-44.53,0.00,-15.93	./.	./.	./.	./.	./.	./.	./.	0/1:64:37,27:40:-112.88,0.00,-162.77	0/0:77:77,0:40:0.00,-23.49,-378.58	1/1:83:0,83:40:-406.34,-24.46,0.00	0/0:103:103,0:40:-0.00,-31.32,-506.13	0/0:50:50,0:40:-0.00,-15.36,-246.13	0/0:28:28,0:40:-0.00,-8.74,-138.20	0/0:124:124,0:40:0.00,-37.64,-609.15	0/0:57:57,0:40:0.00,-17.47,-280.47	0/0:65:65,0:40:-0.00,-19.88,-319.71	0/0:96:96,0:40:-0.00,-29.21,-471.79	1/1:60:0,60:40:-293.51,-17.54,0.00	1/1:80:1,79:40:-381.81,-18.65,0.00	0/1:65:24,41:40:-181.26,0.00,-98.70	0/0:102:102,0:40:0.00,-31.02,-501.23	0/1:64:28,36:40:-157.03,0.00,-118.62	0/0:41:41,0:40:-0.00,-12.65,-201.97	0/1:80:63,17:40:-59.01,0.00,-285.51	0/1:57:36,21:40:-85.55,0.00,-159.98	0/1:70:22,48:40:-214.10,0.00,-87.38	0/0:97:96,1:40:0.00,-24.60,-466.89	0/0:105:105,0:40:-0.00,-31.92,-515.94	0/1:111:52,59:40:-255.72,0.00,-222.21	0/0:75:75,0:40:0.00,-22.89,-368.77	0/0:97:97,0:40:0.00,-29.51,-476.70	0/0:42:42,0:40:-0.00,-12.95,-206.88	0/0:97:96,1:40:0.00,-24.60,-466.89	0/1:123:79,44:40:-178.52,0.00,-351.06
1985	15	82 days, 17:14:00	G	A	.	PASS	NS=82;AF=0.091	GT:DP:AD:GQ:GL	0/0:35:35,0:40:-0.00,-11.37,-132.75	0/1:55:37,18:40:-50.29,0.00,-122.87	0/1:58:19,39:40:-128.35,0.00,-54.29	0/0:15:15,0:40:-0.00,-5.35,-57.54	0/0:53:53,0:40:0.00,-16.79,-200.43	1/1:36:0,36:40:-134.22,-10.53,-0.00	0/0:36:36,0:40:-0.00,-11.67,-136.51	./.	0/0:196:196,0:40:-0.00,-59.83,-738.13	./.	./.	0/0:72:72,0:40:0.00,-22.51,-271.87	./.	./.	0/0:62:62,0:40:0.00,-19.50,-234.27	0/0:192:192,0:40:0.00,-58.62,-723.09	0/0:142:142,0:40:0.00,-43.58,-535.08	0/0:230:230,0:40:0.00,-70.06,-865.97	0/0:29:29,0:40:-0.00,-9.57,-110.18	0/0:100:100,0:40:0.00,-30.94,-377.15	0/0:122:122,0:40:0.00,-37.56,-459.88	0/0:107:106,1:40:0.00,-29.28,-395.95	0/0:97:97,0:40:0.00,-30.03,-365.87	0/0:194:194,0:40:0.00,-59.23,-730.61	0/0:73:73,0:40:0.00,-22.81,-275.63	0/0:28:28,0:40:-0.00,-9.27,-106.42	0/0:109:109,0:40:-0.00,-33.64,-411.00	0/0:106:106,0:40:-0.00,-32.74,-399.71	0/0:59:59,0:40:-0.00,-18.60,-222.99	0/0:37:37,0:40:-0.00,-11.98,-140.27	0/0:142:142,0:40:0.00,-43.58,-535.08	0/0:73:73,0:40:0.00,-22.81,-275.63	0/0:33:33,0:40:-0.00,-10.77,-125.23	0/0:42:42,0:40:-0.00,-13.48,-159.07	0/0:112:112,0:40:0.00,-34.55,-422.28	1/1:42:0,42:40:-156.78,-12.34,-0.00	0/1:163:82,81:40:-254.67,0.00,-259.58	0/0:67:67,0:40:0.00,-21.00,-253.07	0/0:20:20,0:40:-0.00,-6.86,-76.34	0/0:142:142,0:40:0.00,-43.58,-535.08	0/0:121:121,0:40:-0.00,-37.26,-456.12
1996	105	1996:104	G	A	.	PASS	NS=86;AF=0.186	GT:DP:AD:GQ:GL	0/1:21:9,12:40:-48.47,0.00,-35.65	0/0:14:14,0:40:-0.00,-4.63,-65.39	1/1:21:0,21:40:-95.62,-5.75,-0.00	0/0:12:12,0:40:-0.00,-4.03,-56.19	0/1:18:7,11:40:-44.77,0.00,-27.36	0/0:15:15,0:40:-0.00,-4.93,-69.99	0/1:51:24,27:40:-108.45,0.00,-95.63	0/1:48:23,25:40:-100.15,0.00,-91.93	0/0:32:32,0:40:-0.00,-10.05,-148.20	0/0:31:31,0:40:-0.00,-9.75,-143.60	0/0:20:20,0:40:-0.00,-6.44,-93.00	0/0:32:32,0:40:-0.00,-10.05,-148.20	0/0:46:46,0:40:-0.00,-14.26,-212.61	0/0:22:22,0:40:-0.00,-7.04,-102.20	0/1:26:17,9:40:-33.16,0.00,-70.95	0/0:35:35,0:40:-0.00,-10.95,-162.01	0/0:36:36,0:40:-0.00,-11.25,-166.61	0/1:37:18,19:40:-75.86,0.00,-72.24	0/0:25:25,0:40:-0.00,-7.94,-116.00	0/1:22:6,16:40:-66.57,0.00,-21.55	0/1:17:4,13:40:-54.27,-0.00,-13.86	0/0:14:14,0:40:-0.00,-4.63,-65.39	0/0:21:21,0:40:-0.00,-6.74,-97.60	0/0:40:40,0:40:-0.00,-12.46,-185.01	0/1:25:12,13:40:-51.87,0.00,-48.25	0/0:25:25,0:40:-0.00,-7.94,-116.00	0/0:33:33,0:40:-0.00,-10.35,-152.80	0/0:35:35,0:40:-0.00,-10.95,-162.01	0/0:23:23,0:40:-0.00,-7.34,-106.80	0/1:18:11,7:40:-26.37,0.00,-45.76	0/0:28:28,0:40:-0.00,-8.84,-129.80	0/0:17:17,0:40:-0.00,-5.53,-79.20	0/0:28:28,0:40:-0.00,-8.84,-129.80	0/0:14:14,0:40:-0.00,-4.63,-65.39	0/1:24:10,14:40:-56.77,0.00,-39.35	0/1:29:7,22:40:-92.07,0.00,-24.05	0/0:6:6,0:28:-0.00,-2.22,-28.59	0/0:25:25,0:40:-0.00,-7.94,-116.00	0/0:13:13,0:40:-0.00,-4.33,-60.79	0/0:35:35,0:40:-0.00,-10.95,-162.01	0/0:39:39,0:40:-0.00,-12.16,-180.41
1997	98	1997:97	A	G	.	PASS	NS=77;AF=0.240	GT:DP:AD:GQ:GL	0/0:17:17,0:40:-0.00,-5.44,-79.45	1/1:22:0,22:40:-101.00,-6.15,-0.00	0/0:43:43,0:40:-0.00,-13.27,-199.75	0/0:13:13,0:40:-0.00,-4.23,-60.94	0/0:17:17,0:40:-0.00,-5.44,-79.45	./.	./.	0/0:50:48,2:40:-0.00,-6.12,-213.63	./.	./.	./.	0/0:38:38,0:40:-0.00,-11.76,-176.61	./.	./.	0/0:33:33,0:40:-0.00,-10.25,-153.48	0/1:36:26,10:40:-35.11,0.00,-109.93	1/1:30:0,30:40:-138.02,-8.56,-0.00	0/0:31:31,0:40:-0.00,-9.65,-144.22	1/1:17:0,17:40:-77.87,-4.65,-0.00	0/0:23:23,0:40:-0.00,-7.24,-107.21	0/0:45:45,0:40:-0.00,-13.87,-209.00	0/1:34:15,19:40:-77.36,0.00,-59.64	0/0:26:26,0:40:-0.00,-8.15,-121.09	0/0:34:34,0:40:-0.00,-10.56,-158.11	0/1:26:8,18:40:-75.14,0.00,-29.66	0/0:20:20,0:40:-0.00,-6.34,-93.33	0/0:14:14,0:40:-0.00,-4.54,-65.57	0/1:54:18,36:40:-149.99,0.00,-67.50	0/0:22:22,0:40:-0.00,-6.94,-102.58	0/0:15:15,0:40:-0.00,-4.84,-70.19	0/0:23:23,0:40:-0.00,-7.24,-107.21	0/1:16:9,7:40:-27.25,0.00,-37.29	0/0:23:23,0:40:-0.00,-7.24,-107.21	0/0:27:27,0:40:-0.00,-8.45,-125.72	0/0:25:24,1:39:-0.00,-3.22,-107.21	0/0:38:38,0:40:-0.00,-11.76,-176.61	1/1:28:0,28:40:-128.76,-7.96,-0.00	0/0:32:32,0:40:-0.00,-9.95,-148.85	0/0:7:7,0:30:-0.00,-2.43,-33.18	0/0:50:50,0:40:-0.00,-15.37,-232.14	0/0:60:60,0:40:-0.00,-18.38,-278.41
1999	35	83 days, 7:34:00	G	A	.	PASS	NS=76;AF=0.053	GT:DP:AD:GQ:GL	0/0:20:20,0:40:-0.00,-6.92,-94.51	0/0:16:16,0:40:-0.00,-5.72,-76.00	0/0:39:39,0:40:-0.00,-12.64,-182.44	0/0:11:11,0:40:-0.00,-4.21,-52.86	0/0:24:24,0:40:-0.00,-8.13,-113.02	0/0:23:23,0:40:-0.00,-7.83,-108.39	0/0:17:17,0:40:-0.00,-6.02,-80.62	./.	./.	./.	0/0:41:41,0:40:-0.00,-13.24,-191.70	./.	0/0:60:60,0:40:0.00,-18.96,-279.63	./.	0/0:42:42,0:40:-0.00,-13.54,-196.32	0/0:44:44,0:40:-0.00,-14.15,-205.58	0/0:20:20,0:40:-0.00,-6.92,-94.51	0/0:81:81,0:40:0.00,-25.28,-376.81	0/0:30:30,0:40:-0.00,-9.93,-140.79	0/0:10:10,0:40:-0.00,-3.91,-48.23	0/0:31:31,0:40:-0.00,-10.23,-145.42	0/1:19:13,6:40:-21.15,0.00,-55.49	0/0:18:17,1:22:-0.01,-1.70,-76.00	0/0:32:32,0:40:-0.00,-10.53,-150.04	0/1:11:8,3:40:-9.67,-0.00,-34.76	0/0:16:16,0:40:-0.00,-5.72,-76.00	0/0:23:23,0:40:-0.00,-7.83,-108.39	0/1:20:18,2:29:-2.34,-0.00,-78.33	0/0:34:34,0:40:-0.00,-11.14,-159.30	0/0:24:24,0:40:-0.00,-8.13,-113.02	0/0:25:25,0:40:-0.00,-8.43,-117.65	0/0:20:20,0:40:-0.00,-6.92,-94.51	0/0:42:42,0:40:-0.00,-13.54,-196.32	0/0:15:15,0:40:-0.00,-5.42,-71.37	0/0:13:13,0:40:-0.00,-4.82,-62.11	0/0:22:22,0:40:-0.00,-7.52,-103.76	0/0:39:39,0:40:-0.00,-12.64,-182.44	0/0:36:36,0:40:-0.00,-11.74,-168.56	0/0:21:21,0:40:-0.00,-7.22,-99.14	0/0:45:45,0:40:-0.00,-14.45,-210.21	0/0:47:47,0:40:-0.00,-15.05,-219.46
2001	49	83 days, 9:48:00	A	G	.	PASS	NS=79;AF=0.063	GT:DP:AD:GQ:GL	0/1:34:13,21:40:-69.90,0.00,-40.33	0/0:17:17,0:40:-0.00,-6.15,-67.05	0/0:134:134,0:40:0.00,-41.36,-519.24	0/0:42:42,0:40:-0.00,-13.67,-163.67	0/1:45:18,27:40:-89.78,0.00,-56.34	0/0:40:40,0:40:-0.00,-13.07,-155.94	0/0:13:13,0:40:-0.00,-4.94,-51.59	0/0:96:96,0:40:-0.00,-29.92,-372.37	0/0:66:66,0:40:0.00,-20.89,-256.43	0/0:50:50,0:40:-0.00,-16.08,-194.59	0/0:92:92,0:40:0.00,-28.72,-356.92	0/0:104:104,0:40:0.00,-32.33,-403.29	0/0:184:184,0:40:0.00,-56.41,-712.48	1/1:112:0,112:40:-431.52,-33.39,0.00	0/0:41:41,0:40:-0.00,-13.37,-159.81	0/0:71:71,0:40:0.00,-22.40,-275.75	0/0:31:31,0:40:-0.00,-10.36,-121.16	0/0:40:40,0:40:-0.00,-13.07,-155.94	0/0:41:41,0:40:-0.00,-13.37,-159.81	0/0:47:47,0:40:-0.00,-15.18,-183.00	0/0:109:109,0:40:-0.00,-33.84,-422.62	0/1:40:18,22:40:-71.96,0.00,-57.84	0/0:74:74,0:40:0.00,-23.30,-287.35	0/0:32:32,0:40:-0.00,-10.66,-125.02	0/0:45:45,0:40:-0.00,-14.57,-175.27	0/0:48:48,0:40:-0.00,-15.48,-186.86	0/0:63:63,0:40:0.00,-19.99,-244.83	0/0:75:75,0:40:0.00,-23.60,-291.21	0/0:33:33,0:40:-0.00,-10.96,-128.89	0/0:30:30,0:40:-0.00,-10.06,-117.29	0/0:34:34,0:40:-0.00,-11.26,-132.75	1/1:42:0,42:40:-160.98,-12.32,-0.00	0/0:86:86,0:40:-0.00,-26.91,-333.73	0/0:82:82,0:40:0.00,-25.71,-318.27	0/0:114:113,0:40:0.00,-35.04,-438.08	0/0:37:37,0:40:-0.00,-12.17,-144.35	0/1:40:32,8:40:-17.85,0.00,-111.95	0/0:82:82,0:40:0.00,-25.71,-318.27	./.	0/0:118:118,0:40:0.00,-36.54,-457.40	0/0:78:78,0:40:0.00,-24.51,-302.81
2003	95	2003:94	A	G	.	PASS	NS=74;AF=0.115	GT:DP:AD:GQ:GL	0/0:27:27,0:40:-0.00,-8.71,-128.16	0/0:36:36,0:40:-0.00,-11.42,-170.41	0/0:55:55,0:40:0.00,-17.14,-259.61	0/0:12:12,0:40:-0.00,-4.20,-57.75	0/0:34:34,0:40:-0.00,-10.82,-161.02	0/0:29:29,0:40:-0.00,-9.32,-137.55	0/0:88:88,0:40:0.00,-27.08,-414.52	./.	./.	./.	./.	./.	./.	./.	0/0:33:33,0:40:-0.00,-10.52,-156.33	0/0:27:27,0:40:-0.00,-8.71,-128.16	0/1:71:38,33:40:-132.96,0.00,-157.84	0/0:90:90,0:40:0.00,-27.68,-423.91	0/0:29:29,0:40:-0.00,-9.32,-137.55	0/0:15:15,0:40:-0.00,-5.10,-71.83	./.	0/0:30:30,0:40:-0.00,-9.62,-142.25	0/0:22:22,0:40:-0.00,-7.21,-104.69	0/0:51:51,0:40:-0.00,-15.94,-240.83	0/0:25:25,0:40:-0.00,-8.11,-118.77	0/0:26:26,0:40:-0.00,-8.41,-123.47	0/0:26:26,0:40:-0.00,-8.41,-123.47	0/0:9:9,0:40:-0.00,-3.30,-43.66	0/1:53:17,36:40:-152.46,0.00,-64.68	0/0:28:28,0:40:-0.00,-9.02,-132.86	0/0:36:36,0:40:-0.00,-11.42,-170.41	0/0:47:47,0:40:-0.00,-14.73,-222.05	0/0:18:18,0:40:-0.00,-6.01,-85.91	0/0:22:22,0:40:-0.00,-7.21,-104.69	0/0:32:32,0:40:-0.00,-10.22,-151.64	0/0:40:40,0:40:-0.00,-12.63,-189.19	0/0:24:24,0:40:-0.00,-7.81,-114.08	0/0:52:52,0:40:0.00,-16.24,-245.52	0/0:242:242,0:40:0.00,-73.43,-1137.46	0/1:36:25,11:40:-40.21,0.00,-107.35	0/0:20:20,0:40:-0.00,-6.61,-95.30
2006	104	2006:103	A	T	.	PASS	NS=74;AF=0.162	GT:DP:AD:GQ:GL	0/1:32:16,16:40:-45.46,0.00,-46.53	0/0:12:12,0:40:-0.00,-4.07,-42.73	0/0:23:23,0:40:-0.00,-7.38,-80.92	0/0:21:21,0:40:-0.00,-6.78,-73.98	0/0:31:31,0:40:-0.00,-9.79,-108.70	0/0:29:29,0:40:-0.00,-9.18,-101.75	./.	0/0:102:102,0:40:0.00,-31.15,-355.20	./.	0/1:65:36,29:40:-80.67,0.00,-106.04	0/0:66:66,0:40:0.00,-20.32,-230.21	0/0:50:50,0:40:-0.00,-15.50,-174.66	./.	0/1:98:48,50:40:-143.65,0.00,-137.77	0/0:34:34,0:40:-0.00,-10.69,-119.11	0/0:9:9,0:38:-0.00,-3.17,-32.32	0/0:67:67,0:40:-0.00,-20.62,-233.68	./.	0/0:50:50,0:40:-0.00,-15.50,-174.66	0/0:47:47,0:40:-0.00,-14.60,-164.25	0/0:124:124,0:40:0.00,-37.77,-431.58	0/1:46:20,26:40:-75.97,0.00,-56.21	0/0:88:87,1:40:0.00,-23.47,-299.65	0/1:44:16,28:40:-83.51,0.00,-42.92	0/0:63:63,0:40:0.00,-19.42,-219.80	./.	0/1:45:5,40:40:-124.87,-0.00,-4.43	0/0:96:96,0:40:0.00,-29.34,-334.37	0/1:50:23,27:40:-78.24,0.00,-65.42	0/0:44:44,0:40:-0.00,-13.70,-153.83	0/1:46:13,33:40:-100.27,0.00,-31.90	0/0:36:36,0:40:-0.00,-11.29,-126.06	0/0:96:96,0:40:0.00,-29.34,-334.37	0/1:84:31,53:40:-158.27,0.00,-82.96	0/1:124:57,66:40:-191.67,0.00,-161.50	1/1:40:0,40:40:-137.80,-11.42,-0.00	0/0:39:39,0:40:-0.00,-12.19,-136.47	0/0:46:46,0:40:-0.00,-14.30,-160.77	./.	0/0:51:51,0:40:-0.00,-15.80,-178.13	0/0:90:89,1:40:0.00,-24.07,-306.59
2009	13	83 days, 17:12:00	G	A	.	PASS	NS=74;AF=0.182	GT:DP:AD:GQ:GL	0/0:30:30,0:40:-0.00,-9.42,-149.32	0/0:57:57,0:40:0.00,-17.55,-282.68	0/0:25:25,0:40:-0.00,-7.92,-124.62	0/0:30:30,0:40:-0.00,-9.42,-149.32	0/1:24:17,7:40:-26.96,0.00,-77.49	0/0:17:17,0:40:-0.00,-5.51,-85.10	0/1:32:10,22:40:-98.64,0.00,-40.50	./.	./.	./.	./.	./.	./.	./.	0/0:58:58,0:40:-0.00,-17.85,-287.62	0/0:158:158,0:40:0.00,-47.95,-781.55	0/0:107:107,0:40:0.00,-32.60,-529.64	1/1:101:0,101:40:-497.74,-29.66,0.00	0/1:51:28,23:40:-97.86,0.00,-123.69	./.	0/1:158:77,81:40:-352.13,0.00,-333.51	0/0:58:58,0:40:-0.00,-17.85,-287.62	0/0:96:96,0:40:0.00,-29.29,-475.31	0/0:101:101,0:40:0.00,-30.80,-500.01	0/0:59:58,1:40:-0.00,-13.21,-282.68	0/0:73:73,0:40:-0.00,-22.37,-361.71	0/1:105:50,55:40:-239.66,0.00,-216.10	0/1:101:46,55:40:-240.87,0.00,-197.55	0/0:32:32,0:40:-0.00,-10.03,-159.19	0/1:34:14,20:40:-88.16,0.00,-59.66	./.	0/1:35:19,16:40:-68.10,0.00,-84.05	0/0:55:55,0:40:0.00,-16.95,-272.80	0/0:88:86,2:40:0.00,-17.00,-416.04	0/0:68:68,0:40:0.00,-20.86,-337.01	0/1:66:31,35:40:-152.62,0.00,-133.99	0/0:141:141,0:40:-0.00,-42.84,-697.58	0/0:102:102,0:40:0.00,-31.10,-504.95	0/0:63:63,0:40:0.00,-19.36,-312.31	0/0:127:127,0:40:0.00,-38.62,-628.43	0/0:104:103,1:40:0.00,-26.76,-504.95
2015	88	2015:87	T	A	.	PASS	NS=75;AF=0.107	GT:DP:AD:GQ:GL	0/1:25:12,13:40:-35.96,0.00,-33.86	0/0:50:49,1:40:-0.00,-12.33,-164.37	0/0:75:75,0:40:0.00,-23.25,-256.10	0/1:33:19,14:40:-36.95,0.00,-55.24	0/0:38:38,0:40:-0.00,-12.12,-130.40	0/0:33:33,0:40:-0.00,-10.61,-113.41	0/0:15:15,0:40:-0.00,-5.20,-52.26	./.	./.	./.	./.	./.	./.	./.	0/1:52:34,18:40:-44.82,0.00,-100.48	0/0:51:49,1:40:-0.00,-12.33,-164.37	0/1:38:22,16:40:-42.24,0.00,-63.92	0/1:60:18,42:40:-123.95,0.00,-43.72	0/0:28:28,0:40:-0.00,-9.11,-96.43	1/1:7:0,7:20:-22.49,-1.50,-0.01	0/1:48:21,27:40:-76.60,0.00,-57.52	0/0:60:60,0:40:0.00,-18.74,-205.14	0/0:50:50,0:40:-0.00,-15.73,-171.17	0/1:63:46,17:40:-38.11,0.00,-137.94	0/0:40:40,0:40:-0.00,-12.72,-137.19	0/1:36:22,14:40:-36.05,0.00,-64.53	0/1:30:18,12:40:-31.06,0.00,-52.74	0/0:20:20,0:40:-0.00,-6.70,-69.25	0/0:28:28,0:40:-0.00,-9.11,-96.43	0/0:35:35,0:40:-0.00,-11.22,-120.21	0/0:69:69,0:40:-0.00,-21.44,-235.71	0/0:45:45,0:40:-0.00,-14.22,-154.18	0/0:41:41,0:40:-0.00,-13.02,-140.59	0/0:34:34,0:40:-0.00,-10.91,-116.81	0/1:24:10,14:40:-39.66,0.00,-27.37	0/0:56:56,0:40:0.00,-17.53,-191.55	0/0:61:61,0:40:0.00,-19.04,-208.54	0/0:70:70,0:40:0.00,-21.75,-239.11	0/0:59:57,1:40:-0.00,-14.74,-191.55	0/0:41:41,0:40:-0.00,-13.02,-140.59	0/0:39:39,0:40:-0.00,-12.42,-133.80
2017	104	2017:103	A	T	.	PASS	NS=86;AF=0.099	GT:DP:AD:GQ:GL	0/1:18:8,10:40:-42.07,0.00,-33.46	0/0:33:33,0:40:-0.00,-10.89,-160.95	0/0:32:32,0:40:-0.00,-10.59,-156.11	0/0:17:17,0:40:-0.00,-6.08,-83.44	0/0:23:23,0:40:-0.00,-7.88,-112.51	0/0:31:31,0:40:-0.00,-10.29,-151.27	0/0:7:7,0:37:-0.00,-3.07,-35.00	0/0:23:23,0:40:-0.00,-7.88,-112.51	0/0:54:54,0:40:-0.00,-17.21,-262.69	0/0:36:36,0:40:-0.00,-11.80,-175.49	0/0:40:40,0:40:-0.00,-13.00,-194.87	0/0:46:46,0:40:-0.00,-14.81,-223.93	0/0:51:51,0:40:0.00,-16.31,-248.16	0/0:60:60,0:40:0.00,-19.02,-291.76	0/0:24:24,0:40:-0.00,-8.18,-117.35	0/0:83:83,0:40:-0.00,-25.94,-403.18	0/0:46:46,0:40:-0.00,-14.81,-223.93	0/0:74:74,0:40:0.00,-23.23,-359.58	0/1:38:14,24:40:-103.87,0.00,-56.51	0/0:45:45,0:40:-0.00,-14.50,-219.09	0/0:121:121,0:40:0.00,-37.38,-587.28	0/0:26:26,0:40:-0.00,-8.79,-127.04	0/0:89:89,0:40:-0.00,-27.75,-432.25	0/0:41:41,0:40:-0.00,-13.30,-199.71	0/0:41:41,0:40:-0.00,-13.30,-199.71	0/0:55:55,0:40:-0.00,-17.51,-267.54	0/1:63:20,43:40:-188.39,0.00,-78.05	0/0:62:62,0:40:0.00,-19.62,-301.45	0/0:58:58,0:40:0.00,-18.42,-282.07	0/0:28:28,0:40:-0.00,-9.39,-136.73	0/0:24:24,0:40:-0.00,-8.18,-117.35	0/0:34:34,0:40:-0.00,-11.19,-165.80	0/0:71:71,0:40:0.00,-22.33,-345.05	0/1:75:45,30:40:-121.80,0.00,-195.55	0/0:51:51,0:40:0.00,-16.31,-248.16	0/0:14:14,0:40:-0.00,-5.17,-68.91	0/0:27:27,0:40:-0.00,-9.09,-131.89	0/0:35:35,0:40:-0.00,-11.49,-170.64	0/0:93:93,0:40:0.00,-28.95,-451.63	0/0:37:37,0:40:-0.00,-12.10,-180.33	0/0:103:103,0:40:0.00,-31.96,-500.08
2027	62	2027:61	G	A	.	PASS	NS=75;AF=0.113	GT:DP:AD:GQ:GL	0/0:12:12,0:40:-0.00,-4.24,-46.07	0/0:19:19,0:40:-0.00,-6.35,-72.12	0/1:55:48,7:40:-8.86,-0.00,-162.84	0/0:12:12,0:40:-0.00,-4.24,-46.07	0/1:22:15,7:40:-18.79,0.00,-49.98	0/1:14:8,6:40:-17.48,0.00,-26.34	0/0:7:7,0:34:-0.00,-2.74,-27.47	0/0:102:100,2:40:0.00,-23.89,-366.06	0/0:158:158,0:40:0.00,-48.18,-589.30	./.	0/1:86:76,10:40:-10.70,-0.00,-257.69	0/0:70:70,0:40:-0.00,-21.70,-261.88	./.	0/0:114:112,2:40:0.00,-27.50,-410.71	1/1:10:0,10:28:-35.79,-2.22,-0.00	0/0:43:43,0:40:-0.00,-13.57,-161.42	./.	0/0:24:24,0:40:-0.00,-7.85,-90.72	0/1:17:15,2:22:-1.70,-0.01,-51.50	0/1:26:17,9:40:-25.03,0.00,-56.22	0/0:87:87,0:40:-0.00,-26.81,-325.13	0/0:32:32,0:40:-0.00,-10.26,-120.49	0/0:61:61,0:40:-0.00,-18.99,-228.39	0/1:16:13,3:40:-5.72,-0.00,-44.35	0/0:34:34,0:40:-0.00,-10.86,-127.93	0/0:73:73,0:40:0.00,-22.60,-273.04	0/0:60:60,0:40:0.00,-18.69,-224.67	0/0:36:36,0:40:-0.00,-11.47,-135.37	0/0:19:19,0:40:-0.00,-6.35,-72.12	0/0:11:11,0:40:-0.00,-3.94,-42.35	0/1:28:18,10:40:-28.15,0.00,-59.34	0/0:32:32,0:40:-0.00,-10.26,-120.49	0/0:61:61,0:40:-0.00,-18.99,-228.39	0/0:52:49,3:40:-0.00,-5.12,-172.58	0/0:62:62,0:40:0.00,-19.29,-232.11	0/0:54:54,0:40:-0.00,-16.88,-202.34	0/0:69:69,0:40:-0.00,-21.40,-258.15	0/0:41:41,0:40:-0.00,-12.97,-153.97	0/0:10:10,0:40:-0.00,-3.64,-38.63	0/0:71:71,0:40:-0.00,-22.00,-265.60	0/1:65:48,17:40:-43.06,0.00,-159.83
2051	42	85 days, 11:41:00	C	A	.	PASS	NS=74;AF=0.378	GT:DP:AD:GQ:GL	0/1:13:6,7:40:-27.97,0.00,-23.72	./.	0/1:60:27,33:40:-132.84,0.00,-105.70	./.	0/0:10:10,0:38:-0.00,-3.17,-46.10	0/1:9:7,2:40:-6.29,-0.00,-29.50	0/0:22:22,0:40:-0.00,-6.78,-101.03	0/0:124:124,0:40:-0.00,-37.49,-567.93	0/0:48:48,0:40:-0.00,-14.61,-220.05	0/0:98:98,0:40:-0.00,-29.66,-448.92	./.	0/0:11:11,0:40:-0.00,-3.47,-50.68	./.	./.	1/1:22:0,22:40:-100.38,-6.46,-0.00	0/1:20:7,13:40:-53.33,0.00,-26.19	0/1:20:8,12:40:-48.75,0.00,-30.77	0/1:83:35,48:40:-194.57,0.00,-135.39	0/1:26:13,13:40:-51.52,0.00,-51.85	1/1:16:0,16:40:-72.91,-4.65,-0.00	./.	0/0:25:25,0:40:-0.00,-7.69,-114.76	0/0:41:41,0:40:-0.00,-12.50,-188.00	0/1:40:22,18:40:-70.19,0.00,-88.83	0/0:18:18,0:40:-0.00,-5.58,-82.72	1/1:20:0,20:40:-91.22,-5.85,-0.00	1/1:14:0,14:40:-63.76,-4.05,-0.00	1/1:11:0,11:38:-50.03,-3.14,-0.00	0/0:18:18,0:40:-0.00,-5.58,-82.72	0/1:19:6,13:40:-53.63,0.00,-21.91	0/0:20:20,0:40:-0.00,-6.18,-91.88	0/0:15:15,0:40:-0.00,-4.68,-68.99	0/0:26:26,0:40:-0.00,-7.99,-119.34	1/1:26:0,26:40:-118.69,-7.66,-0.00	0/0:10:10,0:38:-0.00,-3.17,-46.10	./.	0/0:29:29,0:40:-0.00,-8.89,-133.07	0/0:29:29,0:40:-0.00,-8.89,-133.07	0/0:41:41,0:40:-0.00,-12.50,-188.00	0/1:40:22,18:40:-70.19,0.00,-88.83	1/1:31:0,31:40:-141.57,-9.17,-0.00
2070	98	2070:97	A	C	.	PASS	NS=75;AF=0.247	GT:DP:AD:GQ:GL	0/1:30:22,8:40:-19.62,0.00,-71.03	0/0:55:55,0:40:0.00,-16.76,-199.30	0/1:61:45,16:40:-39.14,0.00,-144.66	0/0:27:27,0:40:-0.00,-8.34,-98.31	0/0:44:44,0:40:-0.00,-13.45,-159.62	0/0:12:12,0:40:-0.00,-3.82,-44.20	0/0:122:122,0:40:0.00,-36.92,-440.96	./.	./.	./.	./.	./.	./.	./.	0/0:63:63,0:40:0.00,-19.17,-228.15	0/1:91:38,53:40:-163.57,0.00,-110.39	0/1:62:22,40:40:-125.41,0.00,-61.40	1/1:41:0,41:40:-146.96,-11.63,-0.00	0/1:36:8,28:40:-89.95,0.00,-18.73	0/1:83:41,42:40:-126.30,0.00,-123.61	0/1:86:12,74:40:-240.82,0.00,-18.11	0/0:74:74,0:40:0.00,-22.48,-267.83	0/1:85:30,55:40:-172.59,0.00,-83.34	0/1:122:84,38:40:-100.14,0.00,-266.98	0/0:39:38,1:40:-0.00,-8.34,-134.37	0/0:25:25,0:40:-0.00,-7.73,-91.09	./.	0/0:34:34,0:40:-0.00,-10.44,-123.55	0/0:85:85,0:40:0.00,-25.79,-307.51	1/1:35:0,35:40:-125.32,-9.82,-0.00	0/1:85:59,26:40:-67.99,0.00,-187.94	0/1:45:25,20:40:-58.39,0.00,-77.34	0/1:80:27,53:40:-166.88,0.00,-74.02	1/1:113:0,111:40:-399.44,-32.69,0.00	0/1:77:13,64:40:-207.46,0.00,-24.43	0/0:40:40,0:40:-0.00,-12.25,-145.20	0/1:81:12,69:40:-224.29,0.00,-19.62	0/0:99:99,0:40:-0.00,-30.00,-358.00	0/0:92:92,0:40:-0.00,-27.90,-332.75	0/0:101:101,0:40:0.00,-30.60,-365.22	0/0:30:30,0:40:-0.00,-9.24,-109.13
2083	70	2083:69	G	A	.	PASS	NS=77;AF=0.078	GT:DP:AD:GQ:GL	0/0:17:17,0:40:-0.00,-5.96,-61.41	0/0:15:15,0:40:-0.00,-5.36,-54.34	0/0:46:46,0:40:-0.00,-14.69,-163.90	0/0:15:15,0:40:-0.00,-5.36,-54.34	0/0:33:33,0:40:-0.00,-10.78,-117.95	0/0:9:9,0:40:-0.00,-3.56,-33.13	0/0:10:10,0:40:-0.00,-3.86,-36.67	0/0:88:88,0:40:0.00,-27.33,-312.33	0/0:28:28,0:40:-0.00,-9.27,-100.28	0/0:62:62,0:40:0.00,-19.50,-220.44	0/0:48:48,0:40:-0.00,-15.29,-170.97	0/0:58:58,0:40:-0.00,-18.30,-206.31	0/0:33:33,0:40:-0.00,-10.78,-117.95	0/0:100:100,0:40:0.00,-30.94,-354.74	0/0:29:29,0:40:-0.00,-9.57,-103.82	0/0:16:16,0:40:-0.00,-5.66,-57.87	1/1:32:0,32:40:-111.77,-9.15,-0.00	0/0:17:17,0:40:-0.00,-5.96,-61.41	0/0:16:16,0:40:-0.00,-5.66,-57.87	0/0:16:16,0:40:-0.00,-5.66,-57.87	0/0:33:32,0:40:-0.00,-10.48,-114.42	0/0:24:24,0:40:-0.00,-8.07,-86.15	0/0:33:33,0:40:-0.00,-10.78,-117.95	0/0:29:29,0:40:-0.00,-9.57,-103.82	0/0:8:8,0:39:-0.00,-3.26,-29.60	0/0:15:15,0:40:-0.00,-5.36,-54.34	0/1:14:8,6:40:-16.14,0.00,-24.54	0/0:21:21,0:40:-0.00,-7.17,-75.54	0/1:22:10,12:40:-34.94,0.00,-29.20	0/0:9:9,0:40:-0.00,-3.56,-33.13	0/0:19:19,0:40:-0.00,-6.57,-68.48	0/0:13:13,0:40:-0.00,-4.76,-47.27	0/0:12:12,0:40:-0.00,-4.46,-43.74	0/1:27:15,12:40:-33.44,0.00,-45.37	0/0:11:11,0:40:-0.00,-4.16,-40.20	0/0:20:20,0:40:-0.00,-6.87,-72.01	0/0:20:20,0:40:-0.00,-6.87,-72.01	0/0:40:40,0:40:-0.00,-12.88,-142.69	0/0:15:15,0:40:-0.00,-5.36,-54.34	0/0:34:34,0:40:-0.00,-11.08,-121.49	0/0:16:16,0:40:-0.00,-5.66,-57.87
2084	43	86 days, 20:42:00	G	A	.	PASS	NS=74;AF=0.257	GT:DP:AD:GQ:GL	./.	0/0:39:39,0:40:-0.00,-12.19,-185.96	0/1:78:37,41:40:-170.95,0.00,-152.53	0/0:23:22,1:32:-0.00,-2.62,-100.41	1/1:22:0,22:40:-103.98,-6.48,-0.00	0/0:25:25,0:40:-0.00,-7.97,-119.42	1/1:12:0,12:40:-56.45,-3.47,-0.00	0/0:148:148,0:40:-0.00,-45.00,-704.05	./.	./.	./.	0/0:52:52,0:40:0.00,-16.10,-247.75	./.	./.	0/1:33:20,13:40:-51.41,0.00,-85.27	0/0:37:37,0:40:-0.00,-11.58,-176.46	0/0:55:55,0:40:0.00,-17.00,-262.01	0/1:148:91,57:40:-225.93,0.00,-388.13	0/1:37:26,11:40:-40.70,0.00,-112.59	0/0:28:28,0:40:-0.00,-8.88,-133.68	0/1:24:11,13:40:-54.12,0.00,-45.21	0/0:33:33,0:40:-0.00,-10.38,-157.45	0/0:27:27,0:40:-0.00,-8.57,-128.93	1/1:51:0,51:40:-241.82,-15.21,-0.00	0/0:28:28,0:40:-0.00,-8.88,-133.68	0/0:38:38,0:40:-0.00,-11.89,-181.21	0/0:35:35,0:40:-0.00,-10.98,-166.95	0/1:36:22,14:40:-55.26,0.00,-93.88	0/0:48:48,0:40:-0.00,-14.90,-228.74	0/0:22:22,0:40:-0.00,-7.07,-105.16	0/0:17:17,0:40:-0.00,-5.56,-81.40	0/0:63:63,0:40:0.00,-19.41,-300.04	0/0:15:15,0:40:-0.00,-4.96,-71.89	0/0:19:19,0:40:-0.00,-6.17,-90.90	1/1:10:0,10:35:-46.94,-2.86,-0.00	1/1:31:0,31:40:-146.75,-9.19,-0.00	0/0:36:36,0:40:-0.00,-11.28,-171.70	0/1:87:45,42:40:-173.00,0.00,-187.85	1/1:12:0,12:40:-56.45,-3.47,-0.00	0/0:91:91,0:40:0.00,-27.84,-433.13	1/1:15:0,15:40:-70.70,-4.37,-0.00
2096	41	87 days, 8:40:00	G	T	.	PASS	NS=84;AF=0.054	GT:DP:AD:GQ:GL	0/0:37:37,0:40:-0.00,-11.96,-186.19	0/0:40:40,0:40:-0.00,-12.86,-201.13	0/1:78:39,39:40:-169.91,0.00,-171.85	0/0:13:13,0:40:-0.00,-4.74,-66.68	0/0:19:19,0:40:-0.00,-6.54,-96.55	0/0:20:20,0:40:-0.00,-6.84,-101.53	0/0:84:84,0:40:-0.00,-26.11,-420.24	0/0:70:70,0:40:-0.00,-21.90,-350.52	0/1:192:108,84:40:-359.68,0.00,-481.13	./.	./.	0/0:122:122,0:40:-0.00,-37.55,-609.47	./.	0/0:59:59,0:40:0.00,-18.58,-295.74	0/0:52:52,0:40:0.00,-16.48,-260.88	0/0:45:45,0:40:-0.00,-14.37,-226.03	0/0:57:57,0:40:0.00,-17.98,-285.78	0/0:47:47,0:40:-0.00,-14.97,-235.99	0/0:57:57,0:40:0.00,-17.98,-285.78	0/0:42:42,0:40:-0.00,-13.47,-211.09	0/0:53:53,0:40:0.00,-16.78,-265.86	0/0:54:54,0:40:0.00,-17.08,-270.84	./.	./.	0/0:56:56,0:40:-0.00,-17.68,-280.80	0/0:67:67,0:40:-0.00,-20.99,-335.58	0/1:34:15,19:40:-83.56,-0.00,-65.58	0/0:78:78,0:40:0.00,-24.30,-390.36	0/0:14:14,0:40:-0.00,-5.04,-71.66	0/0:48:48,0:40:-0.00,-15.27,-240.97	0/0:51:51,0:40:-0.00,-16.18,-255.91	0/0:39:39,0:40:-0.00,-12.56,-196.15	0/0:75:75,0:40:-0.00,-23.40,-375.42	0/0:58:58,0:40:0.00,-18.28,-290.76	0/0:64:64,0:40:-0.00,-20.09,-320.64	0/0:50:50,0:40:-0.00,-15.87,-250.93	./.	0/0:92:92,0:40:0.00,-28.52,-460.07	0/0:73:73,0:40:-0.00,-22.80,-365.46	0/0:86:86,0:40:-0.00,-26.71,-430.20	0/1:94:39,55:40:-244.77,0.00,-167.03
2109	12	87 days, 21:11:00	T	C	.	PASS	NS=78;AF=0.372	GT:DP:AD:GQ:GL	1/1:26:0,26:40:-86.18,-7.62,-0.00	0/1:11:9,2:39:-3.20,-0.00,-26.84	0/1:64:23,41:40:-117.04,0.00,-57.49	0/0:25:25,0:40:-0.00,-7.67,-83.54	0/0:22:22,0:40:-0.00,-6.77,-73.56	0/0:18:18,0:40:-0.00,-5.56,-60.25	0/0:11:11,0:40:-0.00,-3.46,-36.95	0/1:76:44,32:40:-83.48,0.00,-123.76	./.	0/1:40:18,20:40:-54.98,0.00,-48.67	./.	0/1:30:18,12:40:-30.76,0.00,-51.08	./.	./.	0/0:24:24,0:40:-0.00,-7.37,-80.22	0/1:27:15,12:40:-31.66,0.00,-42.00	0/0:56:56,0:40:0.00,-16.99,-186.71	1/1:50:0,50:40:-166.05,-14.84,-0.00	1/1:19:0,19:40:-62.88,-5.52,-0.00	0/1:18:8,10:40:-27.72,0.00,-21.41	0/0:38:38,0:40:-0.00,-11.58,-126.81	0/0:26:26,0:40:-0.00,-7.97,-86.87	1/1:31:0,31:40:-102.82,-9.13,-0.00	0/0:35:35,0:40:-0.00,-10.68,-116.82	0/0:13:13,0:40:-0.00,-4.06,-43.61	0/0:33:33,0:40:-0.00,-10.07,-110.17	0/0:37:37,0:40:-0.00,-11.28,-123.48	1/1:13:0,13:40:-42.92,-3.71,-0.00	0/0:39:38,1:40:-0.00,-8.55,-123.48	./.	0/0:25:25,0:40:-0.00,-7.67,-83.54	0/1:20:17,3:40:-3.82,-0.00,-50.76	0/0:48:48,0:40:-0.00,-14.59,-160.09	0/0:34:34,0:40:-0.00,-10.38,-113.50	0/1:23:15,8:40:-19.56,0.00,-43.20	0/0:27:27,0:40:-0.00,-8.27,-90.20	0/1:65:38,27:40:-70.15,0.00,-107.11	1/1:23:1,22:40:-69.54,-3.39,-0.00	1/1:17:0,17:40:-56.23,-4.91,-0.00	0/0:70:69,1:40:0.00,-17.88,-226.64	1/1:33:0,33:40:-109.47,-9.73,-0.00
2111	15	87 days, 23:14:00	G	T	.	PASS	NS=84;AF=0.060	GT:DP:AD:GQ:GL	0/0:19:19,0:40:-0.00,-6.67,-70.95	0/0:45:45,0:40:-0.00,-14.50,-165.79	0/0:76:76,0:40:0.00,-23.82,-278.86	./.	0/1:32:10,22:40:-69.66,0.00,-27.54	0/0:24:24,0:40:-0.00,-8.18,-89.19	0/1:62:46,16:40:-38.75,0.00,-149.83	0/0:98:98,0:40:-0.00,-30.44,-359.11	./.	./.	0/0:134:134,0:40:0.00,-41.28,-490.42	0/0:62:62,0:40:-0.00,-19.61,-227.80	./.	0/0:90:90,0:40:0.00,-28.04,-329.93	0/0:25:25,0:40:-0.00,-8.48,-92.84	0/1:100:33,67:40:-213.34,0.00,-90.97	0/0:76:76,0:40:0.00,-23.82,-278.86	0/0:127:127,0:40:-0.00,-39.17,-464.89	0/0:33:33,0:40:-0.00,-10.88,-122.02	0/0:28:28,0:40:-0.00,-9.38,-103.78	0/0:57:57,0:40:-0.00,-18.11,-209.56	0/0:58:58,0:40:0.00,-18.41,-213.21	0/1:69:26,43:40:-135.13,0.00,-74.77	0/0:61:61,0:40:-0.00,-19.31,-224.15	0/0:41:41,0:40:-0.00,-13.29,-151.20	0/0:26:26,0:40:-0.00,-8.78,-96.49	0/0:24:24,0:40:-0.00,-8.18,-89.19	0/0:31:31,0:40:-0.00,-10.28,-114.72	0/0:46:46,0:40:-0.00,-14.80,-169.44	0/0:24:24,0:40:-0.00,-8.18,-89.19	0/0:48:48,0:40:-0.00,-15.40,-176.73	0/0:43:43,0:40:-0.00,-13.89,-158.49	0/0:38:38,0:40:-0.00,-12.39,-140.26	0/0:60:60,0:40:-0.00,-19.01,-220.50	1/1:45:0,45:40:-162.49,-12.85,-0.00	0/0:62:62,0:40:-0.00,-19.61,-227.80	0/0:57:57,0:40:-0.00,-18.11,-209.56	0/0:86:86,0:40:0.00,-26.83,-315.34	0/0:142:142,0:40:-0.00,-43.69,-519.60	0/0:62:62,0:40:-0.00,-19.61,-227.80	0/0:55:55,0:40:0.00,-17.50,-202.26
2125	40	88 days, 13:39:00	C	T	.	PASS	NS=85;AF=0.082	GT:DP:AD:GQ:GL	0/0:20:20,0:40:-0.00,-6.84,-81.26	0/0:43:43,0:40:-0.00,-13.76,-173.04	0/0:30:30,0:40:-0.00,-9.85,-121.16	0/0:20:20,0:40:-0.00,-6.84,-81.26	0/0:23:23,0:40:-0.00,-7.74,-93.23	./.	0/1:149:100,49:40:-149.86,0.00,-354.82	0/0:106:106,0:40:-0.00,-32.72,-424.42	0/0:146:146,0:40:-0.00,-44.76,-584.04	0/0:38:38,0:40:-0.00,-12.26,-153.08	0/0:104:104,0:40:-0.00,-32.12,-416.44	0/0:66:66,0:40:-0.00,-20.68,-264.81	0/1:128:58,70:40:-239.97,0.00,-193.54	0/0:180:178,2:40:0.00,-47.02,-703.74	0/0:44:44,0:40:-0.00,-14.06,-177.03	0/0:105:105,0:40:-0.00,-32.42,-420.43	0/0:46:46,0:40:-0.00,-14.66,-185.01	0/0:56:55,0:40:0.00,-17.37,-220.92	0/0:72:72,0:40:0.00,-22.49,-288.75	0/0:57:57,0:40:0.00,-17.98,-228.90	0/0:108:108,0:40:-0.00,-33.33,-432.40	0/0:51:51,0:40:-0.00,-16.17,-204.96	0/0:44:44,0:40:-0.00,-14.06,-177.03	0/0:20:20,0:40:-0.00,-6.84,-81.26	0/0:24:24,0:40:-0.00,-8.04,-97.22	0/0:55:55,0:40:0.00,-17.37,-220.92	0/0:88:88,0:40:0.00,-27.31,-352.60	0/1:68:41,27:40:-86.45,0.00,-143.77	0/0:36:36,0:40:-0.00,-11.66,-145.10	0/0:40:40,0:40:-0.00,-12.86,-161.06	0/0:16:16,0:40:-0.00,-5.64,-65.30	0/0:37:37,0:40:-0.00,-11.96,-149.09	0/1:65:35,30:40:-99.33,0.00,-120.73	1/1:80:0,80:40:-317.77,-23.45,0.00	0/1:85:43,42:40:-141.19,0.00,-146.63	0/0:32:32,0:40:-0.00,-10.45,-129.14	0/0:64:64,0:40:0.00,-20.08,-256.83	0/0:31:31,0:40:-0.00,-10.15,-125.15	0/0:93:93,0:40:-0.00,-28.81,-372.55	0/0:145:145,0:40:0.00,-44.46,-580.05	0/0:121:121,0:40:-0.00,-37.24,-484.28
2129	23	88 days, 17:22:00	T	G	.	PASS	NS=80;AF=0.238	GT:DP:AD:GQ:GL	0/1:22:7,15:40:-48.87,0.00,-20.09	0/1:26:9,17:40:-55.08,0.00,-26.30	0/0:51:51,0:40:-0.00,-15.52,-190.15	0/0:25:25,0:40:-0.00,-7.70,-93.67	0/1:28:9,19:40:-61.90,0.00,-25.70	0/0:30:30,0:40:-0.00,-9.20,-112.23	0/0:29:29,0:40:-0.00,-8.90,-108.52	./.	./.	1/1:78:0,78:40:-288.53,-22.74,0.00	0/0:134:134,0:40:0.00,-40.50,-498.14	0/0:74:72,2:40:0.00,-15.02,-260.66	./.	0/0:18:18,0:40:-0.00,-5.59,-67.70	0/1:49:20,29:40:-92.69,0.00,-60.20	0/0:35:35,0:40:-0.00,-10.71,-130.78	0/0:51:51,0:40:-0.00,-15.52,-190.15	0/0:55:55,0:40:0.00,-16.73,-204.99	0/0:41:41,0:40:-0.00,-12.51,-153.04	0/1:27:14,13:40:-39.94,0.00,-44.56	0/1:70:38,32:40:-97.50,0.00,-120.67	0/0:28:28,0:40:-0.00,-8.60,-104.81	0/0:43:43,0:40:-0.00,-13.11,-160.47	0/1:72:30,42:40:-134.01,0.00,-90.39	0/1:54:17,37:40:-120.87,0.00,-47.56	1/1:27:0,27:40:-99.28,-7.39,-0.00	0/1:25:12,13:40:-40.54,0.00,-37.74	0/0:35:35,0:40:-0.00,-10.71,-130.78	0/1:41:13,28:40:-91.39,0.00,-36.63	./.	0/1:43:19,24:40:-75.94,0.00,-58.29	0/1:52:16,36:40:-117.76,0.00,-44.45	0/0:25:25,0:40:-0.00,-7.70,-93.67	0/1:54:27,27:40:-83.77,0.00,-84.67	0/1:55:28,27:40:-83.46,0.00,-88.08	0/1:50:23,27:40:-84.97,0.00,-71.03	./.	0/1:77:43,34:40:-102.82,0.00,-137.12	./.	0/1:77:36,41:40:-128.79,0.00,-111.15	0/0:41:41,0:40:-0.00,-12.51,-153.04
2141	60	89 days, 5:59:00	C	T	.	PASS	NS=86;AF=0.366	GT:DP:AD:GQ:GL	0/1:37:11,26:40:-73.37,0.00,-25.01	0/1:43:17,26:40:-71.56,0.00,-42.71	0/0:68:68,0:40:-0.00,-20.45,-221.36	0/0:19:18,1:31:-0.00,-2.46,-55.63	0/0:59:58,0:40:0.00,-17.44,-188.87	0/1:50:25,25:40:-66.21,0.00,-66.60	0/1:36:27,9:40:-18.42,0.00,-77.31	1/1:208:0,208:40:-675.53,-62.17,0.00	0/0:154:150,2:40:0.00,-39.21,-481.33	0/0:72:70,2:40:-0.00,-15.15,-221.36	1/1:148:0,148:40:-480.55,-44.12,0.00	0/0:108:108,0:40:0.00,-32.48,-351.35	0/1:122:58,64:40:-171.29,0.00,-152.18	1/1:212:0,212:40:-688.53,-63.37,0.00	0/1:71:44,27:40:-66.39,0.00,-122.02	0/0:180:180,0:40:0.00,-54.14,-585.32	0/1:85:40,45:40:-120.67,0.00,-104.81	0/1:110:55,55:40:-145.65,0.00,-146.04	0/1:45:20,25:40:-67.71,0.00,-51.85	0/0:14:14,0:40:-0.00,-4.20,-45.88	0/0:98:98,0:40:0.00,-29.47,-318.85	0/1:59:26,33:40:-89.50,0.00,-67.14	1/1:78:0,78:40:-253.08,-23.07,0.00	0/1:93:43,50:40:-134.51,0.00,-112.16	0/0:57:55,2:40:-0.00,-10.64,-172.62	0/1:46:14,32:40:-90.16,0.00,-32.05	0/1:84:53,31:40:-75.48,0.00,-147.36	./.	0/0:93:93,0:40:-0.00,-27.97,-302.60	0/1:36:19,17:40:-44.42,0.00,-51.31	0/0:107:107,0:40:0.00,-32.18,-348.10	1/1:30:0,30:40:-97.10,-8.63,-0.00	1/1:35:0,35:40:-113.35,-10.13,-0.00	./.	0/1:56:18,38:40:-106.65,0.00,-42.04	1/1:28:2,26:20:-77.61,-1.54,-0.01	0/0:134:134,0:40:0.00,-40.30,-435.84	0/1:104:60,44:40:-111.71,0.00,-164.09	0/1:92:51,41:40:-105.57,0.00,-138.45	1/1:89:0,89:40:-288.83,-26.37,0.00	0/0:56:55,0:40:0.00,-16.54,-179.12
2145	104	2145:103	C	G	.	PASS	NS=88;AF=0.187	GT:DP:AD:GQ:GL	0/1:16:7,9:40:-16.93,-0.00,-13.00	0/0:15:15,0:40:-0.00,-4.87,-37.82	0/0:34:34,0:40:-0.00,-10.57,-84.50	0/0:23:23,0:40:-0.00,-7.27,-57.48	0/0:16:16,0:40:-0.00,-5.17,-40.28	0/0:20:20,0:40:-0.00,-6.37,-50.11	0/0:96:96,0:40:0.00,-29.13,-236.80	0/0:69:69,0:40:0.00,-21.05,-170.48	0/0:36:36,0:40:-0.00,-11.16,-89.41	0/0:35:35,0:40:-0.00,-10.86,-86.96	0/0:26:26,0:40:-0.00,-8.17,-64.85	0/0:27:27,0:40:-0.00,-8.47,-67.30	0/1:41:13,28:40:-56.12,0.00,-20.25	0/0:33:33,0:40:-0.00,-10.27,-82.04	0/0:30:29,1:40:-0.00,-6.91,-69.76	0/1:40:17,23:40:-44.14,0.00,-30.38	0/0:41:41,0:40:-0.00,-12.66,-101.69	0/0:47:47,0:40:-0.00,-14.46,-116.43	0/0:48:48,0:40:-0.00,-14.76,-118.89	0/0:48:48,0:40:-0.00,-14.76,-118.89	1/1:27:1,26:40:-60.44,-5.03,-0.00	0/1:34:11,23:40:-45.93,0.00,-17.43	0/1:58:27,31:40:-58.40,0.00,-49.55	0/0:28:28,0:40:-0.00,-8.77,-69.76	0/1:33:13,20:40:-38.86,0.00,-22.65	0/0:59:59,0:40:0.00,-18.05,-145.91	0/0:45:45,0:40:-0.00,-13.86,-111.52	1/1:33:0,33:40:-80.09,-9.29,-0.00	0/0:43:43,0:40:-0.00,-13.26,-106.61	0/0:40:40,0:40:-0.00,-12.36,-99.24	0/0:6:6,0:28:-0.00,-2.18,-15.72	0/0:24:24,0:40:-0.00,-7.57,-59.93	0/0:70:70,0:40:0.00,-21.35,-172.93	1/1:38:2,36:40:-82.54,-5.87,-0.00	0/0:62:62,0:40:0.00,-18.95,-153.28	0/0:24:24,0:40:-0.00,-7.57,-59.93	0/0:22:22,0:40:-0.00,-6.97,-55.02	0/0:28:28,0:40:-0.00,-8.77,-69.76	0/0:101:101,0:40:0.00,-30.63,-249.09	0/0:37:37,0:40:-0.00,-11.46,-91.87	0/0:56:56,0:40:0.00,-17.15,-138.54
2151	22	89 days, 15:21:00	A	T	.	PASS	NS=75;AF=0.087	GT:DP:AD:GQ:GL	0/0:17:17,0:40:-0.00,-5.91,-78.99	0/1:27:15,12:40:-45.91,0.00,-60.94	0/1:19:3,16:40:-66.60,-0.00,-8.52	0/0:10:10,0:40:-0.00,-3.80,-47.01	0/0:18:17,1:22:-0.01,-1.65,-74.44	0/0:22:22,0:40:-0.00,-7.41,-101.84	./.	0/0:102:102,0:40:-0.00,-31.49,-467.37	0/0:42:42,0:40:-0.00,-13.43,-193.22	./.	./.	./.	0/1:62:24,38:40:-154.18,0.00,-91.53	./.	0/0:17:17,0:40:-0.00,-5.91,-78.99	0/0:21:21,0:40:-0.00,-7.11,-97.27	0/0:59:59,0:40:0.00,-18.55,-270.90	0/0:31:31,0:40:-0.00,-10.12,-142.96	0/1:15:9,6:40:-22.11,0.00,-37.14	0/0:20:20,0:40:-0.00,-6.81,-92.70	0/0:29:29,0:40:-0.00,-9.52,-133.82	0/0:9:9,0:40:-0.00,-3.50,-42.44	0/0:33:33,0:40:-0.00,-10.72,-152.10	0/0:38:38,0:40:-0.00,-12.23,-174.95	0/0:21:21,0:40:-0.00,-7.11,-97.27	1/1:30:0,30:40:-135.75,-8.50,-0.00	0/0:9:9,0:40:-0.00,-3.50,-42.44	0/0:30:30,0:40:-0.00,-9.82,-138.39	0/1:38:16,22:40:-88.29,0.00,-62.20	0/0:15:15,0:40:-0.00,-5.30,-69.86	0/0:54:54,0:40:0.00,-17.04,-248.05	0/0:11:11,0:40:-0.00,-4.10,-51.58	0/1:17:6,11:40:-44.35,0.00,-22.83	0/0:10:10,0:40:-0.00,-3.80,-47.01	0/0:9:9,0:40:-0.00,-3.50,-42.44	0/0:15:15,0:40:-0.00,-5.30,-69.86	0/0:28:28,0:40:-0.00,-9.22,-129.25	0/0:31:31,0:40:-0.00,-10.12,-142.96	./.	0/1:34:22,12:40:-43.81,0.00,-90.82	./.
2169	62	2169:61	T	A	.	PASS	NS=83;AF=0.259	GT:DP:AD:GQ:GL	0/1:28:14,14:40:-57.44,0.00,-58.13	0/0:6:6,0:26:-0.00,-1.99,-29.00	0/0:67:67,0:40:0.00,-20.35,-316.78	0/1:27:18,9:40:-34.15,0.00,-77.30	0/0:33:33,0:40:-0.00,-10.12,-156.38	0/0:24:24,0:40:-0.00,-7.41,-113.92	./.	0/0:96:96,0:40:0.00,-29.08,-453.59	0/1:36:18,18:40:-73.90,0.00,-74.59	./.	0/1:72:34,38:40:-157.41,0.00,-139.24	0/0:68:68,0:40:0.00,-20.65,-321.49	0/1:50:24,26:40:-107.43,0.00,-98.68	0/0:26:26,0:40:-0.00,-8.01,-123.35	0/1:32:8,24:40:-103.41,0.00,-28.62	0/1:14:5,9:40:-38.06,0.00,-19.88	1/1:37:0,37:40:-173.86,-10.63,-0.00	0/1:81:23,58:40:-249.06,0.00,-84.63	0/0:23:23,0:40:-0.00,-7.11,-109.20	0/0:24:24,0:40:-0.00,-7.41,-113.92	0/1:28:5,23:40:-99.89,0.00,-15.67	0/0:8:8,0:32:-0.00,-2.59,-38.44	0/1:36:20,16:40:-64.46,0.00,-84.03	0/1:35:13,22:40:-93.07,0.00,-51.30	0/0:31:31,0:40:-0.00,-9.51,-146.94	0/1:20:17,3:40:-7.95,-0.00,-74.69	0/1:17:6,11:40:-46.59,0.00,-23.70	./.	0/0:28:28,0:40:-0.00,-8.61,-132.79	0/1:20:9,11:40:-45.69,0.00,-36.95	0/1:43:9,34:40:-147.27,0.00,-30.03	0/0:27:27,0:40:-0.00,-8.31,-128.07	0/0:27:27,0:40:-0.00,-8.31,-128.07	0/1:17:7,10:40:-41.88,0.00,-28.42	0/1:11:7,4:40:-15.38,0.00,-30.22	0/0:36:36,0:40:-0.00,-11.02,-170.53	0/0:40:40,0:40:-0.00,-12.22,-189.40	0/0:29:29,0:40:-0.00,-8.91,-137.51	0/0:32:32,0:40:-0.00,-9.82,-151.66	0/1:41:25,16:40:-62.96,0.00,-106.11	0/1:27:8,19:40:-81.33,0.00,-30.12
2172	70	2172:69	G	C	.	PASS	NS=74;AF=0.236	GT:DP:AD:GQ:GL	0/0:19:19,0:40:-0.00,-6.04,-69.70	1/1:17:0,17:40:-60.87,-4.65,-0.00	0/0:62:62,0:40:0.00,-18.98,-225.66	0/1:9:6,3:40:-7.85,-0.00,-19.52	0/1:32:21,11:40:-29.95,0.00,-67.00	0/0:19:19,0:40:-0.00,-6.04,-69.70	1/1:11:0,11:35:-39.11,-2.84,-0.00	0/0:76:76,0:40:0.00,-23.19,-276.43	0/1:60:16,44:40:-141.21,0.00,-40.44	0/1:52:20,32:40:-100.09,0.00,-57.36	0/0:74:74,0:40:0.00,-22.59,-269.18	./.	./.	0/1:38:22,16:40:-46.27,0.00,-68.83	0/0:31:31,0:40:-0.00,-9.65,-113.22	0/1:14:8,6:40:-17.23,0.00,-25.27	1/1:55:1,54:40:-191.44,-12.46,-0.00	0/0:61:61,0:40:0.00,-18.68,-222.03	0/0:17:17,0:40:-0.00,-5.44,-62.45	1/1:19:0,19:40:-68.12,-5.25,-0.00	0/0:33:33,0:40:-0.00,-10.25,-120.48	1/1:29:0,29:40:-104.39,-8.26,-0.00	0/1:29:15,14:40:-41.73,0.00,-46.15	0/0:42:42,0:40:-0.00,-12.96,-153.12	0/1:28:16,12:40:-34.78,0.00,-50.07	0/1:12:5,7:40:-21.46,-0.00,-14.99	0/1:35:7,28:40:-90.70,0.00,-15.32	0/1:29:13,16:40:-48.98,0.00,-38.89	0/1:33:11,22:40:-69.54,0.00,-30.43	./.	1/1:35:0,35:40:-126.15,-10.06,-0.00	0/0:44:44,0:40:-0.00,-13.56,-160.37	0/0:15:15,0:40:-0.00,-4.83,-55.19	0/1:18:8,10:40:-30.53,0.00,-24.07	0/1:14:7,7:40:-20.86,0.00,-21.64	./.	0/0:30:30,0:40:-0.00,-9.35,-109.60	0/0:55:55,0:40:0.00,-16.87,-200.27	0/0:43:43,0:40:-0.00,-13.26,-156.75	0/0:26:26,0:40:-0.00,-8.14,-95.09	0/1:28:13,15:40:-45.66,0.00,-39.19
2183	25	90 days, 23:24:00	C	G	.	PASS	NS=87;AF=0.437	GT:DP:AD:GQ:GL	0/0:26:26,0:40:-0.00,-7.69,-87.93	0/1:46:17,29:40:-84.18,0.00,-43.85	1/1:41:0,41:40:-138.20,-12.02,-0.00	0/0:9:9,0:32:-0.00,-2.57,-30.56	0/0:37:37,0:40:-0.00,-10.99,-125.06	0/1:38:24,14:40:-35.96,0.00,-69.89	0/1:77:19,58:40:-172.73,0.00,-41.28	0/1:148:70,78:40:-218.87,0.00,-192.05	0/0:146:144,2:40:0.00,-37.04,-479.45	./.	0/0:163:161,0:40:0.00,-48.30,-543.57	0/0:118:118,0:40:0.00,-35.36,-398.44	./.	1/1:184:0,184:40:-620.84,-55.04,-0.00	1/1:39:0,39:40:-131.45,-11.42,-0.00	0/0:113:113,0:40:0.00,-33.86,-381.57	0/0:49:49,0:40:-0.00,-14.60,-165.56	0/0:138:138,0:40:0.00,-41.38,-465.94	0/1:42:20,22:40:-61.75,0.00,-55.18	1/1:81:0,81:40:-273.20,-24.05,0.00	0/1:191:128,63:40:-155.31,0.00,-374.87	0/1:77:44,33:40:-88.35,0.00,-125.66	0/1:75:34,41:40:-115.95,0.00,-92.51	0/0:77:77,0:40:0.00,-23.03,-260.06	1/1:17:0,17:40:-57.20,-4.80,-0.00	0/0:88:88,0:40:-0.00,-26.34,-297.19	0/1:93:56,37:40:-97.04,0.00,-161.34	0/1:127:64,63:40:-174.56,0.00,-178.12	0/0:55:55,0:40:0.00,-16.41,-185.81	0/0:30:30,0:40:-0.00,-8.89,-101.43	0/1:53:30,23:40:-61.82,0.00,-85.63	0/1:45:28,17:40:-43.98,0.00,-81.28	0/1:73:42,31:40:-82.80,0.00,-120.11	0/1:102:48,54:40:-151.71,0.00,-131.64	0/1:123:56,67:40:-189.26,0.00,-152.32	1/1:40:0,38:40:-128.07,-11.12,-0.00	0/1:160:88,72:40:-195.01,0.00,-249.19	1/1:65:0,65:40:-219.20,-19.24,0.00	1/1:164:0,164:40:-553.34,-49.02,0.00	./.	0/1:158:65,93:40:-266.49,0.00,-172.17
2208	45	92 days, 0:44:00	A	C	.	PASS	NS=82;AF=0.250	GT:DP:AD:GQ:GL	0/1:18:11,7:40:-27.40,0.00,-47.07	0/0:12:12,0:40:-0.00,-3.82,-57.42	1/1:53:0,53:40:-249.27,-15.36,-0.00	0/1:15:5,10:40:-42.46,0.00,-19.67	1/1:22:0,22:40:-103.00,-6.03,-0.00	0/1:22:11,11:40:-45.07,0.00,-45.87	0/1:11:5,6:40:-24.79,0.00,-20.87	0/0:110:110,0:40:0.00,-33.32,-519.82	0/1:56:26,30:40:-124.48,0.00,-106.41	0/1:72:30,42:40:-176.29,0.00,-120.47	0/0:58:58,0:40:0.00,-17.67,-274.46	0/1:54:20,34:40:-143.96,0.00,-78.70	0/0:40:40,0:40:-0.00,-12.25,-189.53	0/1:40:26,14:40:-53.80,0.00,-111.23	0/0:16:16,0:40:-0.00,-5.03,-76.29	0/0:54:54,0:40:0.00,-16.47,-255.59	0/1:37:24,13:40:-49.99,0.00,-102.69	0/0:70:70,0:40:0.00,-21.28,-331.08	0/1:15:9,6:40:-23.58,0.00,-38.54	./.	0/1:21:12,9:40:-35.93,0.00,-50.89	./.	0/1:21:7,14:40:-59.52,0.00,-27.30	0/0:42:42,0:40:-0.00,-12.85,-198.97	0/1:14:10,4:40:-14.45,-0.00,-43.56	0/1:18:12,6:40:-22.68,0.00,-51.79	0/0:27:27,0:40:-0.00,-8.34,-128.20	1/1:26:0,26:40:-121.88,-7.24,-0.00	0/1:32:19,13:40:-51.49,0.00,-80.61	0/0:12:12,0:40:-0.00,-3.82,-57.42	0/0:29:29,0:40:-0.00,-8.94,-137.63	0/1:16:8,8:40:-32.72,0.00,-33.52	0/1:28:17,11:40:-43.26,0.00,-72.37	0/0:14:14,0:40:-0.00,-4.43,-66.86	0/1:16:10,6:40:-23.28,0.00,-42.96	0/0:19:19,0:40:-0.00,-5.93,-90.45	./.	0/0:51:51,0:40:-0.00,-15.56,-241.44	0/0:14:14,0:40:-0.00,-4.43,-66.86	0/1:30:19,11:40:-42.66,0.00,-81.21	0/1:10:4,6:40:-25.09,0.00,-16.45
2211	66	2211:65	T	G	.	PASS	NS=80;AF=0.056	GT:DP:AD:GQ:GL	0/0:18:18,0:40:-0.00,-6.49,-85.50	1/1:15:0,15:40:-68.54,-4.11,-0.00	0/0:67:67,0:40:-0.00,-21.24,-314.24	0/0:16:16,0:40:-0.00,-5.89,-76.17	0/0:21:21,0:40:-0.00,-7.40,-99.51	0/0:16:16,0:40:-0.00,-5.89,-76.17	./.	0/1:82:30,52:40:-216.98,0.00,-115.76	1/1:64:0,64:40:-297.27,-18.86,0.00	0/0:36:36,0:40:-0.00,-11.91,-169.53	0/0:34:34,0:40:-0.00,-11.31,-160.19	./.	0/1:37:15,22:40:-90.48,0.00,-59.29	0/0:29:29,0:40:-0.00,-9.81,-136.85	0/0:19:19,0:40:-0.00,-6.80,-90.17	0/1:21:10,11:40:-43.95,0.00,-40.76	0/0:44:44,0:40:-0.00,-14.32,-206.87	0/0:48:48,0:40:-0.00,-15.53,-225.54	0/0:24:24,0:40:-0.00,-8.30,-113.51	0/0:15:15,0:40:-0.00,-5.59,-71.50	0/0:21:21,0:40:-0.00,-7.40,-99.51	0/0:36:36,0:40:-0.00,-11.91,-169.53	0/0:32:32,0:40:-0.00,-10.71,-150.86	0/0:40:40,0:40:-0.00,-13.12,-188.20	0/0:27:26,1:40:-0.00,-4.54,-118.18	0/0:21:21,0:40:-0.00,-7.40,-99.51	0/0:23:23,0:40:-0.00,-8.00,-108.84	0/0:29:29,0:40:-0.00,-9.81,-136.85	0/0:41:41,0:40:-0.00,-13.42,-192.87	./.	0/0:42:42,0:40:-0.00,-13.72,-197.54	0/1:46:17,29:40:-120.45,0.00,-65.91	0/0:31:31,0:40:-0.00,-10.41,-146.19	0/0:29:29,0:40:-0.00,-9.81,-136.85	0/0:29:29,0:40:-0.00,-9.81,-136.85	0/0:19:19,0:40:-0.00,-6.80,-90.17	0/0:50:50,0:40:-0.00,-16.13,-234.88	0/0:55:55,0:40:0.00,-17.63,-258.22	./.	0/0:45:45,0:40:-0.00,-14.62,-211.54	0/0:30:30,0:40:-0.00,-10.11,-141.52
2252	31	93 days, 20:30:00	C	G	.	PASS	NS=75;AF=0.073	GT:DP:AD:GQ:GL	0/0:14:14,0:40:-0.00,-5.25,-45.63	1/1:13:0,13:40:-39.97,-3.71,-0.00	0/1:62:40,22:40:-50.05,0.00,-108.36	0/0:18:18,0:40:-0.00,-6.46,-58.31	0/0:33:33,0:40:-0.00,-10.97,-105.86	1/1:9:0,9:31:-27.29,-2.51,-0.00	0/0:16:16,0:40:-0.00,-5.86,-51.97	./.	0/0:51:51,0:40:-0.00,-16.38,-162.92	0/0:39:39,0:40:-0.00,-12.77,-124.88	0/0:138:138,0:40:-0.00,-42.55,-438.72	./.	./.	./.	0/0:43:43,0:40:-0.00,-13.98,-137.56	./.	0/0:29:29,0:40:-0.00,-9.77,-93.18	./.	0/1:39:29,10:40:-18.93,0.00,-80.41	0/0:68:68,0:40:0.00,-21.49,-216.81	0/0:117:116,0:40:0.00,-35.93,-368.98	0/0:12:12,0:40:-0.00,-4.65,-39.29	0/0:49:49,0:40:-0.00,-15.78,-156.58	0/0:81:81,0:40:0.00,-25.40,-258.02	0/0:17:17,0:40:-0.00,-6.16,-55.14	0/0:77:77,0:40:0.00,-24.20,-245.34	0/0:72:72,0:40:0.00,-22.70,-229.49	0/0:75:75,0:40:0.00,-23.60,-239.00	0/0:58:58,0:40:-0.00,-18.49,-185.11	0/0:30:30,0:40:-0.00,-10.07,-96.35	0/0:30:30,0:40:-0.00,-10.07,-96.35	0/0:19:19,0:40:-0.00,-6.76,-61.48	0/0:85:85,0:40:0.00,-26.61,-270.71	0/0:53:52,0:40:0.00,-16.68,-166.09	0/0:56:56,0:40:-0.00,-17.89,-178.77	0/0:21:21,0:40:-0.00,-7.36,-67.82	0/0:106:104,0:40:0.00,-32.32,-330.94	0/0:73:73,0:40:-0.00,-23.00,-232.66	0/0:51:51,0:40:-0.00,-16.38,-162.92	0/0:56:56,0:40:-0.00,-17.89,-178.77	0/0:20:20,0:40:-0.00,-7.06,-64.65
2268	102	2268:101	G	A	.	PASS	NS=83;AF=0.066	GT:DP:AD:GQ:GL	0/1:29:19,10:40:-37.01,0.00,-80.83	0/0:26:26,0:40:-0.00,-8.62,-122.93	0/0:44:44,0:40:-0.00,-14.04,-206.69	0/0:18:18,0:40:-0.00,-6.22,-85.70	0/0:18:18,0:40:-0.00,-6.22,-85.70	0/0:21:21,0:40:-0.00,-7.12,-99.66	0/0:13:13,0:40:-0.00,-4.71,-62.43	0/0:21:21,0:40:-0.00,-7.12,-99.66	0/0:30:30,0:40:-0.00,-9.83,-141.54	0/0:21:21,0:40:-0.00,-7.12,-99.66	0/0:38:38,0:40:-0.00,-12.24,-178.77	0/0:14:14,0:40:-0.00,-5.01,-67.09	0/0:20:20,0:40:-0.00,-6.82,-95.01	0/0:33:33,0:40:-0.00,-10.73,-155.50	0/1:26:13,13:40:-51.87,0.00,-53.81	0/0:41:41,0:40:-0.00,-13.14,-192.73	0/1:41:25,16:40:-61.32,0.00,-105.14	0/0:19:19,0:40:-0.00,-6.52,-90.35	0/1:16:10,6:40:-22.31,0.00,-42.86	0/0:43:43,0:40:-0.00,-13.74,-202.04	0/1:48:23,25:40:-101.09,0.00,-93.72	0/0:23:23,0:40:-0.00,-7.72,-108.97	0/0:47:47,0:40:-0.00,-14.95,-220.65	0/0:28:28,0:40:-0.00,-9.23,-132.24	0/0:29:29,0:40:-0.00,-9.53,-136.89	0/0:53:53,0:40:-0.00,-16.75,-248.58	0/0:49:49,0:40:-0.00,-15.55,-229.96	0/1:42:18,24:40:-98.25,0.00,-72.26	0/0:12:12,0:40:-0.00,-4.41,-57.78	0/0:28:28,0:40:-0.00,-9.23,-132.24	0/0:42:42,0:40:-0.00,-13.44,-197.39	0/0:31:31,0:40:-0.00,-10.13,-146.20	0/1:46:22,24:40:-97.04,0.00,-89.67	0/0:40:40,0:40:-0.00,-12.84,-188.08	0/0:38:38,0:40:-0.00,-12.24,-178.77	0/0:35:35,0:40:-0.00,-11.33,-164.81	0/0:37:37,0:40:-0.00,-11.94,-174.12	0/0:22:22,0:40:-0.00,-7.42,-104.31	./.	0/0:84:84,0:40:-0.00,-26.08,-392.84	0/0:57:57,0:40:-0.00,-17.96,-267.19
2282	51	95 days, 2:50:00	G	A	.	PASS	NS=80;AF=0.094	GT:DP:AD:GQ:GL	0/1:18:12,6:40:-21.84,0.00,-51.31	0/0:32:32,0:40:-0.00,-10.40,-150.91	0/0:43:43,0:40:-0.00,-13.71,-202.29	./.	0/0:14:14,0:40:-0.00,-4.98,-66.84	0/0:13:13,0:40:-0.00,-4.68,-62.17	./.	./.	./.	./.	0/0:52:52,0:40:0.00,-16.42,-244.33	0/0:16:16,0:40:-0.00,-5.58,-76.18	./.	0/0:14:14,0:40:-0.00,-4.98,-66.84	0/0:23:23,0:40:-0.00,-7.69,-108.87	0/0:25:25,0:40:-0.00,-8.29,-118.22	0/0:48:48,0:40:-0.00,-15.22,-225.64	0/0:127:127,0:40:0.00,-39.00,-594.64	0/1:31:13,18:40:-73.98,0.00,-52.07	0/0:11:11,0:40:-0.00,-4.08,-52.82	0/0:32:32,0:40:-0.00,-10.40,-150.91	0/0:20:20,0:40:-0.00,-6.79,-94.86	0/0:43:43,0:40:-0.00,-13.71,-202.29	0/0:45:45,0:40:-0.00,-14.31,-211.63	0/0:38:38,0:40:-0.00,-12.21,-178.94	0/0:20:20,0:40:-0.00,-6.79,-94.86	0/0:23:23,0:40:-0.00,-7.69,-108.87	0/0:20:20,0:40:-0.00,-6.79,-94.86	0/0:44:44,0:40:-0.00,-14.01,-206.96	1/1:16:0,16:40:-73.29,-4.14,-0.00	0/0:28:28,0:40:-0.00,-9.20,-132.23	0/0:23:23,0:40:-0.00,-7.69,-108.87	0/1:31:15,16:40:-64.63,0.00,-61.41	0/0:36:36,0:40:-0.00,-11.60,-169.59	0/0:15:15,0:40:-0.00,-5.28,-71.51	0/0:29:29,0:40:-0.00,-9.50,-136.90	0/0:34:34,0:40:-0.00,-11.00,-160.25	0/0:31:31,0:40:-0.00,-10.10,-146.24	0/0:11:11,0:40:-0.00,-4.08,-52.82	0/0:28:28,0:40:-0.00,-9.20,-132.23	0/0:27:27,0:40:-0.00,-8.89,-127.56
2290	59	95 days, 10:58:00	T	C	.	PASS	NS=80;AF=0.269	GT:DP:AD:GQ:GL	0/0:16:16,0:40:-0.00,-5.24,-61.21	0/0:14:14,0:40:-0.00,-4.64,-53.62	0/0:56:56,0:40:0.00,-17.28,-213.00	0/0:18:18,0:40:-0.00,-5.84,-68.80	./.	0/0:30:30,0:40:-0.00,-9.46,-114.34	0/0:60:60,0:40:-0.00,-18.48,-228.18	1/1:32:2,30:25:-105.76,-1.98,-0.00	0/0:26:26,0:40:-0.00,-8.25,-99.16	0/0:40:40,0:40:-0.00,-12.47,-152.29	0/0:80:80,0:40:0.00,-24.50,-304.08	0/0:60:60,0:40:-0.00,-18.48,-228.18	0/0:47:47,0:40:-0.00,-14.57,-178.85	./.	0/0:24:24,0:40:-0.00,-7.65,-91.57	0/0:49:49,0:40:-0.00,-15.17,-186.44	0/0:46:46,0:40:-0.00,-14.27,-175.05	0/0:90:90,0:40:0.00,-27.51,-342.02	0/0:25:25,0:40:-0.00,-7.95,-95.37	1/1:21:1,20:31:-71.60,-2.46,-0.00	0/0:27:27,0:40:-0.00,-8.55,-102.95	0/1:22:15,7:40:-19.51,0.00,-50.37	0/1:64:31,33:40:-105.54,0.00,-98.45	0/0:67:67,0:40:0.00,-20.59,-254.74	0/0:27:27,0:40:-0.00,-8.55,-102.95	0/0:56:56,0:40:0.00,-17.28,-213.00	0/0:52:52,0:40:-0.00,-16.08,-197.82	0/1:41:25,16:40:-47.95,0.00,-82.60	0/0:49:49,0:40:-0.00,-15.17,-186.44	0/0:55:55,0:40:-0.00,-16.98,-209.21	0/1:43:20,23:40:-73.91,0.00,-63.02	0/0:28:28,0:40:-0.00,-8.85,-106.75	0/0:37:37,0:40:-0.00,-11.56,-140.90	0/1:42:21,21:40:-66.62,0.00,-67.12	0/1:76:33,43:40:-139.87,0.00,-102.42	./.	0/0:67:67,0:40:0.00,-20.59,-254.74	0/0:58:58,0:40:0.00,-17.88,-220.59	0/0:56:56,0:40:0.00,-17.28,-213.00	0/0:114:114,0:40:0.00,-34.74,-433.10	0/1:57:28,28:40:-88.97,0.00,-89.47
2293	67	2293:66	C	A	.	PASS	NS=79;AF=0.051	GT:DP:AD:GQ:GL	0/0:31:31,0:40:-0.00,-10.34,-144.92	0/0:22:22,0:40:-0.00,-7.63,-103.33	0/0:22:22,0:40:-0.00,-7.63,-103.33	0/0:30:30,0:40:-0.00,-10.04,-140.30	0/0:25:25,0:40:-0.00,-8.53,-117.19	0/0:26:26,0:40:-0.00,-8.83,-121.81	0/0:11:11,0:40:-0.00,-4.32,-52.49	./.	./.	0/0:102:102,0:40:0.00,-31.71,-473.05	./.	0/0:62:62,0:40:0.00,-19.67,-288.19	0/0:60:60,0:40:0.00,-19.07,-278.95	./.	0/0:36:36,0:40:-0.00,-11.84,-168.03	0/0:8:8,0:40:-0.00,-3.41,-38.63	0/0:25:25,0:40:-0.00,-8.53,-117.19	0/0:38:38,0:40:-0.00,-12.44,-177.27	0/0:11:11,0:40:-0.00,-4.32,-52.49	./.	0/0:11:11,0:40:-0.00,-4.32,-52.49	0/0:37:37,0:40:-0.00,-12.14,-172.65	./.	0/0:41:41,0:40:-0.00,-13.35,-191.14	0/0:27:27,0:40:-0.00,-9.13,-126.44	0/0:9:9,0:40:-0.00,-3.71,-43.25	0/1:18:13,5:40:-16.68,0.00,-55.31	0/0:9:9,0:40:-0.00,-3.71,-43.25	./.	0/0:13:13,0:40:-0.00,-4.92,-61.73	0/0:49:49,0:40:-0.00,-15.76,-228.11	0/0:38:38,0:40:-0.00,-12.44,-177.27	0/0:23:23,0:40:-0.00,-7.93,-107.95	0/0:14:14,0:40:-0.00,-5.22,-66.36	0/0:18:18,0:40:-0.00,-6.42,-84.84	0/1:30:18,12:40:-45.42,0.00,-74.81	0/0:32:32,0:40:-0.00,-10.64,-149.54	0/0:67:67,0:40:0.00,-21.17,-311.30	0/0:20:20,0:40:-0.00,-7.03,-94.09	0/0:11:11,0:40:-0.00,-4.32,-52.49	0/0:16:16,0:40:-0.00,-5.82,-75.60
2303	104	2303:103	C	T	.	PASS	NS=87;AF=0.437	GT:DP:AD:GQ:GL	0/1:33:10,23:40:-82.78,0.00,-30.89	0/0:69:69,0:40:0.00,-20.39,-277.31	0/1:59:21,38:40:-135.18,0.00,-67.23	0/1:17:9,8:40:-27.38,0.00,-31.69	0/1:47:28,19:40:-62.51,0.00,-98.94	1/1:27:0,27:40:-108.10,-7.45,-0.00	0/1:12:3,9:40:-32.90,-0.00,-9.11	0/0:32:32,0:40:-0.00,-9.25,-128.77	./.	0/0:63:63,0:40:0.00,-18.58,-253.22	./.	0/1:47:32,15:40:-46.45,0.00,-115.00	0/1:70:44,26:40:-83.69,0.00,-156.25	0/1:126:63,63:40:-215.38,0.00,-215.68	1/1:22:0,22:40:-88.02,-5.94,-0.00	0/1:187:103,84:40:-281.32,0.00,-357.90	1/1:134:0,134:40:-537.66,-39.65,0.00	0/0:183:183,0:40:0.00,-54.70,-734.98	0/1:28:10,18:40:-64.22,0.00,-32.40	0/1:71:41,30:40:-99.45,0.00,-143.91	0/1:87:44,43:40:-146.82,0.00,-151.14	0/1:71:33,38:40:-131.57,0.00,-111.79	0/1:60:35,25:40:-82.69,0.00,-123.13	0/1:116:53,63:40:-218.39,0.00,-178.54	0/1:105:56,49:40:-165.49,0.00,-193.89	0/1:66:33,33:40:-113.00,0.00,-113.30	0/1:86:42,44:40:-151.14,0.00,-143.41	0/1:99:40,59:40:-207.45,0.00,-131.47	0/0:44:44,0:40:-0.00,-12.86,-176.94	0/1:41:18,23:40:-80.38,0.00,-60.60	0/1:84:47,37:40:-123.64,0.00,-164.08	1/1:34:0,34:40:-136.20,-9.55,-0.00	0/1:64:21,43:40:-153.75,0.00,-65.72	0/0:53:53,0:40:0.00,-15.57,-213.07	0/1:62:39,23:40:-74.06,0.00,-138.59	0/0:105:105,0:40:0.00,-31.22,-421.84	0/0:106:106,0:40:0.00,-31.52,-425.85	0/0:127:127,0:40:0.00,-37.84,-510.16	0/0:120:120,0:40:0.00,-35.74,-482.05	1/1:89:0,89:40:-357.00,-26.11,0.00	0/1:75:38,37:40:-126.35,0.00,-130.66
2304	84	2304:83	C	T	.	PASS	NS=84;AF=0.274	GT:DP:AD:GQ:GL	0/1:19:10,9:40:-24.63,0.00,-28.67	0/0:30:30,0:40:-0.00,-9.28,-102.64	1/1:40:0,40:40:-135.36,-11.65,-0.00	0/0:17:17,0:40:-0.00,-5.37,-58.44	0/0:31:31,0:40:-0.00,-9.58,-106.04	0/1:14:11,3:40:-5.73,-0.00,-33.57	0/0:55:55,0:40:0.00,-16.80,-187.64	0/1:84:48,36:40:-96.88,0.00,-138.32	0/0:52:52,0:40:-0.00,-15.90,-177.44	./.	0/1:66:34,32:40:-88.69,0.00,-96.13	1/1:42:0,42:40:-142.17,-12.25,-0.00	0/0:52:52,0:40:-0.00,-15.90,-177.44	0/0:86:86,0:40:0.00,-26.13,-293.04	0/0:40:40,0:40:-0.00,-12.29,-136.64	0/1:21:8,13:40:-37.63,0.00,-21.27	0/1:31:26,5:40:-7.42,-0.00,-79.46	1/1:52:0,52:40:-176.17,-15.26,-0.00	0/0:37:37,0:40:-0.00,-11.39,-126.44	0/1:18:5,13:40:-38.53,-0.00,-11.97	1/1:26:0,26:40:-87.76,-7.44,-0.00	0/0:29:29,0:40:-0.00,-8.98,-99.24	0/1:16:5,11:40:-32.33,-0.00,-12.57	0/1:32:23,9:40:-20.72,0.00,-68.96	0/1:25:13,12:40:-33.03,0.00,-37.06	0/0:26:26,0:40:-0.00,-8.08,-89.04	0/0:35:35,0:40:-0.00,-10.78,-119.64	1/1:36:0,36:40:-121.76,-10.45,-0.00	0/0:27:27,0:40:-0.00,-8.38,-92.44	0/0:23:23,0:40:-0.00,-7.17,-78.84	0/1:35:18,17:40:-47.02,0.00,-51.06	0/0:49:49,0:40:-0.00,-15.00,-167.24	0/0:29:29,0:40:-0.00,-8.98,-99.24	0/1:22:12,10:40:-27.13,0.00,-34.57	0/1:21:14,7:40:-17.23,0.00,-41.67	0/1:31:21,10:40:-24.42,0.00,-62.46	0/0:33:33,0:40:-0.00,-10.18,-112.84	0/0:45:43,0:40:-0.00,-13.19,-146.84	0/0:29:29,0:40:-0.00,-8.98,-99.24	0/0:76:76,0:40:-0.00,-23.12,-259.04	0/0:43:43,0:40:-0.00,-13.19,-146.84
2310	26	96 days, 6:25:00	T	A	.	PASS	NS=74;AF=0.081	GT:DP:AD:GQ:GL	0/1:14:7,7:40:-28.67,0.00,-30.00	0/0:31:31,0:40:-0.00,-10.21,-150.85	0/0:43:43,0:40:-0.00,-13.82,-208.72	./.	0/0:22:22,0:40:-0.00,-7.50,-107.44	0/1:15:9,6:40:-23.54,0.00,-39.34	0/0:29:29,0:40:-0.00,-9.61,-141.20	./.	./.	./.	./.	./.	./.	./.	1/1:66:0,66:40:-316.99,-19.42,-0.00	0/1:83:43,40:40:-167.06,0.00,-182.86	0/0:39:39,0:40:-0.00,-12.62,-189.43	0/0:96:96,0:40:0.00,-29.78,-464.35	0/0:42:42,0:40:-0.00,-13.52,-203.90	0/0:84:84,0:40:0.00,-26.16,-406.47	0/0:87:87,0:40:-0.00,-27.07,-420.94	0/0:23:23,0:40:-0.00,-7.80,-112.26	0/0:63:63,0:40:-0.00,-19.84,-305.18	0/0:46:46,0:40:-0.00,-14.73,-223.19	0/0:44:44,0:40:-0.00,-14.12,-213.55	0/1:71:44,27:40:-107.97,0.00,-191.29	0/0:70:70,0:40:0.00,-21.95,-338.95	0/1:94:26,68:40:-298.79,0.00,-97.56	0/0:48:48,0:40:-0.00,-15.33,-232.84	0/0:48:48,0:40:-0.00,-15.33,-232.84	0/0:20:20,0:40:-0.00,-6.90,-97.79	0/0:26:26,0:40:-0.00,-8.71,-126.73	0/0:49:49,0:40:-0.00,-15.63,-237.66	0/0:102:102,0:40:-0.00,-31.58,-493.28	0/0:95:95,0:40:-0.00,-29.48,-459.52	0/0:54:54,0:40:0.00,-17.13,-261.78	0/0:56:56,0:40:0.00,-17.74,-271.42	0/0:28:28,0:40:-0.00,-9.31,-136.38	0/0:36:36,0:40:-0.00,-11.72,-174.96	0/0:98:98,0:40:-0.00,-30.38,-473.99	0/0:96:96,0:40:0.00,-29.78,-464.35
2313	98	2313:97	T	C	.	PASS	NS=76;AF=0.250	GT:DP:AD:GQ:GL	0/0:151:146,5:40:0.00,-30.92,-409.95	0/0:104:95,9:40:-0.00,-5.22,-250.71	0/0:62:61,0:40:0.00,-18.35,-178.32	0/1:64:50,14:40:-21.28,0.00,-127.22	0/1:100:83,17:40:-19.15,0.00,-211.95	0/0:85:77,7:40:-0.00,-5.00,-204.38	0/0:10:10,0:37:-0.00,-3.03,-30.66	./.	./.	./.	./.	./.	./.	./.	0/0:201:185,16:40:-0.00,-14.10,-491.02	0/0:171:154,17:28:-0.00,-2.19,-398.37	0/1:139:119,19:40:-13.52,-0.00,-304.76	0/1:352:270,81:40:-129.03,0.00,-677.95	0/1:158:139,19:40:-7.51,-0.00,-356.66	0/0:62:59,3:40:-0.00,-9.97,-163.85	0/1:113:95,18:40:-18.14,0.00,-242.79	0/1:77:65,12:40:-11.58,-0.00,-166.74	0/1:95:76,19:40:-26.44,0.00,-193.18	0/1:278:212,64:40:-102.34,0.00,-532.56	0/0:132:127,5:40:0.00,-25.21,-354.94	0/0:128:115,13:13:-0.06,-0.90,-297.09	0/1:26:21,5:40:-6.64,-0.00,-54.68	0/1:65:52,13:40:-18.08,0.00,-132.71	0/1:54:29,25:40:-56.13,0.00,-69.42	0/1:93:77,16:40:-18.36,0.00,-196.68	0/1:18:5,13:40:-32.21,-0.00,-10.75	0/0:115:109,6:40:0.00,-17.21,-299.93	0/0:121:121,0:40:0.00,-36.38,-352.04	0/0:91:83,8:40:-0.00,-4.21,-218.86	0/0:120:109,11:40:-0.00,-4.23,-285.45	0/0:130:117,12:40:-0.00,-4.04,-305.72	0/0:133:131,2:40:0.00,-34.20,-375.20	0/1:217:168,49:40:-76.64,0.00,-422.89	0/1:151:127,18:40:-8.52,-0.00,-325.82	0/0:45:45,0:40:-0.00,-13.55,-132.00	0/1:157:134,22:40:-16.80,0.00,-342.78
2315	98	2315:97	T	C	.	PASS	NS=77;AF=0.065	GT:DP:AD:GQ:GL	0/1:22:14,8:40:-31.39,0.00,-62.44	0/0:47:47,0:40:-0.00,-14.95,-229.99	0/0:80:80,0:40:-0.00,-24.88,-390.11	0/1:25:8,17:40:-74.16,0.00,-32.43	0/0:22:22,0:40:-0.00,-7.42,-108.69	0/1:29:13,16:40:-68.10,0.00,-55.48	0/0:37:37,0:40:-0.00,-11.94,-181.47	./.	./.	./.	./.	./.	./.	./.	0/0:77:77,0:40:-0.00,-23.98,-375.56	0/0:50:50,0:40:-0.00,-15.85,-244.55	0/0:74:74,0:40:0.00,-23.08,-361.00	0/0:37:37,0:40:-0.00,-11.94,-181.47	0/0:61:61,0:40:-0.00,-19.16,-297.92	0/0:88:88,0:40:0.00,-27.29,-428.93	0/0:122:122,0:40:0.00,-37.53,-593.91	0/1:37:13,24:40:-104.51,0.00,-53.08	0/1:61:19,42:40:-184.63,0.00,-74.96	0/0:44:44,0:40:-0.00,-14.05,-215.43	0/0:40:40,0:40:-0.00,-12.84,-196.03	0/0:63:63,0:40:0.00,-19.77,-307.63	0/0:72:72,0:40:-0.00,-22.48,-351.30	0/0:91:91,0:40:-0.00,-28.20,-443.49	0/0:32:32,0:40:-0.00,-10.44,-157.21	0/0:67:67,0:40:0.00,-20.97,-327.04	0/1:40:22,18:40:-74.50,0.00,-95.84	0/0:46:46,0:40:-0.00,-14.65,-225.14	0/0:49:49,0:40:-0.00,-15.55,-239.70	0/0:76:76,0:40:0.00,-23.68,-370.71	0/0:120:120,0:40:-0.00,-36.93,-584.20	0/0:46:46,0:40:-0.00,-14.65,-225.14	0/0:73:73,0:40:0.00,-22.78,-356.15	0/0:88:88,0:40:0.00,-27.29,-428.93	0/0:51:51,0:40:-0.00,-16.15,-249.40	0/0:103:103,0:40:-0.00,-31.81,-501.72	0/0:112:111,1:40:0.00,-29.66,-535.68
2322	96	2322:95	T	A	.	PASS	NS=74;AF=0.095	GT:DP:AD:GQ:GL	0/1:20:9,11:40:-45.21,0.00,-37.69	0/0:32:32,0:40:-0.00,-10.27,-152.80	0/0:55:55,0:40:-0.00,-17.19,-261.25	./.	0/0:14:14,0:40:-0.00,-4.85,-67.92	./.	0/0:23:23,0:40:-0.00,-7.56,-110.36	./.	./.	./.	./.	./.	./.	./.	0/1:38:27,11:40:-39.79,0.00,-117.15	0/0:72:72,0:40:-0.00,-22.31,-341.41	0/1:66:43,23:40:-87.95,0.00,-184.16	0/0:72:72,0:40:-0.00,-22.31,-341.41	0/1:15:10,5:40:-18.42,0.00,-43.91	0/0:34:34,0:40:-0.00,-10.87,-162.23	0/1:55:29,26:40:-105.41,0.00,-121.46	0/0:54:54,0:40:0.00,-16.89,-256.54	0/0:59:59,0:40:0.00,-18.40,-280.11	0/0:32:32,0:40:-0.00,-10.27,-152.80	0/0:26:26,0:40:-0.00,-8.46,-124.51	0/0:56:56,0:40:0.00,-17.49,-265.97	0/0:58:58,0:40:0.00,-18.10,-275.40	0/1:51:34,17:40:-64.17,0.00,-146.24	0/0:43:43,0:40:-0.00,-13.58,-204.67	0/0:20:20,0:40:-0.00,-6.66,-96.22	0/0:33:33,0:40:-0.00,-10.57,-157.52	0/0:26:26,0:40:-0.00,-8.46,-124.51	0/1:43:23,20:40:-80.73,0.00,-96.78	0/0:44:44,0:40:-0.00,-13.88,-209.38	0/0:35:35,0:40:-0.00,-11.17,-166.95	0/0:50:50,0:40:-0.00,-15.69,-237.68	0/0:50:50,0:40:-0.00,-15.69,-237.68	0/0:69:69,0:40:0.00,-21.41,-327.27	0/0:15:15,0:40:-0.00,-5.15,-72.64	0/0:71:71,0:40:-0.00,-22.01,-336.70	0/0:46:46,0:40:-0.00,-14.48,-218.81
2324	17	96 days, 20:16:00	C	A	.	PASS	NS=75;AF=0.120	GT:DP:AD:GQ:GL	0/1:38:22,16:40:-50.22,0.00,-74.78	0/0:91:91,0:40:0.00,-28.04,-355.57	0/0:50:50,0:40:-0.00,-15.70,-195.91	0/0:26:26,0:40:-0.00,-8.47,-102.45	0/0:29:29,0:40:-0.00,-9.38,-114.13	0/0:39:39,0:40:-0.00,-12.38,-153.07	0/1:16:9,7:40:-21.80,0.00,-30.78	./.	./.	./.	./.	./.	./.	./.	0/1:58:29,29:40:-94.83,0.00,-96.03	0/0:55:55,0:40:-0.00,-17.20,-215.38	0/0:47:47,0:40:-0.00,-14.79,-184.23	0/1:72:16,56:40:-195.76,0.00,-41.19	./.	0/0:98:98,0:40:0.00,-30.14,-382.83	0/1:122:53,69:40:-231.34,0.00,-170.23	0/0:31:31,0:40:-0.00,-9.98,-121.92	0/0:56:56,0:40:-0.00,-17.50,-219.27	0/0:71:71,0:40:0.00,-22.02,-277.69	0/1:56:31,25:40:-79.86,0.00,-104.42	0/0:84:83,1:40:0.00,-22.03,-320.52	0/0:84:84,0:40:-0.00,-25.93,-328.31	0/0:78:78,0:40:-0.00,-24.12,-304.95	1/1:28:0,28:40:-107.84,-7.88,-0.00	0/0:35:35,0:40:-0.00,-11.18,-137.49	0/0:42:42,0:40:-0.00,-13.29,-164.75	0/0:51:51,0:40:-0.00,-16.00,-199.80	0/0:76:76,0:40:0.00,-23.52,-297.16	0/0:38:38,0:40:-0.00,-12.08,-149.18	0/0:116:115,1:40:0.00,-31.67,-445.14	0/0:39:39,0:40:-0.00,-12.38,-153.07	0/0:91:91,0:40:0.00,-28.04,-355.57	0/0:93:93,0:40:0.00,-28.64,-363.36	0/0:19:18,1:31:-0.00,-2.47,-67.40	0/0:169:169,0:40:-0.00,-51.51,-659.33	0/0:146:145,1:40:0.00,-40.69,-561.97
2339	97	2339:96	T	A	.	PASS	NS=75;AF=0.067	GT:DP:AD:GQ:GL	0/0:30:30,0:40:-0.00,-9.92,-146.66	0/0:54:54,0:40:0.00,-17.14,-263.00	0/0:40:40,0:40:-0.00,-12.93,-195.13	0/0:19:19,0:40:-0.00,-6.61,-93.33	0/0:28:28,0:40:-0.00,-9.32,-136.96	0/0:25:25,0:40:-0.00,-8.41,-122.42	0/0:33:33,0:40:-0.00,-10.82,-161.20	./.	./.	./.	./.	./.	./.	./.	0/0:52:52,0:40:0.00,-16.54,-253.30	0/0:84:84,0:40:0.00,-26.17,-408.43	1/1:77:3,74:40:-342.95,-8.29,-0.00	1/1:78:1,77:40:-367.18,-18.29,0.00	0/1:41:27,14:40:-54.64,0.00,-118.89	0/0:19:19,0:40:-0.00,-6.61,-93.33	0/0:74:74,0:40:-0.00,-23.16,-359.95	./.	0/0:58:58,0:40:-0.00,-18.35,-282.39	0/0:90:90,0:40:-0.00,-27.98,-437.51	0/0:40:40,0:40:-0.00,-12.93,-195.13	0/0:33:32,1:40:-0.00,-5.97,-151.50	1/1:29:0,29:40:-139.35,-8.39,-0.00	0/0:64:64,0:40:0.00,-20.15,-311.47	0/0:22:22,0:40:-0.00,-7.51,-107.88	0/0:34:32,2:19:-0.02,-1.44,-146.67	0/0:39:39,0:40:-0.00,-12.63,-190.29	0/0:47:47,0:40:-0.00,-15.03,-229.07	0/0:52:52,0:40:0.00,-16.54,-253.30	0/0:66:66,0:40:0.00,-20.75,-321.17	0/0:48:48,0:40:-0.00,-15.34,-233.91	0/0:42:42,0:40:-0.00,-13.53,-204.83	0/0:53:53,0:40:0.00,-16.84,-258.15	0/0:29:29,0:40:-0.00,-9.62,-141.81	0/0:48:48,0:40:-0.00,-15.34,-233.91	0/0:80:80,0:40:-0.00,-24.97,-389.04	0/0:35:34,1:40:-0.00,-6.57,-161.20
2349	105	2349:104	C	T	.	PASS	NS=78;AF=0.141	GT:DP:AD:GQ:GL	0/1:23:11,12:40:-36.56,0.00,-34.46	0/1:22:13,9:40:-25.88,0.00,-42.08	0/1:15:7,8:40:-24.33,0.00,-22.23	0/0:14:14,0:40:-0.00,-4.65,-52.79	0/0:25:25,0:40:-0.00,-7.96,-93.04	0/0:30:30,0:40:-0.00,-9.46,-111.34	./.	1/1:26:0,26:40:-93.59,-6.70,-0.00	0/0:36:36,0:40:-0.00,-11.27,-133.30	0/0:23:23,0:40:-0.00,-7.36,-85.72	0/0:38:38,0:40:-0.00,-11.87,-140.62	./.	0/1:41:20,21:40:-64.07,0.00,-61.97	0/1:51:26,25:40:-75.70,0.00,-80.92	0/0:42:42,0:40:-0.00,-13.07,-155.25	0/0:36:36,0:40:-0.00,-11.27,-133.30	0/0:31:31,0:40:-0.00,-9.76,-115.00	./.	0/0:22:22,0:40:-0.00,-7.06,-82.07	0/0:52:52,0:40:-0.00,-16.08,-191.85	0/0:106:106,0:40:-0.00,-32.33,-389.45	0/0:16:16,0:40:-0.00,-5.25,-60.11	0/0:42:42,0:40:-0.00,-13.07,-155.25	0/1:36:24,12:40:-32.64,0.00,-78.12	0/1:52:23,29:40:-90.04,0.00,-69.64	0/0:62:62,0:40:0.00,-19.09,-228.44	./.	0/0:55:55,0:40:-0.00,-16.99,-202.83	./.	0/1:43:25,17:40:-49.14,0.00,-79.97	0/1:21:12,9:40:-26.18,0.00,-38.72	0/0:33:33,0:40:-0.00,-10.37,-122.32	0/0:29:29,0:40:-0.00,-9.16,-107.68	0/0:73:73,0:40:-0.00,-22.40,-268.69	0/1:50:32,18:40:-50.39,0.00,-103.18	0/0:24:24,0:40:-0.00,-7.66,-89.38	0/0:47:47,0:40:-0.00,-14.58,-173.55	0/0:41:41,0:40:-0.00,-12.77,-151.59	./.	0/0:56:55,1:40:-0.00,-13.63,-199.17	0/1:79:45,34:40:-100.21,0.00,-142.02
2357	45	98 days, 5:44:00	G	T	.	PASS	NS=74;AF=0.230	GT:DP:AD:GQ:GL	0/0:39:39,0:40:-0.00,-12.10,-183.03	0/1:46:31,15:40:-55.88,0.00,-131.45	0/1:49:29,20:40:-78.34,0.00,-121.20	0/1:27:13,14:40:-56.93,0.00,-53.06	0/0:25:25,0:40:-0.00,-7.89,-117.62	0/0:26:26,0:40:-0.00,-8.19,-122.29	0/0:46:46,0:40:-0.00,-14.21,-215.74	./.	./.	./.	./.	./.	./.	./.	0/0:46:46,0:40:-0.00,-14.21,-215.74	0/0:13:13,0:40:-0.00,-4.27,-61.55	0/0:72:72,0:40:-0.00,-22.03,-337.23	0/0:106:106,0:40:-0.00,-32.27,-496.10	0/0:30:30,0:40:-0.00,-9.39,-140.98	./.	0/1:17:4,13:40:-55.27,-0.00,-14.01	0/0:22:22,0:40:-0.00,-6.98,-103.60	0/0:43:43,0:40:-0.00,-13.30,-201.73	0/1:83:35,48:40:-198.94,0.00,-139.00	0/1:51:39,12:40:-40.36,0.00,-167.32	0/0:30:30,0:40:-0.00,-9.39,-140.98	0/1:48:22,26:40:-106.68,0.00,-88.79	1/1:9:0,9:29:-41.25,-2.27,-0.00	0/0:13:13,0:40:-0.00,-4.27,-61.55	1/1:15:0,15:40:-69.29,-4.07,-0.00	0/0:54:53,1:40:-0.00,-11.94,-243.78	0/0:11:11,0:40:-0.00,-3.67,-52.20	0/0:19:19,0:40:-0.00,-6.08,-89.58	0/1:23:12,11:40:-44.12,0.00,-49.59	0/0:24:24,0:40:-0.00,-7.58,-112.95	0/0:21:21,0:40:-0.00,-6.68,-98.93	0/0:26:26,0:40:-0.00,-8.19,-122.29	0/0:39:39,0:40:-0.00,-12.10,-183.03	0/0:19:19,0:40:-0.00,-6.08,-89.58	0/0:26:26,0:40:-0.00,-8.19,-122.29	0/0:23:23,0:40:-0.00,-7.28,-108.27
2366	51	98 days, 14:50:00	C	T	.	PASS	NS=75;AF=0.087	GT:DP:AD:GQ:GL	0/0:28:28,0:40:-0.00,-9.15,-112.34	0/1:47:19,28:40:-95.85,0.00,-61.88	0/0:35:35,0:40:-0.00,-11.25,-140.02	0/0:19:19,0:40:-0.00,-6.44,-76.75	0/1:32:15,17:40:-56.87,0.00,-50.58	0/0:64:64,0:40:0.00,-19.98,-254.69	0/0:10:10,0:40:-0.00,-3.73,-41.16	./.	./.	./.	./.	./.	./.	./.	0/0:83:83,0:40:0.00,-25.70,-329.82	0/0:122:122,0:40:-0.00,-37.44,-484.03	0/0:84:84,0:40:-0.00,-26.00,-333.77	0/0:55:55,0:40:-0.00,-17.27,-219.10	0/0:76:76,0:40:0.00,-23.59,-302.14	0/0:81:81,0:40:0.00,-25.10,-321.91	0/0:185:185,0:40:0.00,-56.40,-733.14	0/1:92:45,47:40:-157.44,0.00,-151.15	0/0:83:83,0:40:0.00,-25.70,-329.82	0/0:69:69,0:40:-0.00,-21.49,-274.46	0/0:83:83,0:40:0.00,-25.70,-329.82	0/0:76:76,0:40:0.00,-23.59,-302.14	0/0:72:72,0:40:0.00,-22.39,-286.32	0/0:109:109,0:40:0.00,-33.53,-432.63	0/0:44:44,0:40:-0.00,-13.96,-175.60	0/0:71:71,0:40:0.00,-22.09,-282.37	0/0:67:67,0:40:0.00,-20.89,-266.55	0/0:71:71,0:40:0.00,-22.09,-282.37	0/0:95:95,0:40:-0.00,-29.31,-377.27	0/0:114:114,0:40:-0.00,-35.03,-452.40	0/0:106:106,0:40:0.00,-32.62,-420.76	0/0:62:62,0:40:-0.00,-19.38,-246.78	0/0:145:145,0:40:0.00,-44.36,-574.98	0/1:110:61,49:40:-159.93,0.00,-209.00	1/1:11:0,11:30:-41.88,-2.41,-0.00	0/1:148:62,86:40:-294.80,0.00,-201.51	0/0:151:151,0:40:-0.00,-46.17,-598.70
2388	32	99 days, 12:31:00	A	G	.	PASS	NS=85;AF=0.100	GT:DP:AD:GQ:GL	0/0:17:17,0:40:-0.00,-5.82,-67.43	0/0:36:36,0:40:-0.00,-11.53,-141.61	0/0:38:38,0:40:-0.00,-12.14,-149.42	0/1:15:6,9:40:-29.93,0.00,-19.26	0/0:28:28,0:40:-0.00,-9.13,-110.38	0/0:34:34,0:40:-0.00,-10.93,-133.81	1/1:80:0,80:40:-311.32,-23.73,0.00	0/0:102:102,0:40:-0.00,-31.40,-399.32	./.	./.	0/1:92:48,44:40:-143.41,0.00,-160.08	./.	./.	0/0:61:61,0:40:0.00,-19.06,-239.23	0/0:55:55,0:40:0.00,-17.25,-215.80	0/0:71:71,0:40:0.00,-22.07,-278.28	0/0:41:41,0:40:-0.00,-13.04,-161.14	0/0:79:79,0:40:0.00,-24.48,-309.51	./.	0/0:51:51,0:40:-0.00,-16.05,-200.18	0/0:44:44,0:40:-0.00,-13.94,-172.85	0/0:50:50,0:40:-0.00,-15.75,-196.28	0/0:53:53,0:40:0.00,-16.65,-207.99	0/1:68:35,33:40:-107.69,0.00,-116.54	0/0:31:31,0:40:-0.00,-10.03,-122.09	0/0:48:48,0:40:-0.00,-15.15,-188.47	0/0:22:22,0:40:-0.00,-7.32,-86.95	0/0:52:52,0:40:0.00,-16.35,-204.09	0/0:37:37,0:40:-0.00,-11.84,-145.52	0/0:36:36,0:40:-0.00,-11.53,-141.61	0/1:49:12,37:40:-129.02,0.00,-32.46	0/1:37:16,21:40:-70.16,0.00,-51.69	0/0:48:48,0:40:-0.00,-15.15,-188.47	0/0:69:69,0:40:0.00,-21.47,-270.47	0/0:31:31,0:40:-0.00,-10.03,-122.09	0/0:40:40,0:40:-0.00,-12.74,-157.23	0/1:60:28,32:40:-106.19,0.00,-91.62	0/0:30:30,0:40:-0.00,-9.73,-118.19	0/0:12:12,0:40:-0.00,-4.31,-47.90	0/1:86:33,53:40:-180.36,0.00,-103.32	0/1:89:44,45:40:-148.22,0.00,-145.37
2395	67	2395:66	A	T	.	PASS	NS=89;AF=0.112	GT:DP:AD:GQ:GL	0/1:25:18,7:40:-9.20,-0.00,-37.79	0/0:53:53,0:40:0.00,-16.48,-132.33	0/0:56:56,0:40:-0.00,-17.38,-139.74	0/1:24:17,7:40:-9.50,-0.00,-35.62	0/1:21:8,13:40:-25.22,-0.00,-14.29	0/1:28:11,17:40:-33.00,0.00,-19.60	0/0:113:113,0:40:0.00,-34.45,-280.54	0/0:168:168,0:40:0.00,-50.93,-416.39	0/0:162:162,0:40:0.00,-49.13,-401.57	0/0:74:74,0:40:-0.00,-22.77,-184.20	0/0:132:132,0:40:-0.00,-40.14,-327.47	0/0:86:82,0:40:0.00,-25.16,-203.96	0/0:134:134,0:40:0.00,-40.74,-332.41	1/1:122:0,122:40:-299.94,-35.73,0.00	0/0:56:56,0:40:-0.00,-17.38,-139.74	0/0:57:57,0:40:0.00,-17.68,-142.21	0/1:54:26,28:40:-52.39,0.00,-48.86	0/0:104:104,0:40:0.00,-31.75,-258.31	0/1:48:30,18:40:-29.48,0.00,-60.54	0/0:27:27,0:40:-0.00,-8.69,-68.11	0/0:63:63,0:40:0.00,-19.47,-157.03	0/0:79:79,0:40:0.00,-24.27,-196.55	0/0:44:44,0:40:-0.00,-13.78,-110.10	0/0:48:48,0:40:-0.00,-14.98,-119.98	0/1:30:14,16:40:-29.93,0.00,-26.41	0/0:54:54,0:40:0.00,-16.78,-134.80	0/0:52:52,0:40:-0.00,-16.18,-129.86	0/0:45:45,0:40:-0.00,-14.08,-112.57	0/0:43:43,0:40:-0.00,-13.48,-107.63	0/0:15:15,0:40:-0.00,-5.09,-38.47	0/0:39:39,0:40:-0.00,-12.28,-97.75	0/0:61:61,0:40:0.00,-18.87,-152.09	0/0:77:77,0:40:0.00,-23.67,-191.61	0/0:64:64,0:40:0.00,-19.77,-159.50	0/0:40:40,0:40:-0.00,-12.58,-100.22	0/0:58:58,0:40:0.00,-17.97,-144.68	0/0:93:93,0:40:0.00,-28.46,-231.14	0/1:72:28,44:40:-86.52,0.00,-48.41	0/1:104:64,40:40:-67.05,0.00,-127.75	0/0:120:120,0:40:0.00,-36.55,-297.83	0/0:79:79,0:40:0.00,-24.27,-196.55
2411	17	100 days, 11:16:00	T	C	.	PASS	NS=75;AF=0.080	GT:DP:AD:GQ:GL	0/0:20:20,0:40:-0.00,-6.80,-100.00	0/0:41:41,0:40:-0.00,-13.12,-203.29	0/0:72:72,0:40:0.00,-22.46,-355.76	0/0:21:21,0:40:-0.00,-7.10,-104.92	0/0:38:38,0:40:-0.00,-12.22,-188.53	0/0:32:32,0:40:-0.00,-10.42,-159.02	0/0:7:7,0:35:-0.00,-2.89,-36.06	./.	./.	./.	./.	./.	./.	./.	0/0:63:63,0:40:-0.00,-19.75,-311.50	0/0:71:71,0:40:0.00,-22.16,-350.85	0/0:71:71,0:40:0.00,-22.16,-350.85	0/0:53:53,0:40:-0.00,-16.74,-262.31	0/0:60:60,0:40:-0.00,-18.84,-296.74	0/0:51:51,0:40:-0.00,-16.13,-252.47	0/0:130:130,0:40:0.00,-39.92,-641.04	0/0:75:75,0:40:-0.00,-23.36,-370.52	0/0:102:102,0:40:-0.00,-31.49,-503.32	0/0:56:56,0:40:0.00,-17.64,-277.07	0/0:43:43,0:40:-0.00,-13.73,-213.13	0/0:71:71,0:40:0.00,-22.16,-350.85	0/0:87:87,0:40:-0.00,-26.97,-429.54	0/0:78:78,0:40:0.00,-24.26,-385.28	0/0:99:99,0:40:-0.00,-30.58,-488.56	0/1:27:14,13:40:-55.03,0.00,-61.58	0/0:64:64,0:40:-0.00,-20.05,-316.42	0/0:50:50,0:40:-0.00,-15.83,-247.56	0/0:105:105,0:40:0.00,-32.39,-518.08	0/0:93:93,0:40:-0.00,-28.78,-459.05	0/0:103:103,0:40:-0.00,-31.79,-508.24	0/0:63:63,0:40:-0.00,-19.75,-311.50	0/0:64:64,0:40:-0.00,-20.05,-316.42	0/1:99:55,44:40:-185.83,0.00,-241.56	./.	0/1:171:70,101:40:-444.52,0.00,-293.67	0/1:111:61,50:40:-211.73,0.00,-267.46
2447	97	2447:96	T	A	.	PASS	NS=74;AF=0.061	GT:DP:AD:GQ:GL	0/0:38:38,0:40:-0.00,-12.04,-190.31	0/0:32:32,0:40:-0.00,-10.23,-160.48	0/0:8:8,0:37:-0.00,-3.01,-41.18	0/0:6:6,0:30:-0.00,-2.41,-31.24	0/0:56:56,0:40:-0.00,-17.46,-279.78	0/0:21:21,0:40:-0.00,-6.92,-105.80	0/1:60:52,8:40:-21.11,0.00,-241.24	0/1:140:98,42:40:-166.03,0.00,-445.81	0/0:16:16,0:40:-0.00,-5.42,-80.95	0/0:96:96,0:40:-0.00,-29.50,-478.61	1/1:32:0,32:40:-157.65,-8.82,-0.00	1/1:12:0,12:34:-58.23,-2.80,-0.00	0/0:6:6,0:30:-0.00,-2.41,-31.24	0/0:11:11,0:40:-0.00,-3.91,-56.10	0/0:73:73,0:40:0.00,-22.57,-364.29	0/0:36:36,0:40:-0.00,-11.44,-180.37	0/0:49:49,0:40:-0.00,-15.35,-244.99	0/0:26:26,0:40:-0.00,-8.43,-130.66	0/0:34:34,0:40:-0.00,-10.83,-170.42	0/1:57:44,13:40:-46.86,0.00,-202.37	0/0:56:56,0:40:-0.00,-17.46,-279.78	./.	0/0:52:52,0:40:-0.00,-16.25,-259.90	0/0:18:18,0:40:-0.00,-6.02,-90.89	0/0:95:95,0:40:0.00,-29.20,-473.64	0/0:16:16,0:40:-0.00,-5.42,-80.95	0/0:99:99,0:40:0.00,-30.40,-493.53	0/0:37:37,0:40:-0.00,-11.74,-185.34	0/0:61:61,0:40:0.00,-18.96,-304.64	0/0:34:34,0:40:-0.00,-10.83,-170.42	0/0:60:60,0:40:-0.00,-18.66,-299.66	0/0:46:46,0:40:-0.00,-14.45,-230.07	./.	./.	0/1:29:17,12:40:-50.32,0.00,-76.59	0/0:79:79,0:40:0.00,-24.38,-394.11	0/0:28:28,0:40:-0.00,-9.03,-140.60	./.	./.	0/0:73:73,0:40:0.00,-22.57,-364.29	0/0:134:134,0:40:0.00,-40.94,-667.50
2451	54	102 days, 3:53:00	T	A	.	PASS	NS=82;AF=0.152	GT:DP:AD:GQ:GL	0/0:30:30,0:40:-0.00,-9.47,-154.39	0/1:51:31,20:40:-86.21,0.00,-143.69	0/1:31:12,19:40:-87.13,0.00,-52.81	0/0:20:20,0:40:-0.00,-6.46,-103.38	0/1:38:23,15:40:-64.62,0.00,-106.80	1/1:38:0,38:40:-192.43,-10.50,-0.00	0/1:41:24,17:40:-73.92,0.00,-111.00	0/0:59:58,1:40:-0.00,-13.10,-292.09	0/0:33:33,0:40:-0.00,-10.38,-169.69	./.	./.	./.	./.	./.	0/0:74:74,0:40:0.00,-22.72,-378.79	0/0:133:133,0:40:-0.00,-40.48,-679.70	0/0:155:155,0:40:-0.00,-47.10,-791.91	0/0:102:102,0:40:0.00,-31.15,-521.60	0/0:58:58,0:40:0.00,-17.90,-297.19	0/0:72:72,0:40:0.00,-22.12,-368.59	0/0:134:133,1:40:0.00,-35.68,-674.60	0/1:94:69,25:40:-98.76,0.00,-324.55	0/0:116:116,0:40:-0.00,-35.36,-593.00	0/0:122:122,0:40:-0.00,-37.17,-623.60	0/1:61:30,31:40:-139.30,0.00,-135.58	0/0:87:87,0:40:0.00,-26.63,-445.09	0/0:123:123,0:40:0.00,-37.47,-628.70	0/1:105:45,60:40:-273.96,0.00,-198.84	0/1:57:23,34:40:-155.80,0.00,-101.08	0/0:53:53,0:40:-0.00,-16.40,-271.69	0/0:111:111,0:40:-0.00,-33.86,-567.50	0/0:101:101,0:40:0.00,-30.85,-516.50	0/0:99:99,0:40:-0.00,-30.24,-506.30	./.	0/0:119:119,0:40:-0.00,-36.27,-608.30	0/0:82:82,0:40:-0.00,-25.13,-419.59	0/0:127:127,0:40:0.00,-38.67,-649.10	0/0:162:162,0:40:0.00,-49.21,-827.61	0/0:70:70,0:40:-0.00,-21.51,-358.39	0/0:137:137,0:40:-0.00,-41.68,-700.10	0/0:173:173,0:40:-0.00,-52.52,-883.71
2458	30	102 days, 10:29:00	A	C	.	PASS	NS=80;AF=0.075	GT:DP:AD:GQ:GL	0/1:40:16,24:40:-104.62,0.00,-67.41	0/1:43:26,17:40:-69.47,0.00,-115.44	0/0:72:72,0:40:-0.00,-22.43,-354.20	0/0:7:7,0:35:-0.00,-2.87,-36.18	0/0:35:35,0:40:-0.00,-11.29,-173.17	0/0:26:26,0:40:-0.00,-8.59,-129.14	0/0:35:35,0:40:-0.00,-11.29,-173.17	0/0:78:78,0:40:-0.00,-24.24,-383.56	./.	./.	0/0:108:108,0:40:0.00,-33.27,-530.34	./.	./.	./.	0/0:56:56,0:40:-0.00,-17.62,-275.92	0/0:89:89,0:40:0.00,-27.55,-437.38	0/0:79:79,0:40:-0.00,-24.54,-388.45	0/0:54:54,0:40:0.00,-17.01,-266.13	0/0:39:39,0:40:-0.00,-12.50,-192.74	0/0:69:69,0:40:-0.00,-21.53,-339.52	0/0:78:78,0:40:-0.00,-24.24,-383.56	0/0:32:32,0:40:-0.00,-10.39,-158.49	0/0:89:89,0:40:0.00,-27.55,-437.38	0/0:44:44,0:40:-0.00,-14.00,-217.21	0/1:47:28,19:40:-78.05,0.00,-124.02	0/0:37:37,0:40:-0.00,-11.90,-182.96	0/0:73:73,0:40:0.00,-22.73,-359.09	0/0:88:88,0:40:-0.00,-27.25,-432.48	0/0:43:43,0:40:-0.00,-13.70,-212.31	0/0:51:51,0:40:-0.00,-16.11,-251.46	0/1:42:15,27:40:-118.70,0.00,-61.92	0/0:23:23,0:40:-0.00,-7.68,-114.46	0/0:93:93,0:40:0.00,-28.75,-456.95	0/0:69:69,0:40:-0.00,-21.53,-339.52	0/0:94:94,0:40:-0.00,-29.05,-461.84	0/1:45:22,23:40:-98.23,0.00,-95.26	0/0:46:46,0:40:-0.00,-14.61,-226.99	0/1:55:15,40:40:-178.39,0.00,-58.00	0/1:19:13,6:40:-22.88,0.00,-59.06	0/0:128:128,0:40:-0.00,-39.29,-628.19	0/0:93:93,0:40:0.00,-28.75,-456.95
2507	25	104 days, 11:24:00	T	C	.	PASS	NS=77;AF=0.279	GT:DP:AD:GQ:GL	0/1:32:9,23:40:-40.45,-0.00,-10.50	./.	./.	./.	./.	0/0:21:21,0:40:-0.00,-6.53,-46.54	./.	0/0:30:30,0:40:-0.00,-9.22,-66.20	0/1:103:41,62:40:-104.51,0.00,-59.26	0/0:54:54,0:40:0.00,-16.37,-118.65	0/0:54:54,0:40:0.00,-16.37,-118.65	0/0:102:94,8:40:-0.00,-13.20,-188.58	0/0:16:16,0:40:-0.00,-5.04,-35.61	./.	0/1:50:20,30:40:-50.38,0.00,-29.17	0/0:23:23,0:40:-0.00,-7.13,-50.91	0/0:35:35,0:40:-0.00,-10.71,-77.13	0/1:25:14,11:40:-16.31,0.00,-23.51	0/0:43:32,0:40:-0.00,-9.81,-70.57	0/0:32:32,0:40:-0.00,-9.81,-70.57	0/0:97:97,0:40:0.00,-29.19,-212.62	0/0:36:36,0:40:-0.00,-11.00,-79.31	0/0:47:46,1:40:-0.00,-12.10,-98.98	./.	1/1:57:1,56:40:-119.55,-14.44,-0.00	0/1:62:38,24:40:-33.69,0.00,-64.93	0/1:69:36,33:40:-51.27,0.00,-58.47	0/0:66:66,0:40:0.00,-19.95,-144.87	0/0:18:18,0:40:-0.00,-5.64,-39.98	0/1:37:10,27:40:-47.70,-0.00,-11.19	1/1:33:2,31:40:-62.73,-5.10,-0.00	0/0:27:27,0:40:-0.00,-8.32,-59.65	0/0:64:64,0:40:0.00,-19.35,-140.50	0/0:80:80,0:40:0.00,-24.13,-175.47	0/1:76:45,31:40:-44.81,0.00,-76.05	0/0:22:22,0:40:-0.00,-6.83,-48.72	0/0:44:44,0:40:-0.00,-13.39,-96.80	0/0:48:47,1:40:-0.00,-12.40,-101.17	./.	0/0:59:54,5:40:-0.00,-6.94,-107.72	0/0:89:89,0:40:0.00,-26.81,-195.14
2527	40	105 days, 7:39:00	G	A	.	PASS	NS=87;AF=0.144	GT:DP:AD:GQ:GL	0/0:20:20,0:40:-0.00,-6.48,-96.60	0/0:23:23,0:40:-0.00,-7.39,-110.88	0/0:44:44,0:40:-0.00,-13.71,-210.86	0/1:12:7,5:40:-19.73,0.00,-30.64	0/0:16:16,0:40:-0.00,-5.28,-77.56	0/0:21:21,0:40:-0.00,-6.78,-101.36	0/1:44:23,21:40:-86.27,0.00,-97.18	0/0:100:100,0:40:-0.00,-30.56,-477.46	0/0:80:80,0:40:0.00,-24.54,-382.24	0/1:54:36,18:40:-68.98,0.00,-156.05	0/0:120:120,0:40:-0.00,-36.58,-572.67	0/0:34:34,0:40:-0.00,-10.70,-163.25	0/1:48:24,24:40:-99.35,0.00,-100.73	0/0:20:20,0:40:-0.00,-6.48,-96.60	0/0:14:14,0:40:-0.00,-4.68,-68.04	./.	0/1:26:15,11:40:-44.08,0.00,-64.51	0/0:74:74,0:40:0.00,-22.74,-353.68	./.	0/0:18:18,0:40:-0.00,-5.88,-87.08	0/0:19:19,0:40:-0.00,-6.18,-91.84	0/1:24:13,11:40:-44.68,0.00,-55.59	0/1:50:26,24:40:-98.74,0.00,-109.65	1/1:35:0,35:40:-165.24,-9.61,-0.00	0/0:21:21,0:40:-0.00,-6.78,-101.36	0/1:17:7,10:40:-42.03,0.00,-29.13	0/0:16:16,0:40:-0.00,-5.28,-77.56	0/0:15:15,0:40:-0.00,-4.98,-72.80	0/0:31:31,0:40:-0.00,-9.79,-148.97	0/1:10:3,7:40:-29.85,-0.00,-12.20	0/0:8:8,0:35:-0.00,-2.87,-39.47	0/1:22:12,10:40:-40.52,0.00,-51.43	0/1:8:1,7:39:-30.46,-0.00,-3.28	0/0:22:22,0:40:-0.00,-7.08,-106.12	0/1:19:7,12:40:-50.95,0.00,-28.53	0/0:41:41,0:40:-0.00,-12.80,-196.57	0/1:58:37,21:40:-82.05,0.00,-159.61	0/0:48:48,0:40:-0.00,-14.91,-229.90	0/0:125:125,0:40:0.00,-38.09,-596.47	0/1:43:27,16:40:-62.77,0.00,-116.52	./.
2557	45	106 days, 13:44:00	A	G	.	PASS	NS=74;AF=0.115	GT:DP:AD:GQ:GL	0/0:25:25,0:40:-0.00,-8.22,-87.49	0/0:16:16,0:40:-0.00,-5.51,-56.43	0/0:37:37,0:40:-0.00,-11.83,-128.91	0/0:9:9,0:40:-0.00,-3.41,-32.27	0/0:33:33,0:40:-0.00,-10.63,-115.10	0/0:35:35,0:40:-0.00,-11.23,-122.00	0/0:7:7,0:34:-0.00,-2.81,-25.36	./.	./.	./.	./.	./.	./.	./.	0/0:43:43,0:40:-0.00,-13.64,-149.62	0/0:61:61,0:40:0.00,-19.05,-211.74	0/0:62:62,0:40:0.00,-19.36,-215.19	0/1:25:10,15:40:-43.55,0.00,-27.50	0/0:40:40,0:40:-0.00,-12.74,-139.26	0/1:95:34,61:40:-181.25,0.00,-89.27	0/0:72:72,0:40:0.00,-22.36,-249.71	0/0:74:74,0:40:0.00,-22.97,-256.61	0/0:36:36,0:40:-0.00,-11.53,-125.46	0/0:49:49,0:40:-0.00,-15.44,-170.32	0/1:48:21,27:40:-78.05,0.00,-58.54	0/0:47:47,0:40:-0.00,-14.84,-163.42	0/0:61:61,0:40:0.00,-19.05,-211.74	0/0:69:69,0:40:-0.00,-21.46,-239.35	0/0:59:58,0:40:0.00,-18.15,-201.39	0/1:45:25,20:40:-54.79,0.00,-73.25	0/1:46:16,30:40:-89.00,0.00,-41.89	0/1:19:7,12:40:-35.00,0.00,-18.95	0/0:46:46,0:40:-0.00,-14.54,-159.97	0/0:45:45,0:40:-0.00,-14.24,-156.52	0/0:45:45,0:40:-0.00,-14.24,-156.52	0/0:75:75,0:40:0.00,-23.27,-260.06	0/0:89:89,0:40:0.00,-27.48,-308.38	0/0:42:42,0:40:-0.00,-13.34,-146.16	./.	0/0:95:95,0:40:0.00,-29.28,-329.09	0/0:71:71,0:40:0.00,-22.06,-246.25
2581	81	2581:80	A	G	.	PASS	NS=87;AF=0.247	GT:DP:AD:GQ:GL	0/0:14:14,0:40:-0.00,-4.45,-69.13	0/0:33:33,0:40:-0.00,-10.17,-161.84	0/0:71:71,0:40:-0.00,-21.61,-347.27	0/0:12:12,0:40:-0.00,-3.85,-59.37	0/0:18:18,0:40:-0.00,-5.65,-88.65	0/0:26:26,0:40:-0.00,-8.06,-127.68	0/0:42:42,0:40:-0.00,-12.88,-205.76	0/0:84:84,0:40:-0.00,-25.52,-410.71	0/0:82:82,0:40:0.00,-24.92,-400.95	0/0:52:52,0:40:-0.00,-15.89,-254.56	0/0:42:42,0:40:-0.00,-12.88,-205.76	0/0:102:102,0:40:0.00,-30.94,-498.55	0/0:118:116,2:40:0.00,-26.00,-557.11	0/0:102:102,0:40:0.00,-30.94,-498.55	0/0:24:24,0:40:-0.00,-7.46,-117.93	0/1:45:13,32:40:-142.37,0.00,-50.47	0/1:11:10,1:18:-1.35,-0.02,-46.08	1/1:32:0,32:40:-155.34,-9.06,-0.00	0/0:32:32,0:40:-0.00,-9.87,-156.96	0/0:29:28,1:40:-0.00,-4.09,-132.56	0/0:89:89,0:40:-0.00,-27.03,-435.11	1/1:25:0,25:40:-121.18,-6.95,-0.00	1/1:51:2,49:40:-228.54,-5.02,-0.00	0/0:32:32,0:40:-0.00,-9.87,-156.96	0/0:29:29,0:40:-0.00,-8.97,-142.32	0/0:56:56,0:40:0.00,-17.09,-274.08	0/1:52:25,27:40:-115.86,0.00,-106.92	0/0:55:55,0:40:0.00,-16.79,-269.20	0/1:48:32,16:40:-63.39,0.00,-142.28	0/0:39:39,0:40:-0.00,-11.98,-191.12	1/1:24:0,24:40:-116.30,-6.65,-0.00	0/1:27:12,15:40:-64.83,0.00,-51.00	0/1:51:28,23:40:-96.65,0.00,-121.86	0/1:65:32,33:40:-141.23,0.00,-137.16	0/0:98:98,0:40:0.00,-29.74,-479.03	0/1:42:37,5:40:-11.52,-0.00,-168.48	0/0:69:69,0:40:0.00,-21.01,-337.52	0/1:47:27,20:40:-83.21,0.00,-118.18	0/1:26:21,5:40:-16.34,0.00,-95.22	0/1:99:20,79:40:-355.47,0.00,-68.37	0/1:116:74,42:40:-169.80,0.00,-326.76
2602	23	108 days, 10:22:00	G	A	.	PASS	NS=74;AF=0.318	GT:DP:AD:GQ:GL	0/0:16:16,0:40:-0.00,-4.83,-76.74	./.	./.	0/1:14:4,10:40:-43.37,-0.00,-15.39	0/1:24:8,16:40:-68.92,0.00,-31.42	0/0:16:16,0:40:-0.00,-4.83,-76.74	./.	1/1:144:0,144:40:-684.86,-42.79,0.00	1/1:120:2,118:40:-551.58,-26.04,0.00	1/1:68:0,68:40:-323.10,-19.91,0.00	0/1:84:8,76:40:-336.46,-0.00,-13.36	0/1:74:14,60:40:-263.31,0.00,-44.93	1/1:30:0,30:40:-142.22,-8.47,-0.00	0/1:86:28,58:40:-250.18,0.00,-107.95	1/1:66:0,66:40:-313.58,-19.31,0.00	0/1:97:36,61:40:-261.14,0.00,-142.72	0/0:41:41,0:40:-0.00,-12.36,-195.73	0/0:36:36,0:40:-0.00,-10.85,-171.93	0/0:27:27,0:40:-0.00,-8.14,-129.10	0/0:20:20,0:40:-0.00,-6.03,-95.78	0/1:57:20,37:40:-158.95,0.00,-78.60	0/0:28:28,0:40:-0.00,-8.44,-133.86	0/0:44:44,0:40:-0.00,-13.26,-210.01	0/0:55:55,0:40:0.00,-16.57,-262.37	./.	0/0:46:46,0:40:-0.00,-13.86,-219.53	0/0:44:44,0:40:-0.00,-13.26,-210.01	0/1:50:28,22:40:-89.65,0.00,-118.79	./.	0/1:13:2,11:40:-48.43,-0.00,-6.17	0/1:52:25,27:40:-112.85,0.00,-103.91	0/0:23:23,0:40:-0.00,-6.94,-110.06	0/0:33:33,0:40:-0.00,-9.95,-157.65	0/0:28:28,0:40:-0.00,-8.44,-133.86	0/0:44:44,0:40:-0.00,-13.26,-210.01	0/1:39:17,22:40:-92.97,0.00,-69.74	0/1:76:15,61:40:-267.47,0.00,-49.08	0/0:8:8,0:30:-0.00,-2.42,-38.66	./.	0/0:55:55,0:40:0.00,-16.57,-262.37	0/0:38:38,0:40:-0.00,-11.45,-181.45
2619	85	2619:84	C	T	.	PASS	NS=74;AF=0.061	GT:DP:AD:GQ:GL	0/1:52:26,26:40:-84.55,0.00,-86.49	0/1:45:21,24:40:-78.88,0.00,-69.17	0/0:121:120,0:40:0.00,-36.96,-468.30	0/0:42:42,0:40:-0.00,-13.48,-165.17	0/0:60:60,0:40:0.00,-18.90,-235.12	0/0:52:52,0:40:0.00,-16.49,-204.03	./.	./.	./.	./.	./.	./.	./.	./.	0/0:85:85,0:40:-0.00,-26.43,-332.28	0/0:55:55,0:40:-0.00,-17.40,-215.69	0/0:112:112,0:40:0.00,-34.55,-437.21	0/0:37:37,0:40:-0.00,-11.98,-145.74	0/0:56:56,0:40:-0.00,-17.70,-219.58	0/0:60:60,0:40:0.00,-18.90,-235.12	0/0:114:114,0:40:-0.00,-35.15,-444.98	0/0:83:83,0:40:-0.00,-25.82,-324.51	0/0:58:58,0:40:0.00,-18.30,-227.35	0/0:86:86,0:40:0.00,-26.73,-336.17	0/0:71:71,0:40:0.00,-22.21,-277.87	0/0:69:69,0:40:0.00,-21.61,-270.10	0/1:97:44,53:40:-175.94,0.00,-142.90	0/0:103:103,0:40:-0.00,-31.84,-402.23	0/0:39:39,0:40:-0.00,-12.58,-153.51	0/0:40:39,1:40:-0.00,-9.00,-149.62	0/0:106:106,0:40:0.00,-32.75,-413.89	0/0:51:51,0:40:0.00,-16.19,-200.14	0/1:92:45,47:40:-154.12,0.00,-148.29	0/0:59:59,0:40:0.00,-18.60,-231.24	0/0:127:127,0:40:0.00,-39.07,-495.51	0/0:94:94,0:40:0.00,-29.14,-367.26	0/0:80:80,0:40:0.00,-24.92,-312.85	0/0:95:95,0:40:-0.00,-29.44,-371.14	./.	0/0:152:152,0:40:-0.00,-46.59,-592.66	0/0:127:127,0:40:0.00,-39.07,-495.51
2634	35	109 days, 18:34:00	A	G	.	PASS	NS=77;AF=0.169	GT:DP:AD:GQ:GL	0/0:25:25,0:40:-0.00,-7.94,-75.80	0/1:31:7,24:40:-61.93,-0.00,-12.31	0/0:57:56,1:40:-0.00,-14.57,-165.40	0/0:16:16,0:40:-0.00,-5.23,-48.93	0/1:21:14,7:40:-14.17,-0.00,-36.22	0/0:28:28,0:40:-0.00,-8.84,-84.76	0/0:23:23,0:40:-0.00,-7.34,-69.83	0/1:53:29,24:40:-55.32,0.00,-71.39	0/0:58:58,0:40:0.00,-17.86,-174.36	0/0:29:29,0:40:-0.00,-9.14,-87.75	./.	./.	./.	./.	0/0:12:12,0:40:-0.00,-4.03,-36.98	0/0:60:60,0:40:0.00,-18.46,-180.33	0/0:26:26,0:40:-0.00,-8.24,-78.79	0/0:44:44,0:40:-0.00,-13.65,-132.55	0/1:33:11,22:40:-55.36,0.00,-23.65	0/0:38:38,0:40:-0.00,-11.85,-114.63	0/0:58:58,0:40:0.00,-17.86,-174.36	0/0:37:37,0:40:-0.00,-11.55,-111.64	0/0:79:79,0:40:0.00,-24.17,-237.07	0/0:39:39,0:40:-0.00,-12.15,-117.61	0/1:30:12,18:40:-44.31,0.00,-27.54	0/0:56:56,0:40:0.00,-17.26,-168.38	0/1:59:27,32:40:-77.41,0.00,-63.62	./.	0/0:13:13,0:40:-0.00,-4.33,-39.97	0/0:29:29,0:40:-0.00,-9.14,-87.75	0/0:9:9,0:38:-0.00,-3.13,-28.02	0/0:15:15,0:40:-0.00,-4.93,-45.94	0/0:61:61,0:40:0.00,-18.76,-183.31	0/1:67:24,43:40:-107.85,0.00,-52.25	0/0:101:101,0:40:0.00,-30.78,-302.77	0/0:17:17,0:40:-0.00,-5.53,-51.91	0/1:71:29,42:40:-103.66,0.00,-65.98	0/0:37:37,0:40:-0.00,-11.55,-111.64	./.	0/1:79:19,60:40:-155.01,0.00,-33.72	0/0:75:75,0:40:-0.00,-22.97,-225.12
2636	20	109 days, 20:19:00	C	T	.	PASS	NS=76;AF=0.138	GT:DP:AD:GQ:GL	0/1:25:13,12:40:-40.74,0.00,-45.98	0/0:69:69,0:40:-0.00,-21.29,-281.70	0/1:38:21,17:40:-57.16,0.00,-74.59	0/0:20:20,0:40:-0.00,-6.54,-82.48	0/0:49:49,0:40:-0.00,-15.27,-200.39	0/0:40:40,0:40:-0.00,-12.56,-163.79	0/0:40:40,0:40:-0.00,-12.56,-163.79	./.	./.	./.	./.	./.	./.	./.	0/0:54:54,0:40:0.00,-16.77,-220.71	./.	0/0:88:87,0:40:0.00,-26.71,-354.88	0/1:194:129,65:40:-205.36,0.00,-466.73	0/1:32:22,10:40:-30.51,0.00,-80.46	0/0:95:95,0:40:0.00,-29.11,-387.40	0/0:161:161,0:40:0.00,-48.98,-655.74	0/1:77:33,44:40:-155.19,0.00,-111.64	0/0:163:163,0:40:0.00,-49.58,-663.87	0/1:157:91,66:40:-220.56,0.00,-323.37	0/0:94:94,0:40:0.00,-28.81,-383.34	0/1:45:34,11:40:-30.66,0.00,-125.34	0/0:165:165,0:40:0.00,-50.18,-672.00	0/1:149:92,57:40:-186.37,0.00,-329.84	1/1:83:3,80:40:-311.89,-12.14,-0.00	0/0:75:75,0:40:0.00,-23.09,-306.09	0/0:137:137,0:40:0.00,-41.75,-558.16	0/0:76:76,0:40:0.00,-23.39,-310.16	0/0:74:74,0:40:-0.00,-22.79,-302.03	0/0:107:107,0:40:0.00,-32.73,-436.19	0/0:43:43,0:40:-0.00,-13.46,-175.99	0/0:123:123,0:40:-0.00,-37.54,-501.24	0/0:189:189,0:40:-0.00,-57.41,-769.58	0/0:169:169,0:40:0.00,-51.39,-688.26	0/0:178:178,0:40:0.00,-54.10,-724.85	0/0:190:190,0:40:0.00,-57.71,-773.64	0/0:126:126,0:40:0.00,-38.44,-513.44
2637	97	2637:96	G	A	.	PASS	NS=75;AF=0.173	GT:DP:AD:GQ:GL	0/1:32:13,19:40:-82.21,0.00,-54.22	0/0:39:39,0:40:-0.00,-12.15,-190.50	0/0:53:53,0:40:0.00,-16.36,-258.47	0/1:29:20,9:40:-34.56,0.00,-89.11	0/1:47:31,16:40:-63.13,0.00,-137.10	0/0:32:32,0:40:-0.00,-10.04,-156.51	0/0:19:18,1:18:-0.02,-1.29,-83.70	./.	./.	./.	./.	./.	./.	./.	0/0:65:65,0:40:0.00,-19.97,-316.73	0/0:81:81,0:40:-0.00,-24.79,-394.42	0/0:67:67,0:40:0.00,-20.58,-326.44	0/0:42:42,0:40:-0.00,-13.05,-205.06	0/1:59:29,30:40:-127.49,0.00,-123.77	0/0:64:64,0:40:0.00,-19.67,-311.88	0/0:90:90,0:40:0.00,-27.50,-438.11	0/0:54:54,0:40:0.00,-16.66,-263.32	0/0:76:76,0:40:0.00,-23.29,-370.14	0/0:75:75,0:40:0.00,-22.98,-365.29	0/0:50:50,0:40:-0.00,-15.46,-243.90	0/0:58:58,0:40:0.00,-17.87,-282.75	1/1:57:0,57:40:-275.61,-16.43,0.00	1/1:107:0,107:40:-518.37,-31.48,0.00	0/0:67:67,0:40:0.00,-20.58,-326.44	0/1:52:23,29:40:-124.74,0.00,-96.75	0/1:50:24,26:40:-110.78,0.00,-102.21	0/0:51:51,0:40:-0.00,-15.76,-248.76	0/0:67:66,1:40:0.00,-15.72,-316.73	0/0:83:83,0:40:-0.00,-25.39,-404.13	0/0:77:77,0:40:0.00,-23.59,-375.00	0/0:53:53,0:40:0.00,-16.36,-258.47	0/0:32:32,0:40:-0.00,-10.04,-156.51	0/1:92:62,30:40:-117.56,0.00,-274.06	0/0:17:17,0:40:-0.00,-5.53,-83.68	0/0:118:118,0:40:-0.00,-35.93,-574.06	0/0:87:87,0:40:-0.00,-26.60,-423.55
2640	53	110 days, 0:52:00	T	C	.	PASS	NS=77;AF=0.110	GT:DP:AD:GQ:GL	0/0:68:68,0:40:0.00,-21.06,-250.78	0/0:15:15,0:40:-0.00,-5.11,-56.56	0/0:95:95,0:40:-0.00,-29.18,-349.72	0/0:31:31,0:40:-0.00,-9.92,-115.19	0/0:48:48,0:40:-0.00,-15.04,-177.49	0/0:67:67,0:40:0.00,-20.76,-247.11	./.	0/0:68:68,0:40:0.00,-21.06,-250.78	./.	0/1:240:134,106:40:-315.61,0.00,-419.81	0/0:83:83,0:40:0.00,-25.57,-305.74	0/0:114:114,0:40:0.00,-34.90,-419.34	./.	0/1:145:74,71:40:-215.95,0.00,-228.53	0/0:133:133,0:40:-0.00,-40.62,-488.96	0/0:41:41,0:40:-0.00,-12.93,-151.84	0/1:124:54,70:40:-218.60,0.00,-161.57	0/0:7:7,0:33:-0.00,-2.70,-27.25	0/0:97:97,0:40:0.00,-29.78,-357.05	0/1:160:77,83:40:-255.40,0.00,-235.01	0/0:191:191,0:40:0.00,-58.07,-701.50	0/0:140:140,0:40:0.00,-42.72,-514.62	0/0:167:167,0:40:-0.00,-50.85,-613.56	0/1:78:38,40:40:-122.51,0.00,-116.78	0/0:157:157,0:40:-0.00,-47.84,-576.91	0/0:167:167,0:40:-0.00,-50.85,-613.56	0/1:201:119,82:40:-239.40,0.00,-376.58	0/1:199:123,76:40:-218.02,0.00,-391.84	0/0:50:50,0:40:-0.00,-15.64,-184.82	0/0:126:126,0:40:-0.00,-38.51,-463.31	0/0:51:51,0:40:-0.00,-15.94,-188.48	0/0:103:103,0:40:0.00,-31.59,-379.03	0/0:181:181,0:40:-0.00,-55.06,-664.86	0/1:184:78,106:40:-332.46,0.00,-231.46	0/0:258:258,0:40:-0.00,-78.23,-947.02	0/0:149:149,0:40:0.00,-45.43,-547.60	0/0:55:55,0:40:0.00,-17.14,-203.14	0/0:70:69,1:40:0.00,-17.99,-250.78	./.	0/0:139:139,0:40:0.00,-42.42,-510.95	0/0:181:181,0:40:-0.00,-55.06,-664.86
2645	9	110 days, 5:08:00	T	C	.	PASS	NS=77;AF=0.058	GT:DP:AD:GQ:GL	0/0:20:20,0:40:-0.00,-6.98,-75.53	0/0:79:79,0:40:0.00,-24.74,-293.47	0/0:71:71,0:40:0.00,-22.33,-263.92	0/0:15:15,0:40:-0.00,-5.48,-57.06	0/1:31:15,16:40:-48.81,-0.00,-46.77	0/0:40:40,0:40:-0.00,-13.00,-149.41	0/0:39:39,0:40:-0.00,-12.70,-145.71	./.	./.	./.	./.	./.	./.	./.	0/0:69:69,0:40:-0.00,-21.73,-256.53	0/0:129:129,0:40:0.00,-39.79,-478.16	0/0:85:85,0:40:0.00,-26.54,-315.63	0/0:111:111,0:40:0.00,-34.37,-411.67	0/0:62:62,0:40:-0.00,-19.62,-230.67	0/0:127:127,0:40:-0.00,-39.18,-470.77	0/0:152:151,0:40:0.00,-46.41,-559.43	0/0:78:78,0:40:-0.00,-24.44,-289.77	0/0:114:114,0:40:-0.00,-35.27,-422.75	0/0:110:110,0:40:0.00,-34.07,-407.98	0/0:63:63,0:40:0.00,-19.92,-234.36	0/0:97:97,0:40:0.00,-30.16,-359.96	0/1:89:52,37:40:-108.93,0.00,-165.98	0/1:94:66,28:40:-74.18,0.00,-216.19	0/0:64:64,0:40:-0.00,-20.22,-238.06	0/0:61:61,0:40:-0.00,-19.32,-226.98	0/0:96:96,0:40:-0.00,-29.85,-356.26	0/0:67:67,0:40:0.00,-21.13,-249.14	0/0:51:51,0:40:0.00,-16.31,-190.04	0/0:128:128,0:40:0.00,-39.48,-474.47	0/0:126:126,0:40:-0.00,-38.88,-467.08	0/0:82:82,0:40:0.00,-25.64,-304.55	0/0:119:119,0:40:0.00,-36.78,-441.22	0/0:97:97,0:40:0.00,-30.16,-359.96	0/0:44:43,1:40:-0.00,-10.51,-156.79	0/0:172:172,0:40:0.00,-52.73,-637.00	0/0:116:116,0:40:0.00,-35.87,-430.14
2656	39	110 days, 16:38:00	T	A	.	PASS	NS=80;AF=0.231	GT:DP:AD:GQ:GL	0/1:20:14,6:40:-15.96,0.00,-46.54	0/0:29:29,0:40:-0.00,-9.19,-109.13	0/1:40:23,17:40:-51.08,0.00,-74.19	0/0:22:22,0:40:-0.00,-7.09,-82.95	0/0:16:16,0:40:-0.00,-5.28,-60.51	0/1:27:16,11:40:-32.55,0.00,-51.92	0/0:14:14,0:40:-0.00,-4.68,-53.03	./.	0/0:56:54,2:40:-0.00,-9.84,-195.16	0/1:44:20,24:40:-76.06,0.00,-61.76	0/0:102:102,0:40:0.00,-31.16,-382.17	0/1:72:28,44:40:-142.44,0.00,-83.26	0/0:14:14,0:40:-0.00,-4.68,-53.03	./.	0/1:21:14,7:40:-19.40,0.00,-46.24	0/1:47:25,22:40:-67.68,0.00,-79.56	0/0:83:83,0:40:0.00,-25.45,-311.11	0/0:85:85,0:40:0.00,-26.05,-318.59	0/1:31:10,21:40:-68.75,0.00,-28.27	0/1:29:14,15:40:-46.91,0.00,-43.84	0/0:37:37,0:40:-0.00,-11.60,-139.06	0/0:29:29,0:40:-0.00,-9.19,-109.13	0/0:28:28,0:40:-0.00,-8.89,-105.39	0/0:19:19,0:40:-0.00,-6.18,-71.73	0/0:40:40,0:40:-0.00,-12.50,-150.28	0/0:39:38,1:40:-0.00,-8.46,-139.06	0/0:39:39,0:40:-0.00,-12.20,-146.54	0/0:23:23,0:40:-0.00,-7.39,-86.69	0/0:49:49,0:40:-0.00,-15.21,-183.94	1/1:22:0,22:40:-81.62,-6.42,-0.00	0/0:47:47,0:40:-0.00,-14.61,-176.46	0/0:32:32,0:40:-0.00,-10.10,-120.35	0/0:38:38,0:40:-0.00,-11.90,-142.80	0/0:45:44,1:40:-0.00,-10.27,-161.50	0/0:18:18,0:40:-0.00,-5.88,-67.99	0/1:54:30,24:40:-73.05,0.00,-96.16	0/0:40:40,0:40:-0.00,-12.50,-150.28	1/1:14:0,14:40:-51.70,-4.01,-0.00	./.	0/0:56:55,1:40:-0.00,-13.58,-202.64	0/1:29:21,8:40:-20.73,0.00,-70.02
2660	11	110 days, 20:10:00	C	T	.	PASS	NS=76;AF=0.059	GT:DP:AD:GQ:GL	0/0:24:24,0:40:-0.00,-8.08,-113.53	0/1:16:9,7:40:-26.87,0.00,-38.12	0/0:57:57,0:40:0.00,-18.01,-266.97	0/0:27:27,0:40:-0.00,-8.98,-127.48	0/0:13:13,0:40:-0.00,-4.77,-62.39	0/0:21:21,0:40:-0.00,-7.18,-99.58	0/0:25:25,0:40:-0.00,-8.38,-118.18	./.	./.	./.	./.	./.	./.	./.	0/1:47:19,28:40:-115.18,0.00,-75.28	0/0:25:25,0:40:-0.00,-8.38,-118.18	0/0:63:63,0:40:-0.00,-19.82,-294.86	0/0:50:50,0:40:-0.00,-15.91,-234.42	0/1:36:15,21:40:-85.95,0.00,-59.99	0/0:22:22,0:40:-0.00,-7.48,-104.23	0/0:24:24,0:40:-0.00,-8.08,-113.53	0/1:46:28,18:40:-68.99,0.00,-117.43	0/0:35:35,0:40:-0.00,-11.39,-164.68	0/0:43:43,0:40:-0.00,-13.80,-201.87	0/0:52:52,0:40:0.00,-16.51,-243.72	0/1:20:9,11:40:-44.27,0.00,-36.91	0/1:14:5,9:40:-36.77,0.00,-20.12	0/0:24:24,0:40:-0.00,-8.08,-113.53	0/0:44:44,0:40:-0.00,-14.10,-206.52	0/0:20:20,0:40:-0.00,-6.88,-94.93	0/0:52:52,0:40:0.00,-16.51,-243.72	0/1:29:18,11:40:-41.56,0.00,-76.05	0/0:27:27,0:40:-0.00,-8.98,-127.48	0/0:19:19,0:40:-0.00,-6.58,-90.28	0/0:18:18,0:40:-0.00,-6.28,-85.63	0/0:30:30,0:40:-0.00,-9.89,-141.43	0/0:20:20,0:40:-0.00,-6.88,-94.93	0/0:83:83,0:40:-0.00,-25.84,-387.85	0/0:36:36,0:40:-0.00,-11.69,-169.33	0/0:56:56,0:40:0.00,-17.71,-262.32	0/0:22:22,0:40:-0.00,-7.48,-104.23
2670	43	111 days, 6:42:00	C	T	.	PASS	NS=87;AF=0.305	GT:DP:AD:GQ:GL	0/1:32:12,20:40:-87.33,0.00,-49.05	0/1:24:12,12:40:-50.88,0.00,-51.46	0/1:14:7,7:40:-29.61,0.00,-30.18	0/0:25:25,0:40:-0.00,-7.70,-122.00	0/0:18:18,0:40:-0.00,-5.60,-88.00	0/0:6:6,0:26:-0.00,-1.99,-29.72	0/0:21:21,0:40:-0.00,-6.50,-102.57	0/1:82:16,66:40:-295.71,0.00,-53.43	0/0:38:38,0:40:-0.00,-11.62,-185.15	0/0:60:60,0:40:0.00,-18.24,-292.00	0/0:60:60,0:40:0.00,-18.24,-292.00	0/1:70:32,38:40:-163.32,0.00,-134.75	0/0:64:64,0:40:0.00,-19.44,-311.43	0/1:102:90,12:40:-27.40,0.00,-406.84	0/0:48:48,0:40:-0.00,-14.63,-233.72	0/0:44:44,0:40:-0.00,-13.42,-214.29	0/1:43:11,32:40:-142.31,0.00,-40.88	0/1:147:63,84:40:-363.58,0.00,-262.15	0/0:45:45,0:40:-0.00,-13.72,-219.15	0/0:24:24,0:40:-0.00,-7.40,-117.14	0/0:23:23,0:40:-0.00,-7.10,-112.29	0/0:12:12,0:40:-0.00,-3.79,-58.86	0/0:32:32,0:40:-0.00,-9.81,-156.00	0/0:98:98,0:40:-0.00,-29.68,-476.58	0/1:64:28,36:40:-155.42,0.00,-117.13	0/0:28:28,0:40:-0.00,-8.61,-136.57	0/0:50:50,0:40:-0.00,-15.23,-243.43	1/1:60:0,60:40:-290.86,-17.67,0.00	0/0:35:35,0:40:-0.00,-10.71,-170.57	0/1:10:8,2:40:-6.53,-0.00,-36.24	0/0:38:38,0:40:-0.00,-11.62,-185.15	0/0:18:18,0:40:-0.00,-5.60,-88.00	0/1:45:19,26:40:-112.56,0.00,-79.14	0/0:35:35,0:40:-0.00,-10.71,-170.57	0/1:50:26,24:40:-101.34,0.00,-111.63	0/1:53:10,43:40:-192.73,0.00,-33.01	0/0:29:29,0:40:-0.00,-8.91,-141.43	0/0:26:26,0:40:-0.00,-8.00,-126.86	0/0:6:6,0:26:-0.00,-1.99,-29.72	0/0:55:54,1:40:-0.00,-11.88,-258.00	./.
2741	105	2741:104	A	T	.	PASS	NS=75;AF=0.087	GT:DP:AD:GQ:GL	0/1:17:9,8:40:-23.09,0.00,-28.33	0/0:9:9,0:40:-0.00,-3.44,-34.18	0/0:65:65,0:40:0.00,-20.29,-236.77	0/0:24:24,0:40:-0.00,-7.96,-88.44	0/0:26:26,0:40:-0.00,-8.56,-95.68	0/0:34:34,0:40:-0.00,-10.97,-124.62	0/0:24:24,0:40:-0.00,-7.96,-88.44	./.	./.	0/1:34:21,13:40:-36.06,0.00,-66.63	./.	0/0:16:16,0:40:-0.00,-5.55,-59.50	0/1:48:32,16:40:-42.70,0.00,-102.21	0/0:50:50,0:40:-0.00,-15.78,-182.50	0/0:28:28,0:40:-0.00,-9.16,-102.92	0/0:85:85,0:40:0.00,-26.31,-309.12	0/0:12:12,0:40:-0.00,-4.35,-45.03	1/1:40:0,40:40:-143.09,-11.15,-0.00	0/0:27:27,0:40:-0.00,-8.86,-99.30	0/0:41:41,0:40:-0.00,-13.07,-149.95	0/0:60:60,0:40:0.00,-18.79,-218.68	0/0:32:32,0:40:-0.00,-10.36,-117.39	0/1:64:33,31:40:-92.15,0.00,-101.01	0/0:15:15,0:40:-0.00,-5.25,-55.89	0/0:17:17,0:40:-0.00,-5.85,-63.12	0/0:30:30,0:40:-0.00,-9.76,-110.15	0/0:27:27,0:40:-0.00,-8.86,-99.30	0/0:50:50,0:40:-0.00,-15.78,-182.50	0/1:28:19,9:40:-23.40,0.00,-61.20	0/0:11:11,0:40:-0.00,-4.04,-41.42	0/0:20:20,0:40:-0.00,-6.75,-73.97	0/0:35:35,0:40:-0.00,-11.27,-128.24	0/1:33:18,15:40:-43.60,0.00,-56.07	0/0:63:63,0:40:-0.00,-19.69,-229.53	0/0:19:19,0:40:-0.00,-6.45,-70.36	0/1:22:10,12:40:-36.06,0.00,-30.44	0/0:28:28,0:40:-0.00,-9.16,-102.92	0/0:26:26,0:40:-0.00,-8.56,-95.68	./.	0/0:47:47,0:40:-0.00,-14.88,-171.65	0/1:80:31,49:40:-152.46,0.00,-88.96
2774	62	2774:61	G	T	.	PASS	NS=75;AF=0.287	GT:DP:AD:GQ:GL	0/0:27:27,0:40:-0.00,-8.36,-129.85	1/1:22:0,22:40:-104.72,-6.26,-0.00	0/0:47:46,1:40:-0.00,-9.60,-216.02	0/0:13:13,0:40:-0.00,-4.15,-62.83	0/1:20:7,13:40:-55.98,-0.00,-27.85	0/1:33:13,20:40:-85.57,0.00,-52.66	0/0:18:18,0:40:-0.00,-5.66,-86.76	./.	./.	./.	./.	./.	./.	./.	0/1:45:21,24:40:-101.11,0.00,-87.34	0/0:80:80,0:40:0.00,-24.32,-383.57	1/1:36:0,36:40:-171.74,-10.48,-0.00	0/0:39:39,0:40:-0.00,-11.98,-187.29	0/1:48:23,25:40:-104.99,0.00,-96.01	0/0:77:77,0:40:0.00,-23.42,-369.21	1/1:115:0,115:40:-549.93,-34.26,0.00	1/1:33:0,33:40:-157.38,-9.58,-0.00	0/0:62:62,0:40:0.00,-18.90,-297.40	0/0:28:28,0:40:-0.00,-8.67,-134.64	0/0:23:23,0:40:-0.00,-7.16,-110.70	0/0:35:35,0:40:-0.00,-10.77,-168.15	0/1:75:30,45:40:-192.61,0.00,-121.40	1/1:79:0,79:40:-377.59,-23.42,0.00	0/1:7:6,1:30:-2.44,-0.00,-26.98	0/0:30:30,0:40:-0.00,-9.27,-144.21	0/0:15:15,0:40:-0.00,-4.75,-72.40	0/1:33:11,22:40:-95.15,0.00,-43.08	0/0:46:46,0:40:-0.00,-14.08,-220.80	0/0:80:80,0:40:0.00,-24.32,-383.57	0/0:69:69,0:40:-0.00,-21.01,-330.91	1/1:35:0,35:40:-166.96,-10.18,-0.00	1/1:48:0,48:40:-229.19,-14.09,-0.00	0/0:34:34,0:40:-0.00,-10.47,-163.36	0/0:67:66,1:40:0.00,-15.62,-311.76	1/1:112:0,112:40:-535.57,-33.36,0.00	0/0:112:112,0:40:-0.00,-33.95,-536.76
2799	49	116 days, 15:48:00	A	G	.	PASS	NS=76;AF=0.138	GT:DP:AD:GQ:GL	0/1:16:8,8:40:-31.71,0.00,-32.89	./.	0/1:29:21,8:40:-27.80,0.00,-89.27	0/0:9:9,0:39:-0.00,-3.28,-42.92	0/0:22:22,0:40:-0.00,-7.20,-103.21	0/0:28:28,0:40:-0.00,-9.00,-131.04	0/1:18:11,7:40:-26.47,0.00,-46.20	0/0:98:98,0:40:0.00,-30.07,-455.67	0/1:38:22,16:40:-62.19,0.00,-91.20	0/1:38:30,8:40:-25.09,0.00,-128.30	1/1:84:2,82:40:-369.83,-15.40,0.00	1/1:34:0,34:40:-156.50,-9.63,-0.00	0/1:50:44,6:40:-12.20,-0.00,-189.61	0/1:46:24,22:40:-87.61,0.00,-98.06	0/0:23:23,0:40:-0.00,-7.50,-107.85	0/0:42:42,0:40:-0.00,-13.22,-195.96	0/0:45:45,0:40:-0.00,-14.12,-209.88	0/0:22:22,0:40:-0.00,-7.20,-103.21	0/0:17:17,0:40:-0.00,-5.69,-80.02	0/0:19:19,0:40:-0.00,-6.29,-89.30	0/0:26:26,0:40:-0.00,-8.40,-121.76	0/0:25:25,0:40:-0.00,-8.10,-117.12	0/1:16:7,9:40:-36.35,0.00,-28.25	0/1:36:22,14:40:-53.52,0.00,-91.80	0/1:24:18,6:40:-20.03,0.00,-76.86	./.	1/1:8:0,8:24:-35.93,-1.81,-0.01	0/1:15:8,7:40:-27.37,0.00,-33.19	0/1:48:42,6:40:-12.80,-0.00,-180.94	./.	0/0:23:23,0:40:-0.00,-7.50,-107.85	0/0:29:29,0:40:-0.00,-9.30,-135.67	0/0:9:9,0:39:-0.00,-3.28,-42.92	0/0:22:22,0:40:-0.00,-7.20,-103.21	0/0:15:15,0:40:-0.00,-5.09,-70.75	0/0:32:32,0:40:-0.00,-10.21,-149.59	0/0:35:35,0:40:-0.00,-11.11,-163.50	0/0:51:51,0:40:0.00,-15.93,-237.70	0/0:21:21,0:40:-0.00,-6.90,-98.57	0/0:9:9,0:39:-0.00,-3.28,-42.92	0/0:17:17,0:40:-0.00,-5.69,-80.02
2804	36	116 days, 20:35:00	C	T	.	PASS	NS=74;AF=0.081	GT:DP:AD:GQ:GL	0/0:23:23,0:40:-0.00,-7.66,-88.68	0/0:24:24,0:40:-0.00,-7.96,-92.47	0/0:29:29,0:40:-0.00,-9.46,-111.44	0/0:21:21,0:40:-0.00,-7.05,-81.09	0/0:22:22,0:40:-0.00,-7.36,-84.89	0/0:21:21,0:40:-0.00,-7.05,-81.09	0/0:36:36,0:40:-0.00,-11.57,-137.99	./.	0/0:96:94,2:40:0.00,-22.04,-350.39	./.	./.	./.	0/0:160:158,2:40:0.00,-41.30,-593.14	0/1:178:80,98:40:-317.40,0.00,-250.57	0/1:68:33,35:40:-111.55,0.00,-105.41	0/0:93:93,0:40:0.00,-28.72,-354.19	0/0:58:58,0:40:0.00,-18.19,-221.43	0/1:51:40,11:40:-25.64,0.00,-137.08	0/0:48:48,0:40:-0.00,-15.18,-183.50	1/1:41:0,41:40:-154.07,-11.63,-0.00	0/0:76:76,0:40:-0.00,-23.61,-289.71	0/0:25:25,0:40:-0.00,-8.26,-96.26	0/0:58:58,0:40:0.00,-18.19,-221.43	./.	0/0:47:47,0:40:-0.00,-14.88,-179.71	0/0:77:77,0:40:-0.00,-23.91,-293.50	0/0:69:68,0:40:0.00,-21.20,-259.36	0/0:48:47,1:40:-0.00,-11.39,-175.92	0/0:17:17,0:40:-0.00,-5.85,-65.92	0/0:29:29,0:40:-0.00,-9.46,-111.44	0/0:51:51,0:40:-0.00,-16.08,-194.88	0/0:21:21,0:40:-0.00,-7.05,-81.09	0/0:31:31,0:40:-0.00,-10.06,-119.02	0/0:85:85,0:40:0.00,-26.32,-323.84	0/0:116:116,0:40:-0.00,-35.65,-441.42	0/0:27:27,0:40:-0.00,-8.86,-103.85	0/1:17:5,12:40:-39.66,-0.00,-14.55	0/0:81:81,0:40:0.00,-25.11,-308.67	0/0:39:39,0:40:-0.00,-12.47,-149.37	0/0:134:134,0:40:0.00,-41.06,-509.70	0/0:74:74,0:40:0.00,-23.01,-282.12
2827	65	2827:64	C	A	.	PASS	NS=76;AF=0.099	GT:DP:AD:GQ:GL	0/0:28:28,0:40:-0.00,-9.15,-110.37	0/0:52:52,0:40:0.00,-16.37,-203.86	0/0:78:78,0:40:0.00,-24.20,-305.13	0/1:25:10,15:40:-50.18,0.00,-32.02	1/1:32:0,32:40:-123.34,-9.04,-0.00	0/0:38:38,0:40:-0.00,-12.16,-149.33	0/0:15:15,0:40:-0.00,-5.24,-59.74	./.	./.	./.	./.	./.	./.	./.	1/1:53:0,53:40:-205.13,-15.36,-0.00	0/0:93:93,0:40:0.00,-28.71,-363.56	0/1:62:27,35:40:-116.95,0.00,-87.10	0/0:59:59,0:40:0.00,-18.48,-231.12	0/0:68:68,0:40:-0.00,-21.19,-266.18	0/1:92:51,41:40:-131.29,0.00,-171.55	0/1:232:100,132:40:-443.61,0.00,-320.28	0/0:56:56,0:40:0.00,-17.58,-219.44	0/0:103:103,0:40:0.00,-31.72,-402.51	0/0:68:68,0:40:-0.00,-21.19,-266.18	0/0:44:43,0:40:-0.00,-13.66,-168.80	0/0:112:112,0:40:-0.00,-34.43,-437.57	0/0:90:89,1:40:0.00,-23.91,-344.08	0/0:116:116,0:40:0.00,-35.63,-453.15	0/1:42:31,11:40:-29.48,0.00,-108.70	0/1:54:34,20:40:-60.93,0.00,-116.77	0/0:36:36,0:40:-0.00,-11.56,-141.54	0/0:44:44,0:40:-0.00,-13.96,-172.70	0/0:115:115,0:40:-0.00,-35.33,-449.25	0/0:126:126,0:40:-0.00,-38.64,-492.10	0/0:143:143,0:40:0.00,-43.76,-558.32	0/0:44:44,0:40:-0.00,-13.96,-172.70	0/0:84:84,0:40:0.00,-26.00,-328.50	0/0:51:51,0:40:-0.00,-16.07,-199.96	0/0:30:30,0:40:-0.00,-9.75,-118.16	0/0:180:180,0:40:-0.00,-54.90,-702.44	0/0:171:171,0:40:-0.00,-52.19,-667.38
2830	46	117 days, 22:45:00	A	T	.	PASS	NS=74;AF=0.392	GT:DP:AD:GQ:GL	0/1:25:12,13:40:-52.95,0.00,-48.61	0/1:24:15,9:40:-34.66,-0.00,-62.86	0/1:68:34,34:40:-137.63,0.00,-137.94	1/1:15:0,15:40:-69.42,-4.16,-0.00	0/1:20:5,15:40:-63.75,0.00,-17.58	0/1:39:16,23:40:-95.22,0.00,-62.99	0/0:10:10,0:36:-0.00,-2.97,-46.80	0/0:33:33,0:40:-0.00,-9.89,-153.71	./.	0/1:60:22,38:40:-158.63,0.00,-84.56	./.	./.	./.	./.	./.	0/0:23:23,0:40:-0.00,-6.88,-107.23	0/0:33:33,0:40:-0.00,-9.89,-153.71	0/1:32:26,6:40:-18.30,-0.00,-111.59	0/0:48:48,0:40:-0.00,-14.40,-223.44	./.	0/1:60:37,23:40:-88.90,0.00,-154.29	0/0:37:37,0:40:-0.00,-11.09,-172.31	0/1:51:18,33:40:-138.09,0.00,-68.68	0/1:46:17,29:40:-121.01,0.00,-65.53	0/1:37:18,19:40:-77.23,0.00,-72.89	0/0:25:24,1:35:-0.00,-2.83,-107.23	0/1:42:9,33:40:-140.80,0.00,-29.55	0/0:59:59,0:40:0.00,-17.72,-274.58	0/0:9:9,0:33:-0.00,-2.67,-42.15	0/1:27:10,17:40:-70.94,0.00,-38.71	0/0:26:26,0:40:-0.00,-7.78,-121.17	0/1:34:13,21:40:-87.43,-0.00,-50.55	0/0:61:61,0:40:-0.00,-18.32,-283.87	0/0:60:60,0:40:0.00,-18.02,-279.22	0/1:113:51,62:40:-254.24,0.00,-203.42	0/1:17:5,12:40:-50.71,0.00,-18.48	./.	0/0:17:17,0:40:-0.00,-5.07,-79.34	./.	0/0:38:38,0:40:-0.00,-11.39,-176.96	1/1:27:0,27:40:-125.20,-7.77,-0.00
2845	94	2845:93	T	A	.	PASS	NS=77;AF=0.123	GT:DP:AD:GQ:GL	0/0:28:28,0:40:-0.00,-8.69,-144.36	0/0:37:37,0:40:-0.00,-11.40,-190.18	0/0:39:39,0:40:-0.00,-12.00,-200.36	0/1:17:13,4:40:-14.99,-0.00,-62.62	0/1:40:31,9:40:-33.52,0.00,-147.33	0/0:16:16,0:40:-0.00,-5.08,-83.27	0/0:164:164,0:40:-0.00,-49.63,-836.74	0/1:150:112,38:40:-148.04,0.00,-526.59	0/0:102:102,0:40:0.00,-30.97,-521.10	0/0:92:92,0:40:-0.00,-27.95,-470.18	0/0:246:246,0:40:-0.00,-74.31,-1254.20	0/0:96:96,0:40:0.00,-29.16,-490.55	./.	./.	0/0:67:67,0:40:-0.00,-20.43,-342.91	0/0:79:79,0:40:-0.00,-24.04,-404.00	0/0:119:119,0:40:0.00,-36.08,-607.64	0/1:394:265,129:40:-537.88,0.00,-1232.07	0/0:29:29,0:40:-0.00,-8.99,-149.45	0/0:24:24,0:40:-0.00,-7.49,-123.99	0/0:16:16,0:40:-0.00,-5.08,-83.27	0/1:38:29,9:40:-34.12,0.00,-137.75	0/0:31:31,0:40:-0.00,-9.59,-159.63	0/0:106:106,0:40:-0.00,-32.17,-541.46	0/0:57:57,0:40:-0.00,-17.42,-292.00	0/0:20:20,0:40:-0.00,-6.28,-103.63	0/0:30:30,0:40:-0.00,-9.29,-154.54	0/1:26:18,8:40:-32.64,0.00,-85.36	0/1:45:38,7:40:-21.83,0.00,-181.46	0/1:15:13,2:40:-5.41,-0.00,-63.22	0/0:78:78,0:40:-0.00,-23.74,-398.91	0/0:52:52,0:40:-0.00,-15.91,-266.54	./.	0/0:19:19,0:40:-0.00,-5.98,-98.54	0/0:27:26,1:40:-0.00,-3.30,-129.09	0/1:40:31,9:40:-33.52,0.00,-147.33	0/0:38:36,2:20:-0.01,-1.53,-174.92	0/0:109:109,0:40:-0.00,-33.07,-556.73	0/0:588:586,2:40:0.00,-167.08,-2974.97	0/1:19:12,7:40:-29.66,0.00,-56.92	0/0:21:21,0:40:-0.00,-6.58,-108.72
2861	85	2861:84	A	C	.	PASS	NS=75;AF=0.067	GT:DP:AD:GQ:GL	0/0:22:22,0:40:-0.00,-7.62,-104.62	0/0:20:20,0:40:-0.00,-7.02,-95.22	0/0:66:66,0:40:0.00,-20.87,-311.36	0/0:25:25,0:40:-0.00,-8.53,-118.71	0/0:13:13,0:40:-0.00,-4.92,-62.33	0/0:22:22,0:40:-0.00,-7.62,-104.62	0/0:13:13,0:40:-0.00,-4.92,-62.33	0/0:50:50,0:40:-0.00,-16.05,-236.18	./.	./.	./.	0/0:36:36,0:40:-0.00,-11.84,-170.40	0/0:48:48,0:40:-0.00,-15.45,-226.78	./.	0/0:13:13,0:40:-0.00,-4.92,-62.33	0/0:42:42,0:40:-0.00,-13.65,-198.59	1/1:32:0,32:40:-149.12,-9.39,-0.00	0/0:90:90,0:40:0.00,-28.09,-424.13	0/0:21:21,0:40:-0.00,-7.32,-99.92	./.	./.	0/0:34:34,0:40:-0.00,-11.24,-161.00	0/0:27:27,0:40:-0.00,-9.13,-128.11	0/0:56:56,0:40:0.00,-17.86,-264.37	0/0:14:14,0:40:-0.00,-5.22,-67.03	0/0:17:17,0:40:-0.00,-6.12,-81.12	./.	./.	0/1:44:21,23:40:-93.82,0.00,-85.67	0/0:26:26,0:40:-0.00,-8.83,-123.41	0/0:46:46,0:40:-0.00,-14.85,-217.39	0/0:47:47,0:40:-0.00,-15.15,-222.09	0/0:11:11,0:40:-0.00,-4.31,-52.93	0/0:14:14,0:40:-0.00,-5.22,-67.03	0/1:12:6,6:40:-23.58,0.00,-24.82	0/0:40:40,0:40:-0.00,-13.04,-189.19	./.	0/1:54:22,32:40:-133.10,0.00,-87.36	1/1:23:0,23:40:-106.83,-6.68,-0.00	0/0:27:27,0:40:-0.00,-9.13,-128.11	0/0:17:17,0:40:-0.00,-6.12,-81.12
2869	63	2869:62	C	T	.	PASS	NS=75;AF=0.453	GT:DP:AD:GQ:GL	0/1:12:6,6:40:-14.56,-0.00,-14.69	0/0:9:9,0:33:-0.00,-2.64,-27.29	1/1:62:0,62:40:-186.97,-18.45,0.00	0/1:19:11,8:40:-18.49,0.00,-27.67	0/0:17:17,0:40:-0.00,-5.05,-51.42	1/1:18:1,17:28:-48.16,-2.21,-0.00	./.	0/1:90:44,46:40:-111.82,0.00,-105.91	1/1:107:0,107:40:-322.76,-31.98,0.00	0/1:31:17,14:40:-32.99,0.00,-42.17	0/1:132:40,92:40:-238.00,0.00,-81.21	./.	1/1:158:0,158:40:-476.65,-47.31,0.00	./.	./.	1/1:24:0,24:40:-72.30,-7.02,-0.00	1/1:24:0,24:40:-72.30,-7.02,-0.00	0/0:7:7,0:26:-0.00,-2.04,-21.25	0/1:28:20,8:40:-15.79,-0.00,-52.12	0/0:15:15,0:40:-0.00,-4.44,-45.39	0/1:55:29,26:40:-61.99,0.00,-71.17	0/1:28:19,9:40:-18.81,0.00,-49.11	0/1:58:40,18:40:-36.95,0.00,-103.46	0/0:25:25,0:40:-0.00,-7.45,-75.57	1/1:32:0,32:40:-96.44,-9.43,-0.00	0/0:30:30,0:40:-0.00,-8.95,-90.65	0/0:69:69,0:40:0.00,-20.68,-208.34	0/1:51:22,29:40:-72.24,0.00,-51.25	0/1:20:9,11:40:-27.25,0.00,-21.34	0/0:19:19,0:40:-0.00,-5.65,-57.46	0/1:14:8,6:40:-13.96,-0.00,-20.12	1/1:10:0,10:34:-30.05,-2.82,-0.00	0/1:48:30,18:40:-39.95,0.00,-76.29	0/1:53:38,15:40:-29.40,0.00,-98.93	0/1:53:27,26:40:-62.59,0.00,-65.73	0/0:47:47,0:40:-0.00,-14.06,-141.95	0/1:42:24,18:40:-41.76,0.00,-59.99	0/0:32:32,0:40:-0.00,-9.56,-96.69	0/0:26:26,0:40:-0.00,-7.75,-78.58	0/1:44:19,25:40:-62.28,-0.00,-44.30	0/0:42:41,0:40:-0.00,-12.26,-123.85
2879	98	2879:97	T	A	.	PASS	NS=79;AF=0.222	GT:DP:AD:GQ:GL	0/1:22:11,11:40:-33.27,0.00,-34.02	0/1:25:10,15:40:-47.06,0.00,-29.45	0/0:40:40,0:40:-0.00,-12.53,-147.61	0/0:10:10,0:40:-0.00,-3.50,-37.46	0/1:20:10,10:40:-30.20,0.00,-30.95	0/0:16:16,0:40:-0.00,-5.31,-59.49	1/1:35:0,35:40:-127.75,-10.28,-0.00	0/0:70:70,0:40:0.00,-21.56,-257.75	1/1:18:0,18:40:-65.34,-5.16,-0.00	1/1:11:0,11:37:-39.64,-3.05,-0.00	0/0:66:66,0:40:-0.00,-20.35,-243.07	1/1:20:0,20:40:-72.68,-5.76,-0.00	./.	1/1:47:2,45:40:-157.13,-6.54,-0.00	0/0:26:26,0:40:-0.00,-8.32,-96.21	0/1:58:29,29:40:-88.53,0.00,-89.28	0/0:25:25,0:40:-0.00,-8.02,-92.54	0/1:91:32,59:40:-188.74,0.00,-90.36	0/1:22:15,7:40:-18.59,0.00,-48.71	1/1:23:0,23:40:-83.70,-6.66,-0.00	0/0:63:63,0:40:0.00,-19.45,-232.05	1/1:30:0,30:40:-109.40,-8.77,-0.00	0/0:38:38,0:40:-0.00,-11.93,-140.27	0/0:41:41,0:40:-0.00,-12.83,-151.28	0/0:6:6,0:29:-0.00,-2.30,-22.78	1/1:30:0,30:40:-109.40,-8.77,-0.00	0/0:24:24,0:40:-0.00,-7.71,-88.87	0/0:17:17,0:40:-0.00,-5.61,-63.16	0/0:55:55,0:40:-0.00,-17.04,-202.68	0/0:25:25,0:40:-0.00,-8.02,-92.54	0/0:28:28,0:40:-0.00,-8.92,-103.55	0/1:38:13,25:40:-79.86,0.00,-36.55	0/0:30:30,0:40:-0.00,-9.52,-110.89	0/1:45:15,30:40:-96.11,0.00,-41.79	0/0:39:39,0:40:-0.00,-12.23,-143.94	0/0:32:32,0:40:-0.00,-10.12,-118.24	0/0:86:86,0:40:0.00,-26.37,-316.50	0/0:49:49,0:40:-0.00,-15.24,-180.65	0/0:91:91,0:40:-0.00,-27.88,-334.86	0/0:65:65,0:40:-0.00,-20.05,-239.40	0/0:25:24,1:40:-0.00,-4.34,-85.19
2884	56	120 days, 4:55:00	G	A	.	PASS	NS=81;AF=0.093	GT:DP:AD:GQ:GL	0/0:13:13,0:40:-0.00,-4.67,-61.77	0/0:20:20,0:40:-0.00,-6.78,-94.25	0/0:23:23,0:40:-0.00,-7.68,-108.17	./.	0/0:19:19,0:40:-0.00,-6.47,-89.61	0/0:7:7,0:35:-0.00,-2.86,-33.93	0/0:24:24,0:40:-0.00,-7.98,-112.81	0/1:54:32,22:40:-85.08,0.00,-132.92	0/0:26:26,0:40:-0.00,-8.58,-122.09	0/0:20:20,0:40:-0.00,-6.78,-94.25	0/0:60:60,0:40:0.00,-18.82,-279.86	0/0:34:34,0:40:-0.00,-10.99,-159.21	./.	0/0:22:22,0:40:-0.00,-7.38,-103.53	0/1:31:16,15:40:-59.52,0.00,-65.60	0/0:21:21,0:40:-0.00,-7.08,-98.89	0/0:23:23,0:40:-0.00,-7.68,-108.17	0/0:75:75,0:40:0.00,-23.33,-349.46	0/0:27:27,0:40:-0.00,-8.88,-126.73	0/0:21:21,0:40:-0.00,-7.08,-98.89	0/0:7:7,0:35:-0.00,-2.86,-33.93	./.	0/0:9:9,0:40:-0.00,-3.46,-43.21	0/0:44:44,0:40:-0.00,-14.00,-205.62	0/0:18:18,0:40:-0.00,-6.17,-84.97	0/0:30:30,0:40:-0.00,-9.79,-140.65	./.	0/0:12:12,0:40:-0.00,-4.37,-57.13	0/0:17:17,0:40:-0.00,-5.87,-80.33	./.	0/0:25:25,0:40:-0.00,-8.28,-117.45	0/0:21:21,0:40:-0.00,-7.08,-98.89	0/0:21:21,0:40:-0.00,-7.08,-98.89	0/1:20:10,10:40:-39.63,0.00,-41.07	1/1:7:0,7:19:-31.05,-1.43,-0.02	0/0:19:19,0:40:-0.00,-6.47,-89.61	0/0:26:26,0:40:-0.00,-8.58,-122.09	0/0:44:44,0:40:-0.00,-14.00,-205.62	0/0:18:18,0:40:-0.00,-6.17,-84.97	0/1:42:28,14:40:-51.57,0.00,-117.97	0/0:14:14,0:40:-0.00,-4.97,-66.41
2889	13	120 days, 9:12:00	T	G	.	PASS	NS=80;AF=0.387	GT:DP:AD:GQ:GL	0/0:30:30,0:40:-0.00,-8.99,-142.38	0/0:25:25,0:40:-0.00,-7.49,-118.70	0/0:47:47,0:40:-0.00,-14.11,-222.89	0/0:27:27,0:40:-0.00,-8.09,-128.18	0/0:27:27,0:40:-0.00,-8.09,-128.18	0/0:19:18,1:14:-0.05,-0.99,-80.87	0/0:11:11,0:39:-0.00,-3.27,-52.41	./.	0/1:90:28,62:40:-266.55,0.00,-105.86	./.	./.	./.	./.	./.	1/1:40:0,40:40:-189.11,-11.69,-0.00	0/1:33:18,15:40:-61.14,0.00,-75.66	0/0:36:36,0:40:-0.00,-10.80,-170.80	0/0:69:69,0:40:0.00,-20.73,-327.07	0/0:33:33,0:40:-0.00,-9.90,-156.59	0/1:23:7,16:40:-68.88,0.00,-26.58	0/0:6:6,0:23:-0.01,-1.78,-28.74	0/1:40:22,18:40:-73.24,0.00,-92.49	1/1:32:0,32:40:-151.22,-9.28,-0.00	0/1:30:18,12:40:-47.83,0.00,-76.56	0/1:48:17,31:40:-132.39,0.00,-66.41	0/1:32:14,18:40:-75.65,0.00,-57.02	0/0:21:21,0:40:-0.00,-6.28,-99.76	0/0:43:43,0:40:-0.00,-12.91,-203.95	1/1:46:0,46:40:-217.52,-13.49,-0.00	0/0:16:16,0:40:-0.00,-4.78,-76.08	0/1:41:13,28:40:-120.29,0.00,-49.57	0/0:31:31,0:40:-0.00,-9.29,-147.12	0/1:41:20,21:40:-87.14,0.00,-82.72	./.	0/1:42:19,23:40:-96.31,0.00,-77.69	0/0:53:53,0:40:-0.00,-15.92,-251.30	0/0:33:33,0:40:-0.00,-9.90,-156.59	0/0:64:64,0:40:0.00,-19.23,-303.39	0/0:31:31,0:40:-0.00,-9.29,-147.12	0/1:81:24,57:40:-245.58,0.00,-89.62	0/0:27:26,1:40:-0.00,-3.35,-118.70
2901	49	120 days, 21:48:00	T	C	.	PASS	NS=82;AF=0.250	GT:DP:AD:GQ:GL	0/1:20:7,13:40:-55.69,0.00,-28.19	0/0:30:30,0:40:-0.00,-9.13,-143.67	0/1:50:29,21:40:-84.70,0.00,-123.76	0/0:28:27,1:40:-0.00,-3.77,-124.65	0/0:13:13,0:40:-0.00,-4.01,-62.84	0/1:22:10,12:40:-50.33,0.00,-41.85	0/1:9:8,1:25:-1.95,-0.00,-36.26	0/1:106:46,60:40:-253.27,0.00,-187.74	0/1:48:24,24:40:-99.56,0.00,-100.59	0/0:78:78,0:40:0.00,-23.58,-371.89	0/1:86:50,36:40:-145.18,0.00,-212.77	0/1:44:24,20:40:-81.75,0.00,-101.80	0/1:36:21,15:40:-60.38,0.00,-89.94	0/1:86:46,40:40:-164.20,0.00,-193.76	0/0:47:47,0:40:-0.00,-14.25,-224.50	0/0:64:64,0:40:0.00,-19.36,-305.33	1/1:57:0,57:40:-269.99,-16.23,0.00	0/0:35:35,0:40:-0.00,-10.63,-167.44	0/0:28:28,0:40:-0.00,-8.53,-134.16	0/0:29:29,0:40:-0.00,-8.83,-138.91	0/1:27:15,12:40:-48.83,0.00,-64.12	0/1:24:12,12:40:-49.73,0.00,-50.76	0/0:42:42,0:40:-0.00,-12.74,-200.72	0/0:56:56,0:40:0.00,-16.96,-267.29	0/0:47:47,0:40:-0.00,-14.25,-224.50	0/1:34:24,10:40:-37.21,0.00,-104.81	0/0:10:10,0:38:-0.00,-3.11,-48.58	0/0:28:28,0:40:-0.00,-8.53,-134.16	1/1:36:0,36:40:-170.14,-9.91,-0.00	0/1:19:8,11:40:-46.48,0.00,-33.25	0/0:76:76,0:40:0.00,-22.98,-362.38	0/1:39:19,20:40:-83.25,0.00,-79.53	0/1:15:8,7:40:-28.67,0.00,-34.45	0/1:32:20,12:40:-47.32,0.00,-86.39	0/1:23:17,6:40:-21.51,0.00,-74.84	0/1:47:23,24:40:-99.86,0.00,-96.14	0/1:35:15,20:40:-84.46,0.00,-61.71	0/1:43:16,27:40:-115.33,0.00,-64.06	0/1:20:16,4:40:-12.90,-0.00,-70.98	0/0:69:69,0:40:-0.00,-20.87,-329.10	0/1:47:12,35:40:-152.17,0.00,-43.84
2904	37	121 days, 0:36:00	G	A	.	PASS	NS=76;AF=0.079	GT:DP:AD:GQ:GL	0/0:17:17,0:40:-0.00,-5.81,-80.04	0/0:24:24,0:40:-0.00,-7.91,-112.20	0/1:18:6,12:40:-49.03,0.00,-23.38	0/0:10:10,0:40:-0.00,-3.70,-47.87	0/0:9:9,0:40:-0.00,-3.40,-43.27	0/0:15:15,0:40:-0.00,-5.21,-70.85	./.	0/0:19:19,0:40:-0.00,-6.41,-89.23	./.	0/0:67:67,0:40:0.00,-20.86,-309.79	./.	0/0:21:21,0:40:-0.00,-7.01,-98.42	0/1:25:15,10:40:-37.73,0.00,-62.63	0/0:30:30,0:40:-0.00,-9.72,-139.77	0/0:38:38,0:40:-0.00,-12.13,-176.53	0/1:27:14,13:40:-50.92,0.00,-57.43	0/1:19:12,7:40:-25.76,0.00,-50.65	0/0:20:20,0:40:-0.00,-6.71,-93.82	0/0:31:31,0:40:-0.00,-10.02,-144.37	0/1:41:21,20:40:-78.87,0.00,-85.38	0/0:70:70,0:40:0.00,-21.76,-323.57	0/0:19:19,0:40:-0.00,-6.41,-89.23	0/1:24:12,12:40:-47.23,0.00,-49.15	0/1:13:4,9:40:-36.75,0.00,-15.70	0/0:31:31,0:40:-0.00,-10.02,-144.37	0/0:55:55,0:40:0.00,-17.25,-254.65	0/0:40:40,0:40:-0.00,-12.73,-185.72	0/0:14:14,0:40:-0.00,-4.90,-66.25	0/0:11:11,0:40:-0.00,-4.00,-52.46	0/0:16:16,0:40:-0.00,-5.51,-75.44	0/0:16:16,0:40:-0.00,-5.51,-75.44	0/1:18:10,8:40:-30.65,0.00,-41.76	0/0:35:35,0:40:-0.00,-11.23,-162.75	0/0:36:35,1:40:-0.00,-6.93,-158.15	0/0:28:28,0:40:-0.00,-9.12,-130.58	0/0:21:21,0:40:-0.00,-7.01,-98.42	0/0:16:16,0:40:-0.00,-5.51,-75.44	0/1:33:21,12:40:-44.52,0.00,-87.79	./.	0/0:83:83,0:40:0.00,-25.67,-383.31	0/1:63:39,24:40:-90.63,0.00,-161.47
2913	91	2913:90	C	T	.	PASS	NS=78;AF=0.083	GT:DP:AD:GQ:GL	0/0:15:15,0:40:-0.00,-5.21,-72.99	0/0:40:40,0:40:-0.00,-12.73,-191.43	0/0:50:50,0:40:-0.00,-15.74,-238.81	0/0:19:19,0:40:-0.00,-6.41,-91.94	0/1:14:8,6:40:-23.52,0.00,-34.92	0/0:24:24,0:40:-0.00,-7.92,-115.63	./.	./.	./.	./.	0/1:116:64,52:40:-210.76,0.00,-269.53	0/0:26:26,0:40:-0.00,-8.52,-125.10	0/0:42:42,0:40:-0.00,-13.33,-200.91	0/0:78:78,0:40:-0.00,-24.17,-371.47	./.	0/1:83:56,27:40:-102.25,0.00,-241.56	0/0:81:81,0:40:-0.00,-25.07,-385.68	0/0:39:39,0:40:-0.00,-12.43,-186.69	0/0:18:18,0:40:-0.00,-6.11,-87.20	0/0:15:15,0:40:-0.00,-5.21,-72.99	0/0:43:43,0:40:-0.00,-13.64,-205.65	0/0:29:29,0:40:-0.00,-9.42,-139.32	0/1:58:23,35:40:-147.67,0.00,-92.74	0/0:43:43,0:40:-0.00,-13.64,-205.65	0/1:21:7,14:40:-59.32,0.00,-28.07	0/0:41:41,0:40:-0.00,-13.03,-196.17	0/0:36:36,0:40:-0.00,-11.53,-172.48	0/0:31:31,0:40:-0.00,-10.02,-148.79	0/0:63:63,0:40:-0.00,-19.66,-300.40	0/0:13:13,0:40:-0.00,-4.60,-63.51	0/1:9:3,6:40:-25.03,-0.00,-12.73	0/0:35:35,0:40:-0.00,-11.23,-167.74	0/0:26:26,0:40:-0.00,-8.52,-125.10	0/1:43:24,19:40:-76.38,0.00,-101.99	0/1:30:12,18:40:-75.56,0.00,-49.05	0/0:25:25,0:40:-0.00,-8.22,-120.37	0/0:45:45,0:40:-0.00,-14.24,-215.12	0/0:59:59,0:40:-0.00,-18.45,-281.45	0/0:21:21,0:40:-0.00,-7.01,-101.41	0/0:67:67,0:40:-0.00,-20.86,-319.35	0/0:60:60,0:40:0.00,-18.75,-286.19
2933	48	122 days, 5:47:00	T	C	.	PASS	NS=75;AF=0.240	GT:DP:AD:GQ:GL	0/1:25:13,12:40:-36.80,0.00,-41.28	0/0:17:17,0:40:-0.00,-5.46,-64.04	0/1:54:13,41:40:-136.03,0.00,-32.55	0/1:14:9,5:40:-14.05,-0.00,-29.70	0/0:7:7,0:31:-0.00,-2.45,-26.81	0/0:35:35,0:40:-0.00,-10.88,-131.05	0/0:23:23,0:40:-0.00,-7.27,-86.37	0/0:44:44,0:40:-0.00,-13.59,-164.55	0/0:94:94,0:40:-0.00,-28.64,-350.69	0/0:34:34,0:40:-0.00,-10.58,-127.32	./.	./.	./.	1/1:43:0,43:40:-159.32,-12.54,-0.00	0/0:31:31,0:40:-0.00,-9.68,-116.16	1/1:70:0,70:40:-259.84,-20.66,0.00	1/1:20:0,20:40:-73.70,-5.61,-0.00	0/1:43:22,21:40:-64.89,0.00,-69.36	0/0:41:41,0:40:-0.00,-12.69,-153.38	0/0:21:21,0:40:-0.00,-6.67,-78.93	0/1:30:16,14:40:-42.74,0.00,-50.94	0/0:32:32,0:40:-0.00,-9.98,-119.88	0/1:52:26,26:40:-80.79,0.00,-81.55	0/0:101:101,0:40:0.00,-30.74,-376.74	0/1:35:11,24:40:-78.46,0.00,-30.82	0/0:47:47,0:40:-0.00,-14.49,-175.72	0/0:38:38,0:40:-0.00,-11.78,-142.21	0/0:59:59,0:40:0.00,-18.10,-220.39	0/0:23:23,0:40:-0.00,-7.27,-86.37	./.	1/1:20:0,20:40:-73.70,-5.61,-0.00	0/0:30:30,0:40:-0.00,-9.38,-112.43	0/1:40:14,26:40:-84.41,0.00,-40.48	0/1:37:24,13:40:-36.91,0.00,-78.61	0/1:63:38,25:40:-73.76,0.00,-122.91	0/1:28:12,16:40:-50.79,0.00,-36.65	0/0:88:86,1:40:0.00,-22.81,-317.18	0/0:41:41,0:40:-0.00,-12.69,-153.38	0/0:35:35,0:40:-0.00,-10.88,-131.05	0/0:59:59,0:40:0.00,-18.10,-220.39	0/0:55:55,0:40:-0.00,-16.90,-205.50
2934	26	122 days, 6:25:00	C	T	.	PASS	NS=74;AF=0.135	GT:DP:AD:GQ:GL	0/1:26:10,16:40:-51.45,0.00,-29.86	0/0:31:31,0:40:-0.00,-10.16,-117.40	./.	0/0:22:22,0:40:-0.00,-7.45,-83.59	0/0:22:22,0:40:-0.00,-7.45,-83.59	0/0:19:19,0:40:-0.00,-6.55,-72.32	0/0:6:6,0:33:-0.00,-2.64,-23.49	0/0:142:142,0:40:0.00,-43.57,-534.37	0/0:82:82,0:40:0.00,-25.51,-308.98	./.	./.	0/1:82:58,24:40:-64.65,0.00,-193.32	./.	0/0:110:110,0:40:-0.00,-33.94,-414.16	1/1:16:0,16:40:-59.15,-4.70,-0.00	0/0:54:54,0:40:0.00,-17.08,-203.80	0/0:70:69,1:40:0.00,-18.14,-256.39	0/1:51:15,36:40:-119.05,0.00,-41.12	0/0:28:28,0:40:-0.00,-9.26,-106.13	0/0:38:38,0:40:-0.00,-12.27,-143.70	0/0:66:66,0:40:0.00,-20.69,-248.88	0/0:50:50,0:40:-0.00,-15.88,-188.77	0/0:99:99,0:40:0.00,-30.63,-372.84	0/0:84:84,0:40:0.00,-26.11,-316.50	0/0:55:55,0:40:0.00,-17.38,-207.56	1/1:43:0,43:40:-160.58,-12.82,-0.00	1/1:10:0,10:35:-36.62,-2.89,-0.00	0/0:67:67,0:40:0.00,-21.00,-252.63	0/0:32:32,0:40:-0.00,-10.46,-121.16	0/0:36:36,0:40:-0.00,-11.67,-136.18	./.	0/0:28:28,0:40:-0.00,-9.26,-106.13	0/0:55:55,0:40:0.00,-17.38,-207.56	0/0:55:55,0:40:0.00,-17.38,-207.56	0/0:47:47,0:40:-0.00,-14.98,-177.50	0/0:67:67,0:40:0.00,-21.00,-252.63	0/0:95:95,0:40:0.00,-29.42,-357.82	0/1:77:32,45:40:-145.04,0.00,-97.15	1/1:19:0,19:40:-70.42,-5.60,-0.00	0/0:84:84,0:40:0.00,-26.11,-316.50	0/0:79:79,0:40:-0.00,-24.61,-297.71
2945	101	2945:100	T	G	.	PASS	NS=80;AF=0.275	GT:DP:AD:GQ:GL	0/1:26:20,6:40:-19.65,0.00,-84.82	0/1:20:12,8:40:-30.66,0.00,-49.82	0/0:59:59,0:40:0.00,-17.89,-272.18	0/1:11:4,7:40:-28.77,0.00,-15.73	0/1:21:9,12:40:-48.76,0.00,-35.72	0/0:26:26,0:40:-0.00,-7.95,-120.37	0/0:13:13,0:40:-0.00,-4.04,-60.57	0/1:34:20,14:40:-54.04,0.00,-82.41	./.	0/1:21:8,13:40:-53.36,0.00,-31.12	./.	0/0:21:21,0:40:-0.00,-6.45,-97.37	0/0:24:24,0:40:-0.00,-7.35,-111.17	0/0:22:22,0:40:-0.00,-6.75,-101.97	0/1:27:12,15:40:-60.75,0.00,-47.72	0/0:22:22,0:40:-0.00,-6.75,-101.97	0/1:37:18,19:40:-76.14,0.00,-72.31	0/0:21:21,0:40:-0.00,-6.45,-97.37	0/0:15:15,0:40:-0.00,-4.64,-69.77	0/0:10:10,0:38:-0.00,-3.14,-46.77	0/1:41:10,31:40:-130.14,0.00,-34.30	0/0:41:41,0:40:-0.00,-12.47,-189.38	0/1:28:13,15:40:-60.45,0.00,-52.02	0/0:34:34,0:40:-0.00,-10.36,-157.18	0/0:23:23,0:40:-0.00,-7.05,-106.57	0/0:19:19,0:40:-0.00,-5.84,-88.17	0/1:40:25,15:40:-56.84,0.00,-103.61	0/0:24:24,0:40:-0.00,-7.35,-111.17	1/1:26:0,26:40:-118.84,-7.19,-0.00	0/1:21:6,15:40:-62.56,0.00,-21.92	0/1:33:16,17:40:-68.15,0.00,-64.31	0/0:23:23,0:40:-0.00,-7.05,-106.57	0/0:23:23,0:40:-0.00,-7.05,-106.57	0/1:23:11,12:40:-48.15,0.00,-44.32	1/1:26:0,26:40:-118.84,-7.19,-0.00	0/0:34:34,0:40:-0.00,-10.36,-157.18	0/0:34:34,0:40:-0.00,-10.36,-157.18	1/1:48:0,48:40:-220.05,-13.81,-0.00	1/1:7:0,7:20:-31.45,-1.48,-0.01	./.	0/0:32:32,0:40:-0.00,-9.76,-147.98
2970	56	123 days, 18:55:00	C	G	.	PASS	NS=74;AF=0.182	GT:DP:AD:GQ:GL	0/1:19:13,6:40:-23.02,0.00,-58.19	0/0:41:41,0:40:-0.00,-12.69,-200.02	0/0:33:33,0:40:-0.00,-10.28,-161.23	./.	0/1:32:18,14:40:-57.90,0.00,-78.52	0/0:19:19,0:40:-0.00,-6.07,-93.35	./.	./.	./.	./.	./.	./.	./.	./.	0/1:56:25,31:40:-133.10,0.00,-105.23	0/0:101:101,0:40:-0.00,-30.75,-490.93	0/0:63:63,0:40:-0.00,-19.31,-306.68	0/0:64:64,0:40:0.00,-19.62,-311.53	0/0:28:28,0:40:-0.00,-8.78,-136.98	0/1:66:42,24:40:-96.15,0.00,-184.65	0/1:136:66,70:40:-298.11,0.00,-279.94	0/0:70:70,0:40:0.00,-21.42,-340.62	0/0:86:86,0:40:0.00,-26.24,-418.20	0/1:52:32,20:40:-80.97,0.00,-140.37	0/1:32:18,14:40:-57.90,0.00,-78.52	0/1:38:25,13:40:-51.24,0.00,-110.65	1/1:74:0,74:40:-357.57,-21.40,0.00	0/0:91:91,0:40:-0.00,-27.74,-442.44	0/0:46:46,0:40:-0.00,-14.20,-224.26	0/0:32:32,0:40:-0.00,-9.98,-156.38	0/1:56:28,28:40:-118.55,0.00,-119.78	0/1:42:25,17:40:-69.43,0.00,-109.45	0/1:66:36,30:40:-125.24,0.00,-155.55	0/1:57:33,24:40:-98.86,0.00,-143.72	0/1:64:30,34:40:-145.24,0.00,-127.07	0/0:59:59,0:40:-0.00,-18.11,-287.29	0/1:102:54,48:40:-201.68,0.00,-231.99	0/0:72:72,0:40:0.00,-22.02,-350.32	0/0:36:35,1:40:-0.00,-6.34,-166.08	0/0:129:129,0:40:0.00,-39.18,-626.69	0/0:88:88,0:40:-0.00,-26.84,-427.90
2973	21	123 days, 21:20:00	C	T	.	PASS	NS=88;AF=0.153	GT:DP:AD:GQ:GL	0/0:54:53,1:40:-0.00,-11.63,-263.77	0/1:28:12,16:40:-71.89,0.00,-53.08	0/0:113:113,0:40:-0.00,-34.44,-571.57	0/0:41:41,0:40:-0.00,-12.76,-208.26	0/1:60:22,38:40:-173.27,0.00,-93.90	0/0:27:27,0:40:-0.00,-8.55,-137.62	0/1:45:27,18:40:-76.86,0.00,-123.65	0/0:186:186,0:40:0.00,-56.41,-939.93	0/0:37:37,0:40:-0.00,-11.56,-188.08	0/1:142:72,70:40:-310.06,0.00,-321.52	1/1:36:0,36:40:-180.28,-9.88,-0.00	0/1:122:68,54:40:-235.34,0.00,-307.36	0/0:89:89,0:40:0.00,-27.21,-450.47	0/0:180:180,0:40:-0.00,-54.61,-909.66	1/1:70:0,70:40:-351.85,-20.12,-0.00	0/0:103:103,0:40:0.00,-31.43,-521.11	0/0:41:41,0:40:-0.00,-12.76,-208.26	0/1:80:43,37:40:-162.20,0.00,-193.85	0/0:60:60,0:40:0.00,-18.48,-304.14	0/0:51:51,0:40:-0.00,-15.77,-258.72	0/0:98:98,0:40:0.00,-29.92,-495.88	0/0:94:94,0:40:0.00,-28.72,-475.70	0/0:65:65,0:40:-0.00,-19.99,-329.37	0/0:81:81,0:40:-0.00,-24.80,-410.10	0/0:77:77,0:40:0.00,-23.60,-389.92	0/0:61:61,0:40:0.00,-18.78,-309.18	0/0:75:75,0:40:0.00,-23.00,-379.83	0/0:99:98,1:40:0.00,-25.18,-490.84	0/0:46:46,0:40:-0.00,-14.27,-233.49	0/0:59:59,0:40:0.00,-18.18,-299.09	0/0:15:15,0:40:-0.00,-4.94,-77.06	0/0:63:63,0:40:-0.00,-19.39,-319.27	0/0:45:45,0:40:-0.00,-13.97,-228.45	0/0:89:89,0:40:0.00,-27.21,-450.47	0/0:77:76,1:40:0.00,-18.55,-379.83	0/1:85:35,50:40:-226.29,0.00,-151.98	0/0:111:111,0:40:0.00,-33.83,-561.48	0/1:107:49,58:40:-260.04,0.00,-216.00	0/1:42:24,18:40:-77.76,0.00,-109.42	0/0:115:115,0:40:0.00,-35.04,-581.67	0/1:125:66,59:40:-259.67,0.00,-296.36
2978	84	2978:83	T	A	.	PASS	NS=74;AF=0.162	GT:DP:AD:GQ:GL	0/0:24:24,0:40:-0.00,-7.80,-90.04	./.	0/1:69:46,23:40:-64.02,0.00,-150.34	0/0:9:9,0:40:-0.00,-3.29,-34.37	0/0:8:8,0:36:-0.00,-2.99,-30.66	0/1:21:7,14:40:-45.06,0.00,-20.04	0/0:120:120,0:40:-0.00,-36.69,-446.32	./.	./.	./.	./.	./.	./.	./.	0/0:24:24,0:40:-0.00,-7.80,-90.04	0/0:73:73,0:40:-0.00,-22.55,-271.89	0/0:34:34,0:40:-0.00,-10.81,-127.15	0/0:57:57,0:40:0.00,-17.73,-212.51	0/0:18:18,0:40:-0.00,-6.00,-67.77	0/0:20:20,0:40:-0.00,-6.60,-75.19	0/0:26:26,0:40:-0.00,-8.40,-97.46	0/0:51:51,0:40:-0.00,-15.93,-190.24	0/0:43:43,0:40:-0.00,-13.52,-160.55	0/0:41:41,0:40:-0.00,-12.92,-153.13	0/0:43:43,0:40:-0.00,-13.52,-160.55	0/0:32:32,0:40:-0.00,-10.21,-119.73	1/1:16:0,16:40:-58.42,-4.43,-0.00	0/0:15:15,0:40:-0.00,-5.09,-56.63	0/0:38:38,0:40:-0.00,-12.02,-141.99	0/0:16:16,0:40:-0.00,-5.40,-60.35	0/0:44:44,0:40:-0.00,-13.82,-164.26	0/0:27:27,0:40:-0.00,-8.71,-101.17	0/1:48:29,19:40:-55.49,0.00,-93.57	0/0:48:48,0:40:-0.00,-15.03,-179.11	./.	0/1:20:8,12:40:-37.94,0.00,-24.06	1/1:48:1,47:40:-169.76,-10.35,-0.00	0/0:47:47,0:40:-0.00,-14.72,-175.40	0/1:120:93,27:40:-63.51,0.00,-309.42	0/1:59:31,28:40:-85.58,0.00,-97.68	0/1:42:18,24:40:-75.85,0.00,-54.55
2979	96	2979:95	C	G	.	PASS	NS=78;AF=0.058	GT:DP:AD:GQ:GL	0/0:19:19,0:40:-0.00,-6.65,-58.03	0/1:16:3,13:40:-32.83,-0.00,-4.80	0/0:55:55,0:40:0.00,-17.47,-164.85	0/0:15:15,0:40:-0.00,-5.45,-46.16	0/0:9:9,0:40:-0.00,-3.64,-28.35	0/0:9:9,0:40:-0.00,-3.64,-28.35	./.	0/0:90:88,0:40:0.00,-27.39,-262.77	0/1:59:45,14:40:-22.87,0.00,-116.50	./.	0/0:92:92,0:40:-0.00,-28.59,-274.64	./.	0/0:90:90,0:40:-0.00,-27.99,-268.71	0/0:80:80,0:40:0.00,-24.98,-239.03	0/0:23:23,0:40:-0.00,-7.85,-69.90	0/0:34:34,0:40:-0.00,-11.16,-102.54	0/1:54:23,31:40:-74.82,0.00,-52.73	0/0:23:23,0:40:-0.00,-7.85,-69.90	0/0:20:20,0:40:-0.00,-6.95,-60.99	0/0:25:25,0:40:-0.00,-8.45,-75.83	0/0:26:26,0:40:-0.00,-8.75,-78.80	0/0:37:36,0:40:-0.00,-11.76,-108.47	0/0:30:30,0:40:-0.00,-9.96,-90.67	0/0:51:51,0:40:-0.00,-16.27,-152.98	./.	0/0:34:34,0:40:-0.00,-11.16,-102.54	0/0:39:39,0:40:-0.00,-12.66,-117.37	0/0:75:75,0:40:-0.00,-23.48,-224.20	0/0:106:106,0:40:0.00,-32.80,-316.18	0/0:23:23,0:40:-0.00,-7.85,-69.90	0/0:30:30,0:40:-0.00,-9.96,-90.67	0/0:24:24,0:40:-0.00,-8.15,-72.86	0/0:41:41,0:40:-0.00,-13.26,-123.31	0/0:39:39,0:40:-0.00,-12.66,-117.37	0/0:70:70,0:40:0.00,-21.98,-209.36	0/0:23:23,0:40:-0.00,-7.85,-69.90	0/0:85:85,0:40:0.00,-26.49,-253.87	0/0:32:32,0:40:-0.00,-10.56,-96.60	0/0:15:15,0:40:-0.00,-5.45,-46.16	0/0:27:27,0:40:-0.00,-9.05,-81.77	0/0:23:22,0:40:-0.00,-7.55,-66.93
2986	19	124 days, 10:18:00	C	T	.	PASS	NS=85;AF=0.100	GT:DP:AD:GQ:GL	0/0:42:42,0:40:-0.00,-13.30,-214.28	0/1:60:28,32:40:-143.32,0.00,-124.67	0/0:52:52,0:40:-0.00,-16.31,-264.92	0/0:26:26,0:40:-0.00,-8.49,-133.26	0/1:34:13,21:40:-95.44,0.00,-56.54	0/0:41:41,0:40:-0.00,-13.00,-209.22	0/0:125:125,0:40:0.00,-38.29,-634.56	./.	./.	./.	./.	0/0:130:130,0:40:0.00,-39.79,-659.88	./.	0/0:208:208,0:40:0.00,-63.27,-1054.84	0/0:75:75,0:40:0.00,-23.24,-381.38	0/0:128:128,0:40:-0.00,-39.19,-649.75	0/0:49:49,0:40:-0.00,-15.41,-249.73	0/0:92:92,0:40:-0.00,-28.35,-467.46	0/1:47:4,43:40:-202.93,-0.00,-7.06	0/1:80:52,28:40:-117.04,0.00,-240.18	0/0:137:137,0:40:-0.00,-41.90,-695.33	0/0:59:59,0:40:0.00,-18.42,-300.36	0/0:87:87,0:40:0.00,-26.85,-442.14	0/0:77:77,0:40:-0.00,-23.84,-391.51	0/0:76:76,0:40:0.00,-23.54,-386.44	0/0:73:73,0:40:0.00,-22.63,-371.25	0/0:83:83,0:40:0.00,-25.64,-421.89	0/0:118:118,0:40:0.00,-36.18,-599.12	0/0:56:56,0:40:0.00,-17.52,-285.17	0/0:41:41,0:40:-0.00,-13.00,-209.22	0/0:79:79,0:40:-0.00,-24.44,-401.64	0/0:76:76,0:40:0.00,-23.54,-386.44	0/0:82:82,0:40:-0.00,-25.34,-416.83	0/0:89:89,0:40:-0.00,-27.45,-452.27	0/0:118:118,0:40:0.00,-36.18,-599.12	0/0:77:77,0:40:-0.00,-23.84,-391.51	0/0:59:59,0:40:0.00,-18.42,-300.36	0/0:90:90,0:40:0.00,-27.75,-457.34	0/0:122:122,0:40:0.00,-37.38,-619.37	0/0:106:106,0:40:0.00,-32.57,-538.35	0/0:156:156,0:40:-0.00,-47.62,-791.53
2998	75	2998:74	G	A	.	PASS	NS=82;AF=0.061	GT:DP:AD:GQ:GL	0/0:17:17,0:40:-0.00,-5.93,-49.84	0/0:32:32,0:40:-0.00,-10.43,-92.10	0/0:59:59,0:40:-0.00,-18.54,-168.17	0/0:20:20,0:40:-0.00,-6.83,-58.29	0/0:22:22,0:40:-0.00,-7.43,-63.92	0/0:37:37,0:40:-0.00,-11.94,-106.18	0/0:237:236,0:40:0.00,-71.71,-666.86	0/0:14:14,0:40:-0.00,-5.03,-41.38	0/0:10:10,0:40:-0.00,-3.83,-30.11	0/0:18:18,0:40:-0.00,-6.23,-52.65	./.	0/0:16:16,0:40:-0.00,-5.63,-47.02	./.	./.	0/0:10:10,0:40:-0.00,-3.83,-30.11	0/1:38:22,16:40:-32.84,0.00,-51.69	0/0:53:53,0:40:0.00,-16.74,-151.26	0/0:71:71,0:40:-0.00,-22.15,-201.98	0/0:37:37,0:40:-0.00,-11.94,-106.18	0/0:21:21,0:40:-0.00,-7.13,-61.11	0/0:36:36,0:40:-0.00,-11.63,-103.37	0/0:20:20,0:40:-0.00,-6.83,-58.29	0/0:49:49,0:40:-0.00,-15.54,-139.99	0/0:42:42,0:40:-0.00,-13.44,-120.27	0/0:20:20,0:40:-0.00,-6.83,-58.29	0/0:24:24,0:40:-0.00,-8.03,-69.56	0/0:33:33,0:40:-0.00,-10.73,-94.91	0/0:31:31,0:40:-0.00,-10.13,-89.28	0/1:17:3,14:40:-33.52,-0.00,-4.46	0/0:15:15,0:40:-0.00,-5.33,-44.20	0/0:35:35,0:40:-0.00,-11.33,-100.55	0/0:25:25,0:40:-0.00,-8.33,-72.38	0/0:31:31,0:40:-0.00,-10.13,-89.28	0/0:33:33,0:40:-0.00,-10.73,-94.91	0/0:33:33,0:40:-0.00,-10.73,-94.91	0/1:17:7,10:40:-22.25,0.00,-15.73	0/0:48:48,0:40:-0.00,-15.24,-137.18	0/0:70:70,0:40:0.00,-21.85,-199.16	0/0:91:91,0:40:0.00,-28.16,-258.33	0/0:63:63,0:40:-0.00,-19.74,-179.44	0/0:56:56,0:40:0.00,-17.64,-159.72
3003	80	3003:79	A	C	.	PASS	NS=75;AF=0.287	GT:DP:AD:GQ:GL	0/1:19:10,9:40:-38.15,0.00,-43.74	0/0:53:53,0:40:0.00,-16.15,-260.18	0/1:73:43,30:40:-124.71,0.00,-189.06	0/0:18:18,0:40:-0.00,-5.61,-88.83	0/0:22:22,0:40:-0.00,-6.82,-108.41	0/0:34:34,0:40:-0.00,-10.43,-167.16	0/0:11:11,0:40:-0.00,-3.51,-54.55	./.	./.	./.	./.	./.	./.	./.	0/0:46:46,0:40:-0.00,-14.04,-225.91	0/1:112:59,53:40:-225.58,0.00,-255.65	0/1:78:44,34:40:-142.79,0.00,-192.45	0/0:67:67,0:40:0.00,-20.36,-328.73	0/0:36:36,0:40:-0.00,-11.03,-176.95	0/0:55:55,0:40:0.00,-16.75,-269.98	0/0:109:109,0:40:0.00,-33.01,-534.36	0/0:42:42,0:40:-0.00,-12.84,-206.33	0/1:92:57,35:40:-143.47,0.00,-251.88	0/0:114:114,0:40:-0.00,-34.51,-558.84	0/0:54:54,0:40:0.00,-16.45,-265.08	0/0:74:74,0:40:-0.00,-22.47,-363.00	0/1:78:26,52:40:-230.92,0.00,-104.32	0/1:102:65,37:40:-150.25,0.00,-288.04	0/0:65:65,0:40:0.00,-19.76,-318.94	1/1:39:0,39:40:-190.24,-11.24,-0.00	0/1:65:25,40:40:-176.08,0.00,-103.34	0/0:55:55,0:40:0.00,-16.75,-269.98	0/1:68:33,35:40:-150.69,0.00,-141.60	0/0:73:72,1:40:0.00,-17.27,-348.31	0/1:66:28,38:40:-165.98,0.00,-117.72	1/1:62:0,62:40:-302.85,-18.16,0.00	0/1:154:83,71:40:-301.06,0.00,-360.51	0/1:92:50,42:40:-177.74,0.00,-217.61	0/0:23:23,0:40:-0.00,-7.12,-113.31	0/0:111:111,0:40:0.00,-33.61,-544.15	0/1:83:39,44:40:-190.24,0.00,-166.46
3005	90	3005:89	C	G	.	PASS	NS=76;AF=0.178	GT:DP:AD:GQ:GL	0/0:44:44,0:40:-0.00,-13.45,-100.07	0/1:80:34,46:40:-79.02,0.00,-53.44	0/0:83:83,0:40:0.00,-25.09,-187.59	0/0:18:10,0:40:-0.00,-3.30,-23.78	0/0:39:38,1:40:-0.00,-9.71,-84.37	0/0:54:54,0:40:0.00,-16.44,-122.51	0/0:156:156,0:40:0.00,-46.89,-351.39	./.	./.	./.	./.	./.	./.	./.	0/0:87:87,0:40:0.00,-26.29,-196.56	0/0:130:130,0:40:0.00,-39.13,-293.05	0/1:117:61,56:40:-90.42,0.00,-102.98	0/0:192:192,0:40:0.00,-57.64,-432.17	0/0:92:92,0:40:0.00,-27.78,-207.78	0/0:102:43,0:40:-0.00,-13.15,-97.83	0/1:172:92,79:40:-125.90,0.00,-156.42	0/0:60:60,0:40:0.00,-18.23,-135.98	0/1:148:56,92:40:-161.94,0.00,-82.50	0/0:99:99,0:40:0.00,-29.87,-223.49	./.	0/0:114:112,2:40:0.00,-29.86,-248.17	0/1:187:99,88:40:-141.32,0.00,-167.35	0/1:170:97,73:40:-112.74,0.00,-167.93	0/0:81:81,0:40:0.00,-24.50,-183.10	0/0:98:98,0:40:0.00,-29.57,-221.25	0/0:84:84,0:40:0.00,-25.39,-189.83	0/0:76:75,1:40:0.00,-20.76,-167.39	0/1:123:53,70:40:-120.04,0.00,-83.23	0/0:172:172,0:40:-0.00,-51.67,-387.30	0/1:178:93,84:40:-135.33,0.00,-156.87	0/1:109:48,61:40:-104.02,0.00,-76.19	0/0:132:132,0:40:0.00,-39.72,-297.54	0/0:125:125,0:40:-0.00,-37.63,-281.83	0/0:145:144,0:40:0.00,-43.31,-324.47	0/0:244:244,0:40:0.00,-73.16,-548.86	0/1:186:94,92:40:-150.60,0.00,-156.43
3008	104	3008:103	G	T	.	PASS	NS=84;AF=0.417	GT:DP:AD:GQ:GL	0/1:22:9,13:40:-56.42,0.00,-37.54	0/0:42:42,0:40:-0.00,-12.31,-203.01	0/0:52:52,0:40:-0.00,-15.32,-251.24	0/1:17:7,10:40:-43.45,0.00,-29.39	0/1:26:11,15:40:-64.86,0.00,-45.98	0/1:23:10,13:40:-56.11,0.00,-42.06	0/1:69:12,57:40:-254.51,0.00,-37.86	./.	./.	1/1:40:1,39:40:-182.88,-6.47,-0.00	0/1:46:29,17:40:-68.49,0.00,-126.78	0/1:34:14,20:40:-86.57,0.00,-58.04	0/1:34:8,26:40:-115.51,0.00,-29.10	0/1:45:15,30:40:-131.49,0.00,-59.55	0/1:19:7,12:40:-52.50,0.00,-28.79	0/1:54:25,29:40:-123.96,0.00,-105.08	0/1:55:27,28:40:-118.84,0.00,-114.43	0/1:63:36,27:40:-111.60,0.00,-155.43	0/0:39:39,0:40:-0.00,-11.41,-188.54	0/1:43:19,24:40:-103.15,0.00,-79.45	0/1:49:32,17:40:-67.58,0.00,-140.35	0/0:62:62,0:40:0.00,-18.33,-299.48	0/0:57:57,0:40:0.00,-16.83,-275.36	0/1:42:23,19:40:-79.34,0.00,-99.05	0/0:23:23,0:40:-0.00,-6.59,-111.36	0/1:55:30,25:40:-104.37,0.00,-128.90	1/1:49:0,49:40:-235.94,-14.00,-0.00	1/1:58:2,56:40:-260.06,-7.07,-0.00	0/1:25:11,14:40:-60.34,0.00,-46.28	0/1:48:17,31:40:-135.41,0.00,-68.30	0/0:24:23,1:26:-0.00,-2.07,-106.54	0/1:34:15,19:40:-81.74,0.00,-62.87	0/1:47:21,26:40:-111.60,0.00,-87.89	0/0:41:41,0:40:-0.00,-12.01,-198.18	0/0:32:32,0:40:-0.00,-9.30,-154.77	1/1:56:0,56:40:-269.71,-16.11,0.00	1/1:51:1,50:40:-235.94,-9.78,-0.00	0/1:42:4,38:40:-170.99,-0.00,-7.40	0/1:22:2,20:40:-90.18,-0.00,-3.77	0/1:88:53,35:40:-142.67,0.00,-229.91	0/0:56:56,0:40:-0.00,-16.53,-270.54
3048	52	127 days, 0:51:00	G	A	.	PASS	NS=79;AF=0.437	GT:DP:AD:GQ:GL	0/1:28:19,9:40:-34.72,0.00,-82.89	1/1:26:0,26:40:-124.66,-7.72,-0.00	0/1:49:20,29:40:-124.41,0.00,-81.37	1/1:22:0,22:40:-105.45,-6.52,-0.00	1/1:22:0,22:40:-105.45,-6.52,-0.00	0/1:34:20,14:40:-56.92,0.00,-85.89	0/0:19:19,0:40:-0.00,-5.78,-91.38	0/0:112:112,0:40:0.00,-33.78,-537.86	0/0:58:58,0:40:-0.00,-17.52,-278.62	./.	./.	0/1:84:70,14:40:-41.87,0.00,-310.88	0/0:76:76,0:40:-0.00,-22.94,-365.03	./.	0/0:50:50,0:40:-0.00,-15.11,-240.21	0/1:47:19,28:40:-120.21,0.00,-77.17	1/1:91:0,91:40:-436.71,-27.29,-0.00	0/1:44:33,11:40:-39.50,0.00,-145.29	0/1:37:10,27:40:-118.42,0.00,-36.98	0/0:14:14,0:40:-0.00,-4.28,-67.38	1/1:88:0,88:40:-422.31,-26.38,-0.00	0/1:39:18,21:40:-89.02,0.00,-74.78	0/1:76:28,48:40:-207.50,0.00,-111.65	0/1:56:41,15:40:-55.09,0.00,-180.08	0/0:35:35,0:40:-0.00,-10.60,-168.20	0/0:47:46,1:40:-0.00,-9.41,-216.20	1/1:67:0,67:40:-321.49,-20.06,0.00	0/0:68:68,0:40:-0.00,-20.53,-326.62	0/0:31:31,0:40:-0.00,-9.39,-148.99	0/0:18:18,0:40:-0.00,-5.48,-86.58	0/0:63:63,0:40:0.00,-19.03,-302.62	1/1:50:0,50:40:-239.88,-14.95,-0.00	0/0:53:53,0:40:-0.00,-16.02,-254.61	0/0:57:57,0:40:0.00,-17.22,-273.81	0/1:76:40,36:40:-149.89,0.00,-169.26	1/1:43:0,43:40:-206.27,-12.84,-0.00	1/1:35:0,35:40:-167.86,-10.43,-0.00	0/1:35:17,18:40:-75.82,0.00,-71.18	0/0:16:16,0:40:-0.00,-4.88,-76.98	0/0:95:95,0:40:0.00,-28.66,-456.25	1/1:85:0,85:40:-407.91,-25.48,0.00
3053	45	127 days, 5:44:00	T	G	.	PASS	NS=83;AF=0.247	GT:DP:AD:GQ:GL	0/0:24:23,1:40:-0.00,-4.02,-77.71	0/0:32:32,0:40:-0.00,-9.93,-112.67	0/0:34:33,1:40:-0.00,-7.03,-112.67	0/0:12:12,0:40:-0.00,-3.91,-42.74	0/0:11:11,0:40:-0.00,-3.61,-39.24	1/1:29:0,29:40:-100.62,-8.24,-0.00	./.	0/1:66:32,34:40:-98.72,0.00,-92.51	1/1:104:0,104:40:-362.86,-30.81,0.00	1/1:74:0,74:40:-257.96,-21.78,0.00	0/1:92:74,18:40:-34.96,0.00,-231.54	0/0:32:32,0:40:-0.00,-9.93,-112.67	0/0:90:90,0:40:0.00,-27.38,-315.47	0/0:136:134,0:40:0.00,-40.62,-469.32	0/1:33:13,20:40:-59.70,0.00,-36.01	0/0:39:38,1:40:-0.00,-8.54,-130.15	0/1:27:10,17:40:-51.02,0.00,-27.32	0/1:17:8,9:40:-26.05,0.00,-23.34	0/0:16:15,1:21:-0.01,-1.63,-49.74	0/0:53:52,1:40:-0.00,-12.75,-179.11	0/1:68:27,41:40:-122.60,0.00,-74.43	0/0:25:25,0:40:-0.00,-7.82,-88.20	0/1:76:34,42:40:-123.69,0.00,-96.50	0/0:21:21,0:40:-0.00,-6.62,-74.21	0/0:21:21,0:40:-0.00,-6.62,-74.21	0/1:24:10,14:40:-41.43,0.00,-28.23	0/1:55:17,38:40:-116.02,0.00,-43.38	0/1:70:36,34:40:-97.52,0.00,-105.30	1/1:29:0,29:40:-100.62,-8.24,-0.00	0/0:21:21,0:40:-0.00,-6.62,-74.21	0/1:42:17,25:40:-74.48,0.00,-47.29	0/0:39:39,0:40:-0.00,-12.03,-137.15	0/1:33:14,19:40:-56.21,0.00,-39.51	0/0:51:51,0:40:-0.00,-15.64,-179.11	0/0:57:57,0:40:-0.00,-17.45,-200.08	0/0:23:23,0:40:-0.00,-7.22,-81.20	0/0:56:56,0:40:0.00,-17.15,-196.59	0/1:77:42,35:40:-98.91,0.00,-124.17	0/1:44:12,32:40:-98.35,0.00,-29.20	0/1:66:39,27:40:-74.25,0.00,-116.99	0/1:53:34,19:40:-50.19,0.00,-103.42
3057	98	3057:97	G	A	.	PASS	NS=77;AF=0.182	GT:DP:AD:GQ:GL	0/1:54:27,27:40:-112.79,0.00,-114.01	0/1:25:10,15:40:-64.02,0.00,-41.28	0/0:48:48,0:40:-0.00,-14.79,-231.23	0/0:12:12,0:40:-0.00,-3.95,-58.72	0/1:29:15,14:40:-58.02,0.00,-64.03	0/0:14:14,0:40:-0.00,-4.55,-68.31	0/0:97:97,0:40:-0.00,-29.54,-466.04	./.	./.	./.	./.	./.	./.	./.	0/1:64:41,23:40:-90.61,0.00,-178.09	0/1:19:13,6:40:-22.69,0.00,-57.46	0/0:79:79,0:40:0.00,-24.12,-379.79	0/0:128:128,0:40:-0.00,-38.87,-614.59	0/1:39:15,24:40:-102.93,0.00,-61.02	0/0:27:27,0:40:-0.00,-8.47,-130.60	0/1:37:19,18:40:-74.78,0.00,-80.79	0/1:49:23,26:40:-109.50,0.00,-96.35	0/0:34:34,0:40:-0.00,-10.57,-164.15	0/0:66:66,0:40:-0.00,-20.21,-317.49	1/1:56:2,54:40:-247.96,-6.39,-0.00	0/0:29:29,0:40:-0.00,-9.07,-140.19	0/1:29:13,16:40:-67.60,0.00,-54.45	0/0:39:39,0:40:-0.00,-12.08,-188.11	0/1:30:24,6:40:-19.38,0.00,-106.86	0/1:10:2,8:40:-34.99,-0.00,-7.46	0/1:67:29,38:40:-161.59,0.00,-119.68	0/1:50:22,28:40:-118.79,0.00,-91.25	0/0:33:33,0:40:-0.00,-10.27,-159.36	0/0:35:35,0:40:-0.00,-10.87,-168.94	0/0:22:22,0:40:-0.00,-6.96,-106.64	0/1:31:8,23:40:-100.55,0.00,-29.89	0/0:28:28,0:40:-0.00,-8.77,-135.40	0/0:85:85,0:40:-0.00,-25.92,-408.54	0/0:90:90,0:40:-0.00,-27.43,-432.50	0/0:74:74,0:40:0.00,-22.61,-355.83	0/0:55:55,0:40:0.00,-16.89,-264.78
3071	27	127 days, 23:26:00	T	G	.	PASS	NS=79;AF=0.146	GT:DP:AD:GQ:GL	0/1:20:7,13:40:-39.41,0.00,-19.12	0/0:24:24,0:40:-0.00,-7.88,-86.07	0/0:45:45,0:40:-0.00,-14.20,-160.52	0/0:11:11,0:40:-0.00,-3.97,-39.98	0/0:29:29,0:40:-0.00,-9.39,-103.79	0/0:16:16,0:40:-0.00,-5.48,-57.70	0/1:11:7,4:40:-10.21,-0.00,-21.83	./.	0/0:73:73,0:40:0.00,-22.63,-259.78	1/1:52:0,52:40:-183.37,-15.33,-0.00	0/0:144:144,0:40:0.00,-43.99,-511.49	0/0:23:23,0:40:-0.00,-7.58,-82.52	0/0:38:37,0:40:-0.00,-11.79,-132.15	0/0:109:109,0:40:-0.00,-33.46,-387.41	0/1:41:25,16:40:-43.73,0.00,-76.61	0/0:104:104,0:40:0.00,-31.96,-369.68	./.	0/0:47:47,0:40:-0.00,-14.80,-167.61	0/0:36:36,0:40:-0.00,-11.49,-128.61	0/0:16:16,0:40:-0.00,-5.48,-57.70	0/0:70:70,0:40:0.00,-21.72,-249.15	0/0:48:48,0:40:-0.00,-15.10,-171.15	0/0:85:85,0:40:-0.00,-26.24,-302.33	0/0:73:73,0:40:0.00,-22.63,-259.78	0/1:51:29,22:40:-61.99,0.00,-87.78	0/0:44:44,0:40:-0.00,-13.90,-156.97	0/0:79:79,0:40:0.00,-24.43,-281.05	0/0:54:54,0:40:0.00,-16.91,-192.42	0/0:87:86,0:40:0.00,-26.54,-305.87	0/0:34:34,0:40:-0.00,-10.89,-121.52	0/0:40:39,1:40:-0.00,-9.15,-135.70	0/1:42:25,17:40:-46.97,0.00,-76.31	0/0:33:33,0:40:-0.00,-10.59,-117.97	0/0:56:56,0:40:0.00,-17.51,-199.51	0/0:73:73,0:40:0.00,-22.63,-259.78	0/0:43:43,0:40:-0.00,-13.60,-153.43	0/1:79:47,32:40:-89.01,0.00,-143.17	0/0:75:75,0:40:0.00,-23.23,-266.87	0/0:46:46,0:40:-0.00,-14.50,-164.06	0/0:81:81,0:40:0.00,-25.03,-288.14	0/0:86:86,0:40:0.00,-26.54,-305.87
3075	64	3075:63	A	C	.	PASS	NS=86;AF=0.215	GT:DP:AD:GQ:GL	0/0:40:40,0:40:-0.00,-12.39,-196.99	0/1:26:14,12:40:-50.68,0.00,-61.29	0/0:75:75,0:40:-0.00,-22.93,-368.65	1/1:15:0,15:40:-72.77,-4.07,-0.00	0/1:15:5,10:40:-44.18,-0.00,-20.46	0/0:33:33,0:40:-0.00,-10.29,-162.65	0/0:8:8,0:34:-0.00,-2.76,-40.04	0/0:128:128,0:40:0.00,-38.88,-628.60	0/0:72:72,0:40:0.00,-22.03,-353.94	0/0:38:38,0:40:-0.00,-11.79,-187.18	0/1:112:64,48:40:-201.36,0.00,-280.63	0/1:88:54,34:40:-139.92,0.00,-238.81	0/0:124:124,0:40:0.00,-37.68,-608.98	0/0:109:109,0:40:0.00,-33.16,-535.41	0/0:50:50,0:40:-0.00,-15.40,-246.03	0/1:49:36,13:40:-48.66,0.00,-162.27	0/1:55:30,25:40:-105.71,0.00,-131.03	0/1:44:17,27:40:-118.83,0.00,-70.58	0/1:40:10,30:40:-134.75,0.00,-37.45	0/0:48:48,0:40:-0.00,-14.80,-236.23	0/0:63:63,0:40:0.00,-19.32,-309.80	0/0:40:40,0:40:-0.00,-12.39,-196.99	0/0:48:48,0:40:-0.00,-14.80,-236.23	0/1:68:30,38:40:-165.56,0.00,-127.12	0/1:29:14,15:40:-64.49,0.00,-60.38	0/0:59:59,0:40:0.00,-18.11,-290.18	0/0:48:48,0:40:-0.00,-14.80,-236.23	1/1:59:0,59:40:-288.58,-17.31,0.00	0/1:47:26,21:40:-88.50,0.00,-113.82	0/0:34:34,0:40:-0.00,-10.59,-167.56	0/0:52:52,0:40:-0.00,-16.00,-255.84	1/1:19:0,19:40:-92.39,-5.27,-0.00	0/0:40:40,0:40:-0.00,-12.39,-196.99	0/0:78:78,0:40:0.00,-23.83,-383.37	0/1:119:35,84:40:-375.82,0.00,-136.29	0/1:33:15,18:40:-78.00,0.00,-64.08	0/1:58:28,30:40:-129.33,0.00,-120.32	0/0:63:63,0:40:0.00,-19.32,-309.80	0/0:13:13,0:40:-0.00,-4.26,-64.56	0/0:69:69,0:40:-0.00,-21.12,-339.22	0/0:74:74,0:40:0.00,-22.63,-363.75
[truncated: 15,858 more rows]
[truncated: 51 more columns]
