# Supplementary material for: Phylogeography and phenotypic wing shape variation in a damselfly across populations in Europe
Source: BMC Ecol Evol. 2024 Feb 3;24:19. doi: 10.1186/s12862-024-02207-4 (PMC10838002; doi:10.1186/s12862-024-02207-4)
Supplement: Supplementary file 3 — Additional file 3: Table S2. Description of the data and file structure: This VCF file includes the final dataset (833 SNPs) for 92 individuals from 14 populations. The content of each column is described in the beginning of the file. [file 12862_2024_2207_MOESM3_ESM.xlsx]

## Sheet: Additional file 3
Table S2. Description of the data and file structure: This VCF file includes the final dataset (833 SNPs) for 92 individuals from 14 populations. The content of each column is described in the beginning of the file. Code/Software: The catalog was processed with the populations unit in STACKS where a locus was retained present in at least 80% of individuals in each of the 14 populations. We chose …
##fileformat=VCFv4.2
##fileDate=20220923
##source="Stacks v2.62"
##INFO=<ID=AD,Number=R,Type=Integer,Description="Total Depth for Each Allele">
##INFO=<ID=AF,Number=A,Type=Float,Description="Allele Frequency">
##INFO=<ID=DP,Number=1,Type=Integer,Description="Total Depth">
##INFO=<ID=NS,Number=1,Type=Integer,Description="Number of Samples With Data">
##FORMAT=<ID=AD,Number=R,Type=Integer,Description="Allele Depth">
##FORMAT=<ID=DP,Number=1,Type=Integer,Description="Read Depth">
##FORMAT=<ID=HQ,Number=2,Type=Integer,Description="Haplotype Quality">
##FORMAT=<ID=GL,Number=G,Type=Float,Description="Genotype Likelihood">
##FORMAT=<ID=GQ,Number=1,Type=Integer,Description="Genotype Quality">
##FORMAT=<ID=GT,Number=1,Type=String,Description="Genotype">
##INFO=<ID=loc_strand,Number=1,Type=Character,Description="Genomic strand the corresponding Stacks locus aligns on">
#CHROM	POS	ID	REF	ALT	QUAL	FILTER	INFO	FORMAT	FIN3_RS11	FIN3_RS15	FIN3_RS16	FIN3_RS18	FIN3_RS4	FIN3_RS8	FIN3_RS9	SWE5_L1	SWE5_L2	SWE5_L3	SWE5_L4	SWE5_L5	SWE5_L6	SWE5_L7	FIN2_O1	FIN2_O2	FIN2_O3	FIN2_O4	FIN2_O5	FIN2_O6	FIN2_O7	SWE4_Um1	SWE4_Um2	SWE4_Um3	SWE4_Um4	SWE4_Um5	SWE4_Um6	SWE4_Um7	FIN1_H1	FIN1_H2	FIN1_H3	FIN1_H4	FIN1_H5	FIN1_H6	FIN1_H7	SWE3_Up1	SWE3_Up2	SWE3_Up3	SWE3_Up4	SWE3_Up5	SWE3_Up6
510	76	510:75	T	G	.	PASS	NS=90;AF=0.228	GT:DP:AD:GQ:GL	0/1:16:10,6:40:-23.82,0.00,-44.00	1/1:15:0,15:40:-71.26,-3.82,-0.00	0/1:43:28,15:40:-59.01,0.00,-122.51	0/0:22:22,0:40:-0.00,-6.86,-106.81	0/1:9:6,3:40:-11.49,-0.00,-26.86	0/0:17:17,0:40:-0.00,-5.35,-82.75	0/0:11:11,0:40:-0.00,-3.55,-53.87	0/0:44:44,0:40:-0.00,-13.48,-212.69	0/0:88:88,0:40:0.00,-26.73,-424.45	0/0:70:70,0:40:-0.00,-21.31,-337.82	0/0:102:102,0:40:-0.00,-30.94,-491.83	0/0:60:60,0:40:-0.00,-18.30,-289.70	0/0:66:66,0:40:0.00,-20.10,-318.57	0/0:94:94,0:40:-0.00,-28.53,-453.33	0/0:25:25,0:40:-0.00,-7.76,-121.25	0/0:53:53,0:40:0.00,-16.19,-256.01	0/1:32:5,27:40:-120.08,0.00,-15.12	0/1:55:37,18:40:-69.84,0.00,-162.21	0/0:29:29,0:40:-0.00,-8.97,-140.50	0/1:26:16,10:40:-40.07,0.00,-69.87	0/0:71:71,0:40:0.00,-21.61,-342.64	0/0:32:32,0:40:-0.00,-9.87,-154.94	0/1:58:24,34:40:-145.94,0.00,-98.74	0/0:31:31,0:40:-0.00,-9.57,-150.13	0/0:14:14,0:40:-0.00,-4.45,-68.31	0/1:33:17,16:40:-66.83,0.00,-72.58	0/0:39:39,0:40:-0.00,-11.98,-188.63	0/0:36:36,0:40:-0.00,-11.07,-174.19	0/0:36:36,0:40:-0.00,-11.07,-174.19	0/1:19:12,7:40:-27.73,-0.00,-52.73	0/0:42:42,0:40:-0.00,-12.88,-203.07	0/1:17:6,11:40:-47.59,0.00,-24.45	0/1:43:17,26:40:-111.95,0.00,-69.57	0/0:49:49,0:40:-0.00,-14.99,-236.75	1/1:46:0,46:40:-220.46,-13.15,-0.00	0/1:31:14,17:40:-72.25,0.00,-58.74	0/1:34:28,6:40:-18.41,0.00,-125.22	0/0:45:45,0:40:-0.00,-13.78,-217.50	0/0:27:27,0:40:-0.00,-8.36,-130.87	0/1:67:33,34:40:-143.23,0.00,-139.35	0/0:19:19,0:40:-0.00,-5.96,-92.37
541	70	541:69	T	C	.	PASS	NS=91;AF=0.462	GT:DP:AD:GQ:GL	0/1:13:7,6:40:-19.49,0.00,-23.47	0/1:24:18,6:40:-16.18,0.00,-62.57	0/1:48:24,24:40:-78.36,0.00,-78.48	0/1:7:1,6:27:-21.30,-0.00,-2.14	0/1:23:14,9:40:-28.05,0.00,-47.45	0/1:34:21,13:40:-40.16,0.00,-71.13	0/1:15:11,4:40:-11.18,-0.00,-38.29	0/1:144:56,88:40:-296.23,0.00,-172.97	0/1:124:96,28:40:-70.91,0.00,-333.22	1/1:66:0,66:40:-254.36,-19.48,0.00	0/1:84:38,46:40:-152.35,0.00,-121.62	0/1:108:48,60:40:-199.11,0.00,-152.96	1/1:94:0,94:40:-362.32,-27.90,0.00	0/1:110:48,62:40:-206.22,0.00,-152.36	0/1:44:22,22:40:-71.85,0.00,-71.97	0/1:48:20,28:40:-93.78,0.00,-63.06	0/1:46:21,25:40:-82.82,0.00,-67.51	0/1:61:35,26:40:-82.16,0.00,-116.98	0/1:27:17,10:40:-30.70,0.00,-57.81	0/1:27:18,9:40:-26.84,0.00,-61.67	0/1:71:35,36:40:-117.70,0.00,-113.97	0/1:45:25,20:40:-63.84,0.00,-83.24	1/1:55:0,55:40:-211.94,-16.16,-0.00	0/1:44:27,17:40:-52.57,0.00,-91.25	0/1:15:6,9:40:-30.45,0.00,-19.01	1/1:37:0,37:40:-142.54,-10.75,-0.00	0/1:60:23,37:40:-124.87,0.00,-71.01	1/1:59:1,58:40:-219.66,-13.51,-0.00	0/1:46:21,25:40:-82.82,0.00,-67.51	0/1:25:14,11:40:-35.16,0.00,-46.84	0/1:33:16,17:40:-55.88,0.00,-52.15	0/0:22:22,0:40:-0.00,-6.35,-84.95	1/1:73:0,73:40:-281.35,-21.58,0.00	1/1:70:0,70:40:-269.78,-20.68,0.00	1/1:48:0,48:40:-184.95,-14.06,-0.00	0/0:45:43,1:40:-0.00,-9.12,-162.06	1/1:90:1,89:40:-339.18,-22.84,0.00	0/0:33:33,0:40:-0.00,-9.66,-127.36	0/0:66:66,0:40:0.00,-19.60,-254.60	0/0:68:67,1:40:0.00,-16.34,-254.60	0/1:69:22,47:40:-160.72,0.00,-64.45
637	72	637:71	C	T	.	PASS	NS=89;AF=0.056	GT:DP:AD:GQ:GL	0/0:23:23,0:40:-0.00,-7.78,-82.19	0/0:57:57,0:40:-0.00,-18.01,-200.81	0/0:18:18,0:40:-0.00,-6.28,-64.75	0/0:13:13,0:40:-0.00,-4.77,-47.30	0/0:17:17,0:40:-0.00,-5.98,-61.26	0/0:23:23,0:40:-0.00,-7.78,-82.19	0/0:36:36,0:40:-0.00,-11.69,-127.55	0/0:47:47,0:40:-0.00,-15.00,-165.92	0/0:140:140,0:40:0.00,-42.99,-490.40	0/0:108:108,0:40:0.00,-33.36,-378.75	0/0:126:126,0:40:0.00,-38.77,-441.55	0/1:57:25,32:40:-93.63,0.00,-71.16	0/0:55:55,0:40:0.00,-17.41,-193.84	0/1:44:25,19:40:-52.19,0.00,-75.07	0/0:38:38,0:40:-0.00,-12.30,-134.52	0/0:62:62,0:40:0.00,-19.52,-218.26	0/0:58:58,0:40:0.00,-18.31,-204.30	0/0:55:55,0:40:0.00,-17.41,-193.84	0/1:64:38,26:40:-70.59,0.00,-114.41	0/0:36:36,0:40:-0.00,-11.69,-127.55	0/1:69:28,41:40:-121.42,0.00,-78.01	0/0:27:27,0:40:-0.00,-8.99,-96.15	0/0:69:69,0:40:0.00,-21.62,-242.68	0/0:60:60,0:40:-0.00,-18.92,-211.28	0/0:15:15,0:40:-0.00,-5.38,-54.28	0/0:52:52,0:40:0.00,-16.51,-183.37	0/0:19:19,0:40:-0.00,-6.58,-68.23	0/1:64:35,29:40:-81.06,0.00,-103.94	0/0:39:39,0:40:-0.00,-12.60,-138.01	0/0:34:34,0:40:-0.00,-11.09,-120.57	./.	0/0:38:38,0:40:-0.00,-12.30,-134.52	0/0:101:101,0:40:0.00,-31.25,-354.33	0/0:46:46,0:40:-0.00,-14.70,-162.44	0/0:32:32,0:40:-0.00,-10.49,-113.59	0/0:63:63,0:40:0.00,-19.82,-221.75	0/1:61:38,23:40:-61.03,0.00,-115.31	0/0:43:43,0:40:-0.00,-13.80,-151.97	0/0:26:26,0:40:-0.00,-8.69,-92.66	0/0:97:97,0:40:0.00,-30.05,-340.37	0/1:97:44,53:40:-154.87,0.00,-125.41
684	56	28 days, 12:55:00	A	T	.	PASS	NS=90;AF=0.256	GT:DP:AD:GQ:GL	0/1:23:14,9:40:-35.79,0.00,-60.93	0/0:15:15,0:40:-0.00,-4.53,-72.62	0/1:35:23,12:40:-46.42,0.00,-100.05	0/1:10:4,6:40:-25.46,0.00,-17.37	0/0:21:21,0:40:-0.00,-6.34,-101.10	0/1:16:11,5:40:-18.91,0.00,-48.79	0/1:36:21,15:40:-60.36,0.00,-90.25	0/1:108:70,38:40:-147.89,0.00,-301.22	0/1:74:34,40:40:-167.62,0.00,-140.53	0/0:40:40,0:40:-0.00,-12.06,-191.31	0/0:78:74,4:40:-0.00,-4.50,-333.74	0/1:29:16,13:40:-52.98,0.00,-68.62	0/0:38:38,0:40:-0.00,-11.45,-181.81	0/0:101:101,0:40:-0.00,-30.42,-480.92	0/0:18:18,0:40:-0.00,-5.43,-86.86	0/1:40:17,23:40:-97.14,0.00,-70.06	0/1:63:37,26:40:-104.46,0.00,-158.09	0/1:70:33,37:40:-154.58,0.00,-136.99	0/1:30:18,12:40:-47.93,0.00,-77.81	0/0:17:17,0:40:-0.00,-5.13,-82.11	0/1:47:25,22:40:-90.29,0.00,-105.93	0/1:24:16,8:40:-30.74,0.00,-70.13	0/0:27:27,0:40:-0.00,-8.14,-129.59	0/0:45:45,0:40:-0.00,-13.56,-215.05	0/0:20:20,0:40:-0.00,-6.04,-96.36	0/1:23:8,15:40:-64.28,0.00,-32.44	0/0:33:33,0:40:-0.00,-9.95,-158.08	0/0:44:44,0:40:-0.00,-13.26,-210.30	0/0:23:23,0:40:-0.00,-6.94,-110.60	0/1:18:15,3:40:-8.81,-0.00,-67.18	0/0:34:34,0:40:-0.00,-10.25,-162.82	0/1:31:24,7:40:-23.89,0.00,-106.00	0/1:14:9,5:40:-19.51,0.00,-39.90	0/1:13:3,10:40:-43.55,-0.00,-11.72	0/1:11:7,4:40:-15.66,0.00,-31.31	0/0:27:27,0:40:-0.00,-8.14,-129.59	0/1:39:16,23:40:-97.44,0.00,-65.61	0/1:51:23,28:40:-117.57,0.00,-95.23	0/1:36:27,9:40:-31.88,0.00,-118.74	0/1:52:32,20:40:-79.29,0.00,-137.66	0/0:40:40,0:40:-0.00,-12.06,-191.31
1483	20	61 days, 19:19:00	A	C	.	PASS	NS=92;AF=0.163	GT:DP:AD:GQ:GL	0/1:35:14,21:40:-91.77,0.00,-58.77	0/0:26:26,0:40:-0.00,-8.25,-128.44	0/0:98:98,0:40:0.00,-29.93,-480.65	0/0:21:21,0:40:-0.00,-6.75,-103.98	0/0:35:35,0:40:-0.00,-10.96,-172.46	0/0:33:33,0:40:-0.00,-10.36,-162.68	0/0:28:28,0:40:-0.00,-8.86,-138.22	0/0:94:94,0:40:0.00,-28.72,-461.08	0/1:121:75,46:40:-188.17,0.00,-331.28	0/0:72:72,0:40:0.00,-22.10,-353.46	0/1:100:40,60:40:-262.98,0.00,-166.39	0/1:64:24,40:40:-175.98,0.00,-98.96	1/1:100:0,100:40:-487.94,-29.28,0.00	0/0:94:94,0:40:0.00,-28.72,-461.08	0/0:35:35,0:40:-0.00,-10.96,-172.46	0/0:57:57,0:40:0.00,-17.59,-280.08	0/1:41:21,20:40:-85.07,-0.00,-91.21	0/1:22:14,8:40:-32.08,-0.00,-62.68	0/1:63:30,33:40:-142.04,0.00,-128.61	0/0:33:33,0:40:-0.00,-10.36,-162.68	0/1:69:27,42:40:-184.26,0.00,-112.13	0/1:19:17,2:40:-3.64,-0.00,-78.26	0/0:57:57,0:40:0.00,-17.59,-280.08	0/0:44:44,0:40:-0.00,-13.67,-216.49	0/0:21:21,0:40:-0.00,-6.75,-103.98	0/0:81:81,0:40:0.00,-24.81,-397.49	0/0:52:52,0:40:-0.00,-16.08,-255.62	0/0:95:95,0:40:0.00,-29.03,-465.97	0/1:20:15,5:40:-18.01,0.00,-68.18	0/0:45:45,0:40:-0.00,-13.97,-221.38	0/0:8:8,0:35:-0.00,-2.84,-40.38	0/0:64:64,0:40:-0.00,-19.69,-314.33	0/0:68:68,0:40:0.00,-20.90,-333.89	0/1:81:37,44:40:-190.43,0.00,-157.43	0/1:96:40,56:40:-244.62,0.00,-167.60	0/1:27:12,15:40:-64.82,0.00,-51.39	0/0:44:44,0:40:-0.00,-13.67,-216.49	0/1:40:30,10:40:-36.45,-0.00,-135.53	1/1:17:0,17:40:-81.91,-4.30,-0.00	0/0:99:99,0:40:0.00,-30.23,-485.54	0/0:93:93,0:40:0.00,-28.42,-456.19
1564	102	1564:101	G	A	.	PASS	NS=85;AF=0.094	GT:DP:AD:GQ:GL	0/1:17:10,7:40:-25.81,0.00,-40.84	0/0:15:15,0:40:-0.00,-5.28,-69.36	0/0:28:28,0:40:-0.00,-9.19,-128.22	0/1:10:1,9:28:-36.98,-0.00,-2.20	1/1:16:0,16:40:-71.00,-4.13,-0.00	0/0:10:10,0:40:-0.00,-3.77,-46.72	./.	0/1:20:10,10:40:-38.49,0.00,-39.94	0/0:13:13,0:40:-0.00,-4.68,-60.30	0/0:27:27,0:40:-0.00,-8.89,-123.69	0/0:22:22,0:40:-0.00,-7.39,-101.05	0/0:15:15,0:40:-0.00,-5.28,-69.36	0/0:6:6,0:32:-0.00,-2.57,-28.61	0/1:19:9,10:40:-38.79,0.00,-35.71	0/1:21:10,11:40:-42.72,0.00,-39.64	0/1:19:10,9:40:-34.27,0.00,-40.24	0/0:25:25,0:40:-0.00,-8.29,-114.64	1/1:40:0,40:40:-179.66,-11.36,-0.00	0/0:13:13,0:40:-0.00,-4.68,-60.30	./.	0/0:8:8,0:38:-0.00,-3.17,-37.67	0/0:19:19,0:40:-0.00,-6.48,-87.47	./.	0/0:31:31,0:40:-0.00,-10.10,-141.80	0/0:8:8,0:38:-0.00,-3.17,-37.67	0/0:16:16,0:40:-0.00,-5.58,-73.89	0/0:13:13,0:40:-0.00,-4.68,-60.30	0/0:33:33,0:40:-0.00,-10.70,-150.86	0/0:20:20,0:40:-0.00,-6.78,-92.00	0/0:20:20,0:40:-0.00,-6.78,-92.00	0/0:25:25,0:40:-0.00,-8.29,-114.64	0/1:12:5,7:40:-27.32,0.00,-19.71	0/0:17:17,0:40:-0.00,-5.88,-78.41	0/1:17:10,7:40:-25.81,0.00,-40.84	0/0:14:14,0:40:-0.00,-4.98,-64.83	0/0:31:31,0:40:-0.00,-10.10,-141.80	0/0:20:20,0:40:-0.00,-6.78,-92.00	0/0:27:27,0:40:-0.00,-8.89,-123.69	0/0:15:15,0:40:-0.00,-5.28,-69.36	0/0:7:7,0:35:-0.00,-2.87,-33.14	0/0:28:28,0:40:-0.00,-9.19,-128.22
2973	20	123 days, 21:19:00	G	T	.	PASS	NS=88;AF=0.153	GT:DP:AD:GQ:GL	0/0:54:53,1:40:-0.00,-11.63,-263.77	0/1:28:12,16:40:-71.89,0.00,-53.08	0/0:113:113,0:40:-0.00,-34.44,-571.57	0/0:41:41,0:40:-0.00,-12.76,-208.26	0/1:60:22,38:40:-173.27,0.00,-93.90	0/0:27:27,0:40:-0.00,-8.55,-137.62	0/1:45:27,18:40:-76.86,0.00,-123.65	0/0:186:186,0:40:0.00,-56.41,-939.93	0/0:37:37,0:40:-0.00,-11.56,-188.08	0/1:142:72,70:40:-310.06,0.00,-321.52	1/1:36:0,36:40:-180.28,-9.88,-0.00	0/1:122:68,54:40:-235.34,0.00,-307.36	0/0:89:89,0:40:0.00,-27.21,-450.47	0/0:180:180,0:40:-0.00,-54.61,-909.66	1/1:70:0,70:40:-351.85,-20.12,-0.00	0/0:103:103,0:40:0.00,-31.43,-521.11	0/0:41:41,0:40:-0.00,-12.76,-208.26	0/1:80:43,37:40:-162.20,0.00,-193.85	0/0:60:60,0:40:0.00,-18.48,-304.14	0/0:51:51,0:40:-0.00,-15.77,-258.72	0/0:98:98,0:40:0.00,-29.92,-495.88	0/0:94:94,0:40:0.00,-28.72,-475.70	0/0:65:65,0:40:-0.00,-19.99,-329.37	0/0:81:81,0:40:-0.00,-24.80,-410.10	0/0:77:77,0:40:0.00,-23.60,-389.92	0/0:61:61,0:40:0.00,-18.78,-309.18	0/0:75:75,0:40:0.00,-23.00,-379.83	0/0:99:98,1:40:0.00,-25.18,-490.84	0/0:46:46,0:40:-0.00,-14.27,-233.49	0/0:59:59,0:40:0.00,-18.18,-299.09	0/0:15:15,0:40:-0.00,-4.94,-77.06	0/0:63:63,0:40:-0.00,-19.39,-319.27	0/0:45:45,0:40:-0.00,-13.97,-228.45	0/0:89:89,0:40:0.00,-27.21,-450.47	0/0:77:76,1:40:0.00,-18.55,-379.83	0/1:85:35,50:40:-226.29,0.00,-151.98	0/0:111:111,0:40:0.00,-33.83,-561.48	0/1:107:49,58:40:-260.04,0.00,-216.00	0/1:42:24,18:40:-77.76,0.00,-109.42	0/0:115:115,0:40:0.00,-35.04,-581.67	0/1:125:66,59:40:-259.67,0.00,-296.36
4351	82	4351:81	T	G	.	PASS	NS=91;AF=0.467	GT:DP:AD:GQ:GL	0/1:28:20,8:40:-10.73,-0.00,-39.33	0/0:32:32,0:40:-0.00,-9.47,-76.13	0/1:87:45,42:40:-73.87,0.00,-81.09	1/1:15:1,14:25:-30.81,-1.93,-0.01	0/1:34:15,19:40:-35.08,0.00,-25.66	0/0:33:33,0:40:-0.00,-9.77,-78.50	1/1:31:0,31:40:-73.58,-9.09,-0.00	0/0:92:92,0:40:0.00,-27.43,-218.70	0/0:76:72,4:40:-0.00,-13.13,-161.67	0/1:86:36,50:40:-93.18,0.00,-60.00	0/1:178:88,90:40:-160.71,0.00,-156.04	0/1:62:26,36:40:-67.10,0.00,-43.42	0/0:56:56,0:40:0.00,-16.66,-133.16	0/0:214:214,0:40:0.00,-63.93,-508.61	0/0:62:62,0:40:0.00,-18.45,-147.42	0/1:143:73,70:40:-123.65,0.00,-130.87	1/1:107:1,106:40:-249.43,-29.45,0.00	0/1:138:95,43:40:-60.99,0.00,-184.64	1/1:27:0,27:40:-64.08,-7.89,-0.00	1/1:61:0,61:40:-144.87,-18.07,0.00	0/0:94:94,0:40:0.00,-28.03,-223.46	0/1:66:43,23:40:-35.01,0.00,-82.62	0/0:86:86,0:40:-0.00,-25.63,-204.45	1/1:65:0,65:40:-154.38,-19.26,0.00	1/1:37:0,37:40:-87.84,-10.89,-0.00	1/1:68:0,68:40:-161.51,-20.16,0.00	0/1:83:48,35:40:-58.44,0.00,-89.41	0/1:73:46,27:40:-42.42,0.00,-87.65	0/0:82:82,0:40:0.00,-24.43,-194.94	0/1:36:19,17:40:-29.73,0.00,-34.56	0/0:27:27,0:40:-0.00,-7.98,-64.24	0/1:61:32,29:40:-50.76,0.00,-57.97	0/1:49:29,20:40:-32.97,0.00,-54.44	1/1:52:0,52:40:-123.48,-15.37,-0.00	0/0:87:87,0:40:-0.00,-25.93,-206.82	0/0:65:65,0:40:-0.00,-19.35,-154.54	1/1:148:0,148:40:-351.61,-44.10,0.00	0/0:96:62,0:40:0.00,-18.45,-147.42	0/0:45:32,0:40:-0.00,-9.47,-76.13	0/1:107:56,51:40:-89.28,0.00,-101.24	0/0:79:78,1:40:-0.00,-21.16,-183.06
4389	39	182 days, 21:38:00	G	A	.	PASS	NS=87;AF=0.052	GT:DP:AD:GQ:GL	0/0:27:27,0:40:-0.00,-9.16,-105.49	0/0:55:55,0:40:0.00,-17.59,-213.17	0/0:48:48,0:40:-0.00,-15.48,-186.25	0/0:9:9,0:40:-0.00,-3.74,-36.27	0/0:30:30,0:40:-0.00,-10.06,-117.03	0/0:18:18,0:40:-0.00,-6.45,-70.88	0/0:179:179,0:40:-0.00,-54.91,-690.04	0/0:131:131,0:40:-0.00,-40.46,-505.45	0/0:79:79,0:40:0.00,-24.81,-305.47	0/0:47:47,0:40:-0.00,-15.18,-182.41	./.	0/0:62:62,0:40:0.00,-19.69,-240.09	0/0:68:68,0:40:0.00,-21.50,-263.17	0/0:109:109,0:40:0.00,-33.84,-420.84	0/0:70:70,0:40:0.00,-22.10,-270.86	0/0:180:180,0:40:0.00,-55.21,-693.89	0/0:112:112,0:40:0.00,-34.74,-432.38	0/0:215:215,0:40:0.00,-65.74,-828.49	0/0:33:33,0:40:-0.00,-10.96,-128.57	0/0:59:59,0:40:0.00,-18.79,-228.55	0/0:105:105,0:40:-0.00,-32.63,-405.46	0/0:70:70,0:40:0.00,-22.10,-270.86	0/0:78:78,0:40:0.00,-24.51,-301.62	0/0:135:135,0:40:-0.00,-41.66,-520.83	0/0:55:55,0:40:0.00,-17.59,-213.17	0/0:85:84,0:40:0.00,-26.31,-324.70	0/0:65:65,0:40:0.00,-20.60,-251.63	0/0:59:59,0:40:0.00,-18.79,-228.55	0/0:108:108,0:40:-0.00,-33.54,-417.00	0/0:45:45,0:40:-0.00,-14.58,-174.71	0/0:88:88,0:40:0.00,-27.52,-340.08	0/0:56:56,0:40:0.00,-17.89,-217.02	0/0:97:97,0:40:0.00,-30.23,-374.69	0/0:73:72,0:40:0.00,-22.70,-278.55	0/0:80:80,0:40:0.00,-25.11,-309.32	0/0:58:58,0:40:0.00,-18.49,-224.71	0/0:128:128,0:40:0.00,-39.56,-493.91	0/1:82:45,37:40:-116.58,0.00,-149.00	0/1:312:198,114:40:-343.48,0.00,-668.18	0/0:135:135,0:40:-0.00,-41.66,-520.83	0/0:112:112,0:40:0.00,-34.74,-432.38
4410	79	4410:78	C	A	.	PASS	NS=88;AF=0.091	GT:DP:AD:GQ:GL	0/0:23:23,0:40:-0.00,-7.70,-116.68	0/0:26:26,0:40:-0.00,-8.60,-131.71	0/0:29:29,0:40:-0.00,-9.51,-146.75	0/0:7:7,0:35:-0.00,-2.88,-36.52	0/0:18:18,0:40:-0.00,-6.19,-91.63	0/0:30:30,0:40:-0.00,-9.81,-151.76	0/0:12:12,0:40:-0.00,-4.39,-61.57	0/0:123:123,0:40:0.00,-37.80,-617.71	0/0:134:134,0:40:0.00,-41.11,-672.83	0/1:72:38,34:40:-147.90,0.00,-169.39	0/0:92:92,0:40:-0.00,-28.47,-462.39	1/1:68:0,68:40:-339.25,-19.80,0.00	0/0:85:85,0:40:-0.00,-26.36,-427.32	./.	0/0:28:28,0:40:-0.00,-9.20,-141.74	0/0:87:87,0:40:0.00,-26.97,-437.34	1/1:83:0,83:40:-414.41,-24.31,0.00	0/0:94:94,0:40:-0.00,-29.07,-472.41	0/0:22:22,0:40:-0.00,-7.40,-111.67	0/0:41:41,0:40:-0.00,-13.12,-206.87	0/0:80:80,0:40:0.00,-24.86,-402.27	0/0:49:49,0:40:-0.00,-15.53,-246.95	0/0:84:84,0:40:-0.00,-26.06,-422.31	0/0:54:54,0:40:0.00,-17.03,-272.00	0/1:48:26,22:40:-95.00,0.00,-116.49	0/0:79:79,0:40:-0.00,-24.56,-397.26	0/0:120:120,0:40:0.00,-36.90,-602.68	0/0:67:66,1:40:-0.00,-15.93,-327.12	0/0:73:73,0:40:0.00,-22.75,-367.20	0/0:42:42,0:40:-0.00,-13.42,-211.88	0/0:42:42,0:40:-0.00,-13.42,-211.88	0/0:63:63,0:40:0.00,-19.74,-317.10	0/1:45:33,12:40:-45.80,0.00,-152.46	0/0:66:66,0:40:-0.00,-20.64,-332.13	0/0:90:90,0:40:0.00,-27.87,-452.37	0/0:80:80,0:40:0.00,-24.86,-402.27	0/0:41:41,0:40:-0.00,-13.12,-206.87	0/0:93:93,0:40:-0.00,-28.77,-467.40	0/0:57:57,0:40:0.00,-17.93,-287.03	0/0:105:105,0:40:0.00,-32.38,-527.53	0/0:79:79,0:40:-0.00,-24.56,-397.26
4795	13	199 days, 19:12:00	C	A	.	PASS	NS=88;AF=0.068	GT:DP:AD:GQ:GL	0/0:25:25,0:40:-0.00,-8.37,-125.40	0/0:32:32,0:40:-0.00,-10.47,-160.06	0/0:69:69,0:40:0.00,-21.61,-343.24	./.	0/0:34:34,0:40:-0.00,-11.08,-169.96	0/0:43:43,0:40:-0.00,-13.78,-214.52	0/0:62:62,0:40:0.00,-19.50,-308.58	0/0:68:68,0:40:0.00,-21.31,-338.29	0/0:126:124,2:40:0.00,-28.87,-605.63	0/0:66:66,0:40:-0.00,-20.71,-328.39	0/0:148:148,0:40:-0.00,-45.39,-734.35	0/0:68:68,0:40:0.00,-21.31,-338.29	./.	0/0:118:118,0:40:0.00,-36.36,-585.82	./.	0/0:44:44,0:40:-0.00,-14.09,-219.47	0/0:51:51,0:40:-0.00,-16.19,-254.12	0/0:75:75,0:40:0.00,-23.42,-372.94	0/0:36:36,0:40:-0.00,-11.68,-179.86	0/0:11:11,0:40:-0.00,-4.15,-56.09	0/0:71:71,0:40:0.00,-22.21,-353.14	0/0:24:24,0:40:-0.00,-8.06,-120.45	0/0:47:47,0:40:-0.00,-14.99,-234.32	0/0:54:54,0:40:0.00,-17.10,-268.98	0/0:39:39,0:40:-0.00,-12.58,-194.72	0/0:53:53,0:40:0.00,-16.79,-264.03	0/0:45:45,0:40:-0.00,-14.39,-224.42	0/1:69:33,36:40:-156.62,0.00,-143.40	0/0:49:49,0:40:-0.00,-15.59,-244.22	0/0:32:32,0:40:-0.00,-10.47,-160.06	0/1:54:29,25:40:-106.67,0.00,-128.11	0/0:21:21,0:40:-0.00,-7.16,-105.60	0/0:52:52,0:40:0.00,-16.49,-259.07	0/1:77:44,33:40:-139.36,0.00,-195.45	0/0:58:58,0:40:0.00,-18.30,-288.78	0/0:30:30,0:40:-0.00,-9.87,-150.16	0/0:80:80,0:40:-0.00,-24.92,-397.70	0/0:54:53,1:40:-0.00,-12.14,-259.07	0/0:130:130,0:40:-0.00,-39.97,-645.23	0/0:91:91,0:40:0.00,-28.23,-452.15	0/0:67:67,0:40:0.00,-21.01,-333.34
5497	63	5497:62	G	A	.	PASS	NS=88;AF=0.403	GT:DP:AD:GQ:GL	0/0:14:14,0:40:-0.00,-4.11,-68.33	0/0:38:37,1:40:-0.00,-6.48,-175.21	0/0:17:17,0:40:-0.00,-5.02,-82.90	1/1:8:0,8:26:-38.56,-2.00,-0.00	1/1:28:0,28:40:-135.72,-8.02,-0.00	1/1:27:0,27:40:-130.86,-7.72,-0.00	0/0:12:12,0:40:-0.00,-3.51,-58.61	0/1:116:60,56:40:-237.25,0.00,-256.99	./.	0/0:70:70,0:40:0.00,-20.97,-340.39	0/1:68:26,42:40:-183.68,0.00,-106.26	0/1:70:32,38:40:-163.64,0.00,-134.80	0/1:60:26,34:40:-147.22,0.00,-108.66	0/0:66:66,0:40:0.00,-19.77,-320.96	1/1:47:0,47:40:-228.03,-13.74,-0.00	1/1:38:0,38:40:-184.31,-11.03,-0.00	0/1:93:53,40:40:-166.44,0.00,-229.90	0/1:81:37,44:40:-189.48,0.00,-155.78	0/1:27:10,17:40:-74.56,0.00,-40.87	./.	0/0:45:45,0:40:-0.00,-13.45,-218.93	0/1:54:23,31:40:-134.45,0.00,-95.90	0/1:17:6,11:40:-48.42,0.00,-24.44	0/1:67:34,33:40:-140.25,0.00,-145.42	1/1:26:0,26:40:-126.01,-7.42,-0.00	0/0:24:24,0:40:-0.00,-7.12,-116.91	0/1:12:8,4:40:-15.92,0.00,-35.66	0/0:12:12,0:40:-0.00,-3.51,-58.61	0/0:50:50,0:40:-0.00,-14.95,-243.22	0/0:26:25,1:35:-0.00,-2.87,-116.91	0/1:66:46,20:40:-77.40,0.00,-204.02	1/1:24:0,24:40:-116.29,-6.81,-0.00	0/0:29:29,0:40:-0.00,-8.63,-141.20	0/1:22:11,11:40:-46.92,0.00,-47.23	0/0:27:27,0:40:-0.00,-8.03,-131.48	0/1:39:11,28:40:-124.39,0.00,-42.11	0/1:67:26,41:40:-179.12,0.00,-106.56	0/1:75:40,35:40:-147.56,0.00,-172.16	0/1:64:41,23:40:-92.57,0.00,-180.33	0/1:40:19,21:40:-90.08,0.00,-80.68	0/1:26:18,8:40:-31.14,0.00,-80.03
5518	101	5518:100	G	A	.	PASS	NS=85;AF=0.388	GT:DP:AD:GQ:GL	0/1:29:16,13:40:-54.07,0.00,-68.83	0/0:53:53,0:40:-0.00,-16.02,-256.55	0/0:53:53,0:40:-0.00,-16.02,-256.55	0/1:20:6,14:40:-61.61,0.00,-23.19	0/1:41:17,24:40:-103.65,0.00,-70.06	0/1:38:14,24:40:-104.55,0.00,-56.45	./.	0/1:90:52,38:40:-156.59,0.00,-224.55	0/0:10:10,0:37:-0.00,-3.08,-48.62	0/0:15:15,0:40:-0.00,-4.58,-72.79	./.	0/0:24:24,0:40:-0.00,-7.29,-116.31	1/1:10:0,10:34:-48.10,-2.82,-0.00	0/0:73:73,0:40:0.00,-22.04,-353.26	0/0:26:26,0:40:-0.00,-7.89,-125.99	0/0:48:48,0:40:-0.00,-14.51,-232.37	1/1:37:0,37:40:-178.65,-10.94,-0.00	0/1:85:20,65:40:-288.66,0.00,-71.32	0/0:65:63,2:40:-0.00,-9.96,-295.23	./.	0/1:44:24,20:40:-83.40,0.00,-103.00	0/1:13:1,12:16:-54.08,-0.03,-1.15	1/1:72:1,71:40:-338.23,-16.64,0.00	0/1:47:24,23:40:-97.00,0.00,-102.10	0/1:38:13,25:40:-109.38,0.00,-51.62	0/0:49:49,0:40:-0.00,-14.82,-237.20	1/1:45:0,45:40:-217.34,-13.35,-0.00	1/1:33:0,33:40:-159.31,-9.74,-0.00	0/0:16:16,0:40:-0.00,-4.88,-77.63	0/1:22:12,10:40:-41.67,0.00,-51.60	0/1:42:18,24:40:-103.35,0.00,-74.59	0/1:40:21,19:40:-79.77,0.00,-89.70	1/1:52:0,52:40:-251.19,-15.46,-0.00	0/1:41:24,17:40:-69.80,0.00,-103.91	0/1:32:12,20:40:-87.01,0.00,-48.59	0/0:33:33,0:40:-0.00,-10.00,-159.83	0/0:79:78,1:40:0.00,-19.01,-372.60	0/0:100:100,0:40:0.00,-30.17,-483.82	0/0:43:43,0:40:-0.00,-13.01,-208.19	0/1:102:50,52:40:-220.68,0.00,-211.27	0/1:72:40,32:40:-133.00,0.00,-171.94
5609	28	233 days, 17:27:00	A	G	.	PASS	NS=89;AF=0.051	GT:DP:AD:GQ:GL	0/0:23:23,0:40:-0.00,-7.87,-49.64	0/0:34:34,0:40:-0.00,-11.15,-72.59	0/0:47:47,0:40:-0.00,-15.01,-99.72	0/0:15:15,0:40:-0.00,-5.49,-32.95	0/0:20:20,0:40:-0.00,-6.98,-43.38	0/0:21:21,0:40:-0.00,-7.28,-45.47	0/0:59:59,0:40:0.00,-18.58,-124.75	./.	0/0:88:88,0:40:0.00,-27.21,-185.26	1/1:76:0,24:40:-48.42,-6.51,-0.00	0/0:68:68,0:40:0.00,-21.26,-143.53	0/0:90:90,0:40:0.00,-27.80,-189.43	0/0:112:64,0:40:0.00,-20.07,-135.19	0/0:174:174,0:40:0.00,-52.79,-364.69	0/0:62:62,0:40:-0.00,-19.47,-131.01	0/0:138:138,0:40:0.00,-42.08,-289.58	./.	0/0:131:131,0:40:-0.00,-40.00,-274.98	0/0:75:75,0:40:0.00,-23.34,-158.14	0/0:84:84,0:40:0.00,-26.02,-176.92	0/0:184:184,0:40:0.00,-55.77,-385.56	0/0:46:46,0:40:-0.00,-14.71,-97.63	0/0:108:108,0:40:0.00,-33.16,-226.99	0/0:64:64,0:40:-0.00,-20.07,-135.19	0/0:57:57,0:40:-0.00,-17.99,-120.58	0/0:57:57,0:40:-0.00,-17.99,-120.58	0/0:69:69,0:40:-0.00,-21.56,-145.62	0/0:53:53,0:40:0.00,-16.80,-112.24	0/0:35:35,0:40:-0.00,-11.44,-74.68	0/0:31:31,0:40:-0.00,-10.25,-66.33	0/0:47:47,0:40:-0.00,-15.01,-99.72	0/0:59:59,0:40:0.00,-18.58,-124.75	0/0:73:73,0:40:0.00,-22.75,-153.96	0/0:82:82,0:40:0.00,-25.42,-172.74	0/0:75:75,0:40:0.00,-23.34,-158.14	0/0:65:65,0:40:-0.00,-20.37,-137.27	0/0:87:87,0:40:0.00,-26.91,-183.17	0/1:68:36,32:40:-45.51,0.00,-55.51	0/1:59:18,41:40:-66.96,0.00,-20.63	0/0:154:154,0:40:0.00,-46.84,-322.96	0/0:170:170,0:40:0.00,-51.60,-356.35
6611	95	6611:94	G	T	.	PASS	NS=89;AF=0.410	GT:DP:AD:GQ:GL	0/0:40:40,0:40:-0.00,-11.95,-139.42	0/1:77:47,30:40:-81.29,0.00,-140.69	0/0:76:76,0:40:0.00,-22.78,-264.66	0/1:33:17,16:40:-45.82,0.00,-49.56	0/1:26:13,13:40:-37.49,0.00,-37.75	0/0:33:33,0:40:-0.00,-9.84,-115.06	0/0:186:186,0:40:0.00,-55.87,-647.35	./.	0/1:106:58,48:40:-135.19,0.00,-170.24	0/1:154:64,90:40:-266.86,0.00,-176.67	0/1:155:86,69:40:-193.50,0.00,-252.90	0/0:43:42,1:40:-0.00,-9.37,-142.90	0/1:85:50,35:40:-96.28,0.00,-148.72	0/1:85:50,35:40:-96.28,0.00,-148.72	0/0:84:83,1:40:0.00,-21.71,-285.53	0/1:212:88,124:40:-367.69,0.00,-242.71	0/0:162:162,0:40:-0.00,-48.65,-563.85	0/0:273:272,1:40:0.00,-78.57,-943.06	0/1:62:22,40:40:-120.59,0.00,-58.23	0/0:54:54,0:40:0.00,-16.16,-188.12	0/1:84:36,48:40:-141.81,0.00,-100.32	0/0:95:95,0:40:0.00,-28.49,-330.76	0/0:112:112,0:40:0.00,-33.61,-389.90	0/1:213:114,99:40:-280.42,0.00,-332.86	0/0:83:83,0:40:0.00,-24.88,-289.01	1/1:68:0,68:40:-236.31,-20.11,-0.00	0/1:61:32,29:40:-82.63,0.00,-93.32	0/1:82:41,41:40:-118.05,0.00,-118.31	1/1:160:1,159:40:-549.42,-44.31,0.00	1/1:49:0,49:40:-170.21,-14.39,-0.00	0/0:179:179,0:40:0.00,-53.77,-622.99	0/1:131:70,61:40:-172.89,0.00,-204.46	0/1:89:56,33:40:-88.12,0.00,-168.39	1/1:90:0,90:40:-312.85,-26.73,-0.00	1/1:73:0,73:40:-253.71,-21.62,-0.00	1/1:126:0,126:40:-438.09,-37.56,-0.00	0/1:108:74,34:40:-85.88,0.00,-225.30	0/0:205:205,0:40:-0.00,-61.59,-713.45	0/0:368:368,0:40:0.00,-110.64,-1280.52	0/1:159:96,63:40:-171.42,0.00,-286.49	0/1:115:57,58:40:-167.27,0.00,-164.05
6724	32	280 days, 4:31:00	C	A	.	PASS	NS=90;AF=0.261	GT:DP:AD:GQ:GL	0/1:31:13,18:40:-79.15,0.00,-55.22	0/0:49:49,0:40:-0.00,-14.99,-242.23	0/0:66:66,0:40:0.00,-20.11,-326.02	0/1:25:15,10:40:-41.53,0.00,-66.88	0/0:28:28,0:40:-0.00,-8.67,-138.72	0/0:46:46,0:40:-0.00,-14.09,-227.44	0/1:44:29,15:40:-60.45,0.00,-130.17	0/0:112:112,0:40:0.00,-33.95,-552.75	0/0:146:146,0:40:0.00,-44.19,-720.33	0/0:136:136,0:40:-0.00,-41.18,-671.05	0/0:158:158,0:40:0.00,-47.80,-779.48	0/0:104:104,0:40:0.00,-31.54,-513.32	0/0:74:74,0:40:-0.00,-22.51,-365.45	0/0:18:18,0:40:-0.00,-5.66,-89.43	0/1:49:28,21:40:-88.52,0.00,-123.74	0/0:81:81,0:40:-0.00,-24.62,-399.96	0/0:67:67,0:40:-0.00,-20.41,-330.95	0/0:123:123,0:40:0.00,-37.26,-606.97	0/1:91:64,27:40:-105.45,0.00,-288.53	0/1:27:20,7:40:-26.14,0.00,-90.93	0/1:41:19,22:40:-95.86,0.00,-81.78	0/1:34:25,9:40:-33.89,0.00,-113.46	0/0:50:50,0:40:-0.00,-15.29,-247.16	0/0:68:68,0:40:0.00,-20.71,-335.88	0/0:53:53,0:40:0.00,-16.19,-261.95	0/0:72:72,0:40:0.00,-21.91,-355.60	0/0:41:41,0:40:-0.00,-12.58,-202.80	0/0:88:88,0:40:0.00,-26.73,-434.46	0/0:29:29,0:40:-0.00,-8.97,-143.65	1/1:34:0,34:40:-166.87,-9.76,-0.00	0/1:99:44,55:40:-241.05,0.00,-187.55	0/0:63:63,0:40:0.00,-19.20,-311.24	0/1:55:21,34:40:-150.79,0.00,-87.43	0/1:30:13,17:40:-74.52,0.00,-55.52	1/1:29:0,29:40:-142.22,-8.25,-0.00	0/1:37:22,15:40:-62.56,0.00,-97.77	0/0:47:47,0:40:-0.00,-14.39,-232.37	0/0:86:86,0:40:0.00,-26.13,-424.60	./.	0/0:47:47,0:40:-0.00,-14.39,-232.37	0/1:57:34,23:40:-95.97,0.00,-150.90
6791	87	6791:86	A	G	.	PASS	NS=86;AF=0.209	GT:DP:AD:GQ:GL	0/0:20:20,0:40:-0.00,-6.38,-96.81	0/0:19:19,0:40:-0.00,-6.08,-92.02	0/1:51:26,25:40:-104.17,0.00,-109.87	0/0:6:6,0:28:-0.00,-2.17,-29.68	0/1:24:12,12:40:-49.96,0.00,-50.87	0/0:23:23,0:40:-0.00,-7.29,-111.20	0/1:37:18,19:40:-79.61,0.00,-75.72	0/1:130:76,54:40:-219.45,0.00,-325.86	0/0:80:80,0:40:-0.00,-24.44,-384.53	1/1:74:0,74:40:-353.94,-21.73,0.00	./.	0/0:24:24,0:40:-0.00,-7.59,-116.00	0/0:22:22,0:40:-0.00,-6.98,-106.41	1/1:44:2,42:38:-190.90,-3.11,-0.00	0/0:48:48,0:40:-0.00,-14.81,-231.08	0/0:48:48,0:40:-0.00,-14.81,-231.08	0/0:67:67,0:40:-0.00,-20.53,-322.19	0/0:44:44,0:40:-0.00,-13.61,-211.90	0/0:19:19,0:40:-0.00,-6.08,-92.02	0/1:13:2,11:40:-48.47,-0.00,-6.22	0/0:41:41,0:40:-0.00,-12.70,-197.52	0/0:24:24,0:40:-0.00,-7.59,-116.00	1/1:28:0,28:40:-133.36,-7.88,-0.00	1/1:73:0,73:40:-349.15,-21.43,0.00	0/0:23:23,0:40:-0.00,-7.29,-111.20	0/0:27:27,0:40:-0.00,-8.49,-130.38	0/0:16:16,0:40:-0.00,-5.18,-77.63	0/0:20:20,0:40:-0.00,-6.38,-96.81	0/1:35:26,9:40:-32.26,0.00,-114.69	0/1:16:9,7:40:-28.39,0.00,-38.89	0/0:46:46,0:40:-0.00,-14.21,-221.49	0/0:68:68,0:40:0.00,-20.83,-326.99	0/1:22:10,12:40:-50.56,0.00,-41.88	0/1:27:14,13:40:-53.85,0.00,-59.55	0/1:17:13,4:40:-13.70,-0.00,-57.77	0/0:21:21,0:40:-0.00,-6.68,-101.61	0/0:37:37,0:40:-0.00,-11.50,-178.34	0/0:53:53,0:40:0.00,-16.32,-255.06	0/0:23:23,0:40:-0.00,-7.29,-111.20	0/0:49:49,0:40:-0.00,-15.11,-235.88	0/0:16:16,0:40:-0.00,-5.18,-77.63
7603	70	7603:69	C	A	.	PASS	NS=88;AF=0.074	GT:DP:AD:GQ:GL	0/1:31:15,16:40:-67.90,0.00,-64.66	0/0:37:37,0:40:-0.00,-11.94,-182.09	0/0:84:84,0:40:-0.00,-26.09,-411.33	0/0:24:24,0:40:-0.00,-8.03,-118.69	0/1:32:22,10:40:-38.34,0.00,-98.50	0/0:16:16,0:40:-0.00,-5.62,-79.67	0/0:31:31,0:40:-0.00,-10.14,-152.83	0/0:106:106,0:40:0.00,-32.71,-518.63	0/0:140:140,0:40:-0.00,-42.95,-684.46	0/1:136:74,62:40:-260.65,0.00,-320.81	0/0:92:92,0:40:-0.00,-28.50,-450.35	0/0:78:78,0:40:-0.00,-24.28,-382.07	0/0:88:88,0:40:-0.00,-27.29,-430.84	0/1:118:24,94:40:-422.15,0.00,-82.36	0/1:33:13,20:40:-86.81,0.00,-54.30	0/0:58:58,0:40:-0.00,-18.26,-284.52	0/0:38:38,0:40:-0.00,-12.24,-186.97	0/0:35:35,0:40:-0.00,-11.34,-172.34	0/0:47:47,0:40:-0.00,-14.95,-230.87	0/0:25:25,0:40:-0.00,-8.33,-123.57	0/0:41:41,0:40:-0.00,-13.15,-201.60	0/0:18:18,0:40:-0.00,-6.22,-89.42	0/0:31:31,0:40:-0.00,-10.14,-152.83	./.	0/0:30:30,0:40:-0.00,-9.84,-147.95	0/0:33:33,0:40:-0.00,-10.74,-162.58	0/0:39:39,0:40:-0.00,-12.54,-191.85	0/0:23:23,0:40:-0.00,-7.73,-113.81	0/0:15:15,0:40:-0.00,-5.32,-74.79	0/0:39:39,0:40:-0.00,-12.54,-191.85	0/0:36:36,0:40:-0.00,-11.64,-177.22	0/0:28:28,0:40:-0.00,-9.23,-138.20	0/0:54:54,0:40:0.00,-17.06,-265.01	0/0:49:49,0:40:-0.00,-15.55,-240.62	0/0:23:23,0:40:-0.00,-7.73,-113.81	0/1:39:19,20:40:-85.00,0.00,-81.76	0/1:32:19,13:40:-52.97,0.00,-83.86	0/0:53:53,0:40:0.00,-16.76,-260.13	0/0:20:20,0:40:-0.00,-6.82,-99.18	0/0:77:77,0:40:0.00,-23.98,-377.19	0/0:37:37,0:40:-0.00,-11.94,-182.09
7683	102	7683:101	G	A	.	PASS	NS=90;AF=0.056	GT:DP:AD:GQ:GL	0/1:31:16,15:40:-39.07,0.00,-44.30	0/0:33:32,1:40:-0.00,-7.54,-103.83	0/0:80:80,0:40:-0.00,-24.97,-264.86	0/0:28:28,0:40:-0.00,-9.32,-93.97	0/0:44:44,0:40:-0.00,-14.14,-146.55	0/0:18:18,0:40:-0.00,-6.32,-61.10	0/0:9:9,0:40:-0.00,-3.61,-31.53	0/0:68:68,0:40:-0.00,-21.36,-225.42	0/1:48:35,13:40:-27.38,-0.00,-101.63	0/0:72:72,0:40:-0.00,-22.56,-238.57	0/0:79:79,0:40:0.00,-24.67,-261.57	0/0:44:44,0:40:-0.00,-14.14,-146.55	0/0:44:44,0:40:-0.00,-14.14,-146.55	0/0:39:39,0:40:-0.00,-12.63,-130.12	0/1:43:25,18:40:-45.32,-0.00,-70.27	0/0:47:47,0:40:-0.00,-15.04,-156.41	0/0:94:94,0:40:0.00,-29.18,-310.87	0/0:69:69,0:40:-0.00,-21.66,-228.71	0/0:55:53,0:40:0.00,-16.84,-176.13	0/0:31:31,0:40:-0.00,-10.23,-103.83	0/0:37:37,0:40:-0.00,-12.03,-123.54	0/0:51:51,0:40:0.00,-16.24,-169.55	0/0:57:57,0:40:0.00,-18.05,-189.27	0/0:62:62,0:40:0.00,-19.55,-205.70	0/0:60:60,0:40:-0.00,-18.95,-199.13	0/0:23:23,0:40:-0.00,-7.82,-77.54	0/0:30:30,0:40:-0.00,-9.93,-100.54	0/0:38:37,0:40:-0.00,-12.03,-123.54	0/0:65:65,0:40:0.00,-20.45,-215.56	0/0:35:35,0:40:-0.00,-11.43,-116.97	0/0:54:54,0:40:-0.00,-17.15,-179.41	0/0:48:48,0:40:-0.00,-15.34,-159.69	0/0:46:46,0:40:-0.00,-14.74,-153.12	0/0:41:41,0:40:-0.00,-13.23,-136.69	0/0:49:49,0:40:-0.00,-15.64,-162.98	0/1:48:33,15:40:-33.96,-0.00,-95.06	0/0:38:38,0:40:-0.00,-12.33,-126.83	0/0:71:71,0:40:-0.00,-22.26,-235.28	0/0:21:21,0:40:-0.00,-7.22,-70.96	0/0:75:75,0:40:-0.00,-23.46,-248.43	0/0:68:68,0:40:-0.00,-21.36,-225.42
7731	102	7731:101	T	A	.	PASS	NS=88;AF=0.244	GT:DP:AD:GQ:GL	0/1:37:22,15:40:-60.57,0.00,-94.93	0/0:32:32,0:40:-0.00,-9.96,-154.42	0/1:81:40,41:40:-172.19,0.00,-168.13	0/0:21:21,0:40:-0.00,-6.65,-101.60	0/0:38:38,0:40:-0.00,-11.77,-183.24	1/1:22:0,22:40:-104.91,-6.20,-0.00	./.	0/0:43:43,0:40:-0.00,-13.27,-207.25	0/1:52:27,25:40:-104.08,0.00,-114.43	0/0:37:37,0:40:-0.00,-11.47,-178.43	1/1:42:0,42:40:-200.95,-12.23,-0.00	0/1:32:14,18:40:-76.48,0.00,-58.02	0/0:25:25,0:40:-0.00,-7.85,-120.80	0/0:36:36,0:40:-0.00,-11.16,-173.63	0/0:41:41,0:40:-0.00,-12.67,-197.64	0/0:67:67,0:40:0.00,-20.50,-322.50	0/0:53:53,0:40:-0.00,-16.28,-255.27	0/1:52:26,26:40:-108.88,0.00,-109.63	0/0:33:33,0:40:-0.00,-10.26,-159.22	0/0:27:27,0:40:-0.00,-8.46,-130.41	0/0:56:56,0:40:0.00,-17.19,-269.68	0/0:56:56,0:40:0.00,-17.19,-269.68	0/0:43:43,0:40:-0.00,-13.27,-207.25	0/0:58:58,0:40:-0.00,-17.79,-279.28	0/0:22:22,0:40:-0.00,-6.95,-106.40	1/1:34:0,34:40:-162.53,-9.82,-0.00	0/1:22:6,16:40:-69.89,0.00,-22.61	0/0:45:45,0:40:-0.00,-13.87,-216.85	0/1:46:20,26:40:-110.69,0.00,-82.62	0/0:8:8,0:34:-0.00,-2.74,-39.17	0/0:48:48,0:40:-0.00,-14.78,-231.26	0/0:40:40,0:40:-0.00,-12.37,-192.84	0/1:45:18,27:40:-115.79,0.00,-73.31	0/0:53:53,0:40:-0.00,-16.28,-255.27	0/0:58:58,0:40:-0.00,-17.79,-279.28	0/0:62:62,0:40:0.00,-18.99,-298.49	0/1:21:9,12:40:-50.98,0.00,-37.32	0/1:58:28,30:40:-126.28,0.00,-117.42	0/0:11:11,0:40:-0.00,-3.64,-53.57	0/0:65:65,0:40:-0.00,-19.89,-312.90	0/0:49:49,0:40:-0.00,-15.08,-236.06
8085	102	8085:101	A	G	.	PASS	NS=91;AF=0.110	GT:DP:AD:GQ:GL	0/1:29:17,12:40:-48.78,0.00,-74.86	0/0:38:38,0:40:-0.00,-11.98,-185.73	0/0:65:65,0:40:0.00,-20.11,-316.36	0/0:17:17,0:40:-0.00,-5.66,-84.14	0/0:25:25,0:40:-0.00,-8.07,-122.84	0/1:28:17,11:40:-44.24,0.00,-75.16	0/0:104:104,0:40:-0.00,-31.85,-505.04	0/0:48:48,0:40:-0.00,-14.99,-234.11	0/0:29:29,0:40:-0.00,-9.27,-142.19	0/1:55:24,31:40:-132.88,0.00,-100.90	0/0:45:44,1:40:-0.00,-9.25,-209.92	0/0:31:31,0:40:-0.00,-9.88,-151.87	0/0:24:24,0:40:-0.00,-7.77,-118.00	0/0:19:19,0:40:-0.00,-6.26,-93.81	0/0:60:60,0:40:0.00,-18.61,-292.17	0/0:26:26,0:40:-0.00,-8.37,-127.68	0/0:35:35,0:40:-0.00,-11.08,-171.22	0/0:66:66,0:40:-0.00,-20.41,-321.20	0/0:16:16,0:40:-0.00,-5.36,-79.30	0/1:14:7,7:40:-29.11,0.00,-31.00	0/0:37:37,0:40:-0.00,-11.68,-180.90	0/0:36:36,0:40:-0.00,-11.38,-176.06	0/1:47:18,29:40:-125.61,0.00,-74.28	0/1:55:21,34:40:-147.39,0.00,-86.39	0/0:22:22,0:40:-0.00,-7.17,-108.33	0/0:25:25,0:40:-0.00,-8.07,-122.84	0/0:36:36,0:40:-0.00,-11.38,-176.06	0/0:21:21,0:40:-0.00,-6.87,-103.49	0/0:42:42,0:40:-0.00,-13.19,-205.09	0/0:24:24,0:40:-0.00,-7.77,-118.00	0/0:38:38,0:40:-0.00,-11.98,-185.73	0/0:21:21,0:40:-0.00,-6.87,-103.49	0/0:36:36,0:40:-0.00,-11.38,-176.06	0/0:28:28,0:40:-0.00,-8.97,-137.35	0/0:46:46,0:40:-0.00,-14.39,-224.44	0/0:40:40,0:40:-0.00,-12.58,-195.41	0/0:29:29,0:40:-0.00,-9.27,-142.19	0/1:93:39,54:40:-232.71,0.00,-162.03	0/1:132:31,101:40:-448.35,0.00,-111.59	0/0:63:63,0:40:0.00,-19.51,-306.68	0/0:35:35,0:40:-0.00,-11.08,-171.22
12355	87	12355:86	T	A	.	PASS	NS=90;AF=0.050	GT:DP:AD:GQ:GL	0/0:35:35,0:40:-0.00,-11.48,-122.52	0/0:75:75,0:40:0.00,-23.51,-260.31	0/1:106:54,52:40:-146.29,0.00,-155.13	0/0:31:31,0:40:-0.00,-10.27,-108.74	0/0:49:49,0:40:-0.00,-15.69,-170.74	0/0:59:59,0:40:0.00,-18.70,-205.19	0/1:56:26,30:40:-85.55,0.00,-73.72	0/0:294:294,0:40:0.00,-89.40,-1014.69	0/1:212:128,84:40:-224.62,0.00,-378.14	0/0:180:180,0:40:-0.00,-55.10,-622.00	0/0:376:374,0:40:0.00,-113.47,-1290.27	0/0:102:102,0:40:-0.00,-31.64,-353.31	0/0:228:228,0:40:0.00,-69.55,-787.34	0/1:288:144,144:40:-408.44,0.00,-410.39	0/0:136:135,1:40:0.00,-38.42,-463.54	0/0:154:152,2:40:0.00,-40.39,-518.66	0/0:186:186,0:40:0.00,-56.91,-642.67	0/0:236:236,0:40:0.00,-71.95,-814.90	0/0:54:54,0:40:0.00,-17.19,-187.97	0/0:89:89,0:40:-0.00,-27.72,-308.53	0/0:178:177,0:40:0.00,-54.20,-611.67	0/0:152:152,0:40:0.00,-46.68,-525.55	0/1:133:77,56:40:-151.94,0.00,-226.23	0/0:271:271,0:40:0.00,-82.48,-935.47	0/0:130:129,0:40:0.00,-39.76,-446.32	0/0:102:102,0:40:-0.00,-31.64,-353.31	0/0:148:148,0:40:0.00,-45.48,-511.77	0/0:134:134,0:40:-0.00,-41.26,-463.54	0/0:192:191,0:40:0.00,-58.41,-659.89	0/0:70:70,0:40:-0.00,-22.01,-243.08	0/0:243:243,0:40:0.00,-74.06,-839.02	0/0:111:111,0:40:-0.00,-34.34,-384.31	0/0:79:79,0:40:0.00,-24.72,-274.08	0/0:126:126,0:40:0.00,-38.86,-435.99	0/0:147:146,0:40:0.00,-44.87,-504.88	0/1:186:97,89:40:-249.67,0.00,-279.18	0/0:193:193,0:40:-0.00,-59.02,-666.78	0/1:259:136,123:40:-344.83,0.00,-391.56	0/1:114:79,35:40:-85.32,0.00,-238.84	0/0:215:215,0:40:0.00,-65.63,-742.56	0/0:159:158,0:40:0.00,-48.48,-546.22
17386	68	17386:67	G	A	.	PASS	NS=91;AF=0.066	GT:DP:AD:GQ:GL	0/0:30:30,0:40:-0.00,-9.89,-103.00	0/0:54:54,0:40:-0.00,-17.11,-184.09	0/0:61:61,0:40:0.00,-19.22,-207.74	0/0:38:38,0:40:-0.00,-12.30,-130.03	0/0:39:39,0:40:-0.00,-12.60,-133.41	0/0:27:27,0:40:-0.00,-8.99,-92.87	0/0:41:41,0:40:-0.00,-13.20,-140.17	0/0:152:152,0:40:0.00,-46.59,-515.21	0/0:150:150,0:40:0.00,-45.99,-508.45	0/0:68:68,0:40:-0.00,-21.32,-231.39	0/0:134:134,0:40:-0.00,-41.18,-454.39	0/0:84:84,0:40:-0.00,-26.14,-285.45	0/0:134:134,0:40:-0.00,-41.18,-454.39	0/0:174:174,0:40:0.00,-53.21,-589.54	0/0:57:57,0:40:-0.00,-18.01,-194.23	0/0:88:88,0:40:-0.00,-27.34,-298.97	0/0:75:74,0:40:0.00,-23.13,-251.67	0/0:115:115,0:40:0.00,-35.46,-390.20	0/0:57:57,0:40:-0.00,-18.01,-194.23	0/0:84:84,0:40:-0.00,-26.14,-285.45	0/0:114:114,0:40:0.00,-35.16,-386.82	0/0:73:73,0:40:-0.00,-22.83,-248.29	0/0:86:86,0:40:0.00,-26.74,-292.21	0/0:82:82,0:40:-0.00,-25.54,-278.70	0/0:43:43,0:40:-0.00,-13.80,-146.93	0/0:83:83,0:40:0.00,-25.84,-282.08	0/0:86:86,0:40:0.00,-26.74,-292.21	0/0:88:88,0:40:-0.00,-27.34,-298.97	0/0:22:22,0:40:-0.00,-7.48,-75.97	0/1:41:19,22:40:-61.13,0.00,-52.63	0/0:80:80,0:40:0.00,-24.93,-271.94	0/0:53:53,0:40:0.00,-16.81,-180.71	0/0:62:62,0:40:-0.00,-19.52,-211.12	0/1:56:40,16:40:-36.35,0.00,-119.08	0/1:113:57,56:40:-154.35,0.00,-159.37	0/0:64:64,0:40:-0.00,-20.12,-217.88	0/0:99:98,0:40:0.00,-30.35,-332.76	0/0:85:84,0:40:0.00,-26.14,-285.45	0/0:23:23,0:40:-0.00,-7.79,-79.35	0/1:158:86,72:40:-194.87,0.00,-243.81	0/0:119:119,0:40:0.00,-36.67,-403.71
17415	75	17415:74	C	T	.	PASS	NS=90;AF=0.183	GT:DP:AD:GQ:GL	0/0:26:26,0:40:-0.00,-8.35,-88.82	0/0:9:9,0:39:-0.00,-3.24,-31.33	1/1:32:0,32:40:-107.32,-9.26,-0.00	0/0:7:7,0:33:-0.00,-2.64,-24.57	1/1:11:0,11:36:-36.30,-2.94,-0.00	1/1:13:0,13:40:-43.06,-3.54,-0.00	0/0:76:76,0:40:0.00,-23.39,-257.90	1/1:76:2,74:40:-242.58,-15.73,0.00	0/0:98:98,0:40:0.00,-30.01,-332.30	0/0:54:54,0:40:0.00,-16.78,-183.51	0/0:82:80,0:40:0.00,-24.60,-271.43	0/0:62:62,0:40:-0.00,-19.18,-210.56	0/0:94:94,0:40:-0.00,-28.81,-318.77	0/1:128:56,72:40:-204.44,0.00,-151.23	0/0:27:27,0:40:-0.00,-8.65,-92.20	0/0:74:74,0:40:0.00,-22.79,-251.14	0/0:43:43,0:40:-0.00,-13.47,-146.31	0/1:66:36,30:40:-81.06,0.00,-102.25	0/0:20:20,0:40:-0.00,-6.55,-68.53	0/0:48:48,0:40:-0.00,-14.97,-163.22	0/0:59:59,0:40:-0.00,-18.28,-200.42	0/0:35:35,0:40:-0.00,-11.06,-119.26	0/0:53:53,0:40:0.00,-16.48,-180.13	0/0:34:34,0:40:-0.00,-10.76,-115.87	0/1:17:11,6:40:-14.65,-0.00,-32.45	0/0:28:28,0:40:-0.00,-8.95,-95.58	0/0:25:25,0:40:-0.00,-8.05,-85.44	0/1:54:33,20:40:-51.16,0.00,-96.02	0/0:24:24,0:40:-0.00,-7.75,-82.06	0/0:12:12,0:40:-0.00,-4.14,-41.48	0/0:27:27,0:40:-0.00,-8.65,-92.20	0/0:20:20,0:40:-0.00,-6.55,-68.53	0/0:57:57,0:40:0.00,-17.68,-193.65	0/0:64:64,0:40:-0.00,-19.78,-217.32	0/0:25:24,1:40:-0.00,-4.67,-78.68	0/1:22:8,14:40:-40.19,0.00,-20.80	0/0:60:60,0:40:0.00,-18.58,-203.80	0/1:42:26,16:40:-40.94,0.00,-75.65	0/1:40:21,19:40:-51.69,0.00,-59.35	1/1:73:0,73:40:-245.96,-21.59,0.00	0/1:38:26,12:40:-28.62,0.00,-76.86
17584	44	17584:43	G	A	.	PASS	NS=91;AF=0.077	GT:DP:AD:GQ:GL	0/0:19:19,0:40:-0.00,-6.52,-97.26	0/0:26:26,0:40:-0.00,-8.63,-132.49	0/0:68:68,0:40:0.00,-21.27,-343.88	0/1:19:8,11:40:-48.84,0.00,-35.37	0/0:29:29,0:40:-0.00,-9.53,-147.59	0/1:28:19,9:40:-36.07,0.00,-88.03	0/0:13:13,0:40:-0.00,-4.72,-67.06	1/1:132:0,132:40:-662.74,-38.91,0.00	0/0:146:146,0:40:-0.00,-44.75,-736.46	0/0:96:96,0:40:0.00,-29.70,-484.81	0/0:134:134,0:40:0.00,-41.14,-676.07	0/0:60:60,0:40:0.00,-18.86,-303.62	0/0:176:176,0:40:-0.00,-53.78,-887.46	0/0:178:178,0:40:-0.00,-54.39,-897.52	0/0:39:39,0:40:-0.00,-12.54,-197.92	0/1:119:56,63:40:-280.46,0.00,-246.86	0/0:85:85,0:40:0.00,-26.39,-429.44	0/0:65:65,0:40:0.00,-20.37,-328.78	0/0:32:32,0:40:-0.00,-10.44,-162.69	0/1:45:32,13:40:-51.08,0.00,-148.34	0/0:92:92,0:40:0.00,-28.50,-464.68	0/0:67:67,0:40:0.00,-20.97,-338.85	0/0:115:115,0:40:-0.00,-35.42,-580.44	0/0:79:79,0:40:0.00,-24.58,-399.25	0/0:47:47,0:40:-0.00,-14.95,-238.19	0/1:59:34,25:40:-107.26,0.00,-154.19	0/1:96:39,57:40:-257.19,0.00,-168.22	0/1:90:40,50:40:-223.76,0.00,-175.06	0/0:53:52,1:40:-0.00,-11.72,-258.32	0/0:37:37,0:40:-0.00,-11.94,-187.86	0/1:53:21,32:40:-144.30,0.00,-90.57	0/0:24:24,0:40:-0.00,-8.03,-122.43	0/0:49:49,0:40:-0.00,-15.55,-248.25	0/0:94:94,0:40:0.00,-29.10,-474.74	0/0:39:39,0:40:-0.00,-12.54,-197.92	0/0:55:55,0:40:0.00,-17.36,-278.45	0/0:98:98,0:40:-0.00,-30.30,-494.87	0/0:61:61,0:40:-0.00,-19.17,-308.65	0/0:14:14,0:40:-0.00,-5.02,-72.09	0/0:91:90,1:40:0.00,-23.16,-449.58	0/0:106:105,1:40:0.00,-27.68,-525.07
18061	24	18061:23	A	G	.	PASS	NS=92;AF=0.087	GT:DP:AD:GQ:GL	0/0:37:37,0:40:-0.00,-12.00,-198.27	0/0:96:96,0:40:0.00,-29.76,-512.32	0/0:77:77,0:40:-0.00,-24.04,-411.18	0/0:13:13,0:40:-0.00,-4.77,-70.52	0/1:50:28,22:40:-101.19,0.00,-134.46	0/0:34:34,0:40:-0.00,-11.09,-182.30	0/0:76:76,0:40:-0.00,-23.74,-405.86	0/0:162:162,0:40:-0.00,-49.63,-863.62	0/0:284:284,0:40:-0.00,-86.35,-1513.00	0/0:198:198,0:40:0.00,-60.46,-1055.24	0/0:353:353,0:40:0.00,-107.12,-1880.28	0/0:120:120,0:40:0.00,-36.98,-640.06	0/0:288:288,0:40:-0.00,-87.56,-1534.29	0/0:190:190,0:40:-0.00,-58.06,-1012.66	1/1:82:0,82:40:-435.14,-24.22,0.00	0/0:197:197,0:40:0.00,-60.16,-1049.92	0/0:132:132,0:40:0.00,-40.60,-703.94	0/0:101:101,0:40:0.00,-31.26,-538.93	0/0:89:89,0:40:-0.00,-27.65,-475.06	0/0:115:115,0:40:0.00,-35.48,-613.45	0/0:314:314,0:40:-0.00,-95.38,-1672.69	0/0:92:91,1:40:0.00,-23.23,-480.38	0/0:106:106,0:40:-0.00,-32.77,-565.54	0/0:164:164,0:40:0.00,-50.23,-874.27	0/0:100:100,0:40:0.00,-30.96,-533.61	0/0:104:104,0:40:-0.00,-32.17,-554.90	0/1:200:93,107:40:-508.47,0.00,-435.28	0/0:258:258,0:40:-0.00,-78.52,-1374.61	1/1:38:0,38:40:-200.94,-10.97,-0.00	0/0:92:92,0:40:-0.00,-28.55,-491.03	0/0:117:117,0:40:-0.00,-36.08,-624.10	0/0:110:110,0:40:0.00,-33.97,-586.84	0/0:209:209,0:40:0.00,-63.77,-1113.79	0/0:195:195,0:40:-0.00,-59.56,-1039.27	0/0:285:285,0:40:0.00,-86.65,-1518.33	0/1:144:65,79:40:-376.29,0.00,-303.10	0/0:228:228,0:40:0.00,-69.49,-1214.93	0/0:190:190,0:40:-0.00,-58.06,-1012.66	0/0:44:44,0:40:-0.00,-14.11,-235.53	0/0:325:325,0:40:0.00,-98.69,-1731.24	0/0:164:164,0:40:0.00,-50.23,-874.27
18174	47	18174:46	C	T	.	PASS	NS=91;AF=0.192	GT:DP:AD:GQ:GL	0/0:34:34,0:40:-0.00,-10.48,-175.05	0/1:49:32,17:40:-71.87,0.00,-149.84	0/0:38:38,0:40:-0.00,-11.68,-195.49	0/0:17:17,0:40:-0.00,-5.36,-88.19	0/1:25:23,2:31:-2.45,-0.00,-111.08	0/0:20:20,0:40:-0.00,-6.26,-103.52	0/1:32:11,21:40:-97.43,0.00,-47.65	0/1:180:86,94:40:-425.90,0.00,-386.34	0/0:114:114,0:40:0.00,-34.56,-583.85	0/1:96:52,44:40:-195.69,0.00,-237.89	0/1:212:96,116:40:-528.69,0.00,-427.81	0/0:34:34,0:40:-0.00,-10.48,-175.05	0/1:96:44,52:40:-236.57,0.00,-197.01	0/0:78:78,0:40:0.00,-23.72,-399.89	0/0:41:40,1:40:-0.00,-7.48,-200.60	0/0:128:128,0:40:-0.00,-38.77,-655.39	0/0:94:94,0:40:0.00,-28.54,-481.65	0/0:247:247,0:40:0.00,-74.60,-1263.47	0/1:36:21,15:40:-65.57,0.00,-97.55	0/1:22:13,9:40:-39.12,0.00,-60.88	0/0:43:43,0:40:-0.00,-13.19,-221.04	0/0:60:60,0:40:0.00,-18.30,-307.91	0/0:66:66,0:40:0.00,-20.11,-338.57	0/1:123:60,63:40:-284.65,0.00,-270.64	0/0:35:35,0:40:-0.00,-10.78,-180.16	1/1:56:0,56:40:-284.84,-15.78,-0.00	0/0:51:51,0:40:-0.00,-15.60,-261.92	0/1:55:37,18:40:-75.18,0.00,-173.58	0/0:118:118,0:40:-0.00,-35.76,-604.29	0/0:20:20,0:40:-0.00,-6.26,-103.52	0/0:82:82,0:40:0.00,-24.93,-420.33	0/0:55:55,0:40:0.00,-16.80,-282.36	0/0:39:39,0:40:-0.00,-11.98,-200.60	0/0:32:32,0:40:-0.00,-9.88,-164.84	0/0:46:46,0:40:-0.00,-14.09,-236.37	0/1:50:21,29:40:-132.89,0.00,-93.33	0/1:103:54,49:40:-219.14,0.00,-246.00	0/1:87:47,40:40:-177.96,0.00,-215.05	0/1:220:140,80:40:-342.32,0.00,-650.24	0/0:72:72,0:40:0.00,-21.92,-369.23	0/0:47:47,0:40:-0.00,-14.39,-241.48
18176	78	18176:77	C	A	.	PASS	NS=88;AF=0.051	GT:DP:AD:GQ:GL	0/0:29:29,0:40:-0.00,-9.65,-150.10	0/0:39:39,0:40:-0.00,-12.66,-201.18	0/1:55:36,19:40:-79.58,0.00,-168.37	0/0:21:21,0:40:-0.00,-7.24,-109.23	0/0:52:52,0:40:0.00,-16.58,-267.59	0/1:18:16,2:40:-3.88,-0.00,-77.34	0/1:22:14,8:40:-33.32,0.00,-65.92	0/1:120:92,28:40:-105.99,0.00,-434.88	0/0:182:182,0:40:0.00,-55.71,-931.68	0/0:154:154,0:40:0.00,-47.28,-788.65	0/0:58:58,0:40:-0.00,-18.38,-298.24	0/0:146:146,0:40:0.00,-44.87,-747.78	0/1:154:92,62:40:-269.44,0.00,-424.64	0/0:146:146,0:40:0.00,-44.87,-747.78	0/0:54:53,1:40:-0.00,-12.07,-267.59	0/0:69:69,0:40:0.00,-21.69,-354.43	0/0:56:56,0:40:0.00,-17.78,-288.02	0/0:93:93,0:40:0.00,-28.92,-477.03	0/0:102:102,0:40:0.00,-31.63,-523.01	0/0:100:100,0:40:0.00,-31.03,-512.79	0/0:148:148,0:40:0.00,-45.48,-758.00	0/0:69:69,0:40:0.00,-21.69,-354.43	0/0:116:115,1:40:0.00,-30.73,-584.31	0/0:115:115,0:40:-0.00,-35.54,-589.42	0/0:108:108,0:40:0.00,-33.43,-553.66	0/0:102:102,0:40:0.00,-31.63,-523.01	0/1:73:49,24:40:-99.70,0.00,-229.37	0/0:152:152,0:40:0.00,-46.68,-778.43	0/0:32:32,0:40:-0.00,-10.56,-165.42	0/0:77:77,0:40:-0.00,-24.10,-395.30	0/0:47:47,0:40:-0.00,-15.07,-242.05	0/0:62:62,0:40:-0.00,-19.59,-318.67	0/0:140:140,0:40:0.00,-43.07,-717.13	0/0:139:139,0:40:0.00,-42.77,-712.02	0/1:111:75,36:40:-149.57,0.00,-350.75	0/0:76:76,0:40:0.00,-23.80,-390.19	0/0:101:101,0:40:0.00,-31.33,-517.90	0/0:93:93,0:40:0.00,-28.92,-477.03	./.	0/0:194:194,0:40:0.00,-59.32,-992.99	0/0:230:230,0:40:0.00,-70.16,-1176.89
18361	92	18361:91	G	T	.	PASS	NS=82;AF=0.433	GT:DP:AD:GQ:GL	0/1:7:1,6:36:-27.00,-0.00,-3.00	0/1:11:10,1:21:-1.62,-0.01,-45.34	1/1:31:0,31:40:-149.76,-9.06,-0.00	./.	1/1:10:0,10:34:-48.19,-2.74,-0.00	0/1:11:6,5:40:-20.96,0.00,-25.98	0/1:93:76,17:40:-54.32,0.00,-339.89	0/1:78:54,24:40:-92.69,0.00,-237.99	0/1:72:44,28:40:-113.85,0.00,-191.43	0/1:68:36,32:40:-134.40,0.00,-153.93	0/0:70:70,0:40:0.00,-20.99,-338.78	0/0:32:32,0:40:-0.00,-9.55,-154.97	0/0:50:50,0:40:-0.00,-14.97,-242.04	0/0:90:90,0:40:0.00,-27.01,-435.52	0/0:20:20,0:40:-0.00,-5.94,-96.93	0/1:52:33,19:40:-76.33,0.00,-144.24	0/0:54:54,0:40:0.00,-16.17,-261.39	1/1:92:0,92:40:-444.83,-27.43,0.00	0/0:15:15,0:40:-0.00,-4.43,-72.74	./.	0/1:20:16,4:40:-13.41,-0.00,-71.64	./.	0/0:20:20,0:40:-0.00,-5.94,-96.93	0/1:78:60,18:40:-63.67,0.00,-267.01	0/1:36:26,10:40:-37.62,0.00,-115.20	1/1:21:0,21:40:-101.39,-6.05,-0.00	0/0:42:42,0:40:-0.00,-12.56,-203.34	0/0:6:6,0:23:-0.01,-1.73,-29.22	0/1:61:41,20:40:-78.46,0.00,-180.23	0/1:24:12,12:40:-50.90,0.00,-51.09	0/0:40:40,0:40:-0.00,-11.96,-193.67	0/0:54:51,3:22:-0.01,-1.67,-232.37	0/1:16:11,5:40:-19.45,0.00,-48.66	1/1:14:0,14:40:-67.53,-3.95,-0.00	0/1:22:15,7:40:-27.32,0.00,-66.20	1/1:26:0,26:40:-125.58,-7.56,-0.00	1/1:30:0,30:40:-144.93,-8.76,-0.00	0/0:15:15,0:40:-0.00,-4.43,-72.74	0/0:141:141,0:40:0.00,-42.36,-682.21	./.	0/0:22:22,0:40:-0.00,-6.54,-106.60
18574	96	18574:95	T	C	.	PASS	NS=87;AF=0.126	GT:DP:AD:GQ:GL	0/1:22:17,5:40:-11.04,-0.00,-56.20	0/0:37:37,0:40:-0.00,-11.63,-135.97	0/0:50:50,0:40:-0.00,-15.55,-183.19	0/1:15:9,6:40:-16.78,0.00,-29.25	0/0:47:47,0:40:-0.00,-14.64,-172.29	0/0:31:31,0:40:-0.00,-9.83,-114.18	0/0:32:32,0:40:-0.00,-10.13,-117.81	0/0:102:102,0:40:-0.00,-31.19,-372.07	0/0:94:94,0:40:-0.00,-28.79,-343.01	0/0:92:90,0:40:0.00,-27.58,-328.48	0/0:68:68,0:40:-0.00,-20.96,-248.57	0/0:60:60,0:40:0.00,-18.56,-219.51	0/0:82:82,0:40:0.00,-25.18,-299.42	0/0:150:150,0:40:-0.00,-45.64,-546.42	0/1:45:21,24:40:-73.13,0.00,-63.81	0/0:39:39,0:40:-0.00,-12.24,-143.24	0/1:43:22,21:40:-62.84,0.00,-68.05	0/0:81:81,0:40:-0.00,-24.88,-295.79	0/1:51:30,21:40:-60.43,0.00,-94.70	0/0:17:17,0:40:-0.00,-5.62,-63.32	0/0:78:78,0:40:0.00,-23.97,-284.90	0/1:35:23,12:40:-32.55,0.00,-74.09	./.	0/0:90:90,0:40:0.00,-27.58,-328.48	0/0:15:15,0:40:-0.00,-5.01,-56.06	0/1:86:34,52:40:-162.50,0.00,-98.69	0/1:59:24,35:40:-108.88,0.00,-70.50	0/0:55:55,0:40:0.00,-17.05,-201.35	0/0:31:31,0:40:-0.00,-9.83,-114.18	0/0:39:39,0:40:-0.00,-12.24,-143.24	0/1:56:36,20:40:-55.29,0.00,-114.99	0/0:49:49,0:40:-0.00,-15.25,-179.56	0/0:66:66,0:40:-0.00,-20.36,-241.31	0/0:37:37,0:40:-0.00,-11.63,-135.97	0/0:49:49,0:40:-0.00,-15.25,-179.56	0/0:53:53,0:40:0.00,-16.45,-194.09	0/0:90:90,0:40:0.00,-27.58,-328.48	0/0:107:107,0:40:0.00,-32.70,-390.23	0/0:38:38,0:40:-0.00,-11.94,-139.60	0/1:121:71,50:40:-144.70,0.00,-222.56	0/0:69:69,0:40:0.00,-21.26,-252.20
18730	19	18730:18	C	A	.	PASS	NS=92;AF=0.168	GT:DP:AD:GQ:GL	0/0:35:35,0:40:-0.00,-11.00,-185.22	0/1:61:38,23:40:-102.19,0.00,-182.18	0/0:82:81,1:40:0.00,-19.88,-421.99	0/1:12:9,3:40:-11.71,-0.00,-44.35	0/1:36:19,17:40:-78.15,0.00,-89.74	0/1:47:25,22:40:-101.14,0.00,-118.00	0/1:58:30,28:40:-129.40,0.00,-140.99	0/0:96:96,0:40:0.00,-29.36,-506.17	0/1:234:144,90:40:-402.63,0.00,-687.82	0/0:156:156,0:40:0.00,-47.42,-821.86	0/0:206:206,0:40:0.00,-62.47,-1084.93	0/0:84:84,0:40:-0.00,-25.75,-443.03	0/0:228:228,0:40:0.00,-69.10,-1200.68	0/0:302:302,0:40:0.00,-91.37,-1590.03	0/0:71:71,0:40:0.00,-21.84,-374.63	0/0:200:200,0:40:0.00,-60.67,-1053.36	0/0:119:119,0:40:-0.00,-36.28,-627.18	0/0:130:130,0:40:-0.00,-39.60,-685.06	0/0:49:49,0:40:-0.00,-15.21,-258.88	0/0:76:76,0:40:0.00,-23.34,-400.94	0/1:180:83,97:40:-455.71,0.00,-383.12	0/0:82:82,0:40:0.00,-25.15,-432.51	0/0:179:179,0:40:0.00,-54.35,-942.87	0/0:71:70,1:40:0.00,-16.57,-364.11	0/0:80:80,0:40:-0.00,-24.54,-421.99	0/0:124:124,0:40:0.00,-37.79,-653.49	0/0:117:117,0:40:-0.00,-35.68,-616.66	0/0:148:148,0:40:0.00,-45.01,-779.77	0/0:51:51,0:40:-0.00,-15.81,-269.40	0/0:42:42,0:40:-0.00,-13.11,-222.05	0/0:96:96,0:40:0.00,-29.36,-506.17	0/0:57:57,0:40:0.00,-17.62,-300.97	0/0:134:134,0:40:0.00,-40.80,-706.11	0/0:127:127,0:40:0.00,-38.69,-669.28	0/0:143:143,0:40:0.00,-43.51,-753.46	0/0:87:87,0:40:0.00,-26.65,-458.82	0/0:136:136,0:40:0.00,-41.40,-716.63	0/1:101:19,82:40:-400.57,0.00,-70.17	0/1:34:28,6:40:-20.87,0.00,-137.69	0/0:303:303,0:40:0.00,-91.67,-1595.29	0/1:145:61,84:40:-397.85,0.00,-277.91
18808	99	18808:98	C	T	.	PASS	NS=92;AF=0.060	GT:DP:AD:GQ:GL	0/0:26:26,0:40:-0.00,-8.85,-102.90	0/1:31:11,20:40:-67.67,-0.00,-34.03	0/0:37:37,0:40:-0.00,-12.16,-145.81	0/0:16:16,0:40:-0.00,-5.84,-63.89	0/0:30:30,0:40:-0.00,-10.05,-118.50	0/0:13:13,0:40:-0.00,-4.93,-52.19	1/1:39:0,39:40:-150.66,-11.28,-0.00	0/0:148:148,0:40:-0.00,-45.57,-578.80	0/0:70:70,0:40:0.00,-22.09,-274.53	0/0:116:116,0:40:-0.00,-35.93,-453.97	0/0:158:158,0:40:-0.00,-48.58,-617.81	0/0:82:82,0:40:0.00,-25.70,-321.35	0/0:70:70,0:40:0.00,-22.09,-274.53	0/0:136:136,0:40:0.00,-41.95,-531.99	0/1:52:27,25:40:-80.85,0.00,-90.13	0/0:58:58,0:40:0.00,-18.48,-227.72	0/0:83:83,0:40:-0.00,-26.00,-325.25	0/0:141:141,0:40:0.00,-43.46,-551.50	0/0:38:38,0:40:-0.00,-12.46,-149.71	0/1:21:14,7:40:-19.96,0.00,-48.74	0/0:26:26,0:40:-0.00,-8.85,-102.90	0/0:35:35,0:40:-0.00,-11.56,-138.00	0/0:54:54,0:40:-0.00,-17.27,-212.12	0/0:88:88,0:40:0.00,-27.51,-344.75	0/0:43:43,0:40:-0.00,-13.96,-169.21	0/0:31:31,0:40:-0.00,-10.35,-122.40	0/0:30:30,0:40:-0.00,-10.05,-118.50	0/0:42:42,0:40:-0.00,-13.66,-165.31	0/0:60:60,0:40:0.00,-19.08,-235.53	0/0:32:32,0:40:-0.00,-10.65,-126.30	0/0:73:73,0:40:0.00,-22.99,-286.24	0/0:56:56,0:40:0.00,-17.88,-219.92	0/0:31:31,0:40:-0.00,-10.35,-122.40	0/0:34:34,0:40:-0.00,-11.25,-134.10	0/0:50:50,0:40:-0.00,-16.07,-196.52	0/0:65:64,0:40:0.00,-20.28,-251.13	0/0:59:59,0:40:-0.00,-18.78,-231.63	0/0:74:74,0:40:-0.00,-23.29,-290.14	0/0:60:60,0:40:0.00,-19.08,-235.53	0/0:80:80,0:40:0.00,-25.10,-313.54	0/0:49:49,0:40:-0.00,-15.77,-192.62
18812	74	18812:73	T	C	.	PASS	NS=89;AF=0.056	GT:DP:AD:GQ:GL	0/0:25:25,0:40:-0.00,-8.61,-98.69	0/0:21:21,0:40:-0.00,-7.41,-83.13	0/0:72:72,0:40:-0.00,-22.76,-281.44	0/0:18:18,0:40:-0.00,-6.51,-71.47	0/1:40:23,17:40:-52.97,-0.00,-77.78	0/0:20:20,0:40:-0.00,-7.11,-79.25	1/1:15:0,15:40:-56.84,-4.12,-0.00	0/0:96:96,0:40:-0.00,-29.98,-374.75	0/0:100:100,0:40:-0.00,-31.19,-390.31	0/0:78:78,0:40:-0.00,-24.56,-304.77	0/0:58:58,0:40:-0.00,-18.54,-227.00	0/0:72:72,0:40:-0.00,-22.76,-281.44	0/0:142:142,0:40:-0.00,-43.83,-553.62	0/0:187:187,0:40:-0.00,-57.37,-728.59	0/0:43:43,0:40:-0.00,-14.03,-168.68	0/0:85:85,0:40:0.00,-26.67,-331.98	0/0:85:85,0:40:0.00,-26.67,-331.98	0/0:34:34,0:40:-0.00,-11.32,-133.68	0/0:35:35,0:40:-0.00,-11.62,-137.57	0/0:27:27,0:40:-0.00,-9.21,-106.46	0/0:79:77,2:40:0.00,-17.09,-293.10	0/0:34:34,0:40:-0.00,-11.32,-133.68	0/0:30:30,0:40:-0.00,-10.12,-118.13	0/0:18:18,0:40:-0.00,-6.51,-71.47	0/0:44:44,0:40:-0.00,-14.33,-172.56	0/0:44:44,0:40:-0.00,-14.33,-172.56	0/0:76:76,0:40:0.00,-23.96,-296.99	1/1:37:0,37:40:-142.39,-10.74,-0.00	0/0:24:24,0:40:-0.00,-8.31,-94.80	0/1:26:16,10:40:-29.97,0.00,-54.78	0/1:27:15,12:40:-37.44,-0.00,-50.59	0/0:24:24,0:40:-0.00,-8.31,-94.80	0/0:59:59,0:40:-0.00,-18.85,-230.89	0/0:74:74,0:40:-0.00,-23.36,-289.21	0/0:19:19,0:40:-0.00,-6.81,-75.36	0/0:58:58,0:40:-0.00,-18.54,-227.00	0/0:82:82,0:40:0.00,-25.77,-320.32	0/1:46:25,21:40:-66.72,0.00,-83.75	0/1:25:9,16:40:-53.60,-0.00,-27.86	0/0:105:105,0:40:-0.00,-32.69,-409.75	0/0:100:100,0:40:-0.00,-31.19,-390.31
19010	94	19010:93	G	C	.	PASS	NS=90;AF=0.078	GT:DP:AD:GQ:GL	0/0:30:29,1:40:-0.00,-7.72,-53.07	0/0:37:37,0:40:-0.00,-11.61,-69.50	0/0:41:41,0:40:-0.00,-12.79,-76.81	0/0:12:12,0:40:-0.00,-4.25,-23.84	0/0:22:22,0:40:-0.00,-7.19,-42.11	0/0:28:28,0:40:-0.00,-8.96,-53.07	0/0:246:246,0:40:0.00,-73.18,-451.25	0/1:50:34,16:40:-13.78,-0.00,-48.58	0/0:78:76,2:40:0.00,-20.04,-137.09	0/1:106:74,32:40:-26.51,0.00,-105.15	0/0:134:56,0:40:0.00,-17.21,-104.21	0/0:48:48,0:40:-0.00,-14.85,-89.60	0/0:96:96,0:40:0.00,-28.99,-177.27	0/0:64:64,0:40:0.00,-19.57,-118.82	0/0:51:51,0:40:0.00,-15.74,-95.08	0/1:40:21,19:40:-22.21,0.00,-27.78	0/1:89:41,48:40:-60.74,0.00,-49.88	0/1:140:61,79:40:-102.34,0.00,-71.38	0/1:62:35,27:40:-30.34,0.00,-46.87	0/0:12:12,0:40:-0.00,-4.25,-23.84	0/0:39:39,0:40:-0.00,-12.20,-73.16	0/1:52:21,31:40:-40.59,0.00,-24.25	0/0:35:35,0:40:-0.00,-11.02,-65.85	0/0:82:82,0:40:0.00,-24.87,-151.70	0/0:54:54,0:40:0.00,-16.62,-100.56	0/1:46:25,21:40:-24.09,0.00,-33.32	0/0:42:41,0:40:-0.00,-12.79,-76.81	0/0:42:41,1:40:-0.00,-11.26,-74.98	0/0:24:24,0:40:-0.00,-7.78,-45.76	0/0:31:31,0:40:-0.00,-9.85,-58.55	0/0:61:61,0:40:0.00,-18.68,-113.34	0/0:45:20,0:40:-0.00,-6.60,-38.45	0/0:39:39,0:40:-0.00,-12.20,-73.16	0/0:41:20,0:40:-0.00,-6.60,-38.45	0/0:39:39,0:40:-0.00,-12.20,-73.16	0/0:26:26,0:40:-0.00,-8.37,-49.41	0/0:41:41,0:40:-0.00,-12.79,-76.81	0/0:92:92,0:40:0.00,-27.82,-169.96	0/0:175:175,0:40:0.00,-52.27,-321.56	0/0:25:24,1:40:-0.00,-6.25,-43.93	0/0:46:46,0:40:-0.00,-14.26,-85.94
19085	83	19085:82	G	A	.	PASS	NS=91;AF=0.203	GT:DP:AD:GQ:GL	0/0:34:34,0:40:-0.00,-10.49,-140.31	0/1:61:26,35:40:-124.69,0.00,-88.93	0/1:43:11,32:40:-117.83,0.00,-32.93	./.	0/0:39:39,0:40:-0.00,-12.00,-160.79	0/0:36:36,0:40:-0.00,-11.10,-148.50	0/0:94:94,0:40:0.00,-28.55,-386.00	0/0:142:142,0:40:0.00,-43.00,-582.54	0/1:160:54,106:40:-385.62,0.00,-173.79	0/0:96:96,0:40:0.00,-29.16,-394.19	0/0:128:128,0:40:0.00,-38.79,-525.22	0/0:82:82,0:40:0.00,-24.94,-336.86	0/1:156:76,80:40:-280.36,0.00,-265.08	0/1:112:42,70:40:-252.66,0.00,-139.10	0/0:85:85,0:40:-0.00,-25.85,-349.14	0/1:111:66,45:40:-150.59,0.00,-237.67	0/0:81:81,0:40:0.00,-24.64,-332.77	0/0:139:139,0:40:0.00,-42.10,-570.26	0/0:42:42,0:40:-0.00,-12.90,-173.07	0/1:38:20,18:40:-62.01,0.00,-71.29	0/1:99:47,51:40:-179.07,0.00,-163.79	0/0:50:50,0:40:-0.00,-15.31,-205.83	0/0:58:58,0:40:-0.00,-17.72,-238.59	0/0:76:76,0:40:0.00,-23.14,-312.29	0/0:68:68,0:40:0.00,-20.73,-279.53	1/1:39:0,39:40:-158.60,-10.91,-0.00	0/0:64:64,0:40:0.00,-19.52,-263.16	0/0:74:74,0:40:-0.00,-22.53,-304.10	0/0:50:50,0:40:-0.00,-15.31,-205.83	0/0:31:31,0:40:-0.00,-9.59,-128.03	0/0:63:63,0:40:-0.00,-19.22,-259.06	0/0:43:43,0:40:-0.00,-13.20,-177.17	0/0:14:14,0:40:-0.00,-4.47,-58.42	0/0:56:56,0:40:0.00,-17.12,-230.40	0/0:59:59,0:40:0.00,-18.02,-242.68	0/0:63:63,0:40:-0.00,-19.22,-259.06	0/0:80:80,0:40:0.00,-24.34,-328.67	0/0:79:79,0:40:-0.00,-24.04,-324.58	0/0:161:161,0:40:0.00,-48.72,-660.34	0/1:111:78,33:40:-101.45,0.00,-286.81	0/1:72:43,29:40:-96.81,0.00,-155.23
19106	61	19106:60	T	C	.	PASS	NS=87;AF=0.293	GT:DP:AD:GQ:GL	0/0:17:17,0:40:-0.00,-5.89,-57.27	0/1:34:25,9:40:-19.09,0.00,-73.01	1/1:30:0,30:40:-99.85,-9.36,-0.00	0/1:7:1,6:13:-17.23,-0.05,-0.95	./.	1/1:7:0,7:30:-22.96,-2.44,-0.00	0/0:8:8,0:38:-0.00,-3.18,-27.18	1/1:84:2,82:40:-267.01,-18.92,0.00	1/1:78:0,78:40:-260.32,-23.80,0.00	1/1:52:0,52:40:-173.40,-15.98,-0.00	0/1:112:56,54:40:-146.66,0.00,-153.79	1/1:38:2,36:40:-113.23,-5.08,-0.00	1/1:52:0,52:40:-173.40,-15.98,-0.00	1/1:118:0,118:40:-394.05,-35.83,0.00	0/1:29:19,10:40:-23.93,0.00,-54.46	1/1:77:0,77:40:-256.98,-23.50,0.00	1/1:42:0,42:40:-139.97,-12.97,-0.00	0/1:86:55,31:40:-76.99,0.00,-157.66	1/1:26:1,25:40:-79.80,-4.81,-0.00	1/1:21:0,21:40:-69.77,-6.65,-0.00	1/1:30:0,30:40:-99.85,-9.36,-0.00	1/1:23:0,23:40:-76.45,-7.26,-0.00	1/1:63:0,63:40:-210.18,-19.29,0.00	1/1:77:1,75:40:-246.95,-19.86,0.00	1/1:38:0,38:40:-126.60,-11.77,-0.00	1/1:13:0,13:40:-43.02,-4.25,-0.00	0/1:44:21,23:40:-62.88,0.00,-56.63	1/1:38:0,38:40:-126.60,-11.77,-0.00	0/1:77:39,38:40:-103.10,0.00,-106.88	./.	1/1:24:0,24:40:-79.80,-7.56,-0.00	1/1:15:0,15:40:-49.71,-4.85,-0.00	0/0:30:30,0:40:-0.00,-9.80,-100.73	0/1:24:17,7:40:-15.41,0.00,-49.28	0/1:24:11,13:40:-35.47,0.00,-29.22	0/0:17:16,1:32:-0.00,-2.55,-50.59	0/0:62:62,0:40:0.00,-19.43,-207.71	0/0:69:69,0:40:0.00,-21.53,-231.11	0/0:26:26,0:40:-0.00,-8.60,-87.36	0/0:40:39,1:40:-0.00,-9.46,-127.48	0/0:34:34,0:40:-0.00,-11.00,-114.10
19803	100	19803:99	G	A	.	PASS	NS=90;AF=0.050	GT:DP:AD:GQ:GL	0/0:15:15,0:40:-0.00,-5.45,-49.54	0/1:20:5,15:40:-40.63,-0.00,-10.86	0/0:29:29,0:40:-0.00,-9.66,-93.95	./.	0/0:22:21,1:40:-0.00,-4.39,-65.40	0/0:23:23,0:40:-0.00,-7.86,-74.91	0/0:33:33,0:40:-0.00,-10.87,-106.63	0/1:54:27,27:40:-68.47,0.00,-70.42	0/0:72:72,0:40:0.00,-22.59,-230.35	0/0:56:56,0:40:0.00,-17.78,-179.59	0/0:180:180,0:40:0.00,-55.07,-572.94	0/0:62:62,0:40:0.00,-19.59,-198.63	0/0:96:96,0:40:0.00,-29.81,-306.48	0/1:59:30,29:40:-73.31,0.00,-78.43	0/0:50:50,0:40:-0.00,-15.98,-160.56	0/0:104:104,0:40:-0.00,-32.22,-331.86	0/0:52:52,0:40:-0.00,-16.58,-166.91	0/0:127:127,0:40:-0.00,-39.14,-404.82	0/0:51:51,0:40:0.00,-16.28,-163.73	0/0:56:56,0:40:0.00,-17.78,-179.59	0/0:83:83,0:40:0.00,-25.90,-265.24	0/0:42:42,0:40:-0.00,-13.57,-135.18	0/0:42:42,0:40:-0.00,-13.57,-135.18	0/0:53:53,0:40:0.00,-16.88,-170.08	0/0:29:29,0:40:-0.00,-9.66,-93.95	0/0:42:42,0:40:-0.00,-13.57,-135.18	0/1:51:33,18:40:-40.82,0.00,-90.36	0/0:67:67,0:40:-0.00,-21.09,-214.49	0/0:48:48,0:40:-0.00,-15.38,-154.22	0/0:14:14,0:40:-0.00,-5.15,-46.36	0/0:58:58,0:40:-0.00,-18.38,-185.94	0/0:47:47,0:40:-0.00,-15.08,-151.05	0/0:32:32,0:40:-0.00,-10.57,-103.46	0/0:78:78,0:40:0.00,-24.40,-249.38	0/0:62:62,0:40:0.00,-19.59,-198.63	0/1:46:17,29:40:-77.22,0.00,-41.10	0/1:77:52,25:40:-55.21,0.00,-142.81	0/0:81:81,0:40:0.00,-25.30,-258.90	0/0:20:20,0:40:-0.00,-6.96,-65.40	0/0:118:118,0:40:-0.00,-36.43,-376.27	0/0:62:62,0:40:0.00,-19.59,-198.63
19823	100	19823:99	C	T	.	PASS	NS=89;AF=0.140	GT:DP:AD:GQ:GL	0/0:45:45,0:40:-0.00,-14.06,-176.03	0/0:59:59,0:40:0.00,-18.27,-230.40	0/0:73:73,0:40:0.00,-22.49,-284.77	0/0:17:17,0:40:-0.00,-5.63,-67.29	0/0:35:35,0:40:-0.00,-11.05,-137.20	0/0:76:76,0:40:0.00,-23.39,-296.43	0/0:83:83,0:40:0.00,-25.50,-323.61	0/0:92:92,0:40:0.00,-28.21,-358.56	0/0:248:248,0:40:-0.00,-75.16,-964.41	0/0:128:128,0:40:-0.00,-39.04,-498.37	0/0:232:232,0:40:0.00,-70.34,-902.27	0/1:94:58,36:40:-111.00,0.00,-197.71	0/0:286:286,0:40:0.00,-86.59,-1111.99	0/0:236:236,0:40:0.00,-71.55,-917.81	0/0:122:122,0:40:0.00,-37.24,-475.07	0/0:79:79,0:40:0.00,-24.29,-308.08	0/0:85:85,0:40:0.00,-26.10,-331.38	0/0:113:113,0:40:-0.00,-34.53,-440.12	0/0:84:84,0:40:0.00,-25.80,-327.49	0/0:109:109,0:40:0.00,-33.32,-424.59	0/0:233:233,0:40:0.00,-70.64,-906.16	0/0:64:64,0:40:0.00,-19.78,-249.82	0/0:171:170,0:40:0.00,-51.68,-661.49	0/0:83:83,0:40:0.00,-25.50,-323.61	0/0:126:126,0:40:0.00,-38.44,-490.61	0/1:131:79,51:40:-158.42,0.00,-268.43	0/0:141:141,0:40:0.00,-42.95,-548.86	0/0:135:135,0:40:0.00,-41.15,-525.56	0/0:46:46,0:40:-0.00,-14.36,-179.92	0/0:41:41,0:40:-0.00,-12.86,-160.50	0/1:74:36,38:40:-124.79,0.00,-118.29	0/0:70:70,0:40:0.00,-21.58,-273.12	0/0:135:135,0:40:0.00,-41.15,-525.56	0/1:180:106,74:40:-232.70,0.00,-358.24	0/0:212:212,0:40:0.00,-64.32,-824.60	0/0:55:55,0:40:0.00,-17.07,-214.87	0/1:90:48,42:40:-135.51,0.00,-160.08	0/1:87:50,37:40:-116.99,0.00,-168.75	0/1:65:14,51:40:-177.99,0.00,-35.56	0/0:221:221,0:40:0.00,-67.03,-859.55	0/0:224:224,0:40:0.00,-67.93,-871.20
19962	66	19962:65	T	C	.	PASS	NS=85;AF=0.388	GT:DP:AD:GQ:GL	0/1:21:13,8:40:-23.21,0.00,-42.01	0/0:50:50,0:40:-0.00,-15.18,-185.66	0/0:51:51,0:40:-0.00,-15.48,-189.37	./.	1/1:32:0,32:40:-118.38,-9.50,-0.00	0/0:25:25,0:40:-0.00,-7.66,-92.96	0/1:14:9,5:40:-14.19,-0.00,-29.29	0/1:233:82,151:40:-489.62,0.00,-234.05	0/1:162:88,74:40:-225.49,0.00,-277.67	0/0:106:106,0:40:0.00,-32.04,-393.30	0/0:94:94,0:40:0.00,-28.42,-348.80	0/1:136:86,50:40:-144.33,0.00,-278.08	./.	0/1:90:26,64:40:-210.08,0.00,-69.45	0/0:53:53,0:40:-0.00,-16.09,-196.78	1/1:105:0,105:40:-389.05,-31.47,0.00	0/1:96:41,55:40:-174.90,0.00,-123.26	1/1:72:0,72:40:-266.69,-21.54,0.00	1/1:60:0,60:40:-222.20,-17.92,0.00	0/0:47:47,0:40:-0.00,-14.28,-174.53	0/1:89:36,53:40:-169.59,0.00,-106.83	./.	0/1:115:61,54:40:-165.48,0.00,-191.70	0/0:92:92,0:40:-0.00,-27.82,-341.39	0/0:66:66,0:40:-0.00,-20.00,-244.98	1/1:30:0,30:40:-110.97,-8.90,-0.00	1/1:46:1,45:40:-162.88,-10.00,-0.00	1/1:26:0,26:40:-96.14,-7.69,-0.00	0/0:47:47,0:40:-0.00,-14.28,-174.53	0/0:50:50,0:40:-0.00,-15.18,-185.66	0/0:77:77,0:40:-0.00,-23.31,-285.77	0/0:71:70,0:40:0.00,-21.20,-259.81	0/1:56:47,9:40:-16.38,0.00,-157.55	0/0:60:60,0:40:-0.00,-18.19,-222.74	0/0:53:52,1:40:-0.00,-12.38,-189.37	1/1:31:0,31:40:-114.67,-9.20,-0.00	0/1:113:71,42:40:-121.59,0.00,-229.38	1/1:116:0,116:40:-429.84,-34.78,0.00	./.	0/1:146:68,78:40:-245.14,0.00,-208.33	1/1:82:0,82:40:-303.77,-24.55,0.00
19972	55	19972:54	A	T	.	PASS	NS=88;AF=0.057	GT:DP:AD:GQ:GL	0/0:9:9,0:40:-0.00,-3.55,-43.99	0/0:30:30,0:40:-0.00,-9.87,-142.09	0/0:28:28,0:40:-0.00,-9.27,-132.74	0/0:16:16,0:40:-0.00,-5.66,-76.69	0/1:17:12,5:40:-17.40,0.00,-52.04	0/0:12:12,0:40:-0.00,-4.46,-58.00	0/0:16:16,0:40:-0.00,-5.66,-76.69	0/0:80:80,0:40:-0.00,-24.93,-375.66	0/0:40:40,0:40:-0.00,-12.88,-188.80	0/0:34:34,0:40:-0.00,-11.08,-160.77	0/1:52:22,30:40:-123.65,0.00,-88.22	0/0:12:12,0:40:-0.00,-4.46,-58.00	0/0:84:84,0:40:0.00,-26.13,-394.35	0/0:46:46,0:40:-0.00,-14.69,-216.83	0/0:26:26,0:40:-0.00,-8.67,-123.40	0/0:41:41,0:40:-0.00,-13.19,-193.47	0/1:26:14,12:40:-47.39,0.00,-58.67	0/0:112:112,0:40:0.00,-34.56,-525.15	0/0:19:19,0:40:-0.00,-6.56,-90.70	0/0:18:18,0:40:-0.00,-6.26,-86.03	0/0:25:25,0:40:-0.00,-8.37,-118.73	0/1:14:8,6:40:-22.97,0.00,-34.26	0/0:12:12,0:40:-0.00,-4.46,-58.00	0/0:39:39,0:40:-0.00,-12.58,-184.13	0/0:7:7,0:36:-0.00,-2.95,-34.64	0/0:20:19,1:28:-0.00,-2.20,-86.03	./.	0/1:11:8,3:40:-9.86,-0.00,-35.16	0/0:44:44,0:40:-0.00,-14.09,-207.49	./.	0/0:14:14,0:40:-0.00,-5.06,-67.34	0/0:15:15,0:40:-0.00,-5.36,-72.01	0/0:22:22,0:40:-0.00,-7.47,-104.72	0/0:23:23,0:40:-0.00,-7.77,-109.39	0/0:20:20,0:40:-0.00,-6.86,-95.37	0/0:30:30,0:40:-0.00,-9.87,-142.09	0/0:29:29,0:40:-0.00,-9.57,-137.42	0/0:24:24,0:40:-0.00,-8.07,-114.06	0/0:42:42,0:40:-0.00,-13.49,-198.15	0/1:44:16,28:40:-116.71,0.00,-62.60	0/0:21:21,0:40:-0.00,-7.17,-100.04
20111	15	20111:14	C	A	.	PASS	NS=86;AF=0.093	GT:DP:AD:GQ:GL	0/0:22:22,0:40:-0.00,-7.47,-76.57	0/1:35:23,12:40:-29.67,0.00,-68.62	0/0:21:21,0:40:-0.00,-7.17,-73.15	./.	0/0:18:18,0:40:-0.00,-6.26,-62.89	1/1:18:0,18:40:-60.24,-4.94,-0.00	0/0:9:9,0:40:-0.00,-3.56,-32.11	0/1:58:30,28:40:-77.47,0.00,-85.64	0/0:58:58,0:40:0.00,-18.30,-199.71	0/0:42:42,0:40:-0.00,-13.48,-144.98	0/0:28:28,0:40:-0.00,-9.27,-97.10	0/0:36:36,0:40:-0.00,-11.68,-124.46	0/0:46:46,0:40:-0.00,-14.69,-158.66	0/0:68:68,0:40:0.00,-21.31,-233.91	./.	0/0:59:59,0:40:-0.00,-18.60,-203.13	0/0:47:47,0:40:-0.00,-14.99,-162.08	0/0:78:78,0:40:-0.00,-24.31,-268.11	0/0:22:20,0:40:-0.00,-6.86,-69.73	1/1:36:0,36:40:-121.81,-10.35,-0.00	0/0:61:61,0:40:-0.00,-19.20,-209.97	0/0:21:21,0:40:-0.00,-7.17,-73.15	0/0:23:23,0:40:-0.00,-7.77,-79.99	0/0:33:33,0:40:-0.00,-10.78,-114.20	0/0:13:13,0:40:-0.00,-4.76,-45.79	0/1:44:26,18:40:-47.48,0.00,-76.17	0/0:36:36,0:40:-0.00,-11.68,-124.46	0/0:28:28,0:40:-0.00,-9.27,-97.10	0/0:14:14,0:40:-0.00,-5.06,-49.21	0/0:14:14,0:40:-0.00,-5.06,-49.21	0/0:34:34,0:40:-0.00,-11.08,-117.62	0/0:19:19,0:40:-0.00,-6.56,-66.31	0/0:12:11,1:15:-0.04,-1.08,-35.57	0/1:60:17,43:40:-128.18,0.00,-40.57	0/0:33:33,0:40:-0.00,-10.78,-114.20	./.	0/1:85:53,32:40:-83.03,0.00,-156.18	0/0:9:9,0:40:-0.00,-3.56,-32.11	0/0:22:22,0:40:-0.00,-7.47,-76.57	0/0:78:78,0:40:-0.00,-24.31,-268.11	0/0:16:16,0:40:-0.00,-5.66,-56.05
20565	96	20565:95	A	G	.	PASS	NS=90;AF=0.217	GT:DP:AD:GQ:GL	0/0:31:31,0:40:-0.00,-9.65,-165.88	0/1:74:35,39:40:-184.97,0.00,-164.57	0/0:103:103,0:40:-0.00,-31.33,-549.08	0/0:25:25,0:40:-0.00,-7.85,-133.95	0/0:52:52,0:40:-0.00,-15.97,-277.65	0/0:56:56,0:40:-0.00,-17.18,-298.94	0/0:93:93,0:40:0.00,-28.32,-495.85	0/1:329:200,129:40:-587.20,0.00,-965.96	0/1:320:180,140:40:-648.45,0.00,-862.23	0/0:144:144,0:40:0.00,-43.67,-767.28	0/0:114:114,0:40:0.00,-34.64,-607.62	0/0:124:124,0:40:0.00,-37.65,-660.84	0/0:262:258,4:40:0.00,-57.90,-1352.72	1/1:158:6,152:40:-776.14,-15.05,0.00	0/0:82:82,0:40:0.00,-25.00,-437.31	0/0:158:157,1:40:0.00,-42.56,-831.15	0/1:119:63,56:40:-261.90,-0.00,-300.05	0/0:143:143,0:40:0.00,-43.37,-761.96	0/0:93:93,0:40:0.00,-28.32,-495.85	0/1:123:58,65:40:-308.59,0.00,-272.23	0/1:219:96,123:40:-588.38,0.00,-445.58	./.	0/1:213:121,92:40:-425.20,0.00,-580.43	0/0:110:110,0:40:0.00,-33.43,-586.33	0/0:108:108,0:40:0.00,-32.83,-575.69	1/1:148:2,146:40:-765.49,-33.33,0.00	0/1:210:106,104:40:-489.97,0.00,-501.51	0/1:185:85,100:40:-476.20,0.00,-397.27	0/0:100:99,1:40:0.00,-25.10,-522.46	0/0:85:85,0:40:0.00,-25.91,-453.28	0/0:125:125,0:40:-0.00,-37.95,-666.16	0/0:92:92,0:40:0.00,-28.02,-490.53	0/1:157:92,65:40:-298.36,-0.00,-442.95	0/1:196:88,108:40:-515.47,0.00,-409.92	0/0:267:266,1:40:0.00,-75.37,-1411.26	0/1:127:77,50:40:-227.56,0.00,-372.15	0/1:173:88,85:40:-399.98,0.00,-416.85	0/0:111:111,0:40:-0.00,-33.73,-591.65	0/0:127:127,0:40:0.00,-38.55,-676.81	0/0:279:279,0:40:-0.00,-84.31,-1485.77	0/0:214:214,0:40:-0.00,-64.74,-1139.83
20852	14	20852:13	A	C	.	PASS	NS=91;AF=0.242	GT:DP:AD:GQ:GL	0/0:30:30,0:40:-0.00,-9.38,-156.03	0/0:54:54,0:40:0.00,-16.61,-280.29	0/0:96:95,1:40:0.00,-24.07,-487.39	0/0:37:37,0:40:-0.00,-11.49,-192.28	0/0:39:39,0:40:-0.00,-12.09,-202.63	0/0:46:46,0:40:-0.00,-14.20,-238.87	0/0:156:156,0:40:0.00,-47.31,-808.40	0/0:150:150,0:40:0.00,-45.50,-777.33	0/0:176:176,0:40:-0.00,-53.33,-911.95	0/0:108:106,2:40:0.00,-22.51,-539.17	0/0:132:132,0:40:0.00,-40.09,-684.14	0/0:144:144,0:40:0.00,-43.70,-746.27	0/1:150:74,76:40:-347.98,0.00,-338.34	0/0:228:228,0:40:0.00,-68.98,-1181.17	0/0:78:78,0:40:0.00,-23.83,-404.55	0/0:60:60,0:40:-0.00,-18.41,-311.36	0/0:22:21,1:23:-0.01,-1.80,-104.27	0/0:37:37,0:40:-0.00,-11.49,-192.28	0/0:112:112,0:40:0.00,-34.07,-580.59	./.	0/0:136:136,0:40:0.00,-41.29,-704.85	0/0:49:49,0:40:-0.00,-15.10,-254.41	0/1:104:36,68:40:-320.41,0.00,-155.44	0/0:52:52,0:40:-0.00,-16.00,-269.94	0/0:42:42,0:40:-0.00,-12.99,-218.16	0/1:135:70,65:40:-295.55,0.00,-322.14	0/0:101:101,0:40:0.00,-30.75,-523.64	0/1:113:41,72:40:-338.41,0.00,-178.62	1/1:27:0,27:40:-139.08,-7.77,-0.00	0/1:85:32,53:40:-248.47,0.00,-140.45	1/1:54:0,54:40:-278.87,-15.90,0.00	0/0:33:33,0:40:-0.00,-10.28,-171.57	0/1:114:66,48:40:-213.85,0.00,-307.76	0/0:94:94,0:40:-0.00,-28.65,-487.39	0/1:139:74,65:40:-294.34,0.00,-341.65	0/0:59:59,0:40:0.00,-18.11,-306.18	0/0:86:86,0:40:0.00,-26.24,-445.97	0/1:96:56,40:40:-177.85,0.00,-261.40	0/1:31:26,5:40:-16.20,0.00,-125.64	0/0:162:162,0:40:0.00,-49.12,-839.46	0/0:158:158,0:40:-0.00,-47.91,-818.75
20973	47	20973:46	C	T	.	PASS	NS=90;AF=0.122	GT:DP:AD:GQ:GL	0/0:42:42,0:40:-0.00,-13.37,-164.66	0/0:61:61,0:40:-0.00,-19.08,-238.61	1/1:82:1,81:40:-310.14,-20.30,0.00	0/0:34:34,0:40:-0.00,-10.96,-133.53	0/1:38:22,16:40:-50.11,0.00,-74.67	0/1:45:28,17:40:-51.89,0.00,-95.91	0/0:63:63,0:40:0.00,-19.69,-246.39	0/0:184:184,0:40:0.00,-56.10,-717.30	0/1:132:56,76:40:-255.33,0.00,-178.70	0/0:164:164,0:40:-0.00,-50.08,-639.47	0/0:154:154,0:40:-0.00,-47.07,-600.55	0/0:84:84,0:40:0.00,-26.01,-328.12	0/0:134:132,2:40:0.00,-33.27,-507.15	0/0:216:216,0:40:-0.00,-65.73,-841.84	0/0:95:95,0:40:-0.00,-29.32,-370.93	0/0:132:132,0:40:0.00,-40.45,-514.93	0/0:117:117,0:40:-0.00,-35.94,-456.55	0/1:172:78,94:40:-313.34,0.00,-252.28	0/0:66:66,0:40:0.00,-20.59,-258.07	0/1:88:42,46:40:-151.81,0.00,-137.45	0/0:144:144,0:40:-0.00,-44.06,-561.63	0/0:57:56,0:40:0.00,-17.58,-219.15	0/0:83:83,0:40:0.00,-25.71,-324.23	0/0:89:89,0:40:-0.00,-27.51,-347.58	0/0:61:61,0:40:-0.00,-19.08,-238.61	0/0:58:58,0:40:0.00,-18.18,-226.93	0/0:99:99,0:40:0.00,-30.52,-386.50	0/0:90:90,0:40:0.00,-27.81,-351.47	0/0:115:115,0:40:0.00,-35.34,-448.77	1/1:19:0,19:40:-72.74,-5.23,-0.00	0/0:69:69,0:40:0.00,-21.49,-269.74	1/1:36:0,36:40:-138.90,-10.35,-0.00	./.	0/0:42:42,0:40:-0.00,-13.37,-164.66	0/1:87:50,37:40:-117.09,0.00,-168.89	0/0:65:65,0:40:0.00,-20.29,-254.18	0/0:138:137,0:40:0.00,-41.96,-534.39	0/1:102:49,53:40:-174.84,0.00,-160.48	0/1:42:13,29:40:-99.50,0.00,-38.44	0/0:121:121,0:40:0.00,-37.14,-472.12	0/0:116:116,0:40:-0.00,-35.64,-452.66
20995	90	20995:89	G	A	.	PASS	NS=89;AF=0.067	GT:DP:AD:GQ:GL	0/0:19:19,0:40:-0.00,-6.58,-73.92	0/0:22:22,0:40:-0.00,-7.49,-85.33	0/0:46:46,0:40:-0.00,-14.71,-176.63	0/1:19:6,13:40:-42.87,0.00,-17.88	0/0:33:33,0:40:-0.00,-10.80,-127.18	0/0:19:19,0:40:-0.00,-6.58,-73.92	0/0:20:20,0:40:-0.00,-6.89,-77.72	0/0:110:108,2:40:0.00,-26.36,-404.89	0/1:42:14,28:40:-93.01,0.00,-41.39	0/0:86:86,0:40:-0.00,-26.75,-328.81	0/0:170:170,0:40:0.00,-52.03,-648.36	0/0:108:108,0:40:0.00,-33.37,-412.50	0/0:66:66,0:40:0.00,-20.73,-252.72	0/0:76:76,0:40:0.00,-23.74,-290.76	0/0:40:40,0:40:-0.00,-12.90,-153.81	0/0:50:50,0:40:-0.00,-15.91,-191.85	0/0:61:61,0:40:-0.00,-19.22,-233.70	0/0:66:66,0:40:0.00,-20.73,-252.72	0/0:25:25,0:40:-0.00,-8.39,-96.75	0/0:23:22,1:40:-0.00,-3.98,-81.53	0/0:30:30,0:40:-0.00,-9.89,-115.77	0/0:23:23,0:40:-0.00,-7.79,-89.14	0/0:31:30,1:40:-0.00,-6.39,-111.96	0/0:67:67,0:40:0.00,-21.03,-256.52	0/0:22:22,0:40:-0.00,-7.49,-85.33	0/0:22:22,0:40:-0.00,-7.49,-85.33	0/0:26:26,0:40:-0.00,-8.69,-100.55	0/0:36:36,0:40:-0.00,-11.70,-138.59	0/0:48:48,0:40:-0.00,-15.31,-184.24	0/0:21:21,0:40:-0.00,-7.19,-81.53	0/0:48:48,0:40:-0.00,-15.31,-184.24	0/0:30:30,0:40:-0.00,-9.89,-115.77	0/0:12:12,0:40:-0.00,-4.48,-47.29	0/0:20:20,0:40:-0.00,-6.89,-77.72	0/0:23:23,0:40:-0.00,-7.79,-89.14	0/0:35:35,0:40:-0.00,-11.40,-134.79	0/1:39:19,20:40:-63.48,0.00,-61.32	0/0:57:57,0:40:-0.00,-18.02,-218.48	0/0:61:61,0:40:-0.00,-19.22,-233.70	0/0:18:18,0:40:-0.00,-6.28,-70.12	0/0:33:33,0:40:-0.00,-10.80,-127.18
21098	31	21098:30	A	T	.	PASS	NS=88;AF=0.142	GT:DP:AD:GQ:GL	0/1:27:11,16:40:-71.00,0.00,-47.51	1/1:20:0,20:40:-98.13,-5.12,-0.00	0/0:61:61,0:40:0.00,-18.86,-304.94	0/0:18:18,0:40:-0.00,-5.91,-90.96	0/0:15:15,0:40:-0.00,-5.01,-76.04	0/0:18:18,0:40:-0.00,-5.91,-90.96	0/0:24:23,1:34:-0.00,-2.74,-110.87	0/1:170:86,84:40:-366.33,0.00,-377.67	0/1:103:37,66:40:-296.93,0.00,-154.01	0/1:92:38,54:40:-240.52,0.00,-162.30	0/1:192:78,114:40:-508.99,0.00,-331.24	0/0:54:54,0:40:0.00,-16.75,-270.11	./.	0/0:114:114,0:40:0.00,-34.81,-568.68	0/1:56:27,29:40:-126.96,0.00,-118.40	0/0:87:87,0:40:0.00,-26.68,-434.32	0/0:72:72,0:40:0.00,-22.17,-359.68	0/1:156:78,78:40:-340.69,0.00,-342.08	0/1:56:26,30:40:-131.93,0.00,-113.42	0/0:12:12,0:40:-0.00,-4.11,-61.11	0/0:25:25,0:40:-0.00,-8.02,-125.80	0/1:45:12,33:40:-150.17,0.00,-47.07	0/0:79:79,0:40:0.00,-24.28,-394.51	0/0:113:113,0:40:0.00,-34.51,-563.70	0/0:43:42,1:40:-0.00,-8.46,-205.42	0/0:48:48,0:40:-0.00,-14.94,-240.25	0/0:56:56,0:40:0.00,-17.35,-280.06	0/0:29:29,0:40:-0.00,-9.23,-145.70	0/1:68:43,25:40:-103.44,0.00,-194.40	0/1:25:20,5:40:-16.86,0.00,-92.90	0/0:54:54,0:40:0.00,-16.75,-270.11	0/1:58:28,30:40:-131.33,0.00,-122.77	0/0:51:51,0:40:-0.00,-15.85,-255.18	0/0:68:68,0:40:0.00,-20.97,-339.77	0/0:41:41,0:40:-0.00,-12.84,-205.42	0/0:51:51,0:40:-0.00,-15.85,-255.18	0/0:29:29,0:40:-0.00,-9.23,-145.70	0/0:124:124,0:40:-0.00,-37.82,-618.44	0/0:44:44,0:40:-0.00,-13.74,-220.34	0/1:103:44,59:40:-262.09,0.00,-188.84	0/0:43:43,0:40:-0.00,-13.44,-215.37
21111	90	21111:89	A	T	.	PASS	NS=90;AF=0.106	GT:DP:AD:GQ:GL	0/0:28:28,0:40:-0.00,-9.17,-109.96	0/1:49:31,18:40:-54.35,0.00,-106.10	0/0:64:64,0:40:-0.00,-20.01,-249.64	0/0:19:18,1:32:-0.00,-2.58,-67.28	0/0:35:35,0:40:-0.00,-11.28,-137.12	0/0:26:26,0:40:-0.00,-8.57,-102.20	0/0:32:32,0:40:-0.00,-10.38,-125.48	0/0:132:132,0:40:0.00,-40.47,-513.49	0/0:68:68,0:40:0.00,-21.21,-265.16	0/0:88:88,0:40:-0.00,-27.23,-342.76	0/0:34:34,0:40:-0.00,-10.98,-133.24	0/0:102:100,2:40:0.00,-23.68,-381.57	0/0:108:108,0:40:-0.00,-33.25,-420.37	0/0:86:86,0:40:-0.00,-26.63,-335.00	0/0:53:53,0:40:-0.00,-16.70,-206.96	0/0:46:46,0:40:-0.00,-14.59,-179.80	0/0:48:48,0:40:-0.00,-15.19,-187.56	0/0:44:44,0:40:-0.00,-13.99,-172.04	0/0:34:33,1:40:-0.00,-7.10,-125.48	0/0:26:26,0:40:-0.00,-8.57,-102.20	0/0:72:72,0:40:0.00,-22.41,-280.68	0/0:49:49,0:40:-0.00,-15.49,-191.44	0/0:56:56,0:40:0.00,-17.60,-218.60	1/1:38:0,38:40:-146.13,-10.87,-0.00	0/0:34:34,0:40:-0.00,-10.98,-133.24	0/0:47:47,0:40:-0.00,-14.89,-183.68	0/0:60:60,0:40:-0.00,-18.80,-234.12	0/0:53:53,0:40:-0.00,-16.70,-206.96	0/0:30:30,0:40:-0.00,-9.77,-117.72	0/0:35:35,0:40:-0.00,-11.28,-137.12	0/0:47:47,0:40:-0.00,-14.89,-183.68	0/0:42:42,0:40:-0.00,-13.39,-164.28	0/1:52:28,24:40:-76.73,0.00,-93.56	0/0:66:66,0:40:0.00,-20.61,-257.40	0/0:87:87,0:40:-0.00,-26.93,-338.88	0/0:37:37,0:40:-0.00,-11.88,-144.88	0/1:61:28,33:40:-108.94,0.00,-90.85	0/0:53:53,0:40:-0.00,-16.70,-206.96	0/0:26:26,0:40:-0.00,-8.57,-102.20	0/0:32:32,0:40:-0.00,-10.38,-125.48	0/0:84:84,0:40:-0.00,-26.03,-327.24
21230	72	21230:71	T	A	.	PASS	NS=91;AF=0.060	GT:DP:AD:GQ:GL	0/0:7:7,0:36:-0.00,-2.95,-36.11	./.	0/0:21:21,0:40:-0.00,-7.16,-104.44	0/0:15:15,0:40:-0.00,-5.36,-75.15	0/0:23:23,0:40:-0.00,-7.76,-114.20	0/0:14:14,0:40:-0.00,-5.06,-70.27	0/0:19:19,0:40:-0.00,-6.56,-94.67	0/0:102:102,0:40:0.00,-31.55,-499.77	0/0:92:92,0:40:0.00,-28.54,-450.97	0/0:62:62,0:40:-0.00,-19.50,-304.54	0/0:100:100,0:40:0.00,-30.94,-490.01	0/1:60:22,38:40:-166.56,0.00,-90.41	0/0:22:22,0:40:-0.00,-7.46,-109.32	0/0:124:124,0:40:0.00,-38.17,-607.15	0/0:49:49,0:40:-0.00,-15.59,-241.10	0/0:68:68,0:40:-0.00,-21.31,-333.83	0/0:34:34,0:40:-0.00,-11.08,-167.89	0/0:70:70,0:40:0.00,-21.91,-343.59	0/0:17:17,0:40:-0.00,-5.96,-84.91	0/0:48:47,1:40:-0.00,-10.41,-226.45	0/0:86:86,0:40:0.00,-26.73,-421.68	0/0:34:34,0:40:-0.00,-11.08,-167.89	0/0:77:77,0:40:-0.00,-24.02,-377.75	0/0:55:55,0:40:-0.00,-17.40,-270.38	0/0:13:13,0:40:-0.00,-4.75,-65.39	0/0:35:35,0:40:-0.00,-11.38,-172.77	0/1:39:23,16:40:-65.51,0.00,-101.62	0/0:34:34,0:40:-0.00,-11.08,-167.89	0/0:46:46,0:40:-0.00,-14.69,-226.45	0/0:7:7,0:36:-0.00,-2.95,-36.11	0/0:22:22,0:40:-0.00,-7.46,-109.32	0/0:23:23,0:40:-0.00,-7.76,-114.20	0/0:38:38,0:40:-0.00,-12.28,-187.41	0/0:40:40,0:40:-0.00,-12.88,-197.17	0/0:72:72,0:40:-0.00,-22.51,-353.35	0/0:74:74,0:40:0.00,-23.12,-363.11	0/0:38:38,0:40:-0.00,-12.28,-187.41	0/0:46:46,0:40:-0.00,-14.69,-226.45	0/0:9:9,0:40:-0.00,-3.55,-45.87	0/0:68:68,0:40:-0.00,-21.31,-333.83	0/1:76:40,36:40:-151.99,0.00,-173.45
21267	40	21267:39	G	T	.	PASS	NS=89;AF=0.056	GT:DP:AD:GQ:GL	0/0:24:24,0:40:-0.00,-8.10,-84.58	0/0:33:33,0:40:-0.00,-10.81,-115.57	0/0:56:56,0:40:0.00,-17.73,-194.76	0/0:8:8,0:40:-0.00,-3.29,-29.49	0/0:26:26,0:40:-0.00,-8.71,-91.47	0/0:32:32,0:40:-0.00,-10.51,-112.13	./.	0/1:118:56,60:40:-170.80,0.00,-158.98	0/1:110:44,66:40:-193.26,0.00,-119.46	0/1:58:30,28:40:-78.07,0.00,-86.91	0/0:68:68,0:40:-0.00,-21.34,-236.08	0/0:65:65,0:40:0.00,-20.44,-225.75	0/0:98:98,0:40:-0.00,-30.37,-339.37	0/1:150:76,74:40:-208.77,0.00,-217.61	0/0:44:44,0:40:-0.00,-14.12,-153.44	0/0:71:71,0:40:-0.00,-22.24,-246.41	0/0:48:48,0:40:-0.00,-15.32,-167.21	0/0:86:86,0:40:-0.00,-26.76,-298.05	0/1:43:14,29:40:-86.03,0.00,-36.33	0/0:60:60,0:40:-0.00,-18.94,-208.53	0/0:76:76,0:40:-0.00,-23.75,-263.62	0/0:42:41,1:40:-0.00,-10.08,-139.67	0/0:51:51,0:40:0.00,-16.23,-177.54	0/1:31:8,23:40:-68.98,0.00,-19.28	0/0:29:29,0:40:-0.00,-9.61,-101.80	0/1:44:22,22:40:-61.63,0.00,-63.57	0/0:71:71,0:40:-0.00,-22.24,-246.41	0/1:67:29,38:40:-109.80,0.00,-80.75	0/0:33:33,0:40:-0.00,-10.81,-115.57	0/0:20:20,0:40:-0.00,-6.90,-70.81	0/0:21:21,0:40:-0.00,-7.20,-74.25	0/0:15:15,0:40:-0.00,-5.40,-53.59	0/0:32:32,0:40:-0.00,-10.51,-112.13	0/0:35:35,0:40:-0.00,-11.41,-122.45	0/0:74:74,0:40:0.00,-23.15,-256.73	0/1:36:13,23:40:-67.48,0.00,-34.99	0/0:77:77,0:40:0.00,-24.05,-267.06	0/0:54:54,0:40:-0.00,-17.13,-187.87	./.	0/0:73:73,0:40:0.00,-22.85,-253.29	0/0:33:33,0:40:-0.00,-10.81,-115.57
21341	79	21341:78	T	G	.	PASS	NS=89;AF=0.051	GT:DP:AD:GQ:GL	0/0:9:9,0:40:-0.00,-3.75,-35.23	0/0:33:33,0:40:-0.00,-10.97,-124.77	0/0:32:32,0:40:-0.00,-10.67,-121.04	./.	0/0:14:14,0:40:-0.00,-5.26,-53.89	0/0:11:11,0:40:-0.00,-4.35,-42.70	0/0:25:25,0:40:-0.00,-8.57,-94.93	0/0:102:102,0:40:0.00,-31.74,-382.20	0/0:40:40,0:40:-0.00,-13.08,-150.89	0/0:34:32,2:40:-0.00,-3.81,-113.58	0/0:60:60,0:40:-0.00,-19.10,-225.51	0/0:26:26,0:40:-0.00,-8.87,-98.66	0/0:52:52,0:40:-0.00,-16.69,-195.66	0/1:40:26,14:40:-39.15,0.00,-85.58	0/0:33:33,0:40:-0.00,-10.97,-124.77	0/0:61:60,0:40:0.00,-19.10,-225.51	0/0:43:43,0:40:-0.00,-13.98,-162.08	0/0:65:65,0:40:-0.00,-20.60,-244.16	0/0:12:12,0:40:-0.00,-4.65,-46.43	0/0:16:16,0:40:-0.00,-5.86,-61.35	0/0:16:16,0:40:-0.00,-5.86,-61.35	0/0:19:19,0:40:-0.00,-6.76,-72.54	0/0:29:29,0:40:-0.00,-9.77,-109.85	0/0:49:49,0:40:-0.00,-15.79,-184.47	0/0:22:22,0:40:-0.00,-7.66,-83.74	0/0:32:32,0:40:-0.00,-10.67,-121.04	0/0:24:24,0:40:-0.00,-8.27,-91.20	0/0:21:21,0:40:-0.00,-7.36,-80.00	0/0:64:64,0:40:-0.00,-20.30,-240.43	0/0:6:6,0:35:-0.00,-2.85,-24.04	0/1:43:14,29:40:-94.21,0.00,-39.91	0/0:35:35,0:40:-0.00,-11.58,-132.24	0/0:23:23,0:40:-0.00,-7.96,-87.47	0/0:17:17,0:40:-0.00,-6.16,-65.08	0/0:15:15,0:40:-0.00,-5.56,-57.62	0/0:43:43,0:40:-0.00,-13.98,-162.08	0/0:63:63,0:40:0.00,-20.00,-236.70	0/0:32:32,0:40:-0.00,-10.67,-121.04	0/0:104:104,0:40:-0.00,-32.34,-389.67	0/0:34:34,0:40:-0.00,-11.27,-128.51	0/0:17:17,0:40:-0.00,-6.16,-65.08
21387	22	21387:21	G	A	.	PASS	NS=89;AF=0.084	GT:DP:AD:GQ:GL	0/1:30:16,14:40:-59.59,0.00,-71.12	0/0:52:52,0:40:0.00,-16.40,-259.24	0/0:43:43,0:40:-0.00,-13.69,-214.65	0/0:22:22,0:40:-0.00,-7.37,-110.62	0/0:36:36,0:40:-0.00,-11.58,-179.98	0/0:18:18,0:40:-0.00,-6.16,-90.80	0/0:127:126,1:40:0.00,-34.02,-620.90	0/0:112:112,0:40:0.00,-34.46,-556.50	0/0:78:78,0:40:-0.00,-24.22,-388.05	0/0:68:68,0:40:-0.00,-21.21,-338.51	0/0:106:106,0:40:-0.00,-32.65,-526.77	0/1:76:32,44:40:-194.37,0.00,-136.54	0/1:84:58,26:40:-102.78,0.00,-262.94	0/0:58:58,0:40:-0.00,-18.20,-288.97	0/0:60:60,0:40:0.00,-18.80,-298.88	0/0:43:43,0:40:-0.00,-13.69,-214.65	0/0:34:34,0:40:-0.00,-10.98,-170.07	0/0:91:91,0:40:0.00,-28.14,-452.46	0/0:45:45,0:40:-0.00,-14.29,-224.56	0/0:24:24,0:40:-0.00,-7.97,-120.52	0/0:36:36,0:40:-0.00,-11.58,-179.98	0/1:40:21,19:40:-81.35,0.00,-92.88	0/0:39:39,0:40:-0.00,-12.48,-194.84	0/0:61:61,0:40:-0.00,-19.11,-303.83	0/0:31:31,0:40:-0.00,-10.07,-155.20	0/0:30:30,0:40:-0.00,-9.77,-150.25	0/0:28:28,0:40:-0.00,-9.17,-140.34	0/0:20:20,0:40:-0.00,-6.76,-100.71	0/0:25:25,0:40:-0.00,-8.27,-125.48	0/0:14:14,0:40:-0.00,-4.96,-70.98	0/0:66:66,0:40:-0.00,-20.61,-328.60	0/0:33:33,0:40:-0.00,-10.68,-165.11	0/0:26:26,0:40:-0.00,-8.57,-130.43	0/0:32:32,0:40:-0.00,-10.38,-160.16	0/0:10:10,0:40:-0.00,-3.75,-51.16	0/0:32:32,0:40:-0.00,-10.38,-160.16	0/0:17:17,0:40:-0.00,-5.86,-85.84	0/0:45:45,0:40:-0.00,-14.29,-224.56	0/0:49:49,0:40:-0.00,-15.49,-244.38	0/0:56:56,0:40:0.00,-17.60,-279.06	0/0:44:44,0:40:-0.00,-13.99,-219.61
22192	46	22192:45	G	T	.	PASS	NS=89;AF=0.051	GT:DP:AD:GQ:GL	0/0:19:19,0:40:-0.00,-6.91,-65.60	0/0:43:43,0:40:-0.00,-14.13,-146.59	0/0:65:65,0:40:0.00,-20.75,-220.83	0/0:11:11,0:40:-0.00,-4.51,-38.61	0/0:15:15,0:40:-0.00,-5.71,-52.11	0/0:27:27,0:40:-0.00,-9.32,-92.60	0/0:17:17,0:40:-0.00,-6.31,-58.85	0/0:124:124,0:40:-0.00,-38.50,-419.93	0/0:84:84,0:40:-0.00,-26.47,-284.95	0/0:76:76,0:40:-0.00,-24.06,-257.95	0/0:162:162,0:40:0.00,-49.93,-548.16	0/1:62:38,24:40:-61.14,0.00,-109.87	0/0:122:122,0:40:-0.00,-37.90,-413.18	0/0:214:214,0:40:-0.00,-65.58,-723.63	0/0:44:44,0:40:-0.00,-14.43,-149.97	0/0:49:49,0:40:-0.00,-15.94,-166.84	0/0:74:74,0:40:0.00,-23.46,-251.20	0/0:59:59,0:40:0.00,-18.95,-200.58	0/0:30:30,0:40:-0.00,-10.22,-102.72	0/0:35:35,0:40:-0.00,-11.73,-119.60	0/0:88:88,0:40:-0.00,-27.67,-298.45	0/0:55:55,0:40:0.00,-17.74,-187.09	./.	0/1:56:41,15:40:-32.57,0.00,-121.80	0/0:31:31,0:40:-0.00,-10.52,-106.10	0/0:45:45,0:40:-0.00,-14.73,-153.34	0/0:61:61,0:40:0.00,-19.55,-207.33	0/0:36:36,0:40:-0.00,-12.03,-122.97	0/0:27:27,0:40:-0.00,-9.32,-92.60	0/0:23:23,0:40:-0.00,-8.12,-79.10	0/0:28:28,0:40:-0.00,-9.62,-95.97	0/0:25:25,0:40:-0.00,-8.72,-85.85	0/0:29:29,0:40:-0.00,-9.92,-99.35	0/0:45:45,0:40:-0.00,-14.73,-153.34	0/0:66:66,0:40:0.00,-21.05,-224.21	0/0:9:9,0:40:-0.00,-3.90,-31.86	0/0:112:112,0:40:0.00,-34.89,-379.43	0/0:61:60,1:40:0.00,-16.17,-200.58	0/0:41:41,0:40:-0.00,-13.53,-139.84	0/0:121:121,0:40:0.00,-37.60,-409.80	1/1:38:0,38:40:-126.74,-11.14,-0.00
22266	63	22266:62	T	A	.	PASS	NS=87;AF=0.052	GT:DP:AD:GQ:GL	0/0:40:40,0:40:-0.00,-12.92,-141.31	0/0:40:40,0:40:-0.00,-12.92,-141.31	0/0:64:64,0:40:-0.00,-20.14,-224.93	0/0:13:13,0:40:-0.00,-4.79,-47.24	0/0:23:23,0:40:-0.00,-7.80,-82.08	0/0:31:31,0:40:-0.00,-10.21,-109.95	./.	0/0:162:162,0:40:0.00,-49.63,-566.37	0/0:70:70,0:40:0.00,-21.94,-245.84	0/0:102:102,0:40:0.00,-31.57,-357.33	0/0:218:216,0:40:0.00,-65.87,-754.52	0/1:128:70,58:40:-162.68,0.00,-206.44	0/0:74:74,0:40:-0.00,-23.15,-259.77	0/0:210:210,0:40:0.00,-64.07,-733.61	0/0:59:59,0:40:0.00,-18.63,-207.51	0/0:109:109,0:40:-0.00,-33.68,-381.72	0/0:88:88,0:40:0.00,-27.36,-308.55	./.	0/0:86:86,0:40:0.00,-26.76,-301.58	0/0:65:65,0:40:-0.00,-20.44,-228.41	0/0:130:130,0:40:0.00,-40.00,-454.88	0/0:28:28,0:40:-0.00,-9.31,-99.50	./.	0/0:60:60,0:40:-0.00,-18.94,-210.99	0/0:40:40,0:40:-0.00,-12.92,-141.31	0/0:88:88,0:40:0.00,-27.36,-308.55	0/0:53:53,0:40:-0.00,-16.83,-186.60	0/0:98:98,0:40:0.00,-30.37,-343.39	0/0:53:53,0:40:-0.00,-16.83,-186.60	0/0:57:57,0:40:-0.00,-18.03,-200.54	0/0:82:82,0:40:0.00,-25.55,-287.64	0/0:50:50,0:40:-0.00,-15.93,-176.15	0/0:79:79,0:40:-0.00,-24.65,-277.19	0/0:100:100,0:40:-0.00,-30.97,-350.36	0/0:94:94,0:40:0.00,-29.17,-329.45	0/0:59:59,0:40:0.00,-18.63,-207.51	0/0:85:85,0:40:-0.00,-26.46,-298.10	0/0:73:73,0:40:-0.00,-22.85,-256.29	0/0:56:55,0:40:0.00,-17.43,-193.57	0/0:215:215,0:40:-0.00,-65.57,-751.03	0/0:125:125,0:40:0.00,-38.49,-437.46
22587	26	22587:25	C	T	.	PASS	NS=90;AF=0.056	GT:DP:AD:GQ:GL	0/0:10:10,0:40:-0.00,-3.91,-37.56	0/0:29:29,0:40:-0.00,-9.63,-105.22	0/0:8:8,0:40:-0.00,-3.31,-30.44	0/0:14:14,0:40:-0.00,-5.11,-51.81	./.	0/0:16:16,0:40:-0.00,-5.72,-58.93	0/0:22:22,0:40:-0.00,-7.52,-80.30	0/0:84:84,0:40:0.00,-26.18,-301.09	0/1:56:20,36:40:-110.45,0.00,-55.42	./.	0/0:70:70,0:40:-0.00,-21.96,-251.23	0/0:44:44,0:40:-0.00,-14.14,-158.64	0/0:82:82,0:40:0.00,-25.58,-293.97	0/0:117:117,0:40:0.00,-36.11,-418.61	0/0:55:55,0:40:0.00,-17.45,-197.82	0/0:60:60,0:40:-0.00,-18.96,-215.62	0/0:39:39,0:40:-0.00,-12.64,-140.84	0/0:92:92,0:40:0.00,-28.59,-329.58	0/0:39:39,0:40:-0.00,-12.64,-140.84	0/0:51:51,0:40:0.00,-16.25,-183.57	0/1:80:37,43:40:-128.16,0.00,-108.74	0/0:22:22,0:40:-0.00,-7.52,-80.30	0/0:57:57,0:40:0.00,-18.05,-204.94	0/0:34:34,0:40:-0.00,-11.13,-123.03	0/0:14:14,0:40:-0.00,-5.11,-51.81	0/0:64:64,0:40:0.00,-20.16,-229.87	0/0:37:37,0:40:-0.00,-12.03,-133.71	0/1:44:31,13:40:-32.15,0.00,-98.20	0/0:21:21,0:40:-0.00,-7.22,-76.73	0/0:18:18,0:40:-0.00,-6.32,-66.05	0/0:45:45,0:40:-0.00,-14.44,-162.20	0/0:34:34,0:40:-0.00,-11.13,-123.03	0/0:40:40,0:40:-0.00,-12.94,-144.40	0/0:49:49,0:40:-0.00,-15.65,-176.45	0/0:20:20,0:40:-0.00,-6.92,-73.17	0/0:24:24,0:40:-0.00,-8.12,-87.42	0/0:51:51,0:40:0.00,-16.25,-183.57	0/0:52:52,0:40:-0.00,-16.55,-187.13	0/0:43:43,0:40:-0.00,-13.84,-155.08	0/0:55:55,0:40:0.00,-17.45,-197.82	0/0:72:72,0:40:0.00,-22.57,-258.36
22945	61	22945:60	C	A	.	PASS	NS=90;AF=0.089	GT:DP:AD:GQ:GL	0/1:21:8,13:40:-56.50,0.00,-33.68	0/0:28:28,0:40:-0.00,-9.14,-138.45	0/1:34:14,20:40:-86.79,0.00,-59.09	./.	0/0:11:11,0:40:-0.00,-4.02,-55.37	0/0:16:16,0:40:-0.00,-5.53,-79.81	0/0:16:16,0:40:-0.00,-5.53,-79.81	0/1:56:18,38:40:-168.13,0.00,-72.01	0/0:98:98,0:40:0.00,-30.21,-480.54	0/0:62:62,0:40:0.00,-19.38,-304.61	0/0:126:126,0:40:0.00,-38.64,-617.37	0/0:34:34,0:40:-0.00,-10.95,-167.77	0/1:52:20,32:40:-140.02,0.00,-82.99	0/1:72:44,28:40:-114.45,0.00,-194.26	./.	0/0:26:26,0:40:-0.00,-8.54,-128.68	0/0:35:35,0:40:-0.00,-11.25,-172.66	0/0:131:131,0:40:0.00,-40.15,-641.81	0/0:31:31,0:40:-0.00,-10.04,-153.11	0/0:14:14,0:40:-0.00,-4.93,-70.03	0/0:72:72,0:40:0.00,-22.39,-353.48	0/0:33:33,0:40:-0.00,-10.65,-162.89	0/1:29:18,11:40:-44.31,0.00,-80.14	0/0:52:52,0:40:0.00,-16.37,-255.74	0/0:41:41,0:40:-0.00,-13.06,-201.98	0/0:30:30,0:40:-0.00,-9.74,-148.23	0/0:18:18,0:40:-0.00,-6.13,-89.58	0/0:52:52,0:40:0.00,-16.37,-255.74	0/0:34:34,0:40:-0.00,-10.95,-167.77	0/0:29:29,0:40:-0.00,-9.44,-143.34	0/0:43:43,0:40:-0.00,-13.66,-211.76	0/0:28:28,0:40:-0.00,-9.14,-138.45	0/0:29:29,0:40:-0.00,-9.44,-143.34	0/0:32:32,0:40:-0.00,-10.35,-158.00	0/0:31:31,0:40:-0.00,-10.04,-153.11	0/0:25:25,0:40:-0.00,-8.24,-123.79	0/0:46:46,0:40:-0.00,-14.56,-226.42	0/0:49:49,0:40:-0.00,-15.46,-241.08	0/0:16:16,0:40:-0.00,-5.53,-79.81	0/0:56:56,0:40:-0.00,-17.57,-275.29	0/1:46:24,22:40:-92.95,0.00,-104.34
23506	83	23506:82	C	A	.	PASS	NS=90;AF=0.122	GT:DP:AD:GQ:GL	0/0:7:7,0:33:-0.00,-2.69,-35.15	0/0:30:30,0:40:-0.00,-9.61,-145.99	0/1:31:13,18:40:-76.84,0.00,-54.15	0/1:7:6,1:27:-2.14,-0.00,-27.65	0/0:10:10,0:40:-0.00,-3.59,-49.61	0/0:14:14,0:40:-0.00,-4.79,-68.88	./.	0/0:106:106,0:40:0.00,-32.49,-512.26	0/0:76:76,0:40:-0.00,-23.46,-367.68	0/0:56:56,0:40:-0.00,-17.44,-271.29	0/0:26:26,0:40:-0.00,-8.41,-126.71	0/0:26:26,0:40:-0.00,-8.41,-126.71	0/0:46:46,0:40:-0.00,-14.43,-223.10	0/1:128:70,58:40:-240.41,0.00,-299.65	1/1:49:0,49:40:-234.73,-13.92,-0.00	0/0:54:54,0:40:0.00,-16.83,-261.65	0/0:77:77,0:40:0.00,-23.76,-372.50	0/1:25:19,6:40:-20.81,0.00,-84.87	0/0:35:35,0:40:-0.00,-11.11,-170.09	0/1:41:26,15:40:-59.37,0.00,-113.79	0/0:85:85,0:40:0.00,-26.17,-411.05	0/0:45:45,0:40:-0.00,-14.12,-218.28	0/0:61:61,0:40:0.00,-18.94,-295.39	0/0:17:17,0:40:-0.00,-5.70,-83.34	0/0:8:8,0:36:-0.00,-2.99,-39.97	0/0:22:22,0:40:-0.00,-7.20,-107.44	0/1:42:13,29:40:-126.54,0.00,-50.84	0/0:48:48,0:40:-0.00,-15.03,-232.74	0/1:21:15,6:40:-22.02,0.00,-66.80	0/0:25:25,0:40:-0.00,-8.10,-121.89	0/1:35:11,24:40:-104.55,0.00,-43.31	0/0:25:25,0:40:-0.00,-8.10,-121.89	0/0:37:37,0:40:-0.00,-11.72,-179.73	0/1:34:15,19:40:-80.75,0.00,-62.89	0/0:38:38,0:40:-0.00,-12.02,-184.54	0/0:40:40,0:40:-0.00,-12.62,-194.18	0/0:65:65,0:40:0.00,-20.14,-314.67	0/0:33:33,0:40:-0.00,-10.51,-160.45	0/0:51:51,0:40:-0.00,-15.93,-247.20	0/0:63:63,0:40:-0.00,-19.54,-305.03	0/0:29:29,0:40:-0.00,-9.31,-141.17
23566	35	23566:34	A	G	.	PASS	NS=89;AF=0.051	GT:DP:AD:GQ:GL	0/0:21:21,0:40:-0.00,-7.21,-75.05	0/0:48:48,0:40:-0.00,-15.34,-169.03	0/0:46:46,0:40:-0.00,-14.73,-162.07	./.	0/0:17:17,0:40:-0.00,-6.01,-61.12	0/0:11:11,0:40:-0.00,-4.20,-40.24	0/0:31:31,0:40:-0.00,-10.22,-109.86	0/0:72:66,4:40:-0.00,-8.03,-217.77	0/0:68:68,0:40:-0.00,-21.35,-238.65	0/0:56:56,0:40:-0.00,-17.74,-196.88	0/0:128:128,0:40:-0.00,-39.41,-447.51	0/0:28:28,0:40:-0.00,-9.32,-99.41	0/1:88:58,30:40:-77.06,0.00,-176.47	0/0:28:28,0:40:-0.00,-9.32,-99.41	0/0:21:21,0:40:-0.00,-7.21,-75.05	0/0:38:37,1:40:-0.00,-8.85,-127.26	0/0:58:58,0:40:0.00,-18.35,-203.84	0/1:83:37,46:40:-134.26,0.00,-104.88	0/0:22:22,0:40:-0.00,-7.51,-78.53	./.	0/0:12:12,0:40:-0.00,-4.50,-43.72	0/0:34:34,0:40:-0.00,-11.12,-120.30	0/0:30:30,0:40:-0.00,-9.92,-106.38	0/0:17:17,0:40:-0.00,-6.01,-61.12	0/0:23:23,0:40:-0.00,-7.81,-82.01	0/0:24:24,0:40:-0.00,-8.12,-85.49	0/0:29:29,0:40:-0.00,-9.62,-102.90	0/0:25:25,0:40:-0.00,-8.42,-88.97	0/1:60:45,15:40:-33.27,0.00,-139.64	0/0:18:18,0:40:-0.00,-6.31,-64.61	0/0:56:56,0:40:-0.00,-17.74,-196.88	0/0:28:27,1:40:-0.00,-5.84,-92.45	0/0:19:19,0:40:-0.00,-6.61,-68.09	0/1:34:14,20:40:-58.50,0.00,-39.56	0/0:19:19,0:40:-0.00,-6.61,-68.09	0/0:25:25,0:40:-0.00,-8.42,-88.97	0/0:28:28,0:40:-0.00,-9.32,-99.41	0/0:58:58,0:40:0.00,-18.35,-203.84	0/0:28:28,0:40:-0.00,-9.32,-99.41	0/0:41:41,0:40:-0.00,-13.23,-144.67	0/0:24:24,0:40:-0.00,-8.12,-85.49
23597	59	23597:58	T	G	.	PASS	NS=92;AF=0.076	GT:DP:AD:GQ:GL	0/0:13:13,0:40:-0.00,-4.71,-48.65	0/1:17:5,12:40:-37.50,-0.00,-13.81	0/1:37:5,32:40:-103.82,-0.00,-7.79	0/0:23:23,0:40:-0.00,-7.71,-84.83	0/0:24:23,1:40:-0.00,-4.40,-81.21	0/0:15:15,0:40:-0.00,-5.31,-55.89	0/0:74:74,0:40:0.00,-23.06,-269.30	0/0:120:120,0:40:0.00,-36.90,-435.69	0/0:72:72,0:40:0.00,-22.46,-262.07	0/0:40:40,0:40:-0.00,-12.83,-146.32	0/0:38:38,0:40:-0.00,-12.23,-139.08	0/1:56:22,34:40:-105.34,0.00,-63.56	0/0:68:68,0:40:0.00,-21.26,-247.60	0/0:54:54,0:40:0.00,-17.04,-196.96	0/0:30:30,0:40:-0.00,-9.82,-110.15	0/0:47:47,0:40:-0.00,-14.94,-171.64	0/0:89:89,0:40:-0.00,-27.58,-323.56	0/0:90:90,0:40:0.00,-27.88,-327.18	0/0:28:28,0:40:-0.00,-9.22,-102.91	0/1:31:8,23:40:-73.07,0.00,-20.45	0/0:27:27,0:40:-0.00,-8.92,-99.29	0/0:37:37,0:40:-0.00,-11.93,-135.47	0/0:32:32,0:40:-0.00,-10.42,-117.38	0/1:57:30,27:40:-79.72,0.00,-92.20	0/0:51:51,0:40:-0.00,-16.14,-186.11	0/0:18:18,0:40:-0.00,-6.21,-66.74	0/0:30:30,0:40:-0.00,-9.82,-110.15	0/0:25:25,0:40:-0.00,-8.32,-92.06	0/1:52:35,17:40:-45.05,0.00,-111.79	0/0:26:26,0:40:-0.00,-8.62,-95.68	0/0:52:52,0:40:0.00,-16.44,-189.72	0/0:29:29,0:40:-0.00,-9.52,-106.53	0/0:28:28,0:40:-0.00,-9.22,-102.91	0/1:51:16,35:40:-110.46,0.00,-43.36	0/0:21:21,0:40:-0.00,-7.11,-77.59	0/0:34:34,0:40:-0.00,-11.02,-124.61	0/0:28:28,0:40:-0.00,-9.22,-102.91	0/0:74:73,0:40:0.00,-22.76,-265.68	0/0:82:82,0:40:-0.00,-25.47,-298.24	0/0:63:63,0:40:-0.00,-19.75,-229.51	0/0:32:32,0:40:-0.00,-10.42,-117.38
24502	12	24502:11	G	C	.	PASS	NS=84;AF=0.095	GT:DP:AD:GQ:GL	0/0:37:37,0:40:-0.00,-11.71,-146.53	0/1:35:26,9:40:-24.08,0.00,-92.42	0/0:106:106,0:40:0.00,-32.47,-416.24	0/0:43:43,0:40:-0.00,-13.51,-169.98	0/0:75:75,0:40:0.00,-23.14,-295.07	0/0:64:64,0:40:0.00,-19.83,-252.07	./.	./.	0/0:61:61,0:40:0.00,-18.93,-240.34	0/0:80:80,0:40:0.00,-24.65,-314.61	0/1:124:98,26:40:-63.74,0.00,-347.08	0/0:84:84,0:40:0.00,-25.85,-330.25	0/0:72:72,0:40:0.00,-22.24,-283.34	0/0:102:102,0:40:0.00,-31.27,-400.61	0/0:54:54,0:40:0.00,-16.82,-212.98	0/1:40:30,10:40:-26.48,0.00,-106.56	0/0:81:81,0:40:0.00,-24.95,-318.52	0/1:59:48,11:40:-24.67,0.00,-171.20	0/0:58:58,0:40:0.00,-18.03,-228.61	0/0:60:60,0:40:0.00,-18.63,-236.43	0/0:69:69,0:40:0.00,-21.34,-271.61	./.	0/0:43:43,0:40:-0.00,-13.51,-169.98	0/0:65:65,0:40:0.00,-20.13,-255.98	0/0:66:64,1:40:0.00,-16.22,-248.16	0/0:55:55,0:40:0.00,-17.12,-216.89	0/0:73:68,5:36:-0.00,-3.00,-248.16	0/0:10:10,0:40:-0.00,-3.58,-40.99	0/0:79:75,4:40:-0.00,-8.71,-279.43	0/1:57:52,5:24:-1.83,-0.01,-187.44	0/0:64:64,0:40:0.00,-19.83,-252.07	0/0:73:70,3:40:-0.00,-10.81,-263.79	0/0:60:60,0:40:0.00,-18.63,-236.43	0/0:53:53,0:40:0.00,-16.52,-209.07	0/0:65:62,3:40:-0.00,-8.41,-232.52	0/0:31:31,0:40:-0.00,-9.90,-123.07	0/0:126:120,6:40:0.00,-15.04,-447.51	0/0:27:27,0:40:-0.00,-8.70,-107.44	./.	0/0:105:105,0:40:-0.00,-32.17,-412.33	0/0:37:37,0:40:-0.00,-11.71,-146.53
24670	61	24670:60	C	T	.	PASS	NS=83;AF=0.145	GT:DP:AD:GQ:GL	0/0:15:15,0:40:-0.00,-4.99,-72.09	0/0:22:22,0:40:-0.00,-7.09,-105.08	0/0:22:22,0:40:-0.00,-7.09,-105.08	0/0:15:15,0:40:-0.00,-4.99,-72.09	0/0:9:9,0:38:-0.00,-3.18,-43.81	0/0:16:16,0:40:-0.00,-5.29,-76.80	./.	0/0:58:58,0:40:0.00,-17.93,-274.76	1/1:16:0,16:40:-74.03,-3.90,-0.00	./.	0/0:42:42,0:40:-0.00,-13.11,-199.35	0/1:46:28,18:40:-70.52,0.00,-119.04	0/1:68:34,34:40:-139.31,0.00,-140.70	0/0:32:32,0:40:-0.00,-10.10,-152.21	0/0:19:19,0:40:-0.00,-6.19,-90.94	0/1:43:25,18:40:-71.43,0.00,-105.81	0/0:42:42,0:40:-0.00,-13.11,-199.35	0/0:29:29,0:40:-0.00,-9.20,-138.07	0/0:36:36,0:40:-0.00,-11.31,-171.07	0/0:16:16,0:40:-0.00,-5.29,-76.80	0/0:45:45,0:40:-0.00,-14.02,-213.49	0/1:23:4,19:40:-82.16,-0.00,-12.85	0/0:34:34,0:40:-0.00,-10.70,-161.64	0/0:39:39,0:40:-0.00,-12.21,-185.21	0/0:24:24,0:40:-0.00,-7.69,-114.51	0/0:36:36,0:40:-0.00,-11.31,-171.07	0/0:13:13,0:40:-0.00,-4.38,-62.66	0/0:34:34,0:40:-0.00,-10.70,-161.64	0/0:27:27,0:40:-0.00,-8.60,-128.65	0/0:18:18,0:40:-0.00,-5.89,-86.23	0/0:25:25,0:40:-0.00,-8.00,-119.22	0/1:23:17,6:40:-20.89,0.00,-74.12	0/0:20:20,0:40:-0.00,-6.49,-95.65	0/0:54:54,0:40:0.00,-16.73,-255.91	0/1:23:11,12:40:-49.17,0.00,-45.84	0/1:37:23,14:40:-54.38,0.00,-98.19	0/1:39:16,23:40:-96.20,0.00,-64.59	0/0:9:9,0:38:-0.00,-3.18,-43.81	./.	0/1:94:40,54:40:-225.75,0.00,-161.15	0/0:42:42,0:40:-0.00,-13.11,-199.35
25034	77	25034:76	A	C	.	PASS	NS=91;AF=0.478	GT:DP:AD:GQ:GL	1/1:33:0,33:40:-121.14,-9.64,-0.00	1/1:66:0,66:40:-242.31,-19.57,-0.00	0/1:91:68,23:40:-57.32,0.00,-222.60	0/1:15:8,7:40:-21.44,0.00,-25.15	0/1:41:16,25:40:-79.71,0.00,-46.70	0/0:58:58,0:40:0.00,-17.20,-213.01	0/1:22:12,10:40:-30.35,0.00,-37.73	0/1:322:146,176:40:-549.62,0.00,-439.50	0/1:236:108,128:40:-399.25,0.00,-325.85	./.	0/1:292:154,138:40:-419.11,0.00,-477.90	0/1:190:106,84:40:-251.52,0.00,-332.34	0/1:264:128,136:40:-420.20,0.00,-390.86	0/1:294:128,166:40:-521.33,0.00,-381.83	0/1:76:48,28:40:-80.20,0.00,-153.67	0/1:141:31,110:40:-361.74,0.00,-71.69	1/1:87:1,86:40:-312.08,-22.22,0.00	0/1:108:86,22:40:-48.53,0.00,-283.58	0/1:64:34,30:40:-91.15,0.00,-105.88	1/1:118:0,118:40:-433.26,-35.22,-0.00	0/0:198:197,0:40:0.00,-59.03,-723.42	0/1:93:48,45:40:-137.51,0.00,-148.56	0/1:201:102,99:40:-303.29,0.00,-314.35	0/1:102:32,70:40:-226.60,0.00,-87.10	1/1:117:0,117:40:-429.59,-34.92,0.00	1/1:111:0,111:40:-407.55,-33.11,-0.00	0/1:185:76,109:40:-344.83,0.00,-223.69	1/1:200:2,198:40:-719.68,-52.55,0.00	0/1:89:36,53:40:-168.08,0.00,-105.70	1/1:103:0,103:40:-378.18,-30.71,-0.00	0/0:89:89,0:40:0.00,-26.53,-326.85	0/0:79:78,1:40:0.00,-19.85,-282.78	1/1:128:0,128:40:-469.98,-38.23,0.00	0/1:185:99,86:40:-260.37,0.00,-308.14	0/0:213:213,0:40:0.00,-63.85,-782.17	0/1:116:71,45:40:-130.58,0.00,-226.09	0/1:157:100,57:40:-162.31,0.00,-320.24	0/1:119:67,52:40:-155.38,0.00,-210.50	1/1:15:0,15:40:-55.04,-4.22,-0.00	0/1:259:143,116:40:-348.26,0.00,-447.44	0/1:268:141,127:40:-385.95,0.00,-437.39
25393	43	25393:42	G	T	.	PASS	NS=91;AF=0.269	GT:DP:AD:GQ:GL	0/0:15:15,0:40:-0.00,-4.70,-37.20	0/1:32:12,20:40:-38.92,0.00,-20.10	0/0:62:62,0:40:0.00,-18.78,-151.68	0/0:21:21,0:40:-0.00,-6.50,-51.81	0/1:17:8,9:40:-16.62,-0.00,-14.85	0/1:19:12,7:40:-11.15,-0.00,-23.99	0/1:65:33,32:40:-58.27,0.00,-61.36	0/1:138:74,64:40:-114.35,0.00,-139.37	0/0:46:46,0:40:-0.00,-13.99,-112.70	0/0:104:104,0:40:0.00,-31.35,-253.98	0/0:126:126,0:40:0.00,-37.94,-307.56	0/0:50:48,0:40:-0.00,-14.59,-117.58	0/1:90:42,48:40:-89.75,0.00,-75.80	0/0:40:38,2:40:-0.00,-7.32,-88.35	0/0:41:41,0:40:-0.00,-12.49,-100.53	0/0:100:100,0:40:0.00,-30.16,-244.23	0/0:84:84,0:40:0.00,-25.37,-205.26	0/0:82:82,0:40:0.00,-24.77,-200.39	1/1:11:0,11:35:-26.13,-2.84,-0.00	0/0:52:52,0:40:-0.00,-15.78,-127.32	0/1:82:48,34:40:-58.05,0.00,-92.81	0/0:45:45,0:40:-0.00,-13.69,-110.27	0/0:60:60,0:40:0.00,-18.18,-146.80	0/0:47:47,0:40:-0.00,-14.29,-115.14	0/0:36:36,0:40:-0.00,-10.99,-88.35	0/1:38:25,13:40:-20.07,0.00,-49.96	0/0:56:56,0:40:0.00,-16.98,-137.06	0/0:92:92,0:40:0.00,-27.76,-224.75	0/1:53:27,26:40:-47.25,0.00,-50.34	1/1:40:0,40:40:-96.77,-11.53,-0.00	0/0:37:37,0:40:-0.00,-11.29,-90.78	0/1:35:17,18:40:-33.15,0.00,-31.38	0/0:44:44,0:40:-0.00,-13.39,-107.83	0/0:43:43,0:40:-0.00,-13.09,-105.40	0/1:69:50,19:40:-25.40,0.00,-101.57	0/1:40:22,18:40:-31.65,0.00,-42.06	0/1:53:34,19:40:-30.20,0.00,-67.39	0/1:72:36,36:40:-65.91,0.00,-66.58	0/1:99:49,50:40:-91.93,0.00,-90.15	0/1:82:46,36:40:-62.92,0.00,-87.94	0/0:82:82,0:40:0.00,-24.77,-200.39
25492	88	25492:87	G	A	.	PASS	NS=92;AF=0.060	GT:DP:AD:GQ:GL	0/0:21:21,0:40:-0.00,-7.25,-80.08	0/0:41:41,0:40:-0.00,-13.27,-154.77	0/0:58:58,0:40:-0.00,-18.39,-218.26	0/0:12:12,0:40:-0.00,-4.54,-46.46	0/0:49:49,0:40:-0.00,-15.68,-184.65	0/0:8:8,0:40:-0.00,-3.34,-31.52	0/0:32:32,0:40:-0.00,-10.56,-121.16	0/0:168:168,0:40:0.00,-51.49,-629.07	0/0:168:168,0:40:0.00,-51.49,-629.07	0/1:130:62,68:40:-213.90,0.00,-193.14	0/0:186:186,0:40:-0.00,-56.91,-696.30	0/0:66:66,0:40:-0.00,-20.80,-248.14	0/0:106:106,0:40:0.00,-32.83,-397.52	0/0:114:114,0:40:-0.00,-35.24,-427.40	0/0:47:47,0:40:-0.00,-15.08,-177.18	0/1:90:40,50:40:-158.72,0.00,-123.02	0/0:107:107,0:40:0.00,-33.13,-401.26	0/0:139:139,0:40:0.00,-42.77,-520.77	0/1:62:30,32:40:-99.92,0.00,-94.10	0/0:19:19,0:40:-0.00,-6.65,-72.61	0/0:74:74,0:40:-0.00,-23.20,-278.01	0/0:66:66,0:40:-0.00,-20.80,-248.14	0/1:69:44,25:40:-71.67,0.00,-144.27	0/0:83:83,0:40:-0.00,-25.91,-311.63	0/0:63:63,0:40:0.00,-19.89,-236.93	0/0:64:63,0:40:0.00,-19.89,-236.93	0/0:74:74,0:40:-0.00,-23.20,-278.01	0/0:64:64,0:40:0.00,-20.19,-240.67	0/0:99:99,0:40:0.00,-30.73,-371.38	0/0:36:36,0:40:-0.00,-11.77,-136.10	0/0:57:57,0:40:-0.00,-18.09,-214.52	0/1:67:26,41:40:-132.03,0.00,-77.65	0/0:53:53,0:40:0.00,-16.88,-199.58	0/0:62:62,0:40:-0.00,-19.59,-233.20	0/0:57:57,0:40:-0.00,-18.09,-214.52	0/0:99:99,0:40:0.00,-30.73,-371.38	0/0:62:62,0:40:-0.00,-19.59,-233.20	0/0:91:91,0:40:-0.00,-28.32,-341.50	0/0:81:80,1:40:0.00,-21.58,-296.69	0/0:80:80,0:40:0.00,-25.01,-300.42	0/0:59:59,0:40:0.00,-18.69,-221.99
25723	57	25723:56	T	C	.	PASS	NS=91;AF=0.379	GT:DP:AD:GQ:GL	0/0:28:28,0:40:-0.00,-8.45,-114.52	0/0:63:63,0:40:0.00,-18.99,-257.21	0/1:63:34,29:40:-99.24,0.00,-120.00	0/0:21:21,0:40:-0.00,-6.34,-85.99	0/0:27:27,0:40:-0.00,-8.15,-110.45	0/1:32:17,15:40:-51.50,0.00,-60.02	0/0:7:7,0:27:-0.00,-2.13,-28.91	1/1:152:0,152:40:-619.30,-45.40,0.00	0/0:150:150,0:40:0.00,-45.17,-611.89	0/1:94:66,28:40:-85.83,0.00,-241.12	1/1:192:2,190:40:-766.06,-49.29,0.00	0/1:78:48,30:40:-98.80,0.00,-172.56	0/1:144:60,84:40:-299.08,0.00,-201.61	0/0:206:206,0:40:0.00,-62.03,-840.19	0/0:50:50,0:40:-0.00,-15.07,-204.21	0/0:128:128,0:40:0.00,-38.55,-522.20	0/0:47:47,0:40:-0.00,-14.17,-191.98	0/1:24:18,6:40:-17.21,0.00,-66.51	0/0:50:50,0:40:-0.00,-15.07,-204.21	0/0:50:50,0:40:-0.00,-15.07,-204.21	0/0:183:183,0:40:0.00,-55.10,-746.42	0/1:56:24,32:40:-113.58,0.00,-81.34	0/0:76:76,0:40:0.00,-22.90,-310.21	0/0:49:49,0:40:-0.00,-14.77,-200.14	0/1:50:18,32:40:-115.38,0.00,-58.68	0/0:88:88,0:40:0.00,-26.51,-359.13	0/0:158:157,1:40:0.00,-43.50,-636.35	0/0:106:106,0:40:0.00,-31.93,-432.51	0/1:90:44,46:40:-160.42,0.00,-152.64	0/1:57:33,24:40:-80.66,0.00,-117.73	0/0:57:57,0:40:0.00,-17.18,-232.75	0/0:34:34,0:40:-0.00,-10.26,-138.98	0/1:83:55,28:40:-89.14,0.00,-199.59	0/1:109:54,55:40:-191.39,0.00,-187.69	0/0:102:102,0:40:0.00,-30.72,-416.20	0/0:72:72,0:40:0.00,-21.69,-293.90	0/1:118:57,61:40:-213.14,0.00,-197.21	0/1:93:48,45:40:-155.44,0.00,-168.04	0/0:19:19,0:40:-0.00,-5.74,-77.83	1/1:148:0,148:40:-602.99,-44.20,0.00	1/1:149:0,149:40:-607.06,-44.50,0.00
25750	76	25750:75	A	G	.	PASS	NS=90;AF=0.094	GT:DP:AD:GQ:GL	0/1:25:14,11:40:-36.64,0.00,-50.48	0/1:73:45,28:40:-91.50,0.00,-162.43	0/0:75:75,0:40:0.00,-23.27,-307.42	0/0:17:17,0:40:-0.00,-5.81,-70.93	0/0:27:27,0:40:-0.00,-8.82,-111.70	0/0:34:34,0:40:-0.00,-10.93,-140.25	0/1:17:11,6:40:-18.66,0.00,-40.66	0/0:188:186,2:40:0.00,-49.12,-751.86	0/0:64:64,0:40:0.00,-19.96,-262.57	0/1:114:74,40:40:-128.09,0.00,-268.34	0/1:148:54,94:40:-338.04,0.00,-176.56	0/0:108:108,0:40:-0.00,-33.20,-441.98	0/0:96:96,0:40:0.00,-29.59,-393.05	0/0:206:204,2:40:0.00,-54.54,-825.26	0/1:69:40,29:40:-96.79,0.00,-143.25	0/0:99:99,0:40:0.00,-30.49,-405.28	0/0:80:80,0:40:0.00,-24.77,-327.81	0/1:188:83,104:40:-367.08,0.00,-283.06	0/0:55:55,0:40:-0.00,-17.25,-225.87	0/0:45:45,0:40:-0.00,-14.24,-185.10	0/0:115:115,0:40:0.00,-35.31,-470.52	0/0:61:61,0:40:0.00,-19.05,-250.34	0/0:62:62,0:40:0.00,-19.35,-254.41	0/0:109:109,0:40:-0.00,-33.50,-446.05	0/0:51:51,0:40:-0.00,-16.04,-209.56	0/0:56:56,0:40:0.00,-17.55,-229.95	0/0:78:78,0:40:-0.00,-24.17,-319.65	0/0:91:91,0:40:0.00,-28.08,-372.66	0/0:76:76,0:40:-0.00,-23.57,-311.50	0/1:33:19,14:40:-46.46,0.00,-68.46	0/0:70:70,0:40:-0.00,-21.76,-287.03	0/0:47:47,0:40:-0.00,-14.84,-193.25	0/0:63:63,0:40:-0.00,-19.65,-258.49	0/0:73:73,0:40:-0.00,-22.66,-299.27	0/0:78:78,0:40:-0.00,-24.17,-319.65	0/0:96:96,0:40:0.00,-29.59,-393.05	0/0:126:126,0:40:-0.00,-38.62,-515.37	0/0:106:106,0:40:-0.00,-32.60,-433.82	./.	0/0:149:149,0:40:-0.00,-45.54,-609.15	0/1:115:59,56:40:-193.03,0.00,-206.88
25805	62	25805:61	C	T	.	PASS	NS=90;AF=0.289	GT:DP:AD:GQ:GL	0/1:17:10,7:40:-29.08,0.00,-44.47	0/1:38:13,25:40:-111.17,0.00,-52.88	0/0:47:47,0:40:-0.00,-14.33,-231.50	0/1:16:11,5:40:-19.56,0.00,-49.68	0/1:27:17,10:40:-40.80,0.00,-75.84	0/0:27:27,0:40:-0.00,-8.31,-133.27	0/0:33:33,0:40:-0.00,-10.12,-162.74	0/0:110:110,0:40:-0.00,-33.30,-540.94	0/0:56:56,0:40:0.00,-17.04,-275.71	1/1:34:0,34:40:-166.35,-9.77,-0.00	0/0:110:110,0:40:-0.00,-33.30,-540.94	1/1:52:0,52:40:-254.76,-15.19,-0.00	0/0:90:90,0:40:0.00,-27.28,-442.70	1/1:64:0,64:40:-313.70,-18.80,-0.00	0/0:66:66,0:40:0.00,-20.05,-324.82	0/1:80:50,30:40:-123.08,0.00,-221.97	1/1:51:1,50:40:-240.02,-9.97,-0.00	0/1:49:40,9:40:-29.27,0.00,-182.18	0/1:49:34,15:40:-58.74,0.00,-152.71	0/1:33:23,10:40:-39.00,0.00,-103.50	0/0:54:54,0:40:0.00,-16.44,-265.88	0/1:21:12,9:40:-37.70,0.00,-53.09	0/0:32:32,0:40:-0.00,-9.82,-157.83	0/0:66:66,0:40:0.00,-20.05,-324.82	0/0:34:34,0:40:-0.00,-10.42,-167.65	1/1:24:0,24:40:-117.23,-6.76,-0.00	0/1:41:22,19:40:-80.79,0.00,-96.18	0/1:45:29,16:40:-64.86,0.00,-129.36	0/0:28:28,0:40:-0.00,-8.61,-138.18	0/1:17:7,10:40:-43.81,0.00,-29.73	0/1:52:19,33:40:-146.25,0.00,-78.14	0/1:28:19,9:40:-35.59,0.00,-85.36	0/0:47:47,0:40:-0.00,-14.33,-231.50	0/1:63:45,18:40:-69.26,0.00,-202.53	0/1:18:2,16:40:-72.98,-0.00,-4.87	0/0:61:61,0:40:-0.00,-18.55,-300.26	0/1:38:18,20:40:-86.61,0.00,-77.44	0/1:37:23,14:40:-57.44,0.00,-102.30	./.	0/0:99:99,0:40:-0.00,-29.99,-486.91	0/1:90:52,38:40:-159.37,0.00,-228.78
26127	99	26127:98	G	T	.	PASS	NS=87;AF=0.103	GT:DP:AD:GQ:GL	0/1:35:17,18:40:-61.82,0.00,-59.19	0/0:61:61,0:40:-0.00,-19.01,-248.82	0/1:47:31,16:40:-50.09,0.00,-112.36	0/1:21:17,4:40:-9.25,-0.00,-63.40	0/0:52:52,0:40:0.00,-16.30,-212.32	0/0:45:45,0:40:-0.00,-14.19,-183.93	0/1:17:11,6:40:-18.57,0.00,-40.27	0/1:160:72,88:40:-308.09,0.00,-244.63	0/0:100:100,0:40:0.00,-30.75,-407.00	0/0:112:112,0:40:-0.00,-34.36,-455.66	0/0:218:218,0:40:0.00,-66.27,-885.57	0/0:44:44,0:40:-0.00,-13.89,-179.88	0/0:202:202,0:40:-0.00,-61.45,-820.68	0/0:110:110,0:40:0.00,-33.76,-447.55	0/0:62:62,0:40:-0.00,-19.31,-252.88	0/0:90:90,0:40:-0.00,-27.74,-366.44	0/0:115:115,0:40:0.00,-35.26,-467.83	0/1:41:15,26:40:-92.46,0.00,-49.27	0/1:47:21,26:40:-90.65,0.00,-71.80	0/0:94:94,0:40:-0.00,-28.94,-382.66	./.	0/0:75:75,0:40:0.00,-23.22,-305.60	0/1:117:67,50:40:-166.92,0.00,-237.29	0/0:120:120,0:40:-0.00,-36.77,-488.11	./.	0/0:55:55,0:40:-0.00,-17.20,-224.49	0/0:83:83,0:40:0.00,-25.63,-338.05	0/0:82:82,0:40:0.00,-25.33,-333.99	0/0:73:73,0:40:0.00,-22.62,-297.49	0/0:58:58,0:40:0.00,-18.11,-236.66	0/0:86:86,0:40:0.00,-26.54,-350.22	0/0:70:70,0:40:0.00,-21.72,-285.32	0/0:75:75,0:40:0.00,-23.22,-305.60	0/0:86:86,0:40:0.00,-26.54,-350.22	1/1:76:1,75:40:-298.69,-18.04,0.00	0/0:103:103,0:40:-0.00,-31.65,-419.16	0/0:87:87,0:40:-0.00,-26.84,-354.27	0/0:118:118,0:40:0.00,-36.17,-480.00	./.	0/0:153:152,1:40:0.00,-42.65,-613.84	0/0:133:133,0:40:0.00,-40.68,-540.83
26594	64	26594:63	A	T	.	PASS	NS=91;AF=0.165	GT:DP:AD:GQ:GL	0/1:35:17,18:40:-50.05,0.00,-47.91	0/0:46:46,0:40:-0.00,-14.25,-157.12	./.	0/0:22:21,1:40:-0.00,-3.64,-69.01	0/0:20:20,0:40:-0.00,-6.43,-69.01	0/0:32:32,0:40:-0.00,-10.04,-109.68	0/1:48:31,17:40:-42.75,0.00,-91.44	0/0:92:92,0:40:0.00,-28.09,-312.99	0/0:130:130,0:40:-0.00,-39.52,-441.76	0/0:86:86,0:40:0.00,-26.28,-292.66	0/0:116:116,0:40:0.00,-35.31,-394.32	0/0:142:138,4:40:0.00,-29.58,-455.32	0/0:196:196,0:40:0.00,-59.38,-665.41	1/1:307:2,305:40:-1025.51,-84.75,0.00	0/0:62:62,0:40:0.00,-19.06,-211.34	0/1:99:53,46:40:-125.68,0.00,-150.64	0/0:56:56,0:40:0.00,-17.26,-191.00	0/1:33:13,20:40:-57.43,0.00,-34.95	0/1:91:36,55:40:-158.58,0.00,-95.44	0/0:65:65,0:40:0.00,-19.97,-221.50	0/1:121:65,56:40:-152.95,0.00,-184.69	0/0:53:53,0:40:0.00,-16.36,-180.84	0/0:55:55,0:40:0.00,-16.96,-187.62	0/0:56:56,0:40:0.00,-17.26,-191.00	0/1:21:12,9:40:-23.77,0.00,-35.18	0/0:99:99,0:40:0.00,-30.20,-336.71	0/0:95:95,0:40:-0.00,-28.99,-323.16	0/1:92:40,51:40:-145.03,0.00,-109.00	0/0:41:41,0:40:-0.00,-12.75,-140.18	0/0:69:69,0:40:-0.00,-21.17,-235.06	0/0:26:26,0:40:-0.00,-8.23,-89.35	0/0:39:39,0:40:-0.00,-12.14,-133.40	0/0:89:89,0:40:0.00,-27.19,-302.83	0/0:99:98,0:40:0.00,-29.89,-333.33	0/0:123:123,0:40:0.00,-37.42,-418.04	0/1:21:6,15:40:-44.10,-0.00,-14.84	0/1:77:47,30:40:-78.08,0.00,-136.93	0/1:59:39,20:40:-49.61,0.00,-115.24	0/0:24:23,1:40:-0.00,-4.24,-75.79	0/0:142:142,0:40:0.00,-43.13,-482.42	0/0:66:66,0:40:0.00,-20.27,-224.89
26617	60	26617:59	G	A	.	PASS	NS=87;AF=0.069	GT:DP:AD:GQ:GL	0/0:34:34,0:40:-0.00,-11.09,-172.96	./.	0/1:81:52,29:40:-120.89,0.00,-238.42	0/0:21:21,0:40:-0.00,-7.18,-107.46	0/0:39:39,0:40:-0.00,-12.60,-198.16	0/1:43:24,19:40:-81.94,0.00,-108.77	0/0:89:89,0:40:-0.00,-27.65,-450.10	0/1:147:74,73:40:-322.73,0.00,-329.41	0/0:120:120,0:40:-0.00,-36.98,-606.31	0/0:88:88,0:40:0.00,-27.35,-445.06	1/1:132:0,132:40:-663.50,-38.96,0.00	0/1:72:38,34:40:-148.79,0.00,-170.59	0/1:146:94,52:40:-217.22,0.00,-430.49	0/0:146:146,0:40:-0.00,-44.81,-737.32	0/0:55:55,0:40:-0.00,-17.41,-278.78	0/0:72:72,0:40:0.00,-22.53,-364.44	0/0:36:36,0:40:-0.00,-11.70,-183.04	0/0:63:63,0:40:0.00,-19.82,-319.09	./.	0/0:51:51,0:40:-0.00,-16.21,-258.62	0/1:88:46,42:40:-184.29,0.00,-206.08	0/0:76:76,0:40:-0.00,-23.74,-384.60	0/0:49:49,0:40:-0.00,-15.61,-248.55	0/0:40:40,0:40:-0.00,-12.90,-203.20	0/0:49:49,0:40:-0.00,-15.61,-248.55	0/0:60:60,0:40:-0.00,-18.92,-303.97	0/0:80:80,0:40:0.00,-24.94,-404.75	0/0:67:67,0:40:0.00,-21.03,-339.25	0/0:47:47,0:40:-0.00,-15.01,-238.47	0/0:43:43,0:40:-0.00,-13.80,-218.31	0/0:20:20,0:40:-0.00,-6.88,-102.42	0/0:40:40,0:40:-0.00,-12.90,-203.20	0/0:61:61,0:40:-0.00,-19.22,-309.01	0/0:82:82,0:40:0.00,-25.54,-414.83	0/0:107:107,0:40:-0.00,-33.07,-540.80	0/0:63:63,0:40:0.00,-19.82,-319.09	0/0:86:85,1:40:0.00,-21.71,-424.91	0/0:97:97,0:40:0.00,-30.06,-490.41	0/0:56:56,0:40:-0.00,-17.72,-283.82	0/0:153:153,0:40:-0.00,-46.92,-772.60	0/0:85:85,0:40:0.00,-26.45,-429.95
27077	66	27077:65	A	T	.	PASS	NS=87;AF=0.408	GT:DP:AD:GQ:GL	0/1:19:11,8:40:-33.41,0.00,-48.28	0/0:30:30,0:40:-0.00,-8.94,-146.63	0/1:37:17,20:40:-86.55,0.00,-72.14	0/0:14:14,0:40:-0.00,-4.12,-68.55	0/1:33:20,13:40:-53.60,0.00,-87.99	0/1:20:6,14:40:-62.39,0.00,-23.58	./.	1/1:72:0,72:40:-351.13,-21.35,0.00	0/1:102:58,44:40:-184.11,0.00,-252.66	0/0:90:90,0:40:0.00,-27.00,-439.43	0/0:82:82,0:40:0.00,-24.59,-400.39	0/0:60:60,0:40:0.00,-17.97,-293.03	0/0:134:134,0:40:-0.00,-40.25,-654.15	0/1:105:71,34:40:-134.40,0.00,-315.20	0/0:46:46,0:40:-0.00,-13.76,-224.71	0/1:46:28,18:40:-74.08,0.00,-123.12	0/1:39:23,16:40:-66.43,0.00,-100.82	0/0:36:36,0:40:-0.00,-10.75,-175.91	0/1:45:19,26:40:-113.42,0.00,-79.50	0/1:47:20,27:40:-117.70,0.00,-83.77	1/1:106:0,106:40:-517.05,-31.59,0.00	0/1:39:23,16:40:-66.43,0.00,-100.82	0/0:46:45,1:40:-0.00,-8.88,-214.95	0/0:53:53,0:40:0.00,-15.86,-258.87	0/0:34:34,0:40:-0.00,-10.14,-166.15	1/1:41:0,41:40:-199.85,-12.02,-0.00	0/0:63:62,1:40:-0.00,-13.99,-297.91	0/1:79:46,33:40:-137.35,0.00,-201.02	0/1:9:8,1:29:-2.26,-0.00,-36.66	0/1:18:7,11:40:-48.35,0.00,-29.06	0/0:36:36,0:40:-0.00,-10.75,-175.91	0/1:38:16,22:40:-96.01,0.00,-66.96	0/0:66:66,0:40:0.00,-19.78,-322.31	0/0:59:59,0:40:0.00,-17.67,-288.15	0/1:50:28,22:40:-92.40,0.00,-121.91	0/0:31:31,0:40:-0.00,-9.24,-151.51	0/0:35:35,0:40:-0.00,-10.45,-171.03	0/0:60:60,0:40:0.00,-17.97,-293.03	./.	0/1:88:54,34:40:-139.52,0.00,-237.35	1/1:82:0,82:40:-399.93,-24.36,0.00
27148	48	27148:47	A	G	.	PASS	NS=92;AF=0.348	GT:DP:AD:GQ:GL	0/0:17:17,0:40:-0.00,-5.10,-88.91	0/0:71:71,0:40:0.00,-21.36,-369.78	0/1:73:50,23:40:-97.67,0.00,-238.59	0/1:20:3,17:40:-82.42,-0.00,-10.08	0/1:41:20,21:40:-96.90,0.00,-92.18	0/0:29:29,0:40:-0.00,-8.71,-151.32	0/0:189:188,1:40:0.00,-51.68,-973.13	0/0:238:238,0:40:0.00,-71.63,-1238.39	0/1:88:42,46:40:-212.78,0.00,-192.46	0/0:112:112,0:40:0.00,-33.70,-583.03	1/1:267:0,267:40:-1388.26,-79.87,0.00	0/0:114:114,0:40:-0.00,-34.30,-593.43	0/0:118:118,0:40:0.00,-35.51,-614.24	0/0:172:172,0:40:0.00,-51.76,-895.11	0/0:66:66,0:40:0.00,-19.85,-343.77	0/1:96:58,38:40:-168.77,0.00,-273.28	0/0:114:114,0:40:-0.00,-34.30,-593.43	0/0:188:188,0:40:0.00,-56.58,-978.33	0/1:66:31,35:40:-162.19,0.00,-141.87	0/0:51:51,0:40:-0.00,-15.34,-265.75	0/0:97:97,0:40:0.00,-29.18,-505.01	0/1:62:22,40:40:-189.40,0.00,-96.26	0/0:80:80,0:40:0.00,-24.07,-416.59	0/0:97:97,0:40:0.00,-29.18,-505.01	0/1:58:26,32:40:-149.00,0.00,-118.27	0/0:52:52,0:40:-0.00,-15.64,-270.95	1/1:102:0,102:40:-530.05,-30.20,-0.00	0/1:78:29,49:40:-231.40,0.00,-127.86	1/1:85:0,85:40:-441.62,-25.09,0.00	1/1:53:0,53:40:-275.18,-15.45,-0.00	0/1:94:37,57:40:-268.19,0.00,-164.65	0/1:82:52,30:40:-131.37,0.00,-246.28	0/1:62:25,37:40:-173.80,0.00,-111.87	0/0:61:61,0:40:0.00,-18.35,-317.76	0/0:99:99,0:40:0.00,-29.79,-515.41	0/1:139:65,74:40:-343.07,0.00,-296.74	0/0:105:104,1:40:0.00,-26.39,-536.22	0/1:117:54,63:40:-292.48,0.00,-246.15	0/1:234:124,110:40:-501.72,0.00,-575.02	0/0:131:131,0:40:0.00,-39.42,-681.85	0/1:107:50,57:40:-264.28,0.00,-228.35
27379	83	27379:82	G	A	.	PASS	NS=90;AF=0.067	GT:DP:AD:GQ:GL	0/0:11:11,0:40:-0.00,-4.18,-35.16	0/0:28:28,0:40:-0.00,-9.29,-86.95	0/0:11:11,0:40:-0.00,-4.18,-35.16	0/0:8:8,0:39:-0.00,-3.28,-26.02	1/1:13:0,13:38:-37.97,-3.14,-0.00	0/1:11:9,2:25:-1.92,-0.01,-24.89	./.	0/0:90:90,0:40:0.00,-27.93,-275.86	0/0:56:56,0:40:0.00,-17.71,-172.27	0/0:58:58,0:40:0.00,-18.31,-178.36	0/0:80:80,0:40:-0.00,-24.93,-245.39	0/0:42:42,0:40:-0.00,-13.50,-129.61	0/0:78:78,0:40:0.00,-24.32,-239.30	0/1:144:36,108:40:-284.90,0.00,-67.16	0/1:8:1,7:19:-18.07,-0.02,-1.42	0/0:103:103,0:40:-0.00,-31.84,-315.47	0/1:54:39,15:40:-28.59,0.00,-103.36	0/0:153:153,0:40:0.00,-46.87,-467.82	0/0:20:20,0:40:-0.00,-6.89,-62.58	0/0:54:54,0:40:0.00,-17.11,-166.17	0/0:76:76,0:40:0.00,-23.72,-233.21	0/0:30:30,0:40:-0.00,-9.89,-93.05	0/0:53:53,0:40:0.00,-16.81,-163.13	0/0:86:86,0:40:0.00,-26.73,-263.67	0/0:27:27,0:40:-0.00,-8.99,-83.91	0/0:34:34,0:40:-0.00,-11.10,-105.24	0/0:42:42,0:40:-0.00,-13.50,-129.61	0/0:47:47,0:40:-0.00,-15.00,-144.84	0/0:93:93,0:40:0.00,-28.83,-285.00	0/1:9:6,3:40:-5.56,-0.00,-16.34	0/0:64:64,0:40:0.00,-20.12,-196.64	0/0:37:37,0:40:-0.00,-12.00,-114.38	0/0:13:13,0:40:-0.00,-4.78,-41.25	0/0:47:47,0:40:-0.00,-15.00,-144.84	0/0:33:33,0:40:-0.00,-10.80,-102.19	0/0:60:60,0:40:0.00,-18.91,-184.45	0/0:108:108,0:40:0.00,-33.34,-330.71	0/0:76:75,0:40:0.00,-23.42,-230.16	0/0:107:107,0:40:0.00,-33.04,-327.66	0/1:58:44,13:40:-21.60,0.00,-117.69	0/0:55:55,0:40:0.00,-17.41,-169.22
27412	37	27412:36	T	C	.	PASS	NS=90;AF=0.050	GT:DP:AD:GQ:GL	0/0:10:10,0:40:-0.00,-3.93,-49.82	0/0:29:29,0:40:-0.00,-9.65,-140.77	0/0:26:26,0:40:-0.00,-8.75,-126.41	./.	0/0:21:21,0:40:-0.00,-7.25,-102.48	0/0:9:9,0:40:-0.00,-3.63,-45.03	0/0:6:6,0:34:-0.00,-2.73,-30.67	0/0:98:98,0:40:0.00,-30.42,-471.08	0/0:60:60,0:40:0.00,-18.99,-289.17	0/0:44:42,2:40:-0.00,-4.59,-193.43	0/0:66:66,0:40:0.00,-20.79,-317.89	0/0:38:38,0:40:-0.00,-12.36,-183.86	0/0:26:26,0:40:-0.00,-8.75,-126.41	0/0:64:64,0:40:0.00,-20.19,-308.32	0/1:43:21,22:40:-91.45,0.00,-88.61	0/0:37:37,0:40:-0.00,-12.06,-179.07	0/1:82:34,48:40:-204.17,0.00,-139.10	0/0:96:96,0:40:0.00,-29.82,-461.51	0/0:30:30,0:40:-0.00,-9.95,-145.56	0/0:23:23,0:40:-0.00,-7.85,-112.05	0/0:24:24,0:40:-0.00,-8.15,-116.84	0/0:39:39,0:40:-0.00,-12.66,-188.65	0/0:13:13,0:40:-0.00,-4.84,-64.18	0/0:29:29,0:40:-0.00,-9.65,-140.77	0/0:28:28,0:40:-0.00,-9.35,-135.99	0/0:21:21,0:40:-0.00,-7.25,-102.48	0/0:22:22,0:40:-0.00,-7.55,-107.27	0/0:15:15,0:40:-0.00,-5.44,-73.76	0/1:50:19,31:40:-132.42,0.00,-76.93	0/0:11:11,0:40:-0.00,-4.24,-54.61	0/0:42:42,0:40:-0.00,-13.57,-203.01	0/0:27:27,0:40:-0.00,-9.05,-131.20	0/0:16:16,0:40:-0.00,-5.74,-78.54	0/0:32:32,0:40:-0.00,-10.56,-155.14	0/0:9:9,0:40:-0.00,-3.63,-45.03	0/0:15:15,0:40:-0.00,-5.44,-73.76	0/0:29:29,0:40:-0.00,-9.65,-140.77	0/0:63:63,0:40:-0.00,-19.89,-303.53	0/0:45:45,0:40:-0.00,-14.47,-217.37	0/0:47:47,0:40:-0.00,-15.07,-226.94	0/0:22:22,0:40:-0.00,-7.55,-107.27
27581	37	27581:36	C	A	.	PASS	NS=90;AF=0.056	GT:DP:AD:GQ:GL	0/0:10:10,0:40:-0.00,-3.89,-51.16	0/0:35:35,0:40:-0.00,-11.41,-174.19	0/0:20:20,0:40:-0.00,-6.90,-100.37	0/0:8:8,0:39:-0.00,-3.28,-41.32	0/1:18:5,13:40:-57.68,0.00,-20.26	0/1:10:9,1:15:-1.07,-0.04,-42.39	./.	0/0:82:80,2:40:0.00,-15.72,-385.80	0/0:98:98,0:40:0.00,-30.38,-484.23	0/0:88:88,0:40:-0.00,-27.37,-435.02	0/0:86:86,0:40:0.00,-26.76,-425.17	0/0:50:50,0:40:-0.00,-15.93,-248.01	0/0:70:70,0:40:-0.00,-21.95,-346.43	0/1:106:66,40:40:-164.07,0.00,-293.96	0/0:49:49,0:40:-0.00,-15.63,-243.09	0/1:74:39,35:40:-149.09,0.00,-170.72	0/0:46:46,0:40:-0.00,-14.72,-228.32	0/1:109:52,57:40:-246.82,0.00,-224.16	0/0:28:28,0:40:-0.00,-9.31,-139.74	0/0:28:28,0:40:-0.00,-9.31,-139.74	0/0:40:40,0:40:-0.00,-12.92,-198.80	0/1:25:6,19:40:-85.10,0.00,-23.07	0/0:57:57,0:40:0.00,-18.03,-282.46	0/0:67:67,0:40:0.00,-21.04,-331.67	0/0:20:20,0:40:-0.00,-6.90,-100.37	0/0:33:33,0:40:-0.00,-10.81,-164.35	0/1:48:29,19:40:-78.18,0.00,-129.34	0/0:41:41,0:40:-0.00,-13.22,-203.72	0/0:74:74,0:40:0.00,-23.15,-366.12	0/0:24:24,0:40:-0.00,-8.10,-120.06	0/1:45:20,25:40:-108.61,0.00,-85.95	0/0:32:32,0:40:-0.00,-10.51,-159.43	0/1:41:17,24:40:-104.89,0.00,-72.39	0/0:44:44,0:40:-0.00,-14.12,-218.48	0/0:23:23,0:40:-0.00,-7.80,-115.13	0/0:17:17,0:40:-0.00,-5.99,-85.61	0/0:55:55,0:40:-0.00,-17.43,-272.62	0/0:73:73,0:40:0.00,-22.85,-361.20	0/0:40:40,0:40:-0.00,-12.92,-198.80	0/0:57:57,0:40:0.00,-18.03,-282.46	0/0:42:42,0:40:-0.00,-13.52,-208.64
27858	79	27858:78	A	G	.	PASS	NS=88;AF=0.352	GT:DP:AD:GQ:GL	0/0:29:29,0:40:-0.00,-8.68,-113.91	0/1:25:19,6:40:-15.99,0.00,-67.33	0/0:50:50,0:40:-0.00,-15.00,-196.03	0/0:21:21,0:40:-0.00,-6.27,-82.63	0/1:17:8,9:40:-30.13,0.00,-26.72	0/0:34:34,0:40:-0.00,-10.18,-133.46	1/1:37:0,37:40:-144.19,-10.58,-0.00	0/0:96:96,0:40:0.00,-28.84,-375.92	0/0:96:96,0:40:0.00,-28.84,-375.92	0/1:74:32,42:40:-142.02,0.00,-103.42	0/1:66:30,36:40:-120.96,0.00,-98.01	0/0:90:90,0:40:0.00,-27.04,-352.46	0/0:92:92,0:40:0.00,-27.64,-360.28	0/1:200:86,114:40:-385.66,0.00,-276.67	0/0:38:37,1:40:-0.00,-7.48,-141.28	0/0:66:66,0:40:0.00,-19.82,-258.60	0/0:28:28,0:40:-0.00,-8.38,-110.00	0/0:15:15,0:40:-0.00,-4.47,-59.16	0/0:60:59,1:40:-0.00,-14.10,-227.32	0/0:15:15,0:40:-0.00,-4.47,-59.16	0/1:103:40,63:40:-215.41,0.00,-125.98	0/1:29:13,16:40:-53.89,0.00,-42.66	0/0:96:95,0:40:0.00,-28.54,-372.01	0/0:43:43,0:40:-0.00,-12.89,-168.66	0/0:45:45,0:40:-0.00,-13.50,-176.48	0/1:50:21,29:40:-98.41,0.00,-67.63	0/0:63:63,0:40:0.00,-18.91,-246.87	0/1:56:36,20:40:-61.41,0.00,-124.48	1/1:18:0,18:40:-69.89,-4.86,-0.00	0/0:32:32,0:40:-0.00,-9.58,-125.64	0/1:19:8,11:40:-37.35,0.00,-26.12	0/1:32:17,15:40:-49.08,0.00,-57.40	0/1:60:35,25:40:-79.75,0.00,-119.36	0/1:77:25,52:40:-180.22,0.00,-75.14	0/1:85:39,46:40:-154.35,0.00,-127.48	0/0:32:32,0:40:-0.00,-9.58,-125.64	0/1:89:31,58:40:-200.08,0.00,-94.99	0/0:70:70,0:40:0.00,-21.02,-274.24	0/0:17:17,0:40:-0.00,-5.07,-66.98	0/1:121:54,67:40:-225.64,0.00,-175.31	0/0:70:70,0:40:0.00,-21.02,-274.24
28246	27	28246:26	C	A	.	PASS	NS=90;AF=0.356	GT:DP:AD:GQ:GL	1/1:9:0,6:17:-20.66,-1.28,-0.02	0/1:39:19,20:40:-58.78,-0.00,-55.76	0/1:37:20,17:40:-48.81,0.00,-59.88	0/0:21:21,0:40:-0.00,-6.27,-74.49	0/1:23:15,8:40:-21.31,0.00,-46.48	0/0:27:27,0:40:-0.00,-8.07,-95.63	0/1:23:8,15:40:-45.98,0.00,-21.82	0/1:96:50,46:40:-133.22,0.00,-147.82	0/1:104:82,22:40:-46.26,0.00,-258.15	0/0:44:44,0:40:-0.00,-13.19,-155.52	0/1:100:34,66:40:-202.48,0.00,-90.25	0/0:64:64,0:40:-0.00,-19.21,-225.98	0/0:122:122,0:40:0.00,-36.66,-430.31	0/1:156:104,52:40:-136.31,0.00,-320.01	0/1:33:14,19:40:-57.06,0.00,-39.95	0/1:149:75,74:40:-215.92,0.00,-219.95	0/1:64:41,23:40:-61.82,0.00,-125.74	1/1:63:0,63:40:-221.45,-18.40,0.00	0/1:50:16,34:40:-104.79,0.00,-41.88	0/0:69:69,0:40:0.00,-20.71,-243.59	0/0:48:48,0:40:-0.00,-14.39,-169.61	0/1:54:31,23:40:-64.83,0.00,-93.52	1/1:52:0,52:40:-182.69,-15.09,-0.00	0/1:66:44,22:40:-57.70,0.00,-135.71	0/1:40:27,13:40:-33.81,0.00,-83.64	0/0:39:39,0:40:-0.00,-11.68,-137.90	1/1:64:0,64:40:-224.97,-18.70,0.00	0/0:76:75,1:40:0.00,-19.29,-261.21	0/0:34:34,0:40:-0.00,-10.18,-120.29	0/0:29:29,0:40:-0.00,-8.68,-102.67	0/1:41:21,20:40:-58.17,0.00,-62.20	0/1:42:23,19:40:-54.35,0.00,-68.95	0/0:71:71,0:40:0.00,-21.31,-250.64	1/1:92:0,92:40:-323.62,-27.13,0.00	0/1:90:34,56:40:-170.26,0.00,-93.26	0/1:26:8,18:40:-55.64,0.00,-20.91	0/0:87:87,0:40:0.00,-26.13,-307.01	0/1:84:50,34:40:-94.56,0.00,-151.43	0/1:40:25,15:40:-40.86,0.00,-76.59	0/1:138:74,64:40:-184.00,0.00,-219.73	0/0:91:90,1:40:0.00,-23.81,-314.05
28762	76	28762:75	C	T	.	PASS	NS=91;AF=0.093	GT:DP:AD:GQ:GL	0/0:23:23,0:40:-0.00,-7.66,-114.01	0/1:29:11,18:40:-78.63,0.00,-45.81	0/0:50:50,0:40:-0.00,-15.78,-246.15	0/1:23:8,15:40:-65.76,0.00,-32.94	0/0:29:29,0:40:-0.00,-9.46,-143.37	0/1:18:3,15:40:-67.26,-0.00,-9.97	0/0:47:47,0:40:-0.00,-14.88,-231.47	0/0:62:62,0:40:0.00,-19.40,-304.88	0/0:72:72,0:40:-0.00,-22.41,-353.82	0/0:70:70,0:40:0.00,-21.80,-344.03	0/0:72:72,0:40:-0.00,-22.41,-353.82	0/0:70:70,0:40:0.00,-21.80,-344.03	0/1:126:64,62:40:-264.78,0.00,-276.01	0/0:78:78,0:40:-0.00,-24.21,-383.19	0/0:44:44,0:40:-0.00,-13.98,-216.79	0/0:32:32,0:40:-0.00,-10.37,-158.05	./.	0/0:49:49,0:40:-0.00,-15.48,-241.26	0/0:34:34,0:40:-0.00,-10.97,-167.84	0/0:41:41,0:40:-0.00,-13.07,-202.10	0/0:58:58,0:40:0.00,-18.19,-285.30	0/1:36:16,20:40:-86.31,0.00,-68.18	0/0:37:37,0:40:-0.00,-11.87,-182.53	0/0:23:23,0:40:-0.00,-7.66,-114.01	1/1:12:0,12:35:-57.29,-2.91,-0.00	0/0:18:18,0:40:-0.00,-6.15,-89.54	0/0:38:38,0:40:-0.00,-12.17,-187.42	0/0:63:63,0:40:0.00,-19.70,-309.77	0/0:8:8,0:38:-0.00,-3.14,-40.59	0/1:31:13,18:40:-78.03,0.00,-55.00	0/0:8:8,0:38:-0.00,-3.14,-40.59	0/0:45:45,0:40:-0.00,-14.28,-221.68	0/0:23:23,0:40:-0.00,-7.66,-114.01	0/0:67:67,0:40:-0.00,-20.90,-329.35	0/0:37:37,0:40:-0.00,-11.87,-182.53	0/0:17:17,0:40:-0.00,-5.85,-84.64	0/0:39:39,0:40:-0.00,-12.47,-192.31	0/1:55:28,27:40:-114.85,0.00,-121.19	0/1:27:11,16:40:-69.45,0.00,-46.42	0/0:82:82,0:40:0.00,-25.42,-402.76	0/0:51:51,0:40:-0.00,-16.08,-251.04
28882	91	28882:90	T	G	.	PASS	NS=90;AF=0.194	GT:DP:AD:GQ:GL	0/1:28:16,12:40:-37.71,0.00,-54.50	0/0:29:29,0:40:-0.00,-9.00,-113.48	0/0:127:126,1:40:0.00,-34.63,-484.73	0/0:20:20,0:40:-0.00,-6.29,-78.67	0/0:30:30,0:40:-0.00,-9.30,-117.35	0/0:42:42,0:40:-0.00,-12.91,-163.75	0/0:14:14,0:40:-0.00,-4.49,-55.47	0/1:88:50,38:40:-120.20,0.00,-167.93	0/0:116:116,0:40:0.00,-35.19,-449.93	0/0:36:36,0:40:-0.00,-11.11,-140.55	0/0:120:120,0:40:0.00,-36.39,-465.40	0/0:80:80,0:40:0.00,-24.35,-310.71	0/0:156:150,6:40:0.00,-24.02,-558.21	0/1:82:62,20:40:-52.39,0.00,-216.15	0/0:40:40,0:40:-0.00,-12.31,-156.02	0/0:46:46,0:40:-0.00,-14.12,-179.22	0/0:54:54,0:40:-0.00,-16.53,-210.16	0/0:43:43,0:40:-0.00,-13.21,-167.62	0/1:30:5,25:40:-87.38,-0.00,-11.36	0/1:40:8,32:40:-111.44,0.00,-19.95	0/0:58:58,0:40:0.00,-17.73,-225.63	0/1:23:13,10:40:-31.48,0.00,-44.41	1/1:41:0,41:40:-157.23,-11.28,-0.00	0/1:42:15,27:40:-91.50,0.00,-46.42	0/0:40:40,0:40:-0.00,-12.31,-156.02	0/1:39:19,20:40:-65.33,0.00,-62.80	1/1:59:0,59:40:-226.84,-16.70,-0.00	0/0:68:68,0:40:0.00,-20.74,-264.30	0/1:28:17,11:40:-33.84,0.00,-58.37	0/1:40:20,20:40:-65.03,0.00,-66.36	0/0:19:18,0:40:-0.00,-5.69,-70.94	0/1:45:16,29:40:-98.33,0.00,-49.39	0/1:32:16,16:40:-51.97,0.00,-53.30	0/1:52:19,33:40:-111.70,0.00,-58.88	0/1:48:19,29:40:-97.43,0.00,-60.09	0/0:50:50,0:40:-0.00,-15.32,-194.69	0/1:27:17,10:40:-30.27,0.00,-58.67	0/1:44:22,22:40:-71.56,0.00,-72.89	0/1:40:22,18:40:-57.30,0.00,-74.10	0/0:88:88,0:40:0.00,-26.76,-341.65	0/1:91:48,43:40:-138.63,0.00,-159.29
28962	66	28962:65	G	C	.	PASS	NS=90;AF=0.328	GT:DP:AD:GQ:GL	1/1:7:0,7:24:-22.49,-1.82,-0.01	0/0:28:27,0:40:-0.00,-8.30,-89.02	0/0:33:33,0:40:-0.00,-10.10,-108.69	1/1:16:0,16:40:-52.00,-4.52,-0.00	0/1:22:15,7:40:-16.16,0.00,-42.87	0/0:18:15,1:22:-0.01,-1.72,-46.39	1/1:20:0,20:40:-65.12,-5.72,-0.00	0/0:132:132,0:40:-0.00,-39.88,-433.35	0/1:56:24,32:40:-87.92,0.00,-62.16	0/0:54:54,0:40:0.00,-16.42,-177.56	0/0:90:90,0:40:-0.00,-27.25,-295.62	0/0:24:24,0:40:-0.00,-7.39,-79.18	0/1:68:42,26:40:-64.64,0.00,-117.58	0/1:66:52,14:40:-25.88,0.00,-150.97	0/0:36:36,0:40:-0.00,-11.00,-118.53	0/0:102:102,0:40:0.00,-30.86,-334.97	0/1:56:31,25:40:-64.97,0.00,-85.11	0/0:128:128,0:40:0.00,-38.68,-420.24	0/0:22:22,0:40:-0.00,-6.79,-72.62	0/0:25:25,0:40:-0.00,-7.69,-82.46	0/0:54:53,0:40:0.00,-16.12,-174.28	0/1:39:21,18:40:-47.12,0.00,-57.43	0/1:45:18,27:40:-74.83,0.00,-45.79	0/0:51:51,0:40:-0.00,-15.52,-167.72	1/1:32:0,32:40:-104.47,-9.33,-0.00	0/0:17:17,0:40:-0.00,-5.29,-56.22	0/0:27:27,0:40:-0.00,-8.30,-89.02	0/0:48:48,0:40:-0.00,-14.61,-157.88	0/1:107:58,49:40:-128.33,0.00,-158.32	0/0:11:11,0:40:-0.00,-3.48,-36.55	0/1:34:17,17:40:-45.35,0.00,-45.82	0/1:27:18,9:40:-21.22,0.00,-51.20	0/0:25:25,0:40:-0.00,-7.69,-82.46	0/1:27:12,15:40:-40.90,0.00,-31.53	0/0:30:30,0:40:-0.00,-9.20,-98.85	0/1:44:15,29:40:-81.69,0.00,-36.25	1/1:54:0,54:40:-176.62,-15.95,-0.00	0/1:66:41,25:40:-61.96,0.00,-114.90	0/1:156:102,54:40:-129.99,0.00,-287.87	0/1:66:38,28:40:-71.80,0.00,-105.06	0/1:38:23,15:40:-37.59,0.00,-64.29
29045	17	29045:16	A	G	.	PASS	NS=89;AF=0.096	GT:DP:AD:GQ:GL	0/1:46:29,17:40:-71.45,0.00,-133.75	0/0:41:41,0:40:-0.00,-13.02,-208.97	0/0:58:58,0:40:0.00,-18.14,-294.95	0/0:34:34,0:40:-0.00,-10.91,-173.57	0/0:36:36,0:40:-0.00,-11.52,-183.68	0/0:36:36,0:40:-0.00,-11.52,-183.68	0/0:15:15,0:40:-0.00,-5.19,-77.47	1/1:219:0,219:40:-1105.98,-64.99,-0.00	0/0:136:136,0:40:0.00,-41.62,-689.43	0/0:132:132,0:40:-0.00,-40.41,-669.20	0/0:168:168,0:40:0.00,-51.25,-851.27	0/0:106:106,0:40:-0.00,-32.59,-537.71	0/1:154:60,94:40:-428.37,0.00,-258.03	0/0:132:132,0:40:-0.00,-40.41,-669.20	0/0:86:86,0:40:0.00,-26.57,-436.56	0/0:58:58,0:40:0.00,-18.14,-294.95	0/0:64:64,0:40:0.00,-19.94,-325.29	0/1:30:15,15:40:-66.15,0.00,-67.77	0/0:60:60,0:40:-0.00,-18.74,-305.06	0/0:42:42,0:40:-0.00,-13.32,-214.03	0/0:69:69,0:40:-0.00,-21.45,-350.58	0/0:104:104,0:40:-0.00,-31.99,-527.59	0/1:103:41,62:40:-281.88,0.00,-177.29	0/0:91:91,0:40:0.00,-28.07,-461.85	0/0:86:86,0:40:0.00,-26.57,-436.56	0/1:73:36,37:40:-164.47,0.00,-161.03	0/0:88:88,0:40:-0.00,-27.17,-446.67	0/0:88:88,0:40:-0.00,-27.17,-446.67	0/0:57:57,0:40:0.00,-17.84,-289.89	0/0:42:42,0:40:-0.00,-13.32,-214.03	0/0:90:90,0:40:0.00,-27.77,-456.79	0/0:87:87,0:40:0.00,-26.87,-441.62	0/0:66:66,0:40:0.00,-20.55,-335.41	0/0:76:76,0:40:-0.00,-23.56,-385.98	0/0:70:70,0:40:-0.00,-21.75,-355.64	0/0:105:105,0:40:-0.00,-32.29,-532.65	0/0:62:62,0:40:0.00,-19.34,-315.18	0/0:117:117,0:40:0.00,-35.90,-593.34	0/0:10:10,0:40:-0.00,-3.69,-52.19	0/0:92:92,0:40:-0.00,-28.37,-466.90	0/0:72:72,0:40:-0.00,-22.35,-365.75
29684	14	29684:13	A	T	.	PASS	NS=86;AF=0.070	GT:DP:AD:GQ:GL	1/1:34:0,34:40:-163.42,-9.95,-0.00	0/1:24:6,18:40:-78.95,0.00,-22.14	0/1:95:53,42:40:-173.88,0.00,-228.53	0/0:25:25,0:40:-0.00,-8.58,-122.50	0/0:23:23,0:40:-0.00,-7.98,-112.81	0/1:20:10,10:40:-41.38,0.00,-42.73	0/0:60:60,0:40:-0.00,-19.12,-292.11	0/0:58:58,0:40:0.00,-18.52,-282.42	0/0:46:46,0:40:-0.00,-14.91,-224.27	0/0:90:90,0:40:0.00,-28.15,-437.50	0/0:40:40,0:40:-0.00,-13.10,-195.19	1/1:30:0,30:40:-144.03,-8.74,-0.00	0/0:74:74,0:40:-0.00,-23.33,-359.96	./.	0/0:27:27,0:40:-0.00,-9.19,-132.19	0/1:59:49,10:40:-29.64,0.00,-219.99	0/0:49:49,0:40:-0.00,-15.81,-238.81	0/0:157:157,0:40:0.00,-48.32,-762.18	1/1:28:0,28:40:-134.34,-8.14,-0.00	0/0:11:11,0:40:-0.00,-4.37,-54.66	./.	0/0:40:40,0:40:-0.00,-13.10,-195.19	0/0:30:30,0:40:-0.00,-10.09,-146.73	0/0:104:104,0:40:-0.00,-32.37,-505.34	0/0:24:24,0:40:-0.00,-8.28,-117.65	0/1:29:17,12:40:-48.36,0.00,-73.94	0/0:13:13,0:40:-0.00,-4.97,-64.35	0/0:8:8,0:40:-0.00,-3.47,-40.12	0/1:40:13,27:40:-117.74,0.00,-51.25	0/0:7:7,0:38:-0.00,-3.17,-35.27	0/0:31:31,0:40:-0.00,-10.39,-151.58	0/0:47:47,0:40:-0.00,-15.21,-229.11	0/0:20:20,0:40:-0.00,-7.08,-98.27	0/0:28:28,0:40:-0.00,-9.49,-137.04	./.	0/0:44:44,0:40:-0.00,-14.30,-214.58	0/0:56:56,0:40:-0.00,-17.92,-272.73	0/0:63:63,0:40:-0.00,-20.02,-306.65	0/0:216:216,0:40:0.00,-66.08,-1048.10	0/0:61:61,0:40:0.00,-19.42,-296.96	0/0:14:14,0:40:-0.00,-5.27,-69.19
29790	71	29790:70	A	T	.	PASS	NS=91;AF=0.077	GT:DP:AD:GQ:GL	0/0:24:24,0:40:-0.00,-8.08,-81.91	0/0:14:14,0:40:-0.00,-5.07,-48.39	0/0:30:30,0:40:-0.00,-9.88,-102.02	0/0:9:9,0:40:-0.00,-3.57,-31.63	0/0:7:7,0:36:-0.00,-2.96,-24.92	0/0:12:12,0:40:-0.00,-4.47,-41.68	0/0:9:9,0:40:-0.00,-3.57,-31.63	0/0:38:38,0:40:-0.00,-12.29,-128.84	0/0:38:38,0:40:-0.00,-12.29,-128.84	0/0:34:34,0:40:-0.00,-11.09,-115.43	0/0:72:72,0:40:-0.00,-22.52,-242.81	0/0:30:30,0:40:-0.00,-9.88,-102.02	0/0:60:60,0:40:-0.00,-18.91,-202.58	0/0:64:64,0:40:0.00,-20.11,-215.99	0/0:32:32,0:40:-0.00,-10.48,-108.72	0/0:59:59,0:40:-0.00,-18.61,-199.23	0/0:32:32,0:40:-0.00,-10.48,-108.72	0/0:65:65,0:40:0.00,-20.41,-219.34	0/0:30:30,0:40:-0.00,-9.88,-102.02	0/0:22:22,0:40:-0.00,-7.48,-75.20	0/0:54:54,0:40:0.00,-17.10,-182.47	0/0:14:14,0:40:-0.00,-5.07,-48.39	0/0:11:11,0:40:-0.00,-4.17,-38.33	0/0:21:21,0:40:-0.00,-7.18,-71.85	0/0:12:12,0:40:-0.00,-4.47,-41.68	0/1:13:7,6:40:-15.34,0.00,-20.15	0/0:34:34,0:40:-0.00,-11.09,-115.43	0/0:23:23,0:40:-0.00,-7.78,-78.56	0/0:22:22,0:40:-0.00,-7.48,-75.20	0/0:19:19,0:40:-0.00,-6.57,-65.15	0/1:25:13,12:40:-31.85,0.00,-36.66	0/1:18:8,10:40:-27.25,0.00,-22.00	0/0:15:15,0:40:-0.00,-5.37,-51.74	0/0:37:37,0:40:-0.00,-11.99,-125.48	0/0:36:36,0:40:-0.00,-11.69,-122.13	0/0:20:20,0:40:-0.00,-6.87,-68.50	0/0:18:18,0:40:-0.00,-6.27,-61.80	0/0:30:30,0:40:-0.00,-9.88,-102.02	0/0:10:10,0:40:-0.00,-3.87,-34.98	0/0:37:37,0:40:-0.00,-11.99,-125.48	0/0:35:35,0:40:-0.00,-11.39,-118.78
30142	75	30142:74	G	T	.	PASS	NS=87;AF=0.063	GT:DP:AD:GQ:GL	0/0:21:21,0:40:-0.00,-7.09,-44.05	0/0:18:18,0:40:-0.00,-6.20,-37.97	0/0:100:100,0:40:0.00,-30.55,-204.28	0/0:19:19,0:40:-0.00,-6.50,-39.99	./.	0/0:21:21,0:40:-0.00,-7.09,-44.05	0/1:44:25,19:40:-24.61,0.00,-38.24	0/0:36:36,0:40:-0.00,-11.55,-74.47	0/0:62:62,0:40:0.00,-19.27,-127.21	0/0:50:50,0:40:-0.00,-15.70,-102.87	0/0:106:106,0:40:0.00,-32.34,-216.45	0/0:88:88,0:40:0.00,-26.99,-179.94	0/1:122:48,74:40:-113.00,0.00,-61.73	0/0:24:24,0:40:-0.00,-7.98,-50.14	0/0:18:18,0:40:-0.00,-6.20,-37.97	0/1:58:17,41:40:-65.08,0.00,-17.86	0/0:50:50,0:40:-0.00,-15.70,-102.87	0/0:55:54,0:40:0.00,-16.89,-110.98	0/0:39:39,0:40:-0.00,-12.44,-80.56	0/0:24:24,0:40:-0.00,-7.98,-50.14	0/1:33:8,25:40:-40.05,-0.00,-7.03	0/0:21:21,0:40:-0.00,-7.09,-44.05	0/0:53:23,0:40:-0.00,-7.69,-48.11	0/0:44:44,0:40:-0.00,-13.92,-90.70	0/0:27:27,0:40:-0.00,-8.87,-56.22	0/0:53:30,0:40:-0.00,-9.77,-62.30	0/0:6:6,0:33:-0.00,-2.64,-13.63	0/0:33:33,0:40:-0.00,-10.66,-68.39	0/0:26:26,0:40:-0.00,-8.58,-54.19	0/0:25:25,0:40:-0.00,-8.28,-52.16	./.	0/0:15:15,0:40:-0.00,-5.31,-31.88	0/0:55:55,0:40:0.00,-17.19,-113.01	0/0:42:42,0:40:-0.00,-13.33,-86.64	0/1:55:22,33:40:-49.74,0.00,-28.89	0/1:20:8,12:40:-17.54,-0.00,-10.89	0/0:43:43,0:40:-0.00,-13.63,-88.67	0/0:61:61,0:40:0.00,-18.97,-125.18	0/0:27:27,0:40:-0.00,-8.87,-56.22	0/1:58:15,43:40:-69.13,-0.00,-13.80	0/0:34:34,0:40:-0.00,-10.95,-70.42
30221	103	30221:102	T	C	.	PASS	NS=91;AF=0.176	GT:DP:AD:GQ:GL	0/0:27:27,0:40:-0.00,-8.55,-97.03	0/1:33:8,25:40:-78.43,0.00,-19.20	0/0:62:62,0:40:0.00,-19.08,-221.33	0/0:22:22,0:40:-0.00,-7.04,-79.27	0/1:26:10,16:40:-48.57,0.00,-28.41	0/1:30:21,9:40:-22.51,0.00,-66.27	0/1:21:13,8:40:-21.67,0.00,-40.57	0/0:67:67,0:40:-0.00,-20.59,-239.08	0/0:48:48,0:40:-0.00,-14.87,-171.61	0/0:43:43,0:40:-0.00,-13.36,-153.85	0/0:82:82,0:40:0.00,-25.10,-292.35	0/0:27:27,0:40:-0.00,-8.55,-97.03	0/0:37:37,0:40:-0.00,-11.56,-132.54	0/1:80:23,57:40:-177.93,0.00,-58.33	0/0:17:17,0:40:-0.00,-5.54,-61.52	0/0:107:107,0:40:-0.00,-32.62,-381.14	0/0:80:80,0:40:0.00,-24.50,-285.25	0/0:64:64,0:40:0.00,-19.68,-228.43	0/0:43:43,0:40:-0.00,-13.36,-153.85	0/0:21:21,0:40:-0.00,-6.74,-75.72	0/1:80:26,54:40:-167.27,0.00,-68.98	0/0:53:52,1:40:-0.00,-12.82,-182.26	0/0:21:21,0:40:-0.00,-6.74,-75.72	0/1:87:42,45:40:-133.21,0.00,-123.70	1/1:53:0,53:40:-187.08,-15.23,-0.00	0/0:34:34,0:40:-0.00,-10.66,-121.89	0/1:54:25,29:40:-86.32,0.00,-73.25	0/0:68:68,0:40:-0.00,-20.89,-242.63	1/1:51:1,50:40:-172.87,-11.07,-0.00	0/0:22:21,0:40:-0.00,-6.74,-75.72	0/1:54:31,23:40:-65.01,0.00,-94.56	0/0:45:45,0:40:-0.00,-13.97,-160.95	0/0:23:23,0:40:-0.00,-7.35,-82.83	0/0:48:48,0:40:-0.00,-14.87,-171.61	0/1:82:54,28:40:-74.34,0.00,-167.82	0/0:49:49,0:40:-0.00,-15.17,-175.16	0/0:46:45,1:40:-0.00,-10.71,-157.40	0/1:56:28,28:40:-82.16,0.00,-83.31	0/1:41:34,7:40:-12.10,-0.00,-109.13	0/1:48:21,27:40:-81.02,0.00,-60.85	0/0:32:32,0:40:-0.00,-10.05,-114.79
30414	39	30414:38	C	T	.	PASS	NS=88;AF=0.068	GT:DP:AD:GQ:GL	0/0:10:10,0:40:-0.00,-3.98,-51.29	0/0:32:32,0:40:-0.00,-10.60,-160.90	0/0:45:45,0:40:-0.00,-14.52,-225.67	0/0:21:21,0:40:-0.00,-7.29,-106.10	0/0:24:23,1:39:-0.00,-3.21,-111.08	0/0:17:17,0:40:-0.00,-6.09,-86.17	./.	1/1:118:0,118:40:-586.44,-35.02,0.00	0/0:148:148,0:40:-0.00,-45.52,-738.85	0/1:86:60,26:40:-102.68,0.00,-273.55	0/1:188:98,90:40:-390.84,0.00,-432.17	0/0:78:78,0:40:0.00,-24.45,-390.09	0/0:74:74,0:40:0.00,-23.25,-370.16	0/1:104:50,54:40:-236.76,0.00,-218.31	0/0:41:41,0:40:-0.00,-13.31,-205.74	0/0:78:78,0:40:0.00,-24.45,-390.09	0/0:59:59,0:40:-0.00,-18.73,-295.42	0/1:104:31,73:40:-331.43,0.00,-123.64	0/0:44:44,0:40:-0.00,-14.22,-220.69	0/0:23:23,0:40:-0.00,-7.89,-116.06	0/0:53:53,0:40:-0.00,-16.93,-265.53	0/0:39:39,0:40:-0.00,-12.71,-195.78	0/0:70:70,0:40:0.00,-22.04,-350.23	0/1:70:33,37:40:-162.30,0.00,-143.84	1/1:34:1,33:40:-157.96,-4.75,-0.00	0/1:54:20,34:40:-152.17,0.00,-83.89	0/0:76:76,0:40:-0.00,-23.85,-380.12	0/0:53:53,0:40:-0.00,-16.93,-265.53	0/0:81:81,0:40:-0.00,-25.35,-405.03	0/0:36:36,0:40:-0.00,-11.81,-180.83	0/0:54:54,0:40:-0.00,-17.23,-270.51	0/0:44:44,0:40:-0.00,-14.22,-220.69	0/0:45:45,0:40:-0.00,-14.52,-225.67	0/0:41:41,0:40:-0.00,-13.31,-205.74	0/0:45:45,0:40:-0.00,-14.52,-225.67	0/0:63:63,0:40:0.00,-19.94,-315.35	0/0:75:75,0:40:-0.00,-23.55,-375.14	0/0:82:82,0:40:0.00,-25.66,-410.02	0/0:38:38,0:40:-0.00,-12.41,-190.80	0/0:95:95,0:40:-0.00,-29.57,-474.79	0/0:53:53,0:40:-0.00,-16.93,-265.53
30817	53	30817:52	G	A	.	PASS	NS=87;AF=0.057	GT:DP:AD:GQ:GL	0/0:22:22,0:40:-0.00,-7.52,-69.13	0/0:34:34,0:40:-0.00,-11.13,-106.04	0/0:26:26,0:40:-0.00,-8.73,-81.44	0/0:18:18,0:40:-0.00,-6.32,-56.83	0/0:20:20,0:40:-0.00,-6.92,-62.98	0/0:17:17,0:40:-0.00,-6.02,-53.75	./.	0/0:92:92,0:40:0.00,-28.57,-284.44	0/0:68:68,0:40:0.00,-21.35,-210.62	0/1:76:32,44:40:-111.58,0.00,-76.13	0/0:62:62,0:40:0.00,-19.55,-192.16	0/0:62:62,0:40:0.00,-19.55,-192.16	0/0:16:16,0:40:-0.00,-5.72,-50.68	0/0:72:72,0:40:0.00,-22.56,-222.92	0/0:27:27,0:40:-0.00,-9.03,-84.51	0/0:50:50,0:40:-0.00,-15.94,-155.25	0/0:38:38,0:40:-0.00,-12.33,-118.34	0/0:70:70,0:40:-0.00,-21.96,-216.77	0/0:36:36,0:40:-0.00,-11.73,-112.19	0/0:26:26,0:40:-0.00,-8.73,-81.44	0/0:29:29,0:40:-0.00,-9.63,-90.66	0/0:33:33,0:40:-0.00,-10.83,-102.97	0/0:35:35,0:40:-0.00,-11.43,-109.12	0/0:45:45,0:40:-0.00,-14.44,-139.88	0/0:24:24,0:40:-0.00,-8.12,-75.28	0/0:24:24,0:40:-0.00,-8.12,-75.28	0/0:15:15,0:40:-0.00,-5.42,-47.60	0/0:30:30,0:40:-0.00,-9.93,-93.74	0/0:38:38,0:40:-0.00,-12.33,-118.34	0/0:24:24,0:40:-0.00,-8.12,-75.28	0/0:51:51,0:40:0.00,-16.24,-158.33	0/0:16:16,0:40:-0.00,-5.72,-50.68	0/0:23:23,0:40:-0.00,-7.82,-72.21	0/0:35:35,0:40:-0.00,-11.43,-109.12	0/0:20:20,0:40:-0.00,-6.92,-62.98	0/0:52:52,0:40:0.00,-16.54,-161.41	0/0:34:34,0:40:-0.00,-11.13,-106.04	0/0:36:36,0:40:-0.00,-11.73,-112.19	0/0:15:15,0:40:-0.00,-5.42,-47.60	0/0:65:65,0:40:0.00,-20.45,-201.39	0/0:46:46,0:40:-0.00,-14.74,-142.95
30830	94	30830:93	T	A	.	PASS	NS=85;AF=0.071	GT:DP:AD:GQ:GL	0/0:33:33,0:40:-0.00,-10.78,-167.65	0/0:60:60,0:40:0.00,-18.91,-303.47	0/0:91:91,0:40:0.00,-28.24,-459.42	0/0:23:23,0:40:-0.00,-7.77,-117.34	0/0:43:43,0:40:-0.00,-13.79,-217.95	0/0:46:46,0:40:-0.00,-14.69,-233.04	0/1:20:9,11:40:-48.47,0.00,-40.05	0/0:206:206,0:40:0.00,-62.86,-1037.94	0/0:150:150,0:40:0.00,-46.00,-756.23	0/0:66:66,0:40:0.00,-20.71,-333.66	0/1:114:60,54:40:-236.49,0.00,-268.31	0/0:104:104,0:40:-0.00,-32.15,-524.82	0/0:98:98,0:40:0.00,-30.35,-494.63	0/0:126:126,0:40:-0.00,-38.77,-635.49	1/1:48:0,48:40:-239.83,-13.66,-0.00	0/1:82:64,18:40:-65.02,0.00,-298.07	./.	0/0:52:52,0:40:-0.00,-16.50,-263.23	0/0:83:83,0:40:0.00,-25.83,-419.18	0/0:41:41,0:40:-0.00,-13.19,-207.89	0/1:69:38,31:40:-134.33,0.00,-171.18	0/0:66:66,0:40:0.00,-20.71,-333.66	0/0:67:67,0:40:-0.00,-21.01,-338.69	./.	0/0:67:67,0:40:-0.00,-21.01,-338.69	0/0:72:72,0:40:-0.00,-22.52,-363.84	0/0:64:64,0:40:-0.00,-20.11,-323.59	0/0:76:76,0:40:-0.00,-23.72,-383.96	0/0:54:54,0:40:-0.00,-17.10,-273.29	0/0:43:43,0:40:-0.00,-13.79,-217.95	0/0:58:58,0:40:0.00,-18.30,-293.41	0/0:62:62,0:40:0.00,-19.51,-313.53	0/0:95:95,0:40:-0.00,-29.44,-479.54	0/0:81:81,0:40:0.00,-25.23,-409.11	./.	0/0:69:69,0:40:-0.00,-21.62,-348.75	0/0:65:65,0:40:-0.00,-20.41,-328.63	0/1:59:51,8:40:-21.64,0.00,-239.59	0/1:29:14,15:40:-65.88,0.00,-62.49	0/0:166:166,0:40:0.00,-50.82,-836.72	0/0:132:132,0:40:0.00,-40.58,-665.68
30849	27	30849:26	A	G	.	PASS	NS=90;AF=0.067	GT:DP:AD:GQ:GL	0/0:13:13,0:40:-0.00,-4.73,-67.77	0/0:60:60,0:40:0.00,-18.88,-306.87	./.	0/0:6:6,0:32:-0.00,-2.63,-32.16	0/0:34:34,0:40:-0.00,-11.06,-174.60	0/0:19:19,0:40:-0.00,-6.54,-98.29	0/1:76:37,39:40:-174.71,0.00,-166.16	0/0:154:154,0:40:0.00,-47.18,-785.07	0/1:136:70,66:40:-294.00,0.00,-315.98	0/0:74:74,0:40:-0.00,-23.10,-378.09	0/0:152:152,0:40:0.00,-46.58,-774.90	0/0:106:106,0:40:-0.00,-32.73,-540.89	0/1:96:62,34:40:-143.25,0.00,-287.33	0/0:134:134,0:40:0.00,-41.16,-683.33	0/0:23:22,1:33:-0.00,-2.66,-108.47	0/0:90:90,0:40:0.00,-27.91,-459.49	0/0:85:85,0:40:0.00,-26.41,-434.05	0/0:182:182,0:40:-0.00,-55.61,-927.52	0/0:36:36,0:40:-0.00,-11.66,-184.78	0/0:29:29,0:40:-0.00,-9.55,-149.16	0/0:89:89,0:40:-0.00,-27.61,-454.40	0/0:49:49,0:40:-0.00,-15.57,-250.91	0/1:78:34,44:40:-199.54,0.00,-150.30	0/0:57:57,0:40:0.00,-17.98,-291.61	0/0:31:31,0:40:-0.00,-10.15,-159.34	0/0:73:73,0:40:-0.00,-22.80,-373.00	0/0:58:58,0:40:0.00,-18.28,-296.70	0/0:54:54,0:40:0.00,-17.08,-276.35	0/1:99:42,57:40:-259.35,0.00,-184.68	./.	0/0:50:50,0:40:-0.00,-15.87,-256.00	0/1:46:31,15:40:-61.64,0.00,-144.67	0/0:23:23,0:40:-0.00,-7.74,-118.64	0/1:77:27,50:40:-230.36,0.00,-114.99	0/0:45:45,0:40:-0.00,-14.37,-230.56	0/0:25:25,0:40:-0.00,-8.35,-128.82	0/0:84:84,0:40:0.00,-26.11,-428.97	0/0:79:79,0:40:-0.00,-24.60,-403.53	0/0:194:194,0:40:-0.00,-59.22,-988.57	0/0:98:98,0:40:0.00,-30.32,-500.19	0/1:100:42,58:40:-264.14,0.00,-184.38
30860	36	30860:35	T	C	.	PASS	NS=91;AF=0.071	GT:DP:AD:GQ:GL	0/0:11:11,0:40:-0.00,-4.17,-58.67	0/1:66:15,51:40:-243.71,0.00,-58.69	./.	0/0:24:24,0:40:-0.00,-8.09,-126.08	0/0:35:35,0:40:-0.00,-11.40,-183.12	0/0:40:40,0:40:-0.00,-12.90,-209.04	0/0:8:8,0:39:-0.00,-3.27,-43.12	0/0:282:282,0:40:-0.00,-85.75,-1463.83	0/0:154:152,2:40:0.00,-36.85,-779.40	0/0:116:116,0:40:-0.00,-35.78,-603.11	0/0:174:174,0:40:0.00,-53.24,-903.84	0/0:124:124,0:40:-0.00,-38.19,-644.59	0/0:252:252,0:40:-0.00,-76.72,-1308.28	0/0:256:256,0:40:0.00,-77.92,-1329.02	0/0:65:65,0:40:0.00,-20.43,-338.67	0/0:181:181,0:40:-0.00,-55.35,-940.14	0/0:126:126,0:40:0.00,-38.79,-654.96	0/0:86:86,0:40:-0.00,-26.75,-447.56	0/0:64:64,0:40:0.00,-20.13,-333.48	0/1:104:44,60:40:-278.94,0.00,-197.61	1/1:82:0,82:40:-423.54,-23.91,0.00	0/0:37:37,0:40:-0.00,-12.00,-193.49	0/0:134:134,0:40:0.00,-41.20,-696.44	0/0:120:120,0:40:0.00,-36.98,-623.85	0/0:49:49,0:40:-0.00,-15.61,-255.71	0/0:104:104,0:40:-0.00,-32.17,-540.89	0/0:167:166,1:40:0.00,-45.95,-857.18	0/0:61:61,0:40:0.00,-19.22,-317.93	0/0:34:34,0:40:-0.00,-11.10,-177.93	0/1:66:26,40:40:-186.68,0.00,-115.72	0/0:78:78,0:40:0.00,-24.34,-406.08	0/0:78:78,0:40:0.00,-24.34,-406.08	0/0:87:87,0:40:0.00,-27.05,-452.74	0/0:54:54,0:40:0.00,-17.12,-281.63	0/0:151:151,0:40:-0.00,-46.32,-784.59	0/0:95:95,0:40:-0.00,-29.46,-494.22	0/1:186:76,110:40:-513.51,0.00,-338.85	0/0:72:72,0:40:0.00,-22.53,-374.96	0/0:26:26,0:40:-0.00,-8.69,-136.45	0/0:184:184,0:40:0.00,-56.25,-955.69	0/1:186:100,86:40:-389.07,0.00,-463.30
30902	29	30902:28	A	T	.	PASS	NS=91;AF=0.071	GT:DP:AD:GQ:GL	0/0:19:19,0:40:-0.00,-6.74,-96.36	0/0:34:34,0:40:-0.00,-11.25,-171.37	0/0:29:29,0:40:-0.00,-9.75,-146.37	0/0:23:23,0:40:-0.00,-7.94,-116.36	0/0:30:30,0:40:-0.00,-10.05,-151.37	./.	0/0:54:54,0:40:-0.00,-17.27,-271.39	0/1:140:74,66:40:-286.89,0.00,-328.24	0/0:60:60,0:40:-0.00,-19.08,-301.39	0/0:60:60,0:40:-0.00,-19.08,-301.39	0/0:114:112,2:40:0.00,-25.33,-551.43	0/0:78:78,0:40:0.00,-24.50,-391.41	0/0:100:100,0:40:0.00,-31.12,-501.42	0/0:112:112,0:40:-0.00,-34.73,-561.43	0/0:56:56,0:40:0.00,-17.88,-281.39	1/1:89:0,89:40:-443.72,-26.47,-0.00	0/0:56:56,0:40:0.00,-17.88,-281.39	0/1:83:48,35:40:-149.02,0.00,-215.38	0/0:50:50,0:40:-0.00,-16.07,-251.38	0/0:29:29,0:40:-0.00,-9.75,-146.37	0/0:74:74,0:40:0.00,-23.29,-371.40	0/0:44:44,0:40:-0.00,-14.26,-221.38	0/0:64:64,0:40:0.00,-20.28,-321.39	0/0:78:78,0:40:0.00,-24.50,-391.41	1/1:32:1,31:40:-148.68,-4.31,-0.00	0/0:73:73,0:40:-0.00,-22.99,-366.40	0/0:61:61,0:40:-0.00,-19.38,-306.39	0/0:86:86,0:40:0.00,-26.91,-431.41	0/0:19:19,0:40:-0.00,-6.74,-96.36	0/0:25:25,0:40:-0.00,-8.54,-126.36	0/0:61:61,0:40:-0.00,-19.38,-306.39	0/0:37:37,0:40:-0.00,-12.16,-186.37	0/0:58:58,0:40:-0.00,-18.48,-291.39	0/0:69:69,0:40:-0.00,-21.79,-346.40	0/0:52:52,0:40:0.00,-16.67,-261.39	0/0:39:39,0:40:-0.00,-12.76,-196.38	0/1:73:34,39:40:-172.04,0.00,-148.38	0/0:79:79,0:40:-0.00,-24.80,-396.41	0/0:88:87,1:40:0.00,-22.51,-431.41	0/0:115:115,0:40:0.00,-35.64,-576.43	0/0:72:72,0:40:0.00,-22.69,-361.40
30968	87	30968:86	T	A	.	PASS	NS=91;AF=0.154	GT:DP:AD:GQ:GL	0/1:7:1,6:40:-27.05,-0.00,-3.64	0/0:35:35,0:40:-0.00,-10.96,-173.81	0/0:44:44,0:40:-0.00,-13.67,-218.18	0/0:12:12,0:40:-0.00,-4.04,-60.41	0/0:35:35,0:40:-0.00,-10.96,-173.81	0/0:20:20,0:40:-0.00,-6.45,-99.85	1/1:166:0,166:40:-817.19,-49.15,0.00	0/0:108:108,0:40:0.00,-32.94,-533.72	0/1:78:44,34:40:-143.73,0.00,-194.28	1/1:56:2,54:40:-255.13,-6.18,-0.00	0/0:110:110,0:40:0.00,-33.54,-543.58	0/0:38:38,0:40:-0.00,-11.86,-188.60	0/0:52:52,0:40:-0.00,-16.08,-257.62	0/0:34:34,0:40:-0.00,-10.66,-168.88	0/0:31:31,0:40:-0.00,-9.76,-154.09	0/0:34:34,0:40:-0.00,-10.66,-168.88	0/0:51:51,0:40:-0.00,-15.78,-252.69	0/0:187:187,0:40:0.00,-56.72,-923.22	0/1:15:10,5:40:-19.71,0.00,-45.61	0/0:12:12,0:40:-0.00,-4.04,-60.41	0/0:29:29,0:40:-0.00,-9.16,-144.23	0/0:31:31,0:40:-0.00,-9.76,-154.09	0/0:37:37,0:40:-0.00,-11.56,-183.67	0/0:82:82,0:40:0.00,-25.11,-405.53	0/0:21:21,0:40:-0.00,-6.75,-104.78	0/0:33:33,0:40:-0.00,-10.36,-163.95	0/0:28:28,0:40:-0.00,-8.85,-139.30	0/0:22:22,0:40:-0.00,-7.05,-109.71	0/0:49:49,0:40:-0.00,-15.18,-242.83	0/1:17:10,7:40:-28.97,0.00,-45.01	0/0:37:37,0:40:-0.00,-11.56,-183.67	0/1:41:20,21:40:-90.77,0.00,-87.09	0/0:21:21,0:40:-0.00,-6.75,-104.78	0/0:16:16,0:40:-0.00,-5.24,-80.13	0/0:19:19,0:40:-0.00,-6.14,-94.92	0/0:27:27,0:40:-0.00,-8.55,-134.37	0/1:35:14,21:40:-92.58,0.00,-59.31	0/0:45:45,0:40:-0.00,-13.97,-223.11	0/0:232:232,0:40:0.00,-70.26,-1145.08	0/0:45:45,0:40:-0.00,-13.97,-223.11	0/1:31:19,12:40:-49.41,0.00,-85.17
31001	62	31001:61	T	C	.	PASS	NS=92;AF=0.370	GT:DP:AD:GQ:GL	1/1:35:1,34:40:-134.06,-5.71,-0.00	0/1:98:46,52:40:-182.80,0.00,-158.88	0/0:47:47,0:40:-0.00,-13.95,-192.26	0/1:17:9,8:40:-27.71,0.00,-32.34	0/0:79:78,0:40:0.00,-23.28,-318.70	0/1:56:26,30:40:-105.71,0.00,-89.94	0/0:254:254,0:40:0.00,-76.26,-1036.59	0/1:308:160,148:40:-511.17,0.00,-560.66	0/1:276:124,152:40:-537.12,0.00,-423.45	0/1:130:70,60:40:-205.80,0.00,-247.14	0/0:266:266,0:40:0.00,-79.87,-1085.54	0/1:150:52,98:40:-354.78,0.00,-167.70	0/1:286:120,166:40:-591.21,0.00,-404.13	0/0:234:234,0:40:0.00,-70.24,-955.01	0/1:105:52,53:40:-184.77,0.00,-181.24	1/1:194:0,194:40:-790.76,-57.65,0.00	0/0:93:92,1:40:0.00,-23.72,-371.73	0/0:151:151,0:40:0.00,-45.25,-616.46	0/0:91:91,0:40:0.00,-27.19,-371.73	0/1:115:67,48:40:-161.37,0.00,-239.42	0/1:227:127,100:40:-339.76,0.00,-450.44	0/1:122:46,76:40:-273.47,0.00,-151.65	0/0:238:237,1:40:0.00,-67.36,-963.17	0/1:127:74,53:40:-178.15,0.00,-264.36	0/0:45:44,1:40:-0.00,-9.27,-175.94	0/1:170:72,98:40:-348.76,0.00,-243.26	0/1:248:159,89:40:-288.57,0.00,-574.64	0/0:196:195,1:40:0.00,-54.72,-791.86	0/0:70:69,1:40:0.00,-16.79,-277.91	0/1:86:52,34:40:-112.99,0.00,-186.96	0/1:83:40,43:40:-150.61,0.00,-138.92	0/0:83:83,0:40:-0.00,-24.79,-339.10	0/1:176:94,82:40:-281.69,0.00,-331.19	0/1:246:129,117:40:-403.38,0.00,-452.88	0/0:234:232,1:40:0.00,-65.86,-942.78	0/0:133:133,0:40:0.00,-39.84,-543.04	0/1:245:88,157:40:-566.84,0.00,-285.95	1/1:160:1,159:40:-643.92,-43.33,0.00	1/1:159:0,159:40:-648.00,-47.11,0.00	0/0:294:294,0:40:0.00,-88.30,-1199.75	0/0:309:309,0:40:0.00,-92.81,-1260.93
31219	69	31219:68	T	C	.	PASS	NS=89;AF=0.264	GT:DP:AD:GQ:GL	0/0:15:15,0:40:-0.00,-4.80,-54.27	0/0:45:45,0:40:-0.00,-13.83,-161.52	0/0:32:32,0:40:-0.00,-9.92,-115.04	./.	0/0:18:18,0:40:-0.00,-5.71,-65.00	0/1:19:13,6:40:-15.44,0.00,-41.12	1/1:38:0,38:40:-135.19,-11.07,-0.00	0/0:168:168,0:40:-0.00,-50.84,-601.21	1/1:102:0,102:40:-363.98,-30.33,0.00	0/1:54:38,16:40:-40.66,0.00,-119.95	0/0:116:116,0:40:-0.00,-35.20,-415.32	0/0:76:76,0:40:-0.00,-23.16,-272.33	0/0:86:86,0:40:0.00,-26.17,-308.08	0/0:171:171,0:40:0.00,-51.75,-611.94	0/0:45:45,0:40:-0.00,-13.83,-161.52	0/1:133:66,67:40:-199.20,0.00,-196.27	0/0:79:79,0:40:0.00,-24.06,-283.06	0/1:115:50,65:40:-197.46,0.00,-144.49	0/1:42:14,28:40:-87.16,0.00,-37.77	0/0:70:70,0:40:-0.00,-21.35,-250.89	0/0:79:79,0:40:0.00,-24.06,-283.06	0/1:40:18,22:40:-66.32,0.00,-52.67	0/0:82:82,0:40:0.00,-24.97,-293.78	0/0:52:52,0:40:-0.00,-15.94,-186.54	0/0:31:31,0:40:-0.00,-9.62,-111.47	0/1:109:45,64:40:-195.70,0.00,-128.43	0/0:68:68,0:40:-0.00,-20.75,-243.74	0/1:124:56,68:40:-205.48,0.00,-163.23	0/0:126:126,0:40:0.00,-38.21,-451.07	0/0:41:41,0:40:-0.00,-12.63,-147.22	0/0:38:37,1:40:-0.00,-8.15,-129.34	0/0:14:14,0:40:-0.00,-4.50,-50.70	0/0:49:48,1:40:-0.00,-11.46,-168.67	0/1:76:31,45:40:-137.70,0.00,-88.31	0/0:75:74,1:40:0.00,-19.28,-261.61	0/0:73:72,0:40:0.00,-21.96,-258.03	0/1:112:44,68:40:-209.09,0.00,-123.95	0/1:79:43,36:40:-104.63,0.00,-130.30	0/1:173:66,107:40:-330.15,0.00,-184.24	0/0:33:33,0:40:-0.00,-10.22,-118.62	0/0:45:45,0:40:-0.00,-13.83,-161.52
31298	15	31298:14	A	C	.	PASS	NS=87;AF=0.075	GT:DP:AD:GQ:GL	0/0:7:7,0:34:-0.00,-2.81,-35.04	0/0:17:17,0:40:-0.00,-5.82,-82.36	0/0:45:45,0:40:-0.00,-14.25,-214.84	./.	0/0:20:20,0:40:-0.00,-6.73,-96.55	0/0:10:10,0:40:-0.00,-3.72,-49.24	0/0:25:25,0:40:-0.00,-8.23,-120.21	0/0:86:86,0:40:0.00,-26.59,-408.82	0/0:30:30,0:40:-0.00,-9.74,-143.86	./.	0/0:56:56,0:40:0.00,-17.56,-266.88	0/1:34:14,20:40:-83.69,0.00,-57.22	0/0:52:52,0:40:0.00,-16.36,-247.96	0/0:78:78,0:40:0.00,-24.19,-370.97	0/0:21:21,0:40:-0.00,-7.03,-101.28	0/0:23:23,0:40:-0.00,-7.63,-110.74	0/0:43:43,0:40:-0.00,-13.65,-205.37	0/0:33:33,0:40:-0.00,-10.64,-158.06	0/0:27:27,0:40:-0.00,-8.83,-129.67	0/0:29:29,0:40:-0.00,-9.44,-139.13	0/1:37:14,23:40:-96.98,0.00,-56.32	0/0:23:23,0:40:-0.00,-7.63,-110.74	0/0:18:18,0:40:-0.00,-6.13,-87.09	0/0:23:23,0:40:-0.00,-7.63,-110.74	0/0:22:22,0:40:-0.00,-7.33,-106.01	0/0:44:44,0:40:-0.00,-13.95,-210.10	0/0:26:26,0:40:-0.00,-8.53,-124.94	0/1:35:25,10:40:-36.07,0.00,-108.97	0/0:46:46,0:40:-0.00,-14.55,-219.57	0/0:12:12,0:40:-0.00,-4.32,-58.70	0/1:32:22,10:40:-36.97,0.00,-95.67	0/1:19:13,6:40:-21.96,0.00,-57.00	0/1:33:23,10:40:-36.67,0.00,-100.10	0/0:39:39,0:40:-0.00,-12.45,-186.45	0/0:41:41,0:40:-0.00,-13.05,-195.91	0/0:29:29,0:40:-0.00,-9.44,-139.13	0/0:37:37,0:40:-0.00,-11.84,-176.98	0/0:37:37,0:40:-0.00,-11.84,-176.98	0/0:11:11,0:40:-0.00,-4.02,-53.97	0/0:46:46,0:40:-0.00,-14.55,-219.57	0/0:25:25,0:40:-0.00,-8.23,-120.21
31324	13	31324:12	C	A	.	PASS	NS=86;AF=0.215	GT:DP:AD:GQ:GL	0/0:12:12,0:40:-0.00,-3.97,-60.41	0/0:52:52,0:40:-0.00,-16.01,-258.93	1/1:46:0,46:40:-227.45,-13.35,-0.00	./.	0/0:28:28,0:40:-0.00,-8.78,-139.82	0/0:11:11,0:40:-0.00,-3.67,-55.44	0/0:10:10,0:40:-0.00,-3.36,-50.48	0/0:86:84,2:40:0.00,-16.32,-407.82	0/1:180:112,68:40:-282.95,0.00,-502.17	0/0:122:122,0:40:0.00,-37.08,-606.34	0/0:140:140,0:40:0.00,-42.50,-695.67	0/0:94:94,0:40:0.00,-28.65,-467.37	0/0:162:162,0:40:0.00,-49.12,-804.86	1/1:48:0,48:40:-237.37,-13.95,-0.00	0/1:39:26,13:40:-52.43,0.00,-117.80	0/0:139:139,0:40:0.00,-42.20,-690.71	0/0:67:67,0:40:0.00,-20.52,-333.37	0/1:26:16,10:40:-41.45,0.00,-72.08	0/1:51:30,21:40:-88.52,0.00,-134.03	0/1:29:24,5:40:-15.73,0.00,-110.88	0/0:112:112,0:40:0.00,-34.07,-556.71	0/0:46:46,0:40:-0.00,-14.20,-229.15	0/0:88:88,0:40:0.00,-26.84,-437.60	0/0:89:89,0:40:0.00,-27.15,-442.56	./.	0/0:68:68,0:40:0.00,-20.82,-338.34	0/0:87:87,0:40:-0.00,-26.54,-432.63	0/0:29:29,0:40:-0.00,-9.08,-144.78	0/0:61:61,0:40:-0.00,-18.72,-303.60	0/0:60:60,0:40:0.00,-18.42,-298.63	./.	0/1:47:40,7:40:-20.24,0.00,-184.87	0/0:96:96,0:40:0.00,-29.25,-477.30	0/0:92:92,0:40:0.00,-28.05,-457.45	0/0:97:97,0:40:0.00,-29.55,-482.26	0/0:38:38,0:40:-0.00,-11.79,-189.45	0/1:61:23,38:40:-169.88,0.00,-96.28	0/1:45:21,24:40:-105.21,0.00,-91.17	1/1:8:0,8:25:-38.86,-1.92,-0.01	0/0:145:145,0:40:0.00,-44.00,-720.49	0/0:81:81,0:40:-0.00,-24.74,-402.86
31462	24	31462:23	G	A	.	PASS	NS=90;AF=0.056	GT:DP:AD:GQ:GL	0/0:34:34,0:40:-0.00,-11.15,-131.59	0/0:130:130,0:40:-0.00,-40.04,-498.47	0/0:85:84,1:40:0.00,-22.68,-318.85	0/0:34:34,0:40:-0.00,-11.15,-131.59	0/0:68:68,0:40:0.00,-21.38,-261.53	0/0:45:45,0:40:-0.00,-14.46,-173.62	0/0:83:83,0:40:0.00,-25.90,-318.85	0/0:278:278,0:40:0.00,-84.59,-1064.10	0/0:246:246,0:40:0.00,-74.96,-941.80	0/0:174:174,0:40:0.00,-53.29,-666.63	0/0:310:310,0:40:0.00,-94.22,-1186.39	0/0:137:137,0:40:0.00,-42.15,-525.23	0/0:262:262,0:40:-0.00,-79.77,-1002.95	0/0:267:267,0:40:0.00,-81.28,-1022.06	0/0:89:89,0:40:0.00,-27.70,-341.78	0/0:178:178,0:40:0.00,-54.49,-681.92	0/1:86:39,47:40:-152.82,0.00,-123.89	0/0:90:90,0:40:0.00,-28.01,-345.60	0/0:73:73,0:40:0.00,-22.89,-280.63	0/0:96:96,0:40:0.00,-29.81,-368.53	0/0:257:257,0:40:-0.00,-78.27,-983.84	0/0:106:106,0:40:0.00,-32.82,-406.75	0/0:150:150,0:40:-0.00,-46.06,-574.91	0/0:142:142,0:40:0.00,-43.66,-544.34	0/0:100:100,0:40:0.00,-31.02,-383.82	0/1:153:76,77:40:-247.31,0.00,-245.13	0/1:165:103,62:40:-186.37,0.00,-344.71	0/0:206:206,0:40:-0.00,-62.92,-788.93	0/0:60:60,0:40:0.00,-18.98,-230.95	0/0:101:101,0:40:0.00,-31.32,-387.64	0/0:57:57,0:40:0.00,-18.07,-219.49	0/1:82:41,41:40:-131.09,-0.00,-132.74	0/0:138:138,0:40:-0.00,-42.45,-529.05	./.	0/0:242:242,0:40:0.00,-73.75,-926.51	0/0:151:151,0:40:0.00,-46.36,-578.73	0/0:95:95,0:40:-0.00,-29.51,-364.71	0/0:72:72,0:40:0.00,-22.59,-276.81	./.	0/0:279:279,0:40:-0.00,-84.89,-1067.92	0/0:262:262,0:40:-0.00,-79.77,-1002.95
31534	36	31534:35	C	T	.	PASS	NS=87;AF=0.063	GT:DP:AD:GQ:GL	0/1:13:6,7:40:-30.96,0.00,-27.80	0/0:45:45,0:40:-0.00,-14.38,-231.46	0/0:41:41,0:40:-0.00,-13.17,-211.06	0/0:13:13,0:40:-0.00,-4.75,-68.25	0/1:27:17,10:40:-42.04,0.00,-79.69	0/0:24:24,0:40:-0.00,-8.06,-124.35	0/0:120:120,0:40:0.00,-36.96,-613.99	0/0:214:214,0:40:-0.00,-65.25,-1093.43	./.	0/0:78:78,0:40:0.00,-24.31,-399.77	0/0:148:148,0:40:0.00,-45.38,-756.80	0/0:92:92,0:40:-0.00,-28.53,-471.18	0/1:150:82,68:40:-300.84,0.00,-374.19	0/0:160:160,0:40:0.00,-49.00,-818.01	./.	0/0:198:198,0:40:0.00,-60.44,-1011.83	0/0:122:122,0:40:-0.00,-37.56,-624.19	0/0:167:167,0:40:0.00,-51.10,-853.71	0/0:38:37,1:40:-0.00,-7.17,-185.56	0/0:29:29,0:40:-0.00,-9.56,-149.85	0/0:131:131,0:40:-0.00,-40.27,-670.10	0/0:57:57,0:40:0.00,-17.99,-292.67	0/0:73:73,0:40:-0.00,-22.81,-374.27	0/0:98:98,0:40:0.00,-30.33,-501.78	0/0:8:8,0:39:-0.00,-3.24,-42.74	0/0:35:35,0:40:-0.00,-11.37,-180.46	0/0:122:122,0:40:-0.00,-37.56,-624.19	0/0:52:52,0:40:-0.00,-16.49,-267.16	0/0:63:63,0:40:-0.00,-19.80,-323.27	0/0:30:30,0:40:-0.00,-9.86,-154.95	0/0:30:30,0:40:-0.00,-9.86,-154.95	0/0:25:25,0:40:-0.00,-8.36,-129.45	0/0:102:102,0:40:-0.00,-31.54,-522.18	0/0:96:96,0:40:0.00,-29.73,-491.58	0/0:86:86,0:40:-0.00,-26.72,-440.58	0/0:38:38,0:40:-0.00,-12.27,-195.76	0/0:154:154,0:40:0.00,-47.19,-787.41	0/0:78:78,0:40:0.00,-24.31,-399.77	0/0:116:116,0:40:-0.00,-35.75,-593.59	0/1:130:61,69:40:-311.96,0.00,-273.10	0/0:59:59,0:40:0.00,-18.59,-302.87
31606	47	31606:46	T	C	.	PASS	NS=89;AF=0.191	GT:DP:AD:GQ:GL	0/1:47:23,24:40:-103.90,0.00,-99.89	0/0:28:28,0:40:-0.00,-8.86,-139.15	0/0:78:76,2:40:-0.00,-14.04,-366.24	0/0:19:19,0:40:-0.00,-6.15,-94.72	0/0:36:36,0:40:-0.00,-11.27,-178.65	0/0:6:6,0:28:-0.00,-2.24,-30.55	0/0:36:36,0:40:-0.00,-11.27,-178.65	0/0:104:102,2:40:0.00,-21.87,-494.59	0/0:150:150,0:40:0.00,-45.59,-741.42	0/1:74:38,36:40:-155.01,0.00,-165.81	0/1:81:61,20:40:-73.92,0.00,-277.25	0/1:62:26,36:40:-158.62,0.00,-110.18	0/0:124:124,0:40:0.00,-37.76,-613.07	0/0:92:92,0:40:0.00,-28.13,-455.10	1/1:40:0,40:40:-196.54,-11.55,-0.00	0/1:78:34,44:40:-193.30,0.00,-144.86	0/1:57:36,21:40:-86.08,0.00,-161.06	0/0:46:46,0:40:-0.00,-14.28,-228.01	0/1:35:16,19:40:-82.83,0.00,-68.95	0/0:45:45,0:40:-0.00,-13.98,-223.08	1/1:76:1,75:40:-364.38,-17.45,0.00	0/0:39:39,0:40:-0.00,-12.17,-193.46	0/0:69:69,0:40:0.00,-21.20,-341.56	0/0:42:42,0:40:-0.00,-13.08,-208.27	0/0:36:36,0:40:-0.00,-11.27,-178.65	0/0:59:59,0:40:-0.00,-18.19,-292.19	1/1:62:0,62:40:-305.14,-18.17,0.00	0/1:57:37,20:40:-81.14,0.00,-165.99	0/0:34:34,0:40:-0.00,-10.67,-168.77	0/0:48:48,0:40:-0.00,-14.88,-237.89	0/0:47:47,0:40:-0.00,-14.58,-232.95	0/0:32:32,0:40:-0.00,-10.07,-158.90	0/0:36:36,0:40:-0.00,-11.27,-178.65	0/0:56:56,0:40:0.00,-17.29,-277.38	0/1:67:33,34:40:-147.24,0.00,-143.24	0/1:40:25,15:40:-61.57,0.00,-111.87	0/0:80:80,0:40:0.00,-24.52,-395.86	0/0:71:71,0:40:0.00,-21.81,-351.43	0/0:29:29,0:40:-0.00,-9.16,-144.09	0/1:72:20,52:40:-234.60,0.00,-77.55	0/0:87:87,0:40:0.00,-26.62,-430.41
32199	97	32199:96	T	C	.	PASS	NS=90;AF=0.050	GT:DP:AD:GQ:GL	0/0:12:12,0:40:-0.00,-4.67,-49.32	0/0:39:39,0:40:-0.00,-12.80,-156.57	0/0:36:36,0:40:-0.00,-11.89,-144.65	0/0:14:14,0:40:-0.00,-5.27,-57.27	0/0:25:25,0:40:-0.00,-8.58,-100.96	0/0:31:31,0:40:-0.00,-10.39,-124.79	0/0:101:101,0:40:-0.00,-31.46,-402.84	0/0:118:118,0:40:-0.00,-36.57,-470.36	0/0:136:136,0:40:0.00,-41.99,-541.86	0/1:36:8,28:40:-99.32,0.00,-21.54	0/0:86:86,0:40:0.00,-26.94,-343.26	0/0:84:84,0:40:-0.00,-26.34,-335.31	0/0:84:84,0:40:-0.00,-26.34,-335.31	0/0:124:124,0:40:-0.00,-38.38,-494.20	0/0:31:31,0:40:-0.00,-10.39,-124.79	0/0:117:117,0:40:-0.00,-36.27,-466.39	0/0:50:49,0:40:0.00,-15.81,-196.29	0/0:93:93,0:40:-0.00,-29.05,-371.06	0/0:34:34,0:40:-0.00,-11.29,-136.71	0/0:48:48,0:40:-0.00,-15.51,-192.32	0/0:81:81,0:40:0.00,-25.44,-323.40	0/0:49:49,0:40:-0.00,-15.81,-196.29	0/1:90:27,63:40:-222.09,0.00,-80.76	0/0:54:54,0:40:-0.00,-17.31,-216.15	0/0:36:36,0:40:-0.00,-11.89,-144.65	0/0:53:53,0:40:0.00,-17.01,-212.18	0/0:44:44,0:40:-0.00,-14.30,-176.43	0/0:80:80,0:40:-0.00,-25.14,-319.42	0/0:72:72,0:40:-0.00,-22.73,-287.65	0/0:25:25,0:40:-0.00,-8.58,-100.96	0/0:29:29,0:40:-0.00,-9.79,-116.85	0/0:21:21,0:40:-0.00,-7.38,-85.07	0/0:75:75,0:40:0.00,-23.63,-299.56	0/0:67:67,0:40:-0.00,-21.22,-267.79	0/0:38:37,1:40:-0.00,-8.52,-144.65	0/1:44:21,23:40:-77.06,0.00,-70.77	0/1:117:61,56:40:-186.16,0.00,-207.68	0/0:22:22,0:40:-0.00,-7.68,-89.04	0/0:62:62,0:40:0.00,-19.72,-247.93	0/0:103:103,0:40:-0.00,-32.06,-410.78	0/1:88:44,44:40:-147.23,0.00,-148.88
32260	30	32260:29	C	T	.	PASS	NS=89;AF=0.404	GT:DP:AD:GQ:GL	0/1:22:12,10:40:-32.22,0.00,-40.28	1/1:22:0,22:40:-84.92,-6.21,-0.00	1/1:50:1,49:40:-185.65,-10.76,-0.00	0/0:18:18,0:40:-0.00,-5.31,-70.04	0/1:42:11,31:40:-107.56,0.00,-30.39	0/1:29:9,20:40:-68.86,0.00,-26.55	0/0:47:47,0:40:-0.00,-14.04,-182.39	0/0:60:58,2:40:-0.00,-10.21,-217.25	1/1:74:0,74:40:-286.37,-21.86,0.00	0/1:100:50,50:40:-163.71,0.00,-164.02	0/0:54:54,0:40:-0.00,-16.15,-209.51	0/1:78:34,44:40:-147.09,0.00,-108.65	1/1:122:0,122:40:-472.33,-36.31,0.00	1/1:28:0,28:40:-108.17,-8.02,-0.00	0/1:51:33,18:40:-54.49,0.00,-112.91	0/1:96:51,45:40:-145.54,0.00,-169.10	0/1:59:32,27:40:-86.95,0.00,-106.62	0/1:95:60,35:40:-107.10,0.00,-204.26	0/0:35:35,0:40:-0.00,-10.43,-135.90	0/1:39:14,25:40:-85.22,0.00,-42.91	0/0:38:38,0:40:-0.00,-11.33,-147.52	1/1:52:0,52:40:-201.14,-15.24,-0.00	0/0:45:44,1:40:-0.00,-9.57,-166.89	0/1:60:39,20:40:-59.83,0.00,-133.74	./.	0/1:45:28,17:40:-52.42,0.00,-95.34	0/1:47:26,21:40:-67.31,0.00,-86.99	1/1:68:0,68:40:-263.13,-20.05,0.00	0/1:31:5,26:40:-91.50,-0.00,-10.45	0/0:33:32,1:40:-0.00,-5.95,-120.40	1/1:48:1,47:40:-177.90,-10.16,-0.00	0/1:49:31,18:40:-55.09,0.00,-105.76	1/1:46:0,46:40:-177.90,-13.43,-0.00	0/0:57:57,0:40:0.00,-17.05,-221.13	0/1:47:27,20:40:-63.44,0.00,-90.87	1/1:74:0,74:40:-286.37,-21.86,0.00	0/1:55:32,23:40:-72.65,0.00,-107.83	0/0:83:83,0:40:0.00,-24.88,-321.85	./.	0/1:92:51,41:40:-131.25,0.00,-170.30	0/0:60:60,0:40:-0.00,-17.95,-232.75
32324	98	32324:97	G	A	.	PASS	NS=89;AF=0.051	GT:DP:AD:GQ:GL	0/0:16:16,0:40:-0.00,-5.76,-80.71	0/0:35:35,0:40:-0.00,-11.48,-174.23	0/0:62:62,0:40:-0.00,-19.61,-307.13	0/0:16:16,0:40:-0.00,-5.76,-80.71	0/0:10:10,0:40:-0.00,-3.95,-51.18	0/0:22:22,0:40:-0.00,-7.57,-110.24	0/0:9:9,0:40:-0.00,-3.65,-46.25	0/0:114:114,0:40:-0.00,-35.26,-563.08	0/0:94:94,0:40:-0.00,-29.24,-464.64	0/0:102:102,0:40:-0.00,-31.65,-504.02	0/0:86:86,0:40:-0.00,-26.83,-425.26	0/0:62:62,0:40:-0.00,-19.61,-307.13	0/0:140:140,0:40:0.00,-43.09,-691.06	0/0:112:112,0:40:-0.00,-34.66,-553.24	0/0:46:46,0:40:-0.00,-14.79,-228.37	0/0:85:85,0:40:-0.00,-26.53,-420.34	0/0:42:42,0:40:-0.00,-13.59,-208.69	0/0:90:90,0:40:-0.00,-28.04,-444.95	0/0:30:30,0:40:-0.00,-9.97,-149.62	0/0:34:34,0:40:-0.00,-11.18,-169.31	0/0:46:46,0:40:-0.00,-14.79,-228.37	0/0:24:24,0:40:-0.00,-8.17,-120.09	0/0:58:58,0:40:-0.00,-18.40,-287.44	0/0:78:78,0:40:0.00,-24.42,-385.88	0/0:33:33,0:40:-0.00,-10.88,-164.39	0/0:42:42,0:40:-0.00,-13.59,-208.69	0/0:44:44,0:40:-0.00,-14.19,-218.53	0/0:71:71,0:40:-0.00,-22.32,-351.43	0/1:38:16,22:40:-95.91,0.00,-68.33	0/0:44:44,0:40:-0.00,-14.19,-218.53	0/0:40:40,0:40:-0.00,-12.98,-198.84	0/1:30:21,9:40:-34.33,0.00,-95.35	0/0:54:54,0:40:0.00,-17.20,-267.75	0/0:48:48,0:40:-0.00,-15.39,-238.22	0/0:82:82,0:40:-0.00,-25.63,-405.57	0/1:53:25,28:40:-120.92,0.00,-108.11	0/0:81:81,0:40:0.00,-25.33,-400.65	0/0:90:90,0:40:-0.00,-28.04,-444.95	0/0:27:27,0:40:-0.00,-9.07,-134.85	0/0:88:88,0:40:-0.00,-27.43,-435.11	0/0:79:79,0:40:0.00,-24.72,-390.81
32439	12	32439:11	T	A	.	PASS	NS=89;AF=0.202	GT:DP:AD:GQ:GL	0/1:26:14,12:40:-51.98,0.00,-63.10	0/1:69:37,32:40:-139.19,0.00,-165.33	0/0:50:50,0:40:-0.00,-15.33,-251.48	0/1:20:13,7:40:-28.75,0.00,-59.90	0/1:26:13,13:40:-56.99,0.00,-58.09	./.	0/1:68:46,22:40:-89.42,0.00,-210.70	0/0:130:130,0:40:0.00,-39.42,-652.10	0/0:136:136,0:40:0.00,-41.22,-682.14	0/0:78:78,0:40:0.00,-23.76,-391.70	0/0:106:106,0:40:0.00,-32.19,-531.91	0/0:80:80,0:40:-0.00,-24.36,-401.71	0/0:128:128,0:40:-0.00,-38.81,-642.08	0/0:110:110,0:40:-0.00,-33.39,-551.94	0/0:41:41,0:40:-0.00,-12.62,-206.41	0/0:88:88,0:40:0.00,-26.77,-441.77	0/0:85:85,0:40:0.00,-25.87,-426.75	0/0:155:155,0:40:0.00,-46.94,-777.29	0/1:50:20,30:40:-134.90,0.00,-85.92	0/0:40:40,0:40:-0.00,-12.32,-201.41	0/1:81:22,59:40:-270.79,0.00,-86.60	0/0:35:35,0:40:-0.00,-10.82,-176.37	0/0:41:41,0:40:-0.00,-12.62,-206.41	0/1:70:22,48:40:-219.01,0.00,-89.92	0/0:59:59,0:40:0.00,-18.04,-296.55	0/0:43:43,0:40:-0.00,-13.23,-216.43	0/1:81:25,56:40:-255.76,0.00,-101.63	0/0:41:41,0:40:-0.00,-12.62,-206.41	1/1:36:0,36:40:-179.17,-10.02,-0.00	0/0:28:28,0:40:-0.00,-8.71,-141.32	0/1:62:36,26:40:-111.25,0.00,-162.43	0/0:66:66,0:40:0.00,-20.15,-331.61	0/0:28:28,0:40:-0.00,-8.71,-141.32	0/0:48:48,0:40:-0.00,-14.73,-241.47	0/1:56:20,36:40:-163.14,0.00,-84.11	0/1:75:34,41:40:-182.46,0.00,-148.50	0/1:107:53,54:40:-237.92,0.00,-234.01	0/1:83:28,55:40:-250.15,0.00,-116.05	0/1:114:93,21:40:-70.56,0.00,-432.21	0/0:68:68,0:40:-0.00,-20.75,-341.62	0/0:58:58,0:40:-0.00,-17.74,-291.54
32461	38	32461:37	C	T	.	PASS	NS=92;AF=0.054	GT:DP:AD:GQ:GL	0/0:41:41,0:40:-0.00,-13.22,-155.74	0/0:39:39,0:40:-0.00,-12.62,-148.24	0/0:111:111,0:40:-0.00,-34.29,-418.32	0/0:27:27,0:40:-0.00,-9.01,-103.23	0/0:38:38,0:40:-0.00,-12.32,-144.49	0/0:32:32,0:40:-0.00,-10.51,-121.98	0/0:105:105,0:40:-0.00,-32.48,-395.82	0/0:172:172,0:40:-0.00,-52.65,-647.14	0/1:96:46,50:40:-157.78,0.00,-144.72	0/1:160:70,90:40:-288.57,0.00,-215.49	0/0:206:206,0:40:-0.00,-62.88,-774.68	0/0:132:132,0:40:0.00,-40.61,-497.10	0/0:122:122,0:40:0.00,-37.60,-459.58	0/0:56:56,0:40:0.00,-17.74,-212.01	0/1:59:46,13:40:-30.13,0.00,-155.86	0/0:68:68,0:40:0.00,-21.35,-257.02	0/0:62:62,0:40:-0.00,-19.54,-234.52	0/0:111:111,0:40:-0.00,-34.29,-418.32	0/0:50:50,0:40:-0.00,-15.93,-189.50	0/0:26:26,0:40:-0.00,-8.71,-99.48	0/0:36:36,0:40:-0.00,-11.72,-136.99	0/0:59:59,0:40:0.00,-18.64,-223.26	0/0:46:46,0:40:-0.00,-14.73,-174.50	0/0:93:93,0:40:-0.00,-28.87,-350.80	0/0:81:81,0:40:0.00,-25.26,-305.79	0/0:58:58,0:40:0.00,-18.34,-219.51	0/0:54:54,0:40:0.00,-17.13,-204.51	0/0:26:26,0:40:-0.00,-8.71,-99.48	0/0:18:18,0:40:-0.00,-6.30,-69.47	0/0:35:35,0:40:-0.00,-11.42,-133.24	0/0:57:57,0:40:-0.00,-18.04,-215.76	0/0:52:52,0:40:0.00,-16.53,-197.01	0/0:56:56,0:40:0.00,-17.74,-212.01	0/0:29:29,0:40:-0.00,-9.61,-110.73	0/0:30:30,0:40:-0.00,-9.91,-114.48	0/0:80:80,0:40:0.00,-24.96,-302.04	0/0:61:60,0:40:0.00,-18.94,-227.01	0/0:83:83,0:40:0.00,-25.86,-313.29	0/0:162:162,0:40:0.00,-49.64,-609.63	0/0:119:119,0:40:0.00,-36.70,-448.33	0/1:34:15,19:40:-60.16,0.00,-47.10
32554	101	32554:100	C	T	.	PASS	NS=90;AF=0.117	GT:DP:AD:GQ:GL	0/0:32:32,0:40:-0.00,-10.31,-164.48	0/0:51:50,1:40:-0.00,-10.92,-251.22	0/0:85:85,0:40:0.00,-26.26,-434.91	0/0:8:8,0:37:-0.00,-3.08,-42.02	0/0:52:52,0:40:0.00,-16.33,-266.53	0/1:34:15,19:40:-86.04,0.00,-66.83	0/0:204:203,1:40:0.00,-56.98,-1031.89	0/0:77:77,0:40:-0.00,-23.85,-394.09	0/0:70:70,0:40:0.00,-21.75,-358.37	1/1:99:2,97:40:-483.53,-19.07,0.00	0/0:39:39,0:40:-0.00,-12.41,-200.19	0/0:69:68,1:40:0.00,-16.34,-343.06	./.	0/0:90:90,0:40:0.00,-27.77,-460.42	0/0:105:105,0:40:0.00,-32.28,-536.96	0/0:93:93,0:40:0.00,-28.67,-475.73	0/0:94:94,0:40:0.00,-28.97,-480.83	0/1:125:76,49:40:-211.72,0.00,-350.68	0/0:77:77,0:40:-0.00,-23.85,-394.09	0/0:74:73,1:40:0.00,-17.85,-368.57	0/0:117:117,0:40:0.00,-35.89,-598.18	0/0:62:62,0:40:-0.00,-19.34,-317.55	0/1:88:50,38:40:-166.73,0.00,-229.16	0/0:122:122,0:40:0.00,-37.40,-623.70	0/0:73:73,0:40:0.00,-22.65,-373.68	1/1:111:2,109:40:-544.76,-22.68,0.00	0/0:94:94,0:40:0.00,-28.97,-480.83	0/0:88:88,0:40:-0.00,-27.16,-450.21	0/0:46:46,0:40:-0.00,-14.52,-235.91	0/1:56:33,23:40:-99.82,0.00,-152.05	0/0:83:83,0:40:-0.00,-25.66,-424.70	0/0:47:46,1:40:-0.00,-9.72,-230.81	0/0:82:81,1:40:0.00,-20.26,-409.39	0/1:111:48,63:40:-287.37,0.00,-212.03	0/0:145:145,0:40:0.00,-44.32,-741.05	0/0:68:68,0:40:0.00,-21.14,-348.17	0/0:66:66,0:40:-0.00,-20.54,-337.96	0/0:82:82,0:40:-0.00,-25.36,-419.60	0/0:26:26,0:40:-0.00,-8.50,-133.86	0/1:215:107,108:40:-485.67,0.00,-481.77	0/0:119:119,0:40:-0.00,-36.50,-608.39
32659	23	32659:22	G	T	.	PASS	NS=92;AF=0.087	GT:DP:AD:GQ:GL	0/1:18:14,4:40:-13.45,-0.00,-64.01	0/0:32:32,0:40:-0.00,-10.41,-158.59	0/0:71:71,0:40:0.00,-22.15,-350.12	0/0:8:8,0:38:-0.00,-3.18,-40.73	0/0:24:24,0:40:-0.00,-8.00,-119.31	0/0:8:8,0:38:-0.00,-3.18,-40.73	0/0:11:11,0:40:-0.00,-4.09,-55.47	0/0:118:118,0:40:-0.00,-36.30,-580.92	0/0:114:114,0:40:0.00,-35.09,-561.28	0/0:84:84,0:40:0.00,-26.06,-413.96	0/0:122:122,0:40:-0.00,-37.50,-600.57	0/1:56:26,30:40:-129.69,0.00,-111.50	0/0:40:40,0:40:-0.00,-12.82,-197.88	0/0:94:94,0:40:-0.00,-29.07,-463.06	0/0:33:33,0:40:-0.00,-10.71,-163.50	0/0:67:67,0:40:-0.00,-20.94,-330.47	0/0:56:56,0:40:0.00,-17.63,-276.45	0/0:114:114,0:40:0.00,-35.09,-561.28	0/0:40:40,0:40:-0.00,-12.82,-197.88	0/0:26:26,0:40:-0.00,-8.60,-129.13	0/0:36:36,0:40:-0.00,-11.61,-178.24	0/0:32:32,0:40:-0.00,-10.41,-158.59	0/0:70:70,0:40:0.00,-21.85,-345.20	0/1:64:31,33:40:-142.02,0.00,-133.64	0/0:35:35,0:40:-0.00,-11.31,-173.33	0/0:28:28,0:40:-0.00,-9.20,-138.95	0/0:51:51,0:40:-0.00,-16.13,-251.90	0/0:42:42,0:40:-0.00,-13.42,-207.70	0/0:51:51,0:40:-0.00,-16.13,-251.90	0/0:22:22,0:40:-0.00,-7.40,-109.48	0/0:38:38,0:40:-0.00,-12.21,-188.06	0/0:41:41,0:40:-0.00,-13.12,-202.79	0/0:43:43,0:40:-0.00,-13.72,-212.61	0/0:34:34,0:40:-0.00,-11.01,-168.41	0/1:48:25,23:40:-97.73,0.00,-108.99	0/0:45:45,0:40:-0.00,-14.32,-222.43	0/0:53:53,0:40:0.00,-16.73,-261.72	0/0:57:57,0:40:-0.00,-17.93,-281.36	0/0:35:35,0:40:-0.00,-11.31,-173.33	0/0:93:93,0:40:0.00,-28.77,-458.15	0/0:43:43,0:40:-0.00,-13.72,-212.61
32741	84	32741:83	G	T	.	PASS	NS=88;AF=0.165	GT:DP:AD:GQ:GL	0/0:23:23,0:40:-0.00,-7.55,-90.02	0/1:31:22,9:40:-24.91,0.00,-76.19	0/0:46:46,0:40:-0.00,-14.48,-179.12	0/0:10:10,0:40:-0.00,-3.64,-39.66	0/0:16:16,0:40:-0.00,-5.45,-62.90	0/0:47:47,0:40:-0.00,-14.78,-183.00	./.	0/0:146:146,0:40:0.00,-44.57,-566.53	0/0:112:112,0:40:0.00,-34.34,-434.81	0/0:126:126,0:40:0.00,-38.55,-489.05	0/0:156:156,0:40:0.00,-47.58,-605.27	0/0:60:60,0:40:0.00,-18.69,-233.36	0/0:124:124,0:40:0.00,-37.95,-481.30	0/0:116:116,0:40:0.00,-35.54,-450.31	0/0:54:54,0:40:-0.00,-16.88,-210.12	0/0:97:97,0:40:0.00,-29.82,-376.70	0/0:56:56,0:40:-0.00,-17.48,-217.87	0/0:28:28,0:40:-0.00,-9.06,-109.39	0/0:37:37,0:40:-0.00,-11.77,-144.26	0/0:32:32,0:40:-0.00,-10.26,-124.89	0/0:78:78,0:40:0.00,-24.11,-303.09	0/0:36:36,0:40:-0.00,-11.47,-140.38	0/1:68:45,23:40:-68.01,0.00,-154.15	0/0:39:39,0:40:-0.00,-12.37,-152.01	0/0:46:46,0:40:-0.00,-14.48,-179.12	0/0:34:34,0:40:-0.00,-10.86,-132.64	0/0:87:87,0:40:0.00,-26.81,-337.96	0/0:71:71,0:40:0.00,-22.00,-275.98	0/0:44:44,0:40:-0.00,-13.87,-171.38	0/1:24:7,17:40:-58.01,0.00,-20.18	0/0:35:35,0:40:-0.00,-11.16,-136.51	0/0:46:46,0:40:-0.00,-14.48,-179.12	0/0:43:43,0:40:-0.00,-13.57,-167.50	0/0:48:48,0:40:-0.00,-15.08,-186.87	0/1:49:26,23:40:-73.73,0.00,-86.27	0/0:33:33,0:40:-0.00,-10.56,-128.76	0/1:128:71,56:40:-178.09,0.00,-237.12	0/0:60:60,0:40:0.00,-18.69,-233.36	./.	0/0:66:66,0:40:-0.00,-20.49,-256.61	0/0:82:82,0:40:0.00,-25.31,-318.59
33008	51	33008:50	C	A	.	PASS	NS=89;AF=0.051	GT:DP:AD:GQ:GL	0/0:14:14,0:40:-0.00,-5.12,-54.84	0/0:37:37,0:40:-0.00,-12.05,-141.72	0/0:45:45,0:40:-0.00,-14.45,-171.95	0/0:14:14,0:40:-0.00,-5.12,-54.84	0/0:21:21,0:40:-0.00,-7.23,-81.28	0/0:18:18,0:40:-0.00,-6.33,-69.95	0/0:18:18,0:40:-0.00,-6.33,-69.95	0/1:45:22,23:40:-72.43,0.00,-70.61	0/1:44:27,17:40:-50.07,0.00,-89.80	0/0:21:21,0:40:-0.00,-7.23,-81.28	0/0:71:70,0:40:0.00,-21.98,-266.39	0/0:15:15,0:40:-0.00,-5.42,-58.61	0/0:23:23,0:40:-0.00,-7.83,-88.84	./.	0/0:39:39,0:40:-0.00,-12.65,-149.28	0/0:56:56,0:40:-0.00,-17.76,-213.50	0/0:49:49,0:40:-0.00,-15.66,-187.06	0/0:148:148,0:40:-0.00,-45.45,-561.05	0/0:25:25,0:40:-0.00,-8.43,-96.39	0/0:25:25,0:40:-0.00,-8.43,-96.39	0/0:46:46,0:40:-0.00,-14.75,-175.72	0/0:32:32,0:40:-0.00,-10.54,-122.84	0/1:33:20,13:40:-38.27,0.00,-66.66	0/0:79:79,0:40:-0.00,-24.69,-300.39	0/1:35:16,19:40:-60.33,0.00,-50.95	0/0:25:25,0:40:-0.00,-8.43,-96.39	0/0:28:28,0:40:-0.00,-9.34,-107.72	0/0:49:49,0:40:-0.00,-15.66,-187.06	0/0:33:33,0:40:-0.00,-10.84,-126.61	0/0:18:18,0:40:-0.00,-6.33,-69.95	0/0:65:65,0:40:0.00,-20.47,-247.50	0/0:46:46,0:40:-0.00,-14.75,-175.72	0/0:29:28,1:40:-0.00,-5.86,-103.95	0/0:37:37,0:40:-0.00,-12.05,-141.72	0/1:30:8,22:40:-73.17,0.00,-22.23	0/0:66:66,0:40:0.00,-20.77,-251.28	0/1:101:62,39:40:-116.02,0.00,-204.86	0/0:81:81,0:40:0.00,-25.29,-307.94	0/0:40:40,0:40:-0.00,-12.95,-153.06	0/0:82:82,0:40:0.00,-25.59,-311.72	0/0:27:27,0:40:-0.00,-9.04,-103.95
33257	32	33257:31	T	C	.	PASS	NS=91;AF=0.082	GT:DP:AD:GQ:GL	0/1:28:9,19:40:-61.62,0.00,-26.31	0/0:50:50,0:40:-0.00,-15.74,-188.09	0/0:68:68,0:40:-0.00,-21.16,-255.11	0/0:23:22,0:40:-0.00,-7.32,-83.83	0/0:42:42,0:40:-0.00,-13.34,-158.30	0/0:37:37,0:40:-0.00,-11.83,-139.68	0/1:34:17,17:40:-52.37,0.00,-54.29	0/0:82:82,0:40:-0.00,-25.37,-307.23	0/0:80:80,0:40:0.00,-24.77,-299.79	0/0:92:92,0:40:-0.00,-28.38,-344.47	0/0:96:96,0:40:0.00,-29.59,-359.36	0/0:104:104,0:40:0.00,-32.00,-389.15	0/0:130:130,0:40:-0.00,-39.82,-485.95	0/0:142:142,0:40:-0.00,-43.43,-530.63	0/0:40:40,0:40:-0.00,-12.73,-150.85	0/0:81:81,0:40:-0.00,-25.07,-303.51	0/0:52:52,0:40:-0.00,-16.35,-195.53	0/0:110:110,0:40:-0.00,-33.80,-411.49	0/0:59:59,0:40:0.00,-18.45,-221.60	0/0:65:65,0:40:0.00,-20.26,-243.94	0/0:135:135,0:40:-0.00,-41.32,-504.57	0/0:40:40,0:40:-0.00,-12.73,-150.85	0/0:100:100,0:40:0.00,-30.79,-374.25	0/1:62:23,39:40:-125.85,0.00,-68.20	0/0:48:48,0:40:-0.00,-15.14,-180.64	0/0:91:90,0:40:0.00,-27.78,-337.02	0/1:75:25,50:40:-162.90,0.00,-71.74	0/0:91:91,0:40:-0.00,-28.08,-340.74	0/0:35:35,0:40:-0.00,-11.23,-132.24	0/1:46:23,23:40:-71.10,0.00,-73.02	0/0:35:35,0:40:-0.00,-11.23,-132.24	0/0:37:37,0:40:-0.00,-11.83,-139.68	0/0:64:64,0:40:0.00,-19.96,-240.21	0/0:86:84,2:40:0.00,-19.13,-307.23	0/0:92:92,0:40:-0.00,-28.38,-344.47	0/0:67:67,0:40:0.00,-20.86,-251.38	0/0:88:88,0:40:-0.00,-27.18,-329.57	0/0:75:75,0:40:0.00,-23.27,-281.17	0/0:51:51,0:40:-0.00,-16.05,-191.81	0/0:64:64,0:40:0.00,-19.96,-240.21	0/0:102:102,0:40:0.00,-31.39,-381.70
34027	66	34027:65	A	T	.	PASS	NS=92;AF=0.114	GT:DP:AD:GQ:GL	0/1:15:9,6:40:-24.22,0.00,-40.32	0/0:25:25,0:40:-0.00,-8.15,-123.74	0/1:76:36,40:40:-172.21,-0.00,-154.06	0/0:19:19,0:40:-0.00,-6.34,-94.39	0/1:31:11,20:40:-87.90,0.00,-45.29	1/1:23:0,23:40:-111.11,-6.13,-0.00	0/1:47:13,34:40:-151.58,-0.00,-50.26	0/0:68:68,0:40:0.00,-21.09,-334.14	0/1:86:54,32:40:-130.06,0.00,-239.12	0/1:92:38,54:40:-235.90,0.00,-159.03	0/1:110:56,54:40:-230.48,0.00,-241.68	0/1:80:28,52:40:-229.72,-0.00,-113.72	0/1:74:44,30:40:-123.89,-0.00,-193.81	0/1:80:10,70:40:-317.79,-0.00,-25.64	0/0:53:53,0:40:0.00,-16.58,-260.74	1/1:30:0,30:40:-145.36,-8.23,-0.00	0/0:45:45,0:40:-0.00,-14.17,-221.60	0/0:119:119,0:40:-0.00,-36.45,-583.67	0/0:31:31,0:40:-0.00,-9.96,-153.10	0/0:30:30,0:40:-0.00,-9.66,-148.21	0/1:48:22,26:40:-112.14,-0.00,-93.99	0/1:39:20,19:40:-80.60,0.00,-86.91	0/0:12:12,0:40:-0.00,-4.24,-60.14	0/0:46:46,0:40:-0.00,-14.47,-226.49	0/0:31:30,1:40:-0.00,-5.06,-143.31	0/0:29:29,0:40:-0.00,-9.35,-143.31	0/1:30:9,21:40:-93.09,0.00,-35.80	0/0:46:46,0:40:-0.00,-14.47,-226.49	0/0:11:11,0:40:-0.00,-3.94,-55.24	0/0:11:11,0:40:-0.00,-3.94,-55.24	0/0:41:41,0:40:-0.00,-12.97,-202.03	0/0:15:15,0:40:-0.00,-5.14,-74.81	0/0:57:57,0:40:0.00,-17.78,-280.32	0/0:34:34,0:40:-0.00,-10.86,-167.78	0/0:27:27,0:40:-0.00,-8.75,-133.53	0/0:52:52,0:40:-0.00,-16.28,-255.85	0/0:96:96,0:40:0.00,-29.52,-471.14	0/0:69:69,0:40:0.00,-21.40,-339.03	0/0:9:9,0:40:-0.00,-3.33,-45.46	0/0:91:91,0:40:0.00,-28.02,-446.67	0/0:47:47,0:40:-0.00,-14.77,-231.39
34216	66	34216:65	A	T	.	PASS	NS=90;AF=0.294	GT:DP:AD:GQ:GL	0/0:25:25,0:40:-0.00,-7.74,-100.37	0/1:27:18,9:40:-27.57,0.00,-64.10	0/1:52:29,23:40:-75.91,0.00,-100.47	0/0:14:14,0:40:-0.00,-4.43,-56.48	0/1:23:12,11:40:-36.75,0.00,-41.37	0/0:33:33,0:40:-0.00,-10.14,-132.29	./.	0/1:146:64,82:40:-283.02,0.00,-211.82	0/0:100:100,0:40:-0.00,-30.31,-399.62	0/0:74:74,0:40:0.00,-22.49,-295.88	0/0:92:92,0:40:0.00,-27.90,-367.70	0/1:84:58,26:40:-78.24,0.00,-206.55	0/1:80:48,32:40:-103.39,0.00,-167.85	0/1:142:26,116:40:-419.88,0.00,-61.41	0/0:51:51,0:40:-0.00,-15.56,-204.11	0/0:109:108,1:40:0.00,-29.03,-427.55	0/0:61:61,0:40:0.00,-18.57,-244.01	0/0:81:81,0:40:-0.00,-24.59,-323.81	0/0:50:49,1:40:-0.00,-11.27,-192.14	1/1:84:0,84:40:-334.53,-24.87,0.00	0/1:123:62,61:40:-206.15,0.00,-210.77	0/1:36:16,20:40:-68.75,0.00,-53.41	1/1:83:0,83:40:-330.54,-24.57,0.00	0/0:58:58,0:40:-0.00,-17.67,-232.04	0/0:33:33,0:40:-0.00,-10.14,-132.29	0/0:52:50,1:40:-0.00,-11.57,-196.13	0/1:105:50,55:40:-187.63,0.00,-168.31	0/1:99:51,48:40:-161.51,0.00,-174.10	0/0:53:53,0:40:0.00,-16.16,-212.09	0/0:36:36,0:40:-0.00,-11.05,-144.26	0/0:42:42,0:40:-0.00,-12.85,-168.20	0/1:50:18,32:40:-112.42,0.00,-57.18	0/0:51:50,1:40:-0.00,-11.57,-196.13	1/1:123:0,123:40:-490.14,-36.61,0.00	0/1:85:47,38:40:-125.82,0.00,-162.36	0/0:63:63,0:40:0.00,-19.17,-251.99	0/1:87:50,37:40:-121.23,0.00,-173.72	0/0:71:71,0:40:0.00,-21.58,-283.91	0/0:19:19,0:40:-0.00,-5.93,-76.43	1/1:166:2,164:40:-645.75,-41.57,0.00	0/0:104:104,0:40:0.00,-31.51,-415.58
34271	31	34271:30	C	A	.	PASS	NS=89;AF=0.067	GT:DP:AD:GQ:GL	0/0:29:29,0:40:-0.00,-9.58,-144.34	0/1:23:5,18:40:-80.79,0.00,-18.46	0/0:89:89,0:40:0.00,-27.65,-439.57	0/0:23:23,0:40:-0.00,-7.78,-114.81	0/0:20:20,0:40:-0.00,-6.88,-100.05	0/0:24:24,0:40:-0.00,-8.08,-119.73	0/0:90:90,0:40:0.00,-27.95,-444.50	0/0:50:50,0:40:-0.00,-15.91,-247.67	0/0:168:168,0:40:-0.00,-51.43,-828.31	0/1:58:24,34:40:-148.99,0.00,-101.42	0/1:90:62,28:40:-109.83,0.00,-278.77	0/0:62:62,0:40:-0.00,-19.52,-306.72	0/1:46:28,18:40:-73.87,0.00,-124.71	0/0:96:96,0:40:0.00,-29.75,-474.02	0/0:42:42,0:40:-0.00,-13.50,-208.30	0/0:60:60,0:40:0.00,-18.92,-296.88	0/0:46:46,0:40:-0.00,-14.70,-227.99	0/0:53:53,0:40:0.00,-16.81,-262.43	0/1:56:33,23:40:-95.46,0.00,-146.31	0/0:51:51,0:40:0.00,-16.21,-252.59	0/0:89:89,0:40:0.00,-27.65,-439.57	0/0:32:32,0:40:-0.00,-10.49,-159.10	0/0:48:48,0:40:-0.00,-15.30,-237.83	0/0:15:15,0:40:-0.00,-5.37,-75.45	0/0:25:25,0:40:-0.00,-8.38,-124.65	0/0:62:62,0:40:-0.00,-19.52,-306.72	0/0:33:33,0:40:-0.00,-10.79,-164.02	0/0:65:65,0:40:0.00,-20.42,-321.48	./.	0/0:33:33,0:40:-0.00,-10.79,-164.02	0/0:12:12,0:40:-0.00,-4.47,-60.69	0/0:21:21,0:40:-0.00,-7.18,-104.97	0/0:39:39,0:40:-0.00,-12.59,-193.54	0/0:41:41,0:40:-0.00,-13.20,-203.38	0/0:54:54,0:40:-0.00,-17.11,-267.35	0/0:46:46,0:40:-0.00,-14.70,-227.99	0/0:51:51,0:40:0.00,-16.21,-252.59	0/0:32:32,0:40:-0.00,-10.49,-159.10	0/0:30:30,0:40:-0.00,-9.89,-149.26	0/0:104:104,0:40:0.00,-32.16,-513.38	0/0:93:93,0:40:-0.00,-28.85,-459.26
34886	44	34886:43	G	A	.	PASS	NS=90;AF=0.072	GT:DP:AD:GQ:GL	0/0:45:45,0:40:-0.00,-14.29,-131.66	0/0:20:20,0:40:-0.00,-6.78,-59.59	0/0:54:54,0:40:0.00,-17.00,-157.60	0/0:14:14,0:40:-0.00,-4.98,-42.29	0/0:11:11,0:40:-0.00,-4.08,-33.64	0/0:16:16,0:40:-0.00,-5.58,-48.06	0/0:19:19,0:40:-0.00,-6.48,-56.70	0/0:102:102,0:40:0.00,-31.42,-295.98	0/1:74:50,24:40:-46.18,0.00,-123.07	0/1:39:27,12:40:-22.10,0.00,-67.28	0/1:84:42,42:40:-95.07,0.00,-97.00	0/1:53:21,32:40:-75.55,0.00,-45.77	0/0:36:36,0:40:-0.00,-11.59,-105.71	0/0:56:56,0:40:-0.00,-17.60,-163.37	0/0:43:43,0:40:-0.00,-13.69,-125.89	0/0:32:32,0:40:-0.00,-10.39,-94.18	0/0:48:48,0:40:-0.00,-15.19,-140.31	0/0:38:38,0:40:-0.00,-12.19,-111.48	0/0:18:18,0:40:-0.00,-6.18,-53.82	0/0:18:18,0:40:-0.00,-6.18,-53.82	0/0:25:25,0:40:-0.00,-8.28,-74.00	0/0:24:24,0:40:-0.00,-7.98,-71.12	0/1:43:34,9:40:-12.25,-0.00,-86.26	0/0:44:44,0:40:-0.00,-13.99,-128.77	0/0:30:30,0:40:-0.00,-9.79,-88.42	0/0:23:23,0:40:-0.00,-7.68,-68.24	0/0:31:31,0:40:-0.00,-10.09,-91.30	0/0:12:12,0:40:-0.00,-4.38,-36.53	0/0:37:37,0:40:-0.00,-11.89,-108.59	0/0:21:21,0:40:-0.00,-7.08,-62.47	0/0:41:41,0:40:-0.00,-13.09,-120.13	0/0:16:16,0:40:-0.00,-5.58,-48.06	0/1:30:10,20:40:-47.87,0.00,-20.97	0/0:19:19,0:40:-0.00,-6.48,-56.70	0/0:9:9,0:40:-0.00,-3.48,-27.88	0/0:22:22,0:40:-0.00,-7.38,-65.35	0/0:22:22,0:40:-0.00,-7.38,-65.35	0/0:58:58,0:40:-0.00,-18.20,-169.13	0/0:22:22,0:40:-0.00,-7.38,-65.35	0/0:30:30,0:40:-0.00,-9.79,-88.42	0/0:23:23,0:40:-0.00,-7.68,-68.24
35170	73	35170:72	A	T	.	PASS	NS=88;AF=0.062	GT:DP:AD:GQ:GL	0/0:27:27,0:40:-0.00,-9.15,-102.64	0/0:10:10,0:40:-0.00,-4.03,-38.94	0/0:66:66,0:40:-0.00,-20.89,-248.77	0/0:14:14,0:40:-0.00,-5.24,-53.93	0/0:22:22,0:40:-0.00,-7.65,-83.91	0/0:33:33,0:40:-0.00,-10.96,-125.12	./.	0/0:88:88,0:40:-0.00,-27.51,-331.20	0/0:74:74,0:40:0.00,-23.30,-278.74	0/0:38:38,0:40:-0.00,-12.46,-143.85	0/0:64:64,0:40:0.00,-20.29,-241.27	0/0:68:68,0:40:-0.00,-21.49,-256.26	0/1:74:36,38:40:-119.08,0.00,-113.07	0/0:106:106,0:40:-0.00,-32.93,-398.64	0/0:46:46,0:40:-0.00,-14.87,-173.83	0/0:35:35,0:40:-0.00,-11.56,-132.61	0/0:48:48,0:40:-0.00,-15.47,-181.32	0/0:7:7,0:38:-0.00,-3.13,-27.70	0/1:30:14,16:40:-49.90,0.00,-43.88	0/0:18:18,0:40:-0.00,-6.44,-68.92	0/0:45:45,0:40:-0.00,-14.57,-170.08	0/0:32:32,0:40:-0.00,-10.66,-121.37	0/0:35:35,0:40:-0.00,-11.56,-132.61	0/0:48:48,0:40:-0.00,-15.47,-181.32	0/1:37:12,25:40:-81.51,0.00,-34.28	0/0:27:27,0:40:-0.00,-9.15,-102.64	0/0:22:22,0:40:-0.00,-7.65,-83.91	0/0:22:22,0:40:-0.00,-7.65,-83.91	0/0:35:35,0:40:-0.00,-11.56,-132.61	0/0:18:18,0:40:-0.00,-6.44,-68.92	0/0:45:45,0:40:-0.00,-14.57,-170.08	0/0:22:22,0:40:-0.00,-7.65,-83.91	0/0:24:24,0:40:-0.00,-8.25,-91.40	0/0:25:25,0:40:-0.00,-8.55,-95.15	0/0:31:31,0:40:-0.00,-10.35,-117.63	0/0:29:29,0:40:-0.00,-9.75,-110.13	0/0:25:25,0:40:-0.00,-8.55,-95.15	0/0:57:57,0:40:0.00,-18.18,-215.04	./.	0/0:59:59,0:40:0.00,-18.78,-222.54	0/0:54:54,0:40:-0.00,-17.28,-203.80
35510	18	35510:17	G	A	.	PASS	NS=88;AF=0.244	GT:DP:AD:GQ:GL	0/0:31:31,0:40:-0.00,-9.54,-156.35	0/0:48:48,0:40:-0.00,-14.65,-241.63	0/0:100:100,0:40:0.00,-30.31,-502.47	0/1:18:5,13:40:-59.59,0.00,-20.31	0/1:22:11,11:40:-48.35,0.00,-49.20	0/1:33:21,12:40:-50.05,0.00,-96.05	./.	0/1:133:50,83:40:-376.10,0.00,-211.42	0/1:152:64,88:40:-395.46,0.00,-275.93	0/0:90:90,0:40:0.00,-27.30,-452.30	0/1:156:86,70:40:-303.96,0.00,-385.08	0/0:132:130,2:40:0.00,-29.91,-642.92	0/0:141:141,0:40:0.00,-42.65,-708.13	0/0:166:166,0:40:-0.00,-50.17,-833.53	0/1:62:35,27:40:-116.57,0.00,-157.55	0/1:69:30,39:40:-174.65,0.00,-130.36	0/1:64:23,41:40:-186.19,0.00,-96.76	0/0:37:37,0:40:-0.00,-11.34,-186.45	0/1:40:22,18:40:-78.04,0.00,-98.96	0/0:37:37,0:40:-0.00,-11.34,-186.45	0/1:81:27,54:40:-246.28,0.00,-111.70	0/0:39:39,0:40:-0.00,-11.94,-196.48	0/0:72:72,0:40:0.00,-21.88,-362.01	0/1:65:41,24:40:-100.62,0.00,-186.74	0/0:50:50,0:40:-0.00,-15.26,-251.66	0/0:64:64,0:40:-0.00,-19.47,-321.89	0/0:62:62,0:40:0.00,-18.87,-311.85	0/0:60:60,0:40:-0.00,-18.27,-301.82	0/1:50:17,33:40:-150.28,0.00,-70.87	0/1:49:19,30:40:-135.53,0.00,-81.21	0/0:42:42,0:40:-0.00,-12.85,-211.53	0/0:59:59,0:40:-0.00,-17.96,-296.81	0/1:65:36,29:40:-125.70,0.00,-161.66	0/1:46:25,21:40:-91.29,0.00,-112.21	0/1:56:27,29:40:-128.41,0.00,-119.23	0/0:53:53,0:40:-0.00,-16.16,-266.71	0/0:66:66,0:40:0.00,-20.07,-331.92	0/1:92:49,43:40:-187.79,0.00,-218.75	./.	0/0:107:107,0:40:-0.00,-32.41,-537.58	0/0:119:119,0:40:0.00,-36.03,-597.77
35876	85	35876:84	G	T	.	PASS	NS=91;AF=0.093	GT:DP:AD:GQ:GL	0/0:29:29,0:40:-0.00,-9.49,-146.74	0/0:39:39,0:40:-0.00,-12.50,-196.84	0/0:91:91,0:40:0.00,-28.16,-457.37	0/1:25:17,8:40:-31.79,0.00,-78.33	0/0:29:29,0:40:-0.00,-9.49,-146.74	0/0:18:18,0:40:-0.00,-6.18,-91.63	0/0:58:58,0:40:-0.00,-18.22,-292.03	0/0:204:204,0:40:-0.00,-62.17,-1023.51	0/0:132:132,0:40:0.00,-40.50,-662.78	0/0:102:102,0:40:-0.00,-31.47,-512.48	0/1:156:58,98:40:-443.27,0.00,-244.31	0/0:92:92,0:40:-0.00,-28.46,-462.38	0/0:140:140,0:40:0.00,-42.91,-702.86	0/0:50:50,0:40:-0.00,-15.81,-251.95	0/0:19:19,0:40:-0.00,-6.48,-96.64	0/0:68:68,0:40:-0.00,-21.23,-342.13	0/0:64:64,0:40:0.00,-20.03,-322.09	0/0:71:71,0:40:0.00,-22.14,-357.16	0/0:61:61,0:40:0.00,-19.13,-307.06	0/0:8:8,0:38:-0.00,-3.17,-41.53	0/0:61:61,0:40:0.00,-19.13,-307.06	0/0:51:51,0:40:-0.00,-16.12,-256.96	0/1:74:47,27:40:-112.23,0.00,-213.88	0/1:100:52,48:40:-209.62,0.00,-231.11	0/0:8:8,0:38:-0.00,-3.17,-41.53	0/0:37:37,0:40:-0.00,-11.90,-186.82	0/0:47:47,0:40:-0.00,-14.91,-236.92	0/0:41:41,0:40:-0.00,-13.11,-206.86	0/0:54:54,0:40:0.00,-17.02,-271.99	0/0:28:28,0:40:-0.00,-9.19,-141.73	0/1:77:39,38:40:-166.44,0.00,-172.90	0/0:34:34,0:40:-0.00,-11.00,-171.79	0/0:52:52,0:40:-0.00,-16.42,-261.97	0/0:39:39,0:40:-0.00,-12.50,-196.84	0/0:40:40,0:40:-0.00,-12.80,-201.85	0/0:51:51,0:40:-0.00,-16.12,-256.96	0/0:56:56,0:40:0.00,-17.62,-282.01	0/1:95:43,52:40:-231.17,0.00,-187.52	0/1:70:9,61:40:-283.78,0.00,-24.70	0/0:86:86,0:40:-0.00,-26.65,-432.32	0/0:68:68,0:40:-0.00,-21.23,-342.13
35908	36	35908:35	T	A	.	PASS	NS=91;AF=0.368	GT:DP:AD:GQ:GL	0/1:25:3,22:40:-106.25,-0.00,-8.43	0/1:40:14,26:40:-122.42,0.00,-60.78	0/0:61:61,0:40:0.00,-18.32,-315.75	0/1:22:13,9:40:-39.95,0.00,-61.03	0/0:34:34,0:40:-0.00,-10.19,-176.17	0/0:30:29,1:40:-0.00,-3.81,-145.15	0/0:11:11,0:39:-0.00,-3.27,-57.27	1/1:204:0,204:40:-1054.20,-60.96,0.00	0/1:255:117,138:40:-636.69,0.00,-528.53	1/1:140:0,140:40:-723.35,-41.70,0.00	1/1:212:0,212:40:-1095.56,-63.37,0.00	0/0:48:48,0:40:-0.00,-14.40,-248.54	0/1:188:100,88:40:-398.38,0.00,-460.82	0/1:348:186,162:40:-732.77,0.00,-857.24	0/1:60:32,28:40:-126.73,0.00,-147.81	0/0:88:88,0:40:0.00,-26.44,-455.33	0/1:125:52,73:40:-339.80,0.00,-231.64	0/1:111:40,71:40:-333.67,0.00,-173.82	1/1:59:0,59:40:-304.61,-17.31,0.00	0/1:105:44,61:40:-283.79,0.00,-196.30	0/1:168:87,81:40:-368.21,0.00,-399.63	0/0:93:93,0:40:0.00,-27.95,-481.17	0/1:65:19,46:40:-218.28,0.00,-79.10	1/1:78:1,77:40:-392.49,-17.86,0.00	0/1:56:20,36:40:-169.30,0.00,-86.98	0/0:70:70,0:40:0.00,-21.03,-362.27	0/1:95:81,14:40:-43.82,0.00,-390.59	1/1:94:2,92:40:-464.86,-17.51,0.00	0/1:94:52,42:40:-188.87,0.00,-240.97	0/1:68:43,25:40:-108.82,0.00,-202.27	0/0:55:54,1:40:-0.00,-11.34,-274.39	0/0:64:63,1:40:-0.00,-14.05,-320.92	1/1:105:1,104:40:-532.07,-25.99,0.00	1/1:92:0,92:40:-475.20,-27.25,0.00	0/0:126:125,1:40:0.00,-32.71,-641.43	0/0:74:74,0:40:0.00,-22.23,-382.95	0/1:199:98,101:40:-462.27,0.00,-447.16	0/1:82:55,27:40:-114.94,0.00,-260.09	0/1:36:8,28:40:-133.96,0.00,-30.97	0/0:163:163,0:40:0.00,-49.02,-843.05	0/0:100:100,0:40:0.00,-30.06,-517.36
36078	20	36078:19	T	C	.	PASS	NS=91;AF=0.060	GT:DP:AD:GQ:GL	0/0:37:37,0:40:-0.00,-11.99,-147.94	0/0:81:81,0:40:0.00,-25.23,-321.55	0/0:56:56,0:40:0.00,-17.71,-222.90	0/0:21:21,0:40:-0.00,-7.17,-84.80	0/0:76:76,0:40:0.00,-23.73,-301.82	0/0:27:27,0:40:-0.00,-8.98,-108.48	0/1:135:51,84:40:-289.96,0.00,-161.69	0/0:216:216,0:40:0.00,-65.87,-854.22	0/0:134:134,0:40:0.00,-41.19,-530.67	0/0:68:68,0:40:-0.00,-21.32,-270.25	0/0:230:230,0:40:0.00,-70.08,-909.46	0/0:100:100,0:40:-0.00,-30.95,-396.52	0/0:144:144,0:40:-0.00,-44.19,-570.13	0/0:220:220,0:40:-0.00,-67.07,-870.01	0/0:78:78,0:40:0.00,-24.33,-309.71	0/1:89:60,29:40:-86.79,0.00,-211.05	0/0:118:118,0:40:0.00,-36.37,-467.54	0/0:173:173,0:40:0.00,-52.92,-684.56	0/0:60:60,0:40:0.00,-18.91,-238.69	0/0:105:105,0:40:0.00,-32.46,-416.25	0/0:116:116,0:40:0.00,-35.77,-459.65	0/0:62:62,0:40:0.00,-19.51,-246.58	0/1:90:67,23:40:-62.81,0.00,-238.37	0/0:159:159,0:40:-0.00,-48.71,-629.32	0/1:98:54,44:40:-143.26,0.00,-184.66	0/1:142:91,51:40:-157.64,0.00,-317.41	0/0:153:152,0:40:0.00,-46.60,-601.70	0/1:80:41,39:40:-128.95,0.00,-138.79	0/0:93:93,0:40:-0.00,-28.84,-368.90	0/0:89:89,0:40:-0.00,-27.64,-353.11	0/0:99:99,0:40:0.00,-30.65,-392.57	0/0:101:101,0:40:-0.00,-31.25,-400.46	0/0:133:133,0:40:0.00,-40.88,-526.73	0/0:97:97,0:40:-0.00,-30.05,-384.68	0/0:108:108,0:40:-0.00,-33.36,-428.08	0/0:72:72,0:40:0.00,-22.52,-286.04	0/0:94:94,0:40:0.00,-29.15,-372.84	0/0:181:181,0:40:-0.00,-55.33,-716.12	0/0:77:77,0:40:0.00,-24.03,-305.77	0/0:199:198,0:40:0.00,-60.45,-783.20	0/0:204:204,0:40:0.00,-62.25,-806.88
36082	60	36082:59	T	A	.	PASS	NS=91;AF=0.055	GT:DP:AD:GQ:GL	0/0:20:20,0:40:-0.00,-6.97,-74.89	0/0:38:38,0:40:-0.00,-12.39,-140.80	0/1:86:54,32:40:-90.35,-0.00,-172.56	0/0:14:14,0:40:-0.00,-5.17,-52.92	0/0:16:16,0:40:-0.00,-5.77,-60.24	0/0:39:39,0:40:-0.00,-12.69,-144.46	1/1:47:0,47:40:-170.46,-13.45,-0.00	0/0:176:176,0:40:-0.00,-53.92,-646.15	0/0:106:106,0:40:0.00,-32.86,-389.82	0/0:58:58,0:40:-0.00,-18.41,-214.04	0/0:122:122,0:40:-0.00,-37.67,-448.41	0/0:42:42,0:40:-0.00,-13.60,-155.45	0/0:64:64,0:40:0.00,-20.22,-236.01	0/0:136:136,0:40:-0.00,-41.88,-499.67	0/0:42:42,0:40:-0.00,-13.60,-155.45	0/0:75:75,0:40:0.00,-23.53,-276.29	0/0:61:61,0:40:0.00,-19.31,-225.03	0/0:87:87,0:40:0.00,-27.14,-320.24	0/0:26:26,0:40:-0.00,-8.78,-96.86	0/0:46:46,0:40:-0.00,-14.80,-170.10	0/1:92:39,53:40:-165.44,0.00,-115.82	0/1:48:23,25:40:-76.15,-0.00,-70.47	0/0:48:48,0:40:-0.00,-15.40,-177.42	0/0:37:37,0:40:-0.00,-12.09,-137.14	0/0:34:34,0:40:-0.00,-11.19,-126.16	0/0:41:41,0:40:-0.00,-13.29,-151.79	0/0:64:64,0:40:0.00,-20.22,-236.01	0/0:78:78,0:40:-0.00,-24.43,-287.28	0/0:123:123,0:40:-0.00,-37.97,-452.07	0/0:22:22,0:40:-0.00,-7.58,-82.21	0/0:60:59,1:40:-0.00,-15.35,-214.04	0/0:29:29,0:40:-0.00,-9.68,-107.85	0/0:54:54,0:40:0.00,-17.21,-199.39	0/0:57:57,0:40:-0.00,-18.11,-210.38	0/0:75:75,0:40:0.00,-23.53,-276.29	0/0:61:61,0:40:0.00,-19.31,-225.03	0/0:81:81,0:40:-0.00,-25.33,-298.27	0/0:33:32,1:40:-0.00,-7.22,-115.17	0/0:28:28,0:40:-0.00,-9.38,-104.18	0/0:93:92,0:40:0.00,-28.64,-338.55	0/0:45:45,0:40:-0.00,-14.50,-166.44
36502	47	36502:46	G	A	.	PASS	NS=90;AF=0.061	GT:DP:AD:GQ:GL	0/0:18:18,0:40:-0.00,-6.25,-63.89	0/0:17:17,0:40:-0.00,-5.95,-60.44	0/0:34:34,0:40:-0.00,-11.07,-118.95	0/0:7:7,0:36:-0.00,-2.94,-26.03	0/0:20:20,0:40:-0.00,-6.85,-70.77	0/0:10:10,0:40:-0.00,-3.84,-36.35	0/0:20:20,0:40:-0.00,-6.85,-70.77	0/1:106:56,50:40:-139.34,0.00,-161.93	0/0:78:78,0:40:0.00,-24.30,-270.37	0/0:66:66,0:40:0.00,-20.69,-229.07	0/0:116:116,0:40:0.00,-35.74,-401.14	0/0:50:50,0:40:-0.00,-15.88,-174.01	0/0:110:108,0:40:0.00,-33.33,-373.61	0/0:88:88,0:40:0.00,-27.31,-304.78	0/0:49:49,0:40:-0.00,-15.58,-170.57	0/0:74:74,0:40:0.00,-23.10,-256.60	0/0:75:75,0:40:-0.00,-23.40,-260.04	0/0:152:152,0:40:-0.00,-46.57,-525.03	0/1:17:10,7:40:-18.14,0.00,-30.40	0/1:23:8,15:40:-43.86,0.00,-21.72	0/1:58:33,25:40:-67.75,0.00,-97.22	0/1:35:25,10:40:-23.05,0.00,-76.61	0/0:41:41,0:40:-0.00,-13.17,-143.04	0/1:74:47,27:40:-69.82,0.00,-140.58	0/0:29:29,0:40:-0.00,-9.56,-101.74	0/0:30:30,0:40:-0.00,-9.86,-105.18	0/0:60:60,0:40:0.00,-18.89,-208.42	0/0:36:36,0:40:-0.00,-11.67,-125.83	0/0:99:99,0:40:0.00,-30.62,-342.64	0/0:15:15,0:40:-0.00,-5.35,-53.56	0/0:38:38,0:40:-0.00,-12.27,-132.71	0/0:34:34,0:40:-0.00,-11.07,-118.95	0/1:42:25,17:40:-45.03,0.00,-74.50	0/0:40:39,0:40:-0.00,-12.57,-136.15	0/0:30:30,0:40:-0.00,-9.86,-105.18	0/0:61:61,0:40:-0.00,-19.19,-211.86	0/0:95:95,0:40:0.00,-29.42,-328.87	0/0:84:84,0:40:-0.00,-26.11,-291.02	0/0:186:186,0:40:-0.00,-56.80,-642.03	0/0:51:51,0:40:-0.00,-16.18,-177.45	0/0:28:28,0:40:-0.00,-9.26,-98.30
37103	24	37103:23	G	C	.	PASS	NS=92;AF=0.071	GT:DP:AD:GQ:GL	0/0:14:14,0:40:-0.00,-5.16,-71.50	0/0:31:31,0:40:-0.00,-10.27,-156.55	0/0:81:81,0:40:-0.00,-25.33,-406.68	0/0:30:30,0:40:-0.00,-9.97,-151.54	0/0:41:41,0:40:-0.00,-13.28,-206.57	0/0:38:38,0:40:-0.00,-12.38,-191.57	0/0:15:15,0:40:-0.00,-5.46,-76.51	0/0:88:88,0:40:0.00,-27.43,-441.70	0/0:96:96,0:40:0.00,-29.84,-481.72	0/0:94:94,0:40:0.00,-29.24,-471.71	0/0:136:136,0:40:0.00,-41.88,-681.82	0/0:126:126,0:40:-0.00,-38.87,-631.79	0/0:120:120,0:40:0.00,-37.07,-601.78	0/0:128:128,0:40:0.00,-39.47,-641.80	0/0:58:58,0:40:-0.00,-18.40,-291.62	0/1:87:47,40:40:-172.97,0.00,-209.46	0/0:50:50,0:40:-0.00,-15.99,-251.60	0/0:49:49,0:40:-0.00,-15.69,-246.59	0/0:63:63,0:40:0.00,-19.91,-316.63	0/0:21:21,0:40:-0.00,-7.26,-106.52	0/0:104:104,0:40:0.00,-32.25,-521.74	0/0:53:53,0:40:0.00,-16.90,-266.60	0/0:53:53,0:40:0.00,-16.90,-266.60	0/1:50:30,20:40:-84.06,0.00,-135.55	0/0:48:47,1:40:-0.00,-10.39,-231.59	0/0:67:67,0:40:0.00,-21.11,-336.64	0/0:95:95,0:40:0.00,-29.54,-476.71	0/0:82:82,0:40:-0.00,-25.63,-411.68	0/0:34:34,0:40:-0.00,-11.18,-171.56	0/0:39:39,0:40:-0.00,-12.68,-196.57	0/0:43:42,1:40:-0.00,-8.88,-206.57	0/0:56:56,0:40:-0.00,-17.80,-281.61	0/0:74:74,0:40:-0.00,-23.22,-371.66	0/0:86:86,0:40:-0.00,-26.83,-431.69	0/0:97:97,0:40:0.00,-30.14,-486.72	0/0:55:55,0:40:0.00,-17.50,-276.61	0/0:74:74,0:40:-0.00,-23.22,-371.66	0/0:62:62,0:40:0.00,-19.61,-311.63	0/0:20:20,0:40:-0.00,-6.96,-101.52	0/0:148:148,0:40:0.00,-45.49,-741.85	0/0:136:136,0:40:0.00,-41.88,-681.82
37408	22	37408:21	G	C	.	PASS	NS=90;AF=0.200	GT:DP:AD:GQ:GL	1/1:13:0,13:40:-51.06,-3.34,-0.00	0/0:42:42,0:40:-0.00,-13.05,-169.15	0/0:88:88,0:40:0.00,-26.90,-353.33	0/0:16:16,0:40:-0.00,-5.23,-65.05	0/1:22:17,5:40:-12.99,-0.00,-62.02	0/0:16:16,0:40:-0.00,-5.23,-65.05	0/1:37:14,23:40:-80.54,0.00,-45.49	0/0:90:86,4:40:-0.00,-11.49,-329.30	0/0:168:168,0:40:0.00,-50.98,-673.64	0/1:88:46,42:40:-141.26,0.00,-158.27	0/0:202:202,0:40:0.00,-61.21,-809.77	0/1:91:55,36:40:-116.34,0.00,-193.40	0/1:136:80,56:40:-182.87,0.00,-279.95	0/0:172:172,0:40:0.00,-52.18,-689.65	0/0:38:38,0:40:-0.00,-11.85,-153.13	0/0:124:124,0:40:0.00,-37.73,-497.47	0/1:119:60,59:40:-200.00,0.00,-204.99	0/1:82:11,71:40:-259.18,0.00,-19.94	0/1:44:38,6:40:-10.37,-0.00,-139.48	0/1:44:39,5:40:-6.36,-0.00,-143.48	0/0:114:114,0:40:0.00,-34.72,-457.43	0/1:34:27,7:40:-17.38,0.00,-98.45	0/0:85:85,0:40:0.00,-26.00,-341.32	0/0:50:47,3:40:-0.00,-3.45,-177.16	0/1:27:22,5:40:-11.48,-0.00,-80.53	1/1:30:0,30:40:-119.13,-8.46,-0.00	0/0:75:74,0:40:0.00,-22.69,-297.27	0/0:101:101,0:40:0.00,-30.81,-405.38	0/0:41:41,0:40:-0.00,-12.75,-165.15	0/1:35:26,9:40:-25.09,0.00,-94.14	0/0:70:70,0:40:0.00,-21.48,-281.26	0/1:28:4,24:40:-87.25,-0.00,-8.16	0/0:55:55,0:40:0.00,-16.97,-221.20	0/0:75:75,0:40:0.00,-22.99,-301.28	1/1:70:0,70:40:-279.29,-20.50,0.00	0/1:64:33,31:40:-104.45,0.00,-113.44	0/1:77:33,44:40:-152.58,0.00,-109.53	0/0:86:86,0:40:0.00,-26.30,-345.32	0/0:23:22,1:40:-0.00,-3.33,-85.07	0/0:109:109,0:40:-0.00,-33.22,-437.41	0/1:48:44,4:16:-1.19,-0.03,-162.33
37692	63	37692:62	G	A	.	PASS	NS=92;AF=0.120	GT:DP:AD:GQ:GL	0/1:28:16,12:40:-51.44,0.00,-73.17	0/0:37:37,0:40:-0.00,-11.68,-187.85	0/0:67:67,0:40:-0.00,-20.71,-338.88	0/0:18:18,0:40:-0.00,-5.96,-92.20	0/1:32:14,18:40:-80.45,0.00,-61.89	0/0:38:38,0:40:-0.00,-11.98,-192.88	0/1:46:24,22:40:-96.37,0.00,-108.02	0/1:54:36,18:40:-73.82,0.00,-166.02	0/1:104:50,54:40:-240.00,0.00,-221.45	0/0:78:78,0:40:-0.00,-24.02,-394.25	0/1:86:50,36:40:-154.81,0.00,-226.87	0/0:96:96,0:40:0.00,-29.44,-484.87	0/1:134:52,82:40:-371.93,0.00,-222.49	0/1:120:48,72:40:-325.80,0.00,-206.57	0/0:43:43,0:40:-0.00,-13.48,-218.06	0/1:59:28,31:40:-137.76,0.00,-124.24	0/0:40:40,0:40:-0.00,-12.58,-202.95	0/0:36:36,0:40:-0.00,-11.37,-182.82	0/0:75:75,0:40:0.00,-23.11,-379.15	0/0:47:47,0:40:-0.00,-14.69,-238.19	0/0:102:102,0:40:0.00,-31.24,-515.07	0/0:46:46,0:40:-0.00,-14.38,-233.16	0/0:64:64,0:40:0.00,-19.80,-323.77	0/0:59:59,0:40:0.00,-18.30,-298.60	0/0:47:47,0:40:-0.00,-14.69,-238.19	0/0:66:66,0:40:0.00,-20.40,-333.84	0/0:76:76,0:40:0.00,-23.42,-384.18	0/0:87:87,0:40:0.00,-26.73,-439.56	0/0:17:17,0:40:-0.00,-5.65,-87.17	0/0:29:29,0:40:-0.00,-9.27,-147.58	0/1:38:17,21:40:-93.74,0.00,-75.19	0/0:29:29,0:40:-0.00,-9.27,-147.58	0/0:83:83,0:40:-0.00,-25.52,-419.42	0/0:87:87,0:40:0.00,-26.73,-439.56	0/0:130:130,0:40:0.00,-39.67,-656.03	0/0:31:31,0:40:-0.00,-9.87,-157.64	0/0:48:48,0:40:-0.00,-14.99,-243.23	0/1:43:18,25:40:-112.37,0.00,-78.72	0/1:48:33,15:40:-60.53,0.00,-152.73	0/0:122:122,0:40:0.00,-37.26,-615.76	0/1:137:61,76:40:-340.82,0.00,-266.89
37904	76	37904:75	G	A	.	PASS	NS=90;AF=0.094	GT:DP:AD:GQ:GL	0/0:10:10,0:40:-0.00,-3.84,-39.38	0/0:37:37,0:40:-0.00,-11.97,-142.11	0/0:27:26,1:40:-0.00,-5.15,-96.45	0/0:8:8,0:39:-0.00,-3.24,-31.77	0/0:21:21,0:40:-0.00,-7.15,-81.23	0/0:12:12,0:40:-0.00,-4.44,-46.98	1/1:11:0,11:34:-40.53,-2.82,-0.00	0/0:24:24,0:40:-0.00,-8.05,-92.64	1/1:84:0,84:40:-318.30,-24.79,0.00	0/1:46:20,26:40:-84.25,0.00,-62.75	0/0:66:66,0:40:0.00,-20.69,-252.45	0/0:38:38,0:40:-0.00,-12.27,-145.91	0/0:48:48,0:40:-0.00,-15.28,-183.96	0/0:52:52,0:40:0.00,-16.48,-199.18	1/1:39:0,39:40:-147.07,-11.24,-0.00	0/0:43:43,0:40:-0.00,-13.77,-164.94	0/0:54:54,0:40:0.00,-17.08,-206.79	0/0:70:70,0:40:0.00,-21.90,-267.67	0/1:34:14,20:40:-65.04,0.00,-43.53	0/1:31:19,12:40:-35.50,0.00,-63.46	0/0:52:52,0:40:0.00,-16.48,-199.18	0/0:26:26,0:40:-0.00,-8.66,-100.25	0/0:32:32,0:40:-0.00,-10.46,-123.08	0/0:34:34,0:40:-0.00,-11.06,-130.69	0/0:31:31,0:40:-0.00,-10.16,-119.28	0/0:43:43,0:40:-0.00,-13.77,-164.94	0/0:58:58,0:40:-0.00,-18.29,-222.01	0/0:46:46,0:40:-0.00,-14.68,-176.35	0/0:56:56,0:40:0.00,-17.68,-214.40	0/0:23:23,0:40:-0.00,-7.75,-88.84	0/0:47:46,1:40:-0.00,-11.17,-172.55	0/0:18:18,0:40:-0.00,-6.25,-69.81	0/0:27:27,0:40:-0.00,-8.96,-104.06	0/0:31:31,0:40:-0.00,-10.16,-119.28	0/0:19:19,0:40:-0.00,-6.55,-73.62	0/1:41:25,16:40:-47.71,0.00,-83.28	0/0:52:52,0:40:0.00,-16.48,-199.18	0/0:51:51,0:40:0.00,-16.18,-195.38	0/0:61:61,0:40:0.00,-19.19,-233.43	0/1:59:32,27:40:-84.15,0.00,-104.50	0/1:41:22,19:40:-59.12,0.00,-71.86
37921	14	37921:13	G	T	.	PASS	NS=88;AF=0.051	GT:DP:AD:GQ:GL	0/0:13:13,0:40:-0.00,-4.73,-67.08	0/0:43:43,0:40:-0.00,-13.76,-217.40	0/0:35:35,0:40:-0.00,-11.36,-177.31	0/0:9:9,0:40:-0.00,-3.53,-47.03	0/0:28:28,0:40:-0.00,-9.25,-142.24	0/0:38:38,0:40:-0.00,-12.26,-192.34	0/0:57:57,0:40:-0.00,-17.98,-287.54	0/0:100:100,0:40:-0.00,-30.92,-503.00	0/0:86:86,0:40:-0.00,-26.71,-432.85	0/0:120:120,0:40:0.00,-36.94,-603.21	0/0:118:118,0:40:0.00,-36.34,-593.19	0/0:90:90,0:40:0.00,-27.91,-452.90	./.	0/0:124:124,0:40:0.00,-38.15,-623.26	0/0:42:42,0:40:-0.00,-13.46,-212.39	0/0:93:93,0:40:-0.00,-28.82,-467.93	0/0:64:64,0:40:0.00,-20.09,-322.62	0/0:63:63,0:40:0.00,-19.78,-317.61	0/0:45:45,0:40:-0.00,-14.37,-227.42	0/1:13:7,6:40:-25.33,0.00,-32.28	0/0:73:73,0:40:0.00,-22.79,-367.72	0/1:34:19,15:40:-64.10,0.00,-86.09	0/0:68:68,0:40:0.00,-21.29,-342.66	0/0:73:73,0:40:0.00,-22.79,-367.72	0/0:29:29,0:40:-0.00,-9.55,-147.25	0/0:50:50,0:40:-0.00,-15.87,-252.47	0/0:49:49,0:40:-0.00,-15.57,-247.46	./.	0/0:67:67,0:40:-0.00,-20.99,-337.65	0/0:21:21,0:40:-0.00,-7.14,-107.16	0/0:45:45,0:40:-0.00,-14.37,-227.42	0/0:51:51,0:40:-0.00,-16.17,-257.48	0/0:60:60,0:40:-0.00,-18.88,-302.58	0/1:48:28,20:40:-84.94,0.00,-126.97	./.	0/0:45:45,0:40:-0.00,-14.37,-227.42	0/0:87:87,0:40:0.00,-27.01,-437.86	0/0:77:77,0:40:-0.00,-24.00,-387.76	0/0:67:67,0:40:-0.00,-20.99,-337.65	0/0:85:85,0:40:0.00,-26.41,-427.84	0/0:83:83,0:40:-0.00,-25.81,-417.82
38592	79	38592:78	A	C	.	PASS	NS=92;AF=0.054	GT:DP:AD:GQ:GL	0/0:16:16,0:40:-0.00,-5.91,-80.95	0/0:20:20,0:40:-0.00,-7.12,-100.81	0/0:53:53,0:40:-0.00,-17.05,-264.72	0/0:12:12,0:40:-0.00,-4.71,-61.08	0/0:30:30,0:40:-0.00,-10.13,-150.48	0/0:31:31,0:40:-0.00,-10.43,-155.45	0/0:34:34,0:40:-0.00,-11.33,-170.35	0/0:104:104,0:40:-0.00,-32.40,-518.02	0/0:40:40,0:40:-0.00,-13.14,-200.15	0/0:82:82,0:40:0.00,-25.78,-408.75	0/0:116:116,0:40:0.00,-36.02,-577.62	0/0:46:46,0:40:-0.00,-14.94,-229.95	0/0:82:82,0:40:0.00,-25.78,-408.75	0/0:124:124,0:40:-0.00,-38.42,-617.35	0/0:35:35,0:40:-0.00,-11.63,-175.32	0/0:94:94,0:40:-0.00,-29.39,-468.35	0/0:50:50,0:40:-0.00,-16.15,-249.82	0/0:183:183,0:40:0.00,-56.18,-910.39	0/0:24:24,0:40:-0.00,-8.32,-120.68	0/0:36:36,0:40:-0.00,-11.93,-180.28	0/0:82:82,0:40:0.00,-25.78,-408.75	0/0:65:65,0:40:-0.00,-20.66,-324.32	0/0:50:50,0:40:-0.00,-16.15,-249.82	0/0:64:64,0:40:0.00,-20.36,-319.35	0/0:39:39,0:40:-0.00,-12.84,-195.18	0/0:50:50,0:40:-0.00,-16.15,-249.82	0/0:60:60,0:40:0.00,-19.16,-299.48	0/0:48:48,0:40:-0.00,-15.55,-239.88	0/0:100:100,0:40:-0.00,-31.20,-498.15	0/1:24:7,17:40:-76.11,0.00,-27.93	0/0:49:49,0:40:-0.00,-15.85,-244.85	0/0:27:27,0:40:-0.00,-9.22,-135.58	0/1:15:1,14:13:-63.98,-0.06,-0.89	0/0:29:29,0:40:-0.00,-9.83,-145.51	0/0:36:36,0:40:-0.00,-11.93,-180.28	0/0:48:48,0:40:-0.00,-15.55,-239.88	0/0:84:84,0:40:-0.00,-26.38,-418.68	0/0:93:93,0:40:0.00,-29.09,-463.38	0/0:58:58,0:40:0.00,-18.56,-289.55	0/0:55:55,0:40:-0.00,-17.65,-274.65	0/1:65:27,38:40:-168.07,0.00,-114.92
38704	17	38704:16	G	A	.	PASS	NS=91;AF=0.462	GT:DP:AD:GQ:GL	0/1:17:4,13:40:-59.80,-0.00,-14.97	1/1:44:0,44:40:-219.59,-13.13,-0.00	0/1:41:14,27:40:-122.48,0.00,-57.68	0/0:13:13,0:40:-0.00,-3.91,-65.03	0/0:21:21,0:40:-0.00,-6.32,-104.97	0/0:12:12,0:40:-0.00,-3.61,-60.03	1/1:47:0,47:40:-234.57,-14.03,-0.00	0/1:140:96,44:40:-177.56,0.00,-437.32	1/1:56:0,56:40:-279.51,-16.74,0.00	0/0:58:58,0:40:0.00,-17.46,-289.72	1/1:118:2,116:40:-569.12,-25.42,0.00	0/0:44:44,0:40:-0.00,-13.24,-219.82	0/0:94:94,0:40:0.00,-28.30,-469.48	0/1:120:44,76:40:-343.37,0.00,-183.70	0/0:34:34,0:40:-0.00,-10.23,-169.89	0/1:55:18,37:40:-168.19,0.00,-73.44	0/1:75:43,32:40:-137.21,0.00,-192.25	0/1:130:93,37:40:-145.62,0.00,-425.35	0/1:27:10,17:40:-76.76,0.00,-41.92	0/0:27:27,0:40:-0.00,-8.13,-134.93	0/0:54:54,0:40:0.00,-16.25,-269.75	0/1:52:33,19:40:-79.22,0.00,-149.24	0/0:51:51,0:40:-0.00,-15.35,-254.77	0/1:85:41,44:40:-194.12,0.00,-179.25	0/1:40:22,18:40:-77.84,0.00,-97.93	0/1:29:13,16:40:-71.16,0.00,-56.30	0/0:17:17,0:40:-0.00,-5.12,-85.00	0/0:56:56,0:40:0.00,-16.86,-279.74	0/0:115:115,0:40:0.00,-34.62,-574.34	1/1:35:0,35:40:-174.65,-10.42,-0.00	0/1:46:15,31:40:-140.94,0.00,-61.17	0/0:46:46,0:40:-0.00,-13.85,-229.80	0/1:44:27,17:40:-71.64,0.00,-121.69	0/0:17:17,0:40:-0.00,-5.12,-85.00	0/0:30:30,0:40:-0.00,-9.03,-149.91	1/1:39:0,39:40:-194.62,-11.62,-0.00	0/1:64:29,35:40:-155.50,0.00,-125.65	0/0:77:77,0:40:0.00,-23.18,-384.60	0/0:151:151,0:40:0.00,-45.45,-754.10	1/1:82:0,82:40:-409.33,-24.57,0.00	0/1:40:17,23:40:-102.80,0.00,-72.96
38817	68	38817:67	A	G	.	PASS	NS=89;AF=0.090	GT:DP:AD:GQ:GL	0/1:29:17,12:40:-52.54,0.00,-79.80	0/0:47:47,0:40:-0.00,-14.86,-244.19	0/0:35:35,0:40:-0.00,-11.25,-182.21	0/0:20:20,0:40:-0.00,-6.73,-104.74	0/0:32:32,0:40:-0.00,-10.34,-166.72	0/1:64:29,35:40:-160.80,0.00,-131.25	0/0:10:10,0:40:-0.00,-3.72,-53.09	0/0:158:158,0:40:-0.00,-48.27,-817.52	0/0:204:204,0:40:-0.00,-62.12,-1055.11	0/0:94:94,0:40:0.00,-29.01,-486.95	0/0:204:204,0:40:-0.00,-62.12,-1055.11	0/0:134:134,0:40:0.00,-41.05,-693.56	0/0:98:98,0:40:0.00,-30.21,-507.61	0/1:136:60,76:40:-350.89,0.00,-269.69	0/1:86:48,38:40:-169.67,0.00,-222.76	0/0:123:123,0:40:0.00,-37.74,-636.74	0/0:84:84,0:40:0.00,-26.00,-435.30	0/0:52:52,0:40:0.00,-16.36,-270.02	0/0:77:77,0:40:0.00,-23.89,-399.15	0/0:85:85,0:40:-0.00,-26.30,-440.47	0/0:187:187,0:40:-0.00,-57.00,-967.30	0/0:93:93,0:40:0.00,-28.71,-481.79	0/0:111:111,0:40:-0.00,-34.13,-574.76	0/0:70:70,0:40:0.00,-21.78,-362.99	0/0:88:88,0:40:-0.00,-27.20,-455.96	0/1:76:48,28:40:-121.03,0.00,-225.77	0/0:71:71,0:40:-0.00,-22.08,-368.16	0/1:108:45,63:40:-292.18,0.00,-200.64	0/1:43:27,16:40:-68.99,0.00,-127.24	0/1:70:26,44:40:-205.48,0.00,-113.95	0/0:69:69,0:40:0.00,-21.48,-357.83	0/0:72:72,0:40:-0.00,-22.38,-373.32	0/1:95:35,60:40:-280.60,0.00,-152.91	0/0:112:112,0:40:0.00,-34.43,-579.92	0/0:109:109,0:40:-0.00,-33.52,-564.43	0/0:64:64,0:40:0.00,-19.98,-332.00	0/0:143:143,0:40:-0.00,-43.76,-740.04	0/0:113:113,0:40:0.00,-34.73,-585.09	0/0:11:11,0:40:-0.00,-4.02,-58.25	0/0:152:152,0:40:0.00,-46.47,-786.53	0/0:165:165,0:40:-0.00,-50.38,-853.67
39179	37	39179:36	C	G	.	PASS	NS=90;AF=0.183	GT:DP:AD:GQ:GL	0/0:33:33,0:40:-0.00,-10.32,-123.32	0/0:44:44,0:40:-0.00,-13.63,-164.05	0/0:57:57,0:40:-0.00,-17.54,-212.19	0/0:25:25,0:40:-0.00,-7.91,-93.70	0/0:29:29,0:40:-0.00,-9.12,-108.51	./.	0/0:75:75,0:40:0.00,-22.96,-278.83	1/1:128:0,128:40:-472.81,-37.77,0.00	0/1:126:70,56:40:-169.04,0.00,-222.01	0/0:128:128,0:40:-0.00,-38.91,-475.08	0/1:156:60,96:40:-308.12,0.00,-175.96	0/0:83:83,0:40:-0.00,-25.37,-308.46	0/0:86:86,0:40:-0.00,-26.27,-319.56	0/0:96:96,0:40:0.00,-29.28,-356.59	0/1:43:25,18:40:-53.32,0.00,-80.37	0/1:104:40,63:40:-201.88,0.00,-117.86	0/0:76:76,0:40:0.00,-23.26,-282.54	1/1:154:0,154:40:-569.08,-45.60,0.00	1/1:48:0,48:40:-176.59,-13.70,-0.00	0/0:27:27,0:40:-0.00,-8.51,-101.11	0/1:36:9,27:40:-88.75,0.00,-23.24	0/0:29:29,0:40:-0.00,-9.12,-108.51	0/1:48:15,33:40:-107.35,0.00,-41.84	0/0:94:94,0:40:-0.00,-28.68,-349.19	0/0:33:33,0:40:-0.00,-10.32,-123.32	0/0:68:68,0:40:-0.00,-20.85,-252.92	0/0:29:29,0:40:-0.00,-9.12,-108.51	0/0:32:32,0:40:-0.00,-10.02,-119.62	0/1:46:23,23:40:-70.93,0.00,-72.06	0/0:21:21,0:40:-0.00,-6.71,-78.89	0/0:56:56,0:40:-0.00,-17.24,-208.48	0/0:42:42,0:40:-0.00,-13.03,-156.65	0/0:41:41,0:40:-0.00,-12.73,-152.94	0/0:36:36,0:40:-0.00,-11.22,-134.43	0/0:22:22,0:40:-0.00,-7.01,-82.59	0/0:51:50,1:40:-0.00,-12.03,-182.57	0/0:72:72,0:40:-0.00,-22.06,-267.73	0/0:85:85,0:40:-0.00,-25.97,-315.86	0/0:175:175,0:40:0.00,-53.05,-649.10	0/1:63:32,31:40:-95.44,0.00,-100.27	0/1:35:9,25:40:-81.95,0.00,-23.84
39273	53	39273:52	T	A	.	PASS	NS=89;AF=0.101	GT:DP:AD:GQ:GL	0/0:20:20,0:40:-0.00,-6.70,-99.29	0/0:34:34,0:40:-0.00,-10.92,-167.79	0/0:29:29,0:40:-0.00,-9.41,-143.33	./.	0/0:13:13,0:40:-0.00,-4.60,-65.04	0/1:14:8,6:40:-24.46,0.00,-35.68	0/0:17:17,0:40:-0.00,-5.80,-84.61	0/0:126:126,0:40:0.00,-38.61,-617.93	0/0:78:78,0:40:-0.00,-24.16,-383.08	0/0:50:50,0:40:-0.00,-15.73,-246.08	0/0:116:116,0:40:0.00,-35.60,-569.00	0/0:50:50,0:40:-0.00,-15.73,-246.08	0/0:64:64,0:40:0.00,-19.95,-314.58	0/1:78:34,44:40:-191.12,0.00,-143.63	0/0:27:27,0:40:-0.00,-8.81,-133.54	0/0:85:85,0:40:0.00,-26.27,-417.33	0/1:90:48,42:40:-177.73,0.00,-208.52	0/1:94:37,57:40:-249.91,0.00,-153.49	0/0:47:47,0:40:-0.00,-14.83,-231.40	0/0:29:29,0:40:-0.00,-9.41,-143.33	0/1:43:26,17:40:-69.55,0.00,-115.02	0/0:30:30,0:40:-0.00,-9.71,-148.22	0/0:64:64,0:40:0.00,-19.95,-314.58	0/0:49:49,0:40:-0.00,-15.43,-241.18	0/0:27:27,0:40:-0.00,-8.81,-133.54	0/0:39:39,0:40:-0.00,-12.42,-192.25	0/0:43:43,0:40:-0.00,-13.63,-211.83	0/0:35:35,0:40:-0.00,-11.22,-172.68	0/0:67:67,0:40:0.00,-20.85,-329.25	0/0:17:17,0:40:-0.00,-5.80,-84.61	0/0:53:53,0:40:0.00,-16.64,-260.75	0/0:39:39,0:40:-0.00,-12.42,-192.25	0/0:44:44,0:40:-0.00,-13.93,-216.72	0/0:26:26,0:40:-0.00,-8.51,-128.65	0/0:16:16,0:40:-0.00,-5.50,-79.72	0/0:22:22,0:40:-0.00,-7.30,-109.08	1/1:67:0,67:40:-326.39,-19.42,0.00	0/0:51:51,0:40:-0.00,-16.03,-250.97	0/0:64:64,0:40:0.00,-19.95,-314.58	0/0:54:54,0:40:-0.00,-16.94,-265.65	0/0:45:45,0:40:-0.00,-14.23,-221.61
39287	20	39287:19	A	G	.	PASS	NS=86;AF=0.209	GT:DP:AD:GQ:GL	0/0:18:18,0:40:-0.00,-5.71,-40.29	0/0:35:35,0:40:-0.00,-10.78,-77.49	0/0:24:24,0:40:-0.00,-7.50,-53.42	0/0:12:12,0:40:-0.00,-3.92,-27.16	0/1:21:7,14:40:-24.03,-0.00,-9.62	0/0:28:28,0:40:-0.00,-8.69,-62.17	0/0:25:25,0:40:-0.00,-7.80,-55.61	0/0:116:116,0:40:0.00,-34.93,-254.74	0/0:84:84,0:40:0.00,-25.39,-184.71	0/0:34:34,0:40:-0.00,-10.48,-75.30	0/0:44:44,0:40:-0.00,-13.46,-97.18	0/0:32:32,0:40:-0.00,-9.88,-70.93	0/0:46:46,0:40:-0.00,-14.06,-101.56	0/0:91:91,0:40:0.00,-27.48,-200.03	0/1:34:17,17:40:-26.72,0.00,-27.62	0/0:90:90,0:40:0.00,-27.18,-197.84	./.	0/0:126:126,0:40:0.00,-37.92,-276.62	0/0:17:17,0:40:-0.00,-5.41,-38.10	0/1:22:14,8:40:-10.60,-0.00,-24.64	0/0:60:60,0:40:0.00,-18.23,-132.20	0/1:11:5,6:40:-9.51,-0.00,-8.22	0/0:51:51,0:40:-0.00,-15.55,-112.50	0/0:43:43,0:40:-0.00,-13.16,-95.00	0/0:23:23,0:40:-0.00,-7.20,-51.23	0/1:40:22,18:40:-27.12,0.00,-36.77	0/1:51:26,25:40:-39.16,0.00,-42.25	0/1:72:16,56:40:-100.73,-0.00,-14.10	0/0:39:27,0:40:-0.00,-8.39,-59.98	0/0:19:19,0:40:-0.00,-6.01,-42.48	0/0:38:38,0:40:-0.00,-11.67,-84.06	0/1:36:27,9:40:-8.62,-0.00,-48.91	0/1:42:15,27:40:-46.22,0.00,-20.86	0/0:56:56,0:40:0.00,-17.04,-123.44	0/1:33:19,14:40:-20.45,0.00,-32.30	0/0:27:27,0:40:-0.00,-8.39,-59.98	0/1:88:37,51:40:-85.02,0.00,-55.28	0/0:31:31,0:40:-0.00,-9.59,-68.74	./.	0/0:66:66,0:40:0.00,-20.02,-145.33	0/0:62:62,0:40:0.00,-18.83,-136.57
39948	91	39948:90	A	G	.	PASS	NS=90;AF=0.056	GT:DP:AD:GQ:GL	0/0:21:21,0:40:-0.00,-7.39,-105.45	0/0:30:30,0:40:-0.00,-10.10,-150.01	0/0:83:83,0:40:-0.00,-26.05,-412.41	0/0:27:27,0:40:-0.00,-9.19,-135.16	0/0:41:41,0:40:-0.00,-13.41,-204.47	0/0:48:48,0:40:-0.00,-15.51,-239.13	0/0:23:23,0:40:-0.00,-7.99,-115.35	0/0:82:82,0:40:0.00,-25.75,-407.46	0/0:94:94,0:40:0.00,-29.36,-466.88	0/0:78:78,0:40:-0.00,-24.55,-387.66	0/0:68:68,0:40:-0.00,-21.54,-338.15	0/0:90:90,0:40:0.00,-28.16,-447.07	0/0:106:106,0:40:0.00,-32.97,-526.29	0/0:90:90,0:40:0.00,-28.16,-447.07	0/0:86:86,0:40:0.00,-26.95,-427.27	0/0:44:44,0:40:-0.00,-14.31,-219.32	0/0:50:50,0:40:-0.00,-16.12,-249.03	0/0:63:63,0:40:0.00,-20.03,-313.39	0/0:48:48,0:40:-0.00,-15.51,-239.13	0/0:57:57,0:40:-0.00,-18.22,-283.69	0/0:106:106,0:40:0.00,-32.97,-526.29	0/0:36:36,0:40:-0.00,-11.90,-179.72	0/0:39:39,0:40:-0.00,-12.81,-194.57	0/0:30:30,0:40:-0.00,-10.10,-150.01	0/0:49:49,0:40:-0.00,-15.82,-244.08	0/0:40:40,0:40:-0.00,-13.11,-199.52	0/0:52:52,0:40:0.00,-16.72,-258.93	0/0:40:39,1:40:-0.00,-8.16,-189.62	0/0:28:28,0:40:-0.00,-9.49,-140.11	0/0:19:19,0:40:-0.00,-6.79,-95.55	0/0:36:36,0:40:-0.00,-11.90,-179.72	0/0:54:54,0:40:0.00,-17.32,-268.83	0/0:55:55,0:40:0.00,-17.62,-273.79	0/0:56:56,0:40:-0.00,-17.92,-278.74	0/0:39:39,0:40:-0.00,-12.81,-194.57	0/0:56:56,0:40:-0.00,-17.92,-278.74	0/0:30:30,0:40:-0.00,-10.10,-150.01	0/0:91:91,0:40:0.00,-28.46,-452.02	0/0:41:41,0:40:-0.00,-13.41,-204.47	0/1:95:26,69:40:-311.96,0.00,-100.54	1/1:115:0,115:40:-567.89,-34.21,0.00
40098	44	40098:43	C	G	.	PASS	NS=88;AF=0.057	GT:DP:AD:GQ:GL	0/0:24:24,0:40:-0.00,-8.29,-78.40	0/0:32:32,0:40:-0.00,-10.69,-104.04	1/1:51:0,51:40:-161.98,-14.93,-0.00	0/1:32:15,17:40:-43.79,0.00,-38.86	0/0:15:15,0:40:-0.00,-5.58,-49.55	0/1:22:16,6:40:-11.54,-0.00,-45.07	0/0:11:11,0:40:-0.00,-4.38,-36.73	0/0:138:138,0:40:0.00,-42.57,-443.77	0/0:110:110,0:40:-0.00,-34.15,-354.03	0/0:34:32,2:40:-0.00,-4.88,-97.63	0/0:110:110,0:40:-0.00,-34.15,-354.03	0/0:98:98,0:40:0.00,-30.54,-315.57	0/0:112:112,0:40:0.00,-34.75,-360.44	0/0:144:144,0:40:-0.00,-44.38,-463.00	0/0:42:42,0:40:-0.00,-13.70,-136.09	0/1:73:30,43:40:-114.79,0.00,-74.60	0/0:47:47,0:40:-0.00,-15.20,-152.11	0/0:127:127,0:40:0.00,-39.27,-408.51	0/0:28:28,0:40:-0.00,-9.49,-91.22	0/0:50:49,0:40:-0.00,-15.81,-158.52	0/0:79:79,0:40:-0.00,-24.83,-254.67	0/0:48:48,0:40:-0.00,-15.51,-155.32	0/0:48:48,0:40:-0.00,-15.51,-155.32	0/0:90:90,0:40:0.00,-28.14,-289.93	0/0:29:29,0:40:-0.00,-9.79,-94.42	0/0:69:69,0:40:0.00,-21.82,-222.62	0/0:55:55,0:40:0.00,-17.61,-177.75	0/0:82:82,0:40:0.00,-25.73,-264.29	0/0:34:34,0:40:-0.00,-11.29,-110.45	0/0:31:31,0:40:-0.00,-10.39,-100.83	0/1:51:18,33:40:-89.36,0.00,-42.76	0/0:54:54,0:40:-0.00,-17.31,-174.55	0/0:49:49,0:40:-0.00,-15.81,-158.52	0/0:44:44,0:40:-0.00,-14.30,-142.50	0/0:66:64,0:40:0.00,-20.32,-206.60	0/0:95:95,0:40:-0.00,-29.64,-305.95	0/0:38:38,0:40:-0.00,-12.50,-123.27	0/0:55:55,0:40:0.00,-17.61,-177.75	./.	0/0:83:83,0:40:0.00,-26.03,-267.49	0/0:93:93,0:40:0.00,-29.04,-299.54
40137	79	40137:78	C	T	.	PASS	NS=88;AF=0.267	GT:DP:AD:GQ:GL	1/1:40:0,40:40:-156.00,-11.51,-0.00	1/1:80:0,80:40:-312.76,-23.55,0.00	1/1:108:0,108:40:-422.49,-31.97,0.00	./.	0/0:44:44,0:40:-0.00,-13.47,-173.19	0/0:42:42,0:40:-0.00,-12.87,-165.35	0/1:134:81,53:40:-167.15,0.00,-277.64	0/1:247:145,102:40:-325.17,0.00,-494.44	./.	1/1:56:0,56:40:-218.71,-16.32,0.00	0/0:186:186,0:40:0.00,-56.21,-729.69	0/1:120:70,50:40:-159.61,0.00,-238.74	0/1:188:48,140:40:-491.85,0.00,-132.06	0/1:356:176,180:40:-598.04,0.00,-583.12	0/0:106:106,0:40:0.00,-32.13,-416.17	0/0:157:157,0:40:0.00,-47.48,-616.04	0/1:99:56,43:40:-138.49,0.00,-190.20	0/0:90:90,0:40:0.00,-27.31,-353.46	0/0:74:73,1:40:0.00,-18.58,-282.92	0/1:107:64,43:40:-136.09,0.00,-219.14	0/1:198:96,102:40:-339.92,0.00,-317.16	0/0:118:118,0:40:0.00,-35.74,-463.20	0/1:195:93,102:40:-340.82,0.00,-306.30	0/0:62:62,0:40:0.00,-18.89,-243.73	0/1:99:38,61:40:-209.03,0.00,-119.65	0/0:127:127,0:40:0.00,-38.45,-498.47	0/0:166:166,0:40:0.00,-50.19,-651.31	0/0:184:184,0:40:0.00,-55.61,-721.85	0/0:50:50,0:40:-0.00,-15.27,-196.71	1/1:41:0,41:40:-159.92,-11.81,-0.00	0/0:40:40,0:40:-0.00,-12.26,-157.52	0/1:63:27,36:40:-121.90,0.00,-87.38	0/1:136:30,106:40:-374.25,0.00,-77.17	0/0:70:69,1:40:0.00,-17.38,-267.25	0/0:47:46,1:40:-0.00,-10.45,-177.11	0/0:50:50,0:40:-0.00,-15.27,-196.71	0/0:163:163,0:40:0.00,-49.29,-639.55	0/0:51:51,0:40:-0.00,-15.58,-200.62	./.	0/0:176:176,0:40:0.00,-53.20,-690.50	1/1:194:0,194:40:-759.52,-57.86,0.00
40138	68	40138:67	G	T	.	PASS	NS=88;AF=0.222	GT:DP:AD:GQ:GL	0/0:27:27,0:40:-0.00,-8.39,-108.94	1/1:37:0,37:40:-147.06,-10.46,-0.00	0/0:96:95,1:40:0.00,-25.16,-376.94	0/0:17:17,0:40:-0.00,-5.38,-68.94	0/0:38:38,0:40:-0.00,-11.70,-152.94	0/0:40:40,0:40:-0.00,-12.30,-160.94	0/1:21:13,8:40:-25.41,0.00,-46.35	0/0:180:180,0:40:0.00,-54.44,-720.93	0/0:116:116,0:40:-0.00,-35.18,-464.93	1/1:116:0,116:40:-463.06,-34.24,0.00	0/0:198:198,0:40:-0.00,-59.86,-792.93	0/0:100:100,0:40:-0.00,-30.36,-400.93	0/1:128:62,66:40:-225.21,0.00,-210.15	0/0:106:106,0:40:0.00,-32.17,-424.93	0/1:51:19,32:40:-112.38,0.00,-61.32	0/0:107:107,0:40:-0.00,-32.47,-428.93	0/1:83:25,58:40:-206.75,0.00,-75.69	0/0:43:43,0:40:-0.00,-13.21,-172.94	0/1:59:34,25:40:-81.98,0.00,-118.92	0/1:32:19,13:40:-42.10,0.00,-67.04	1/1:90:2,88:40:-343.06,-18.41,0.00	1/1:65:1,64:40:-251.06,-14.89,-0.00	0/0:91:91,0:40:0.00,-27.65,-364.94	0/0:69:69,0:40:0.00,-21.03,-276.94	0/0:74:74,0:40:0.00,-22.54,-296.94	0/0:81:81,0:40:0.00,-24.64,-324.94	0/1:85:43,42:40:-142.15,0.00,-147.09	0/0:68:68,0:40:-0.00,-20.73,-272.94	0/0:54:52,2:40:-0.00,-8.52,-200.94	0/0:36:36,0:40:-0.00,-11.10,-144.94	0/0:59:59,0:40:0.00,-18.02,-236.94	0/0:40:40,0:40:-0.00,-12.30,-160.94	0/1:88:52,36:40:-117.25,0.00,-182.19	0/0:63:63,0:40:-0.00,-19.23,-252.94	0/0:55:55,0:40:-0.00,-16.82,-220.94	0/0:56:56,0:40:-0.00,-17.12,-224.94	0/0:104:104,0:40:0.00,-31.57,-416.93	0/1:89:50,39:40:-128.95,0.00,-173.89	0/0:32:32,0:40:-0.00,-9.90,-128.94	0/0:108:107,1:40:0.00,-28.77,-424.93	0/1:109:62,47:40:-154.93,0.00,-215.86
40427	42	40427:41	A	C	.	PASS	NS=90;AF=0.394	GT:DP:AD:GQ:GL	0/0:26:25,1:35:-0.00,-2.85,-117.90	0/0:45:45,0:40:-0.00,-13.46,-220.78	0/0:75:75,0:40:0.00,-22.50,-367.75	0/1:33:15,18:40:-78.33,0.00,-63.95	0/1:39:12,27:40:-120.62,0.00,-47.45	0/1:33:19,14:40:-58.73,0.00,-83.55	0/0:15:15,0:40:-0.00,-4.43,-73.81	1/1:124:0,124:40:-607.16,-36.93,0.00	0/0:104:104,0:40:0.00,-31.22,-509.82	0/1:122:50,72:40:-316.09,0.00,-208.63	1/1:136:0,136:40:-665.95,-40.54,0.00	0/1:72:30,42:40:-184.17,0.00,-125.70	0/0:78:78,0:40:0.00,-23.40,-382.45	0/1:98:20,78:40:-352.71,0.00,-68.88	0/1:49:18,31:40:-137.20,0.00,-73.83	0/0:49:49,0:40:-0.00,-14.67,-240.37	0/1:39:17,22:40:-96.12,0.00,-71.95	0/0:61:61,0:40:0.00,-18.28,-299.16	0/0:28:28,0:40:-0.00,-8.35,-137.49	./.	0/0:49:49,0:40:-0.00,-14.67,-240.37	0/1:65:35,30:40:-127.49,0.00,-152.30	1/1:49:0,49:40:-239.73,-14.35,-0.00	0/1:64:17,47:40:-211.07,0.00,-64.42	0/1:39:13,26:40:-115.72,0.00,-52.35	0/0:35:35,0:40:-0.00,-10.45,-171.79	0/1:25:11,14:40:-61.14,0.00,-46.77	0/1:19:3,16:40:-72.75,-0.00,-9.38	0/1:28:14,14:40:-60.24,0.00,-60.56	1/1:35:0,35:40:-171.15,-10.13,-0.00	0/0:71:71,0:40:0.00,-21.29,-348.15	0/1:46:32,14:40:-54.82,0.00,-143.32	0/1:37:20,17:40:-72.23,0.00,-87.24	0/0:33:33,0:40:-0.00,-9.85,-161.99	1/1:24:0,24:40:-117.26,-6.82,-0.00	0/0:54:54,0:40:-0.00,-16.17,-264.87	0/1:51:34,17:40:-68.01,0.00,-151.62	0/0:71:71,0:40:0.00,-21.29,-348.15	0/0:59:59,0:40:0.00,-17.68,-289.36	0/0:41:40,1:40:-0.00,-7.36,-191.38	0/0:41:41,0:40:-0.00,-12.26,-201.18
40695	23	40695:22	A	G	.	PASS	NS=88;AF=0.080	GT:DP:AD:GQ:GL	0/1:29:14,15:40:-62.31,0.00,-59.15	0/0:24:24,0:40:-0.00,-7.99,-116.53	0/0:35:35,0:40:-0.00,-11.30,-169.19	0/0:16:16,0:40:-0.00,-5.58,-78.23	0/0:6:6,0:32:-0.00,-2.58,-30.35	0/0:18:18,0:40:-0.00,-6.19,-87.80	0/0:21:21,0:40:-0.00,-7.09,-102.16	0/0:130:130,0:40:0.00,-39.90,-624.00	0/0:70:70,0:40:0.00,-21.84,-336.75	0/0:74:74,0:40:0.00,-23.04,-355.90	0/0:76:76,0:40:-0.00,-23.65,-365.47	0/0:78:78,0:40:-0.00,-24.25,-375.05	0/0:78:78,0:40:-0.00,-24.25,-375.05	0/0:46:46,0:40:-0.00,-14.61,-221.85	0/0:28:28,0:40:-0.00,-9.20,-135.67	0/0:31:31,0:40:-0.00,-10.10,-150.04	0/0:47:47,0:40:-0.00,-14.92,-226.64	0/0:63:63,0:40:-0.00,-19.73,-303.24	0/1:24:10,14:40:-59.03,0.00,-41.51	0/0:19:19,0:40:-0.00,-6.49,-92.59	0/1:29:22,7:40:-24.01,0.00,-97.45	0/0:41:41,0:40:-0.00,-13.11,-197.91	0/0:36:35,1:40:-0.00,-6.82,-164.40	0/0:77:77,0:40:-0.00,-23.95,-370.26	0/0:39:39,0:40:-0.00,-12.51,-188.34	0/0:31:31,0:40:-0.00,-10.10,-150.04	0/0:25:25,0:40:-0.00,-8.29,-121.31	0/0:22:21,1:32:-0.00,-2.60,-97.38	0/0:33:33,0:40:-0.00,-10.70,-159.61	0/0:28:28,0:40:-0.00,-9.20,-135.67	0/1:18:8,10:40:-41.69,0.00,-33.74	0/0:31:31,0:40:-0.00,-10.10,-150.04	0/0:15:15,0:40:-0.00,-5.28,-73.44	0/0:39:39,0:40:-0.00,-12.51,-188.34	0/0:18:18,0:40:-0.00,-6.19,-87.80	0/1:15:10,5:40:-18.65,-0.00,-44.22	0/0:28:28,0:40:-0.00,-9.20,-135.67	0/1:30:10,20:40:-85.95,0.00,-39.70	0/0:54:54,0:40:0.00,-17.02,-260.15	0/0:27:27,0:40:-0.00,-8.90,-130.89	./.
40934	38	40934:37	A	T	.	PASS	NS=90;AF=0.094	GT:DP:AD:GQ:GL	0/0:36:36,0:40:-0.00,-11.55,-135.26	0/0:79:79,0:40:0.00,-24.49,-295.09	0/0:79:79,0:40:0.00,-24.49,-295.09	0/0:20:20,0:40:-0.00,-6.73,-75.78	0/0:37:37,0:40:-0.00,-11.85,-138.97	0/1:63:36,27:40:-80.69,0.00,-115.58	0/0:13:13,0:40:-0.00,-4.63,-49.76	0/0:206:206,0:40:0.00,-62.71,-767.17	0/0:186:186,0:40:-0.00,-56.69,-692.83	0/0:102:102,0:40:-0.00,-31.41,-380.59	0/0:244:244,0:40:0.00,-74.15,-908.42	0/1:94:58,36:40:-104.81,0.00,-188.03	0/0:204:204,0:40:0.00,-62.11,-759.74	./.	0/1:82:35,47:40:-149.31,0.00,-106.15	0/0:149:149,0:40:-0.00,-45.56,-555.29	0/0:172:172,0:40:-0.00,-52.48,-640.79	0/0:42:42,0:40:-0.00,-13.35,-157.56	0/0:77:77,0:40:0.00,-23.89,-287.66	0/0:53:53,0:40:-0.00,-16.67,-198.45	0/0:125:125,0:40:0.00,-38.33,-466.08	0/0:67:67,0:40:0.00,-20.88,-250.49	1/1:112:1,111:40:-407.45,-29.27,0.00	0/0:160:160,0:40:-0.00,-48.87,-596.18	0/0:82:82,0:40:0.00,-25.39,-306.24	0/0:79:79,0:40:0.00,-24.49,-295.09	0/0:145:144,0:40:0.00,-44.05,-536.71	0/0:179:179,0:40:0.00,-54.58,-666.81	1/1:42:0,42:40:-154.68,-11.92,-0.00	0/0:57:57,0:40:0.00,-17.87,-213.32	0/0:85:85,0:40:-0.00,-26.30,-317.40	0/0:74:74,0:40:0.00,-22.98,-276.51	0/0:98:98,0:40:0.00,-30.21,-365.72	0/0:117:117,0:40:0.00,-35.93,-436.34	0/1:199:112,87:40:-262.79,0.00,-357.16	0/0:116:116,0:40:-0.00,-35.62,-432.63	0/0:96:96,0:40:0.00,-29.61,-358.28	0/0:102:102,0:40:-0.00,-31.41,-380.59	0/0:54:54,0:40:0.00,-16.97,-202.16	0/0:176:176,0:40:0.00,-53.68,-655.66	0/0:146:146,0:40:-0.00,-44.65,-544.14
41013	82	41013:81	C	T	.	PASS	NS=85;AF=0.053	GT:DP:AD:GQ:GL	0/0:16:16,0:40:-0.00,-5.72,-77.46	0/0:17:17,0:40:-0.00,-6.02,-82.18	0/0:57:57,0:40:-0.00,-18.06,-270.97	0/0:14:14,0:40:-0.00,-5.12,-68.02	0/0:14:14,0:40:-0.00,-5.12,-68.02	0/0:15:15,0:40:-0.00,-5.42,-72.74	0/0:60:60,0:40:-0.00,-18.96,-285.13	0/0:74:74,0:40:0.00,-23.18,-351.20	0/0:36:36,0:40:-0.00,-11.74,-171.86	0/0:54:54,0:40:0.00,-17.16,-256.81	0/0:96:96,0:40:-0.00,-29.80,-455.04	./.	0/0:24:24,0:40:-0.00,-8.13,-115.22	0/0:66:66,0:40:0.00,-20.77,-313.45	0/0:18:18,0:40:-0.00,-6.32,-86.90	0/0:49:49,0:40:-0.00,-15.65,-233.21	0/0:35:35,0:40:-0.00,-11.44,-167.14	0/0:60:60,0:40:-0.00,-18.96,-285.13	0/0:20:20,0:40:-0.00,-6.92,-96.34	0/0:6:6,0:33:-0.00,-2.71,-30.27	./.	0/1:14:5,9:40:-37.36,0.00,-20.43	0/0:24:24,0:40:-0.00,-8.13,-115.22	0/0:37:37,0:40:-0.00,-12.04,-176.58	0/0:40:40,0:40:-0.00,-12.94,-190.73	0/0:31:31,0:40:-0.00,-10.23,-148.26	0/0:23:23,0:40:-0.00,-7.83,-110.50	0/0:19:19,0:40:-0.00,-6.62,-91.62	0/1:32:23,9:40:-31.94,0.00,-99.97	./.	0/0:26:26,0:40:-0.00,-8.73,-124.66	0/0:19:19,0:40:-0.00,-6.62,-91.62	0/0:27:27,0:40:-0.00,-9.03,-129.38	0/0:15:15,0:40:-0.00,-5.42,-72.74	0/1:8:2,6:40:-25.01,-0.00,-8.08	0/0:31:31,0:40:-0.00,-10.23,-148.26	0/0:39:39,0:40:-0.00,-12.64,-186.02	0/0:43:43,0:40:-0.00,-13.85,-204.89	0/0:23:23,0:40:-0.00,-7.83,-110.50	0/0:38:38,0:40:-0.00,-12.34,-181.30	0/1:10:3,7:40:-29.13,-0.00,-12.20
41232	84	41232:83	G	A	.	PASS	NS=92;AF=0.337	GT:DP:AD:GQ:GL	0/1:21:9,12:40:-39.98,0.00,-28.88	0/1:21:11,10:40:-32.25,0.00,-36.60	0/0:57:56,0:40:0.00,-16.93,-216.87	0/1:13:5,8:40:-26.93,0.00,-15.83	0/1:20:8,12:40:-40.28,0.00,-25.31	0/1:36:13,23:40:-77.96,0.00,-39.82	0/0:67:67,0:40:0.00,-20.24,-259.37	0/0:126:126,0:40:0.00,-37.99,-487.34	0/0:84:84,0:40:0.00,-25.35,-325.06	0/0:114:112,2:40:0.00,-26.65,-425.52	0/1:142:88,54:40:-165.84,0.00,-297.71	0/1:48:32,16:40:-47.31,0.00,-109.62	0/1:74:46,28:40:-85.85,0.00,-155.89	0/1:60:40,20:40:-59.15,0.00,-136.92	0/0:27:27,0:40:-0.00,-8.20,-104.82	0/1:46:18,28:40:-94.27,0.00,-56.13	0/0:45:45,0:40:-0.00,-13.61,-174.37	0/0:82:82,0:40:0.00,-24.75,-317.33	0/0:34:34,0:40:-0.00,-10.30,-131.86	0/0:12:12,0:40:-0.00,-3.68,-46.86	0/0:16:16,0:40:-0.00,-4.89,-62.31	0/1:16:6,10:40:-33.75,0.00,-18.79	0/1:39:10,29:40:-100.24,0.00,-27.32	0/1:63:28,35:40:-116.21,0.00,-89.65	0/1:29:20,9:40:-25.98,0.00,-68.97	0/0:22:22,0:40:-0.00,-6.69,-85.50	0/0:33:33,0:40:-0.00,-10.00,-128.00	0/0:33:33,0:40:-0.00,-10.00,-128.00	0/1:40:23,17:40:-53.58,0.00,-77.25	0/1:24:16,8:40:-23.62,0.00,-55.02	0/0:36:36,0:40:-0.00,-10.91,-139.59	0/0:21:21,0:40:-0.00,-6.39,-81.63	1/1:17:0,17:40:-65.20,-4.70,-0.00	0/1:36:19,17:40:-54.78,0.00,-63.00	0/0:33:33,0:40:-0.00,-10.00,-128.00	0/0:25:25,0:40:-0.00,-7.59,-97.09	0/1:27:8,19:40:-65.22,0.00,-23.21	0/0:64:64,0:40:0.00,-19.33,-247.78	0/0:44:44,0:40:-0.00,-13.31,-170.50	0/1:56:36,20:40:-60.35,0.00,-122.67	0/1:26:17,9:40:-26.88,0.00,-58.28
41261	95	41261:94	T	G	.	PASS	NS=86;AF=0.093	GT:DP:AD:GQ:GL	0/1:10:7,3:40:-5.26,-0.00,-18.81	0/0:15:15,0:40:-0.00,-5.20,-46.39	0/0:29:29,0:40:-0.00,-9.41,-88.18	0/0:10:10,0:40:-0.00,-3.70,-31.47	0/0:24:24,0:40:-0.00,-7.91,-73.26	0/0:12:12,0:40:-0.00,-4.30,-37.44	./.	0/0:98:98,0:40:0.00,-30.15,-294.16	0/0:52:52,0:40:0.00,-16.32,-156.84	0/0:110:110,0:40:0.00,-33.76,-329.98	0/0:66:66,0:40:0.00,-20.53,-198.63	0/0:42:42,0:40:-0.00,-13.32,-126.99	0/1:60:38,22:40:-46.94,0.00,-96.32	0/0:104:104,0:40:0.00,-31.95,-312.07	0/0:42:42,0:40:-0.00,-13.32,-126.99	0/0:62:62,0:40:-0.00,-19.33,-186.69	0/0:90:90,0:40:-0.00,-27.75,-270.28	0/0:22:22,0:40:-0.00,-7.31,-67.29	0/1:30:17,13:40:-29.10,0.00,-42.65	0/0:29:29,0:40:-0.00,-9.41,-88.18	0/0:76:76,0:40:-0.00,-23.54,-228.48	0/0:32:32,0:40:-0.00,-10.31,-97.14	0/0:54:54,0:40:-0.00,-16.92,-162.81	0/0:66:66,0:40:0.00,-20.53,-198.63	0/0:6:6,0:31:-0.00,-2.50,-19.53	0/0:27:27,0:40:-0.00,-8.81,-82.21	0/0:41:41,0:40:-0.00,-13.02,-124.00	0/0:26:26,0:40:-0.00,-8.51,-79.23	0/0:24:24,0:40:-0.00,-7.91,-73.26	0/0:22:22,0:40:-0.00,-7.31,-67.29	0/0:61:61,0:40:-0.00,-19.03,-183.71	0/0:26:26,0:40:-0.00,-8.51,-79.23	0/0:42:41,0:40:-0.00,-13.02,-124.00	0/1:44:19,25:40:-60.71,0.00,-44.41	0/1:53:17,36:40:-90.84,0.00,-35.74	0/0:57:57,0:40:0.00,-17.83,-171.77	0/0:69:69,0:40:0.00,-21.43,-207.59	0/0:43:43,0:40:-0.00,-13.62,-129.97	./.	0/0:58:58,0:40:-0.00,-18.13,-174.75	0/0:51:51,0:40:-0.00,-16.02,-153.86
41457	38	41457:37	G	A	.	PASS	NS=91;AF=0.077	GT:DP:AD:GQ:GL	0/1:20:7,13:40:-35.09,0.00,-17.17	1/1:32:0,32:40:-101.89,-9.05,-0.00	0/0:53:53,0:40:0.00,-16.82,-172.63	0/1:14:10,4:40:-7.83,-0.00,-28.66	0/0:23:22,1:40:-0.00,-4.57,-69.28	0/0:38:38,0:40:-0.00,-12.31,-124.19	0/0:10:10,0:40:-0.00,-3.89,-33.76	0/1:146:76,70:40:-181.28,0.00,-202.12	1/1:144:2,142:40:-450.68,-36.27,0.00	0/0:76:74,0:40:0.00,-23.14,-240.45	0/0:121:121,0:40:0.00,-37.28,-392.24	0/1:76:32,44:40:-118.36,0.00,-81.07	0/1:150:114,36:40:-70.27,0.00,-323.64	0/0:146:146,0:40:-0.00,-44.79,-472.98	0/0:48:48,0:40:-0.00,-15.32,-156.48	0/0:97:97,0:40:-0.00,-30.06,-314.73	0/0:38:38,0:40:-0.00,-12.31,-124.19	0/0:72:72,0:40:0.00,-22.54,-233.99	0/0:45:45,0:40:-0.00,-14.42,-146.79	0/0:40:40,0:40:-0.00,-12.91,-130.64	0/1:116:54,62:40:-164.46,0.00,-140.09	0/0:51:51,0:40:0.00,-16.22,-166.17	0/1:69:37,32:40:-81.71,0.00,-99.32	0/0:65:65,0:40:-0.00,-20.43,-211.38	0/0:39:39,0:40:-0.00,-12.61,-127.42	0/0:58:58,0:40:-0.00,-18.33,-188.78	0/0:94:93,1:40:0.00,-25.92,-298.58	0/0:124:124,0:40:0.00,-38.18,-401.93	0/0:35:35,0:40:-0.00,-11.41,-114.50	0/0:53:53,0:40:0.00,-16.82,-172.63	0/0:45:45,0:40:-0.00,-14.42,-146.79	0/0:57:57,0:40:-0.00,-18.03,-185.55	0/0:72:72,0:40:0.00,-22.54,-233.99	0/0:71:70,1:40:0.00,-19.01,-224.30	0/0:104:104,0:40:-0.00,-32.16,-337.34	0/0:67:67,0:40:-0.00,-21.03,-217.84	0/0:76:75,0:40:0.00,-23.44,-243.68	0/0:53:53,0:40:0.00,-16.82,-172.63	0/0:6:6,0:33:-0.00,-2.69,-20.84	0/0:96:95,0:40:0.00,-29.46,-308.27	0/0:97:97,0:40:-0.00,-30.06,-314.73
41464	18	41464:17	A	T	.	PASS	NS=90;AF=0.094	GT:DP:AD:GQ:GL	0/0:12:12,0:40:-0.00,-4.34,-59.10	0/0:22:22,0:40:-0.00,-7.35,-107.16	0/0:35:35,0:40:-0.00,-11.26,-169.63	0/0:18:18,0:40:-0.00,-6.14,-87.94	0/0:16:16,0:40:-0.00,-5.54,-78.32	0/1:26:12,14:40:-58.72,-0.00,-50.55	0/0:27:27,0:40:-0.00,-8.85,-131.18	0/1:114:46,68:40:-291.72,0.00,-187.44	0/0:62:62,0:40:0.00,-19.39,-299.37	0/0:58:58,0:40:0.00,-18.18,-280.15	0/0:118:118,0:40:-0.00,-36.25,-568.47	0/0:56:56,0:40:-0.00,-17.58,-270.54	0/1:42:22,20:40:-82.74,-0.00,-93.79	0/0:38:38,0:40:-0.00,-12.16,-184.04	0/0:44:44,0:40:-0.00,-13.97,-212.87	0/0:46:46,0:40:-0.00,-14.57,-222.49	0/1:42:18,24:40:-101.96,-0.00,-74.57	0/0:84:84,0:40:0.00,-26.01,-405.09	0/1:31:13,18:40:-76.44,0.00,-53.85	0/0:10:10,0:40:-0.00,-3.74,-49.49	0/0:30:30,0:40:-0.00,-9.76,-145.60	0/0:30:30,0:40:-0.00,-9.76,-145.60	0/0:35:35,0:40:-0.00,-11.26,-169.63	0/0:47:47,0:40:-0.00,-14.87,-227.29	0/0:14:14,0:40:-0.00,-4.94,-68.71	0/1:39:21,18:40:-74.03,0.00,-89.89	0/0:20:20,0:40:-0.00,-6.75,-97.55	0/0:19:19,0:40:-0.00,-6.44,-92.74	0/1:51:17,34:40:-147.30,0.00,-67.05	1/1:11:0,11:32:-51.42,-2.60,-0.00	0/0:21:21,0:40:-0.00,-7.05,-102.35	0/1:36:14,22:40:-94.16,-0.00,-57.15	0/1:13:7,6:40:-24.19,0.00,-30.44	0/0:24:24,0:40:-0.00,-7.95,-116.77	0/0:26:26,0:40:-0.00,-8.55,-126.38	0/0:41:40,1:40:-0.00,-8.26,-188.85	0/0:45:45,0:40:-0.00,-14.27,-217.68	0/0:51:51,0:40:-0.00,-16.08,-246.51	0/0:29:29,0:40:-0.00,-9.45,-140.79	0/0:48:48,0:40:-0.00,-15.17,-232.10	0/0:33:33,0:40:-0.00,-10.66,-160.02
41609	33	41609:32	C	A	.	PASS	NS=91;AF=0.088	GT:DP:AD:GQ:GL	0/0:52:52,0:40:0.00,-16.30,-191.04	0/0:54:54,0:40:-0.00,-16.91,-198.31	0/0:79:79,0:40:0.00,-24.43,-289.24	0/0:31:31,0:40:-0.00,-9.98,-114.66	0/0:51:51,0:40:-0.00,-16.00,-187.40	0/0:63:63,0:40:-0.00,-19.61,-231.04	0/0:64:64,0:40:-0.00,-19.92,-234.68	0/0:164:164,0:40:0.00,-50.01,-598.38	0/0:188:188,0:40:0.00,-57.23,-685.67	0/0:162:162,0:40:0.00,-49.41,-591.11	0/1:154:90,64:40:-185.77,0.00,-282.24	0/1:226:142,84:40:-236.84,0.00,-449.70	0/0:224:224,0:40:-0.00,-68.06,-816.60	0/1:264:148,116:40:-341.79,0.00,-460.09	0/0:65:65,0:40:0.00,-20.22,-238.32	0/1:129:92,37:40:-95.09,0.00,-297.04	0/1:80:42,38:40:-113.48,0.00,-129.94	0/1:98:75,22:40:-50.17,0.00,-244.84	0/1:63:27,36:40:-111.32,0.00,-80.50	0/0:104:104,0:40:-0.00,-31.95,-380.16	0/0:177:177,0:40:0.00,-53.92,-645.66	0/1:72:31,41:40:-126.79,0.00,-92.34	0/0:162:162,0:40:0.00,-49.41,-591.11	0/0:104:104,0:40:-0.00,-31.95,-380.16	0/0:86:86,0:40:0.00,-26.54,-314.70	0/0:154:154,0:40:0.00,-47.00,-562.01	0/0:137:137,0:40:-0.00,-41.88,-500.18	0/0:228:228,0:40:0.00,-69.27,-831.15	0/0:44:44,0:40:-0.00,-13.90,-161.94	0/1:70:44,26:40:-72.84,0.00,-140.22	0/1:55:19,36:40:-113.73,0.00,-53.81	0/0:49:49,0:40:-0.00,-15.40,-180.13	0/1:155:80,75:40:-225.48,0.00,-245.57	0/0:153:153,0:40:-0.00,-46.70,-558.37	0/0:190:190,0:40:-0.00,-57.83,-692.94	0/0:89:89,0:40:-0.00,-27.44,-325.61	0/0:92:92,0:40:0.00,-28.34,-336.52	0/0:107:107,0:40:0.00,-32.85,-391.07	0/0:117:117,0:40:0.00,-35.86,-427.44	0/0:263:263,0:40:0.00,-79.80,-958.44	0/1:263:136,127:40:-382.10,0.00,-416.75
41723	72	41723:71	A	G	.	PASS	NS=91;AF=0.280	GT:DP:AD:GQ:GL	0/0:21:21,0:40:-0.00,-6.46,-111.12	0/0:68:68,0:40:-0.00,-20.61,-357.96	0/1:51:27,24:40:-110.55,0.00,-127.14	0/0:14:14,0:40:-0.00,-4.36,-74.36	0/0:37:37,0:40:-0.00,-11.28,-195.15	0/1:33:19,14:40:-63.45,0.00,-90.54	0/0:153:153,0:40:0.00,-46.20,-804.38	0/0:220:220,0:40:0.00,-66.37,-1156.26	0/0:178:178,0:40:0.00,-53.72,-935.68	1/1:62:0,62:40:-324.79,-17.98,0.00	0/0:152:152,0:40:0.00,-45.90,-799.13	0/0:118:118,0:40:-0.00,-35.66,-620.56	0/1:208:80,128:40:-609.50,0.00,-358.23	0/1:258:142,116:40:-531.42,0.00,-668.80	0/0:66:66,0:40:0.00,-20.01,-347.46	0/0:138:138,0:40:0.00,-41.68,-725.60	0/0:72:72,0:40:0.00,-21.82,-378.97	0/1:100:41,59:40:-279.62,0.00,-185.92	0/1:76:43,33:40:-150.30,0.00,-203.64	0/0:154:154,0:40:0.00,-46.50,-809.63	1/1:190:0,190:40:-997.05,-56.51,0.00	0/0:54:54,0:40:0.00,-16.40,-284.44	0/0:144:144,0:40:0.00,-43.49,-757.11	0/0:93:93,0:40:0.00,-28.14,-489.26	0/1:43:22,21:40:-97.21,0.00,-103.29	0/0:78:78,0:40:-0.00,-23.62,-410.48	0/0:166:165,1:40:0.00,-44.86,-862.15	0/1:143:90,53:40:-235.17,0.00,-430.32	0/0:97:97,0:40:-0.00,-29.34,-510.27	0/1:99:29,70:40:-337.70,0.00,-123.19	0/0:69:69,0:40:-0.00,-20.91,-363.22	0/0:48:48,0:40:-0.00,-14.59,-252.92	0/0:83:83,0:40:-0.00,-25.13,-436.74	1/1:78:0,78:40:-408.82,-22.79,0.00	0/0:205:204,1:40:0.00,-56.60,-1066.98	0/1:50:31,19:40:-84.59,0.00,-148.45	0/1:196:90,106:40:-497.57,0.00,-414.36	0/0:98:98,0:40:0.00,-29.64,-515.52	0/0:148:148,0:40:0.00,-44.69,-778.12	0/0:246:246,0:40:0.00,-74.19,-1292.82	0/0:209:208,1:40:0.00,-57.80,-1087.99
41815	86	41815:85	T	C	.	PASS	NS=90;AF=0.339	GT:DP:AD:GQ:GL	0/0:33:33,0:40:-0.00,-10.05,-105.73	0/0:46:45,1:40:-0.00,-10.77,-140.83	0/1:56:46,10:40:-14.94,-0.00,-130.24	0/1:29:11,18:40:-48.58,0.00,-26.70	0/0:27:26,1:40:-0.00,-5.06,-80.21	0/0:35:35,0:40:-0.00,-10.65,-112.12	0/0:30:30,0:40:-0.00,-9.15,-96.16	0/1:146:54,92:40:-249.48,0.00,-128.70	0/1:222:86,136:40:-367.00,0.00,-207.93	0/0:114:112,2:40:0.00,-28.03,-351.40	0/1:98:50,48:40:-123.54,0.00,-130.37	./.	1/1:96:0,96:40:-305.83,-28.55,0.00	0/0:140:138,0:40:0.00,-41.63,-440.73	1/1:71:2,69:40:-213.31,-14.65,-0.00	0/1:55:13,42:40:-117.33,0.00,-25.26	1/1:36:1,35:40:-108.02,-7.31,-0.00	0/1:73:16,57:40:-159.77,0.00,-29.42	0/1:72:41,31:40:-77.12,0.00,-109.48	1/1:59:0,59:40:-187.78,-17.42,-0.00	0/0:124:124,0:40:0.00,-37.42,-396.06	1/1:45:0,45:40:-143.12,-13.21,-0.00	1/1:80:1,79:40:-248.40,-20.54,0.00	0/1:67:32,35:40:-91.39,0.00,-82.27	1/1:40:0,40:40:-127.16,-11.71,-0.00	1/1:66:0,66:40:-210.12,-19.52,0.00	0/0:83:83,0:40:-0.00,-25.09,-265.26	0/1:75:51,24:40:-53.89,0.00,-140.48	0/0:35:35,0:40:-0.00,-10.65,-112.12	0/0:53:52,0:40:0.00,-15.77,-166.35	0/0:37:37,0:40:-0.00,-11.25,-118.50	0/0:15:15,0:40:-0.00,-4.64,-48.31	0/1:79:29,49:40:-132.74,0.00,-69.39	1/1:106:0,106:40:-337.73,-31.55,-0.00	0/1:98:53,45:40:-113.97,0.00,-139.94	0/1:47:27,20:40:-49.55,0.00,-72.33	0/1:66:27,39:40:-104.45,0.00,-66.62	0/1:59:28,31:40:-81.03,0.00,-71.91	0/0:19:19,0:40:-0.00,-5.84,-61.07	1/1:122:1,121:40:-382.40,-33.18,0.00	1/1:106:0,106:40:-337.73,-31.55,-0.00
41995	21	41995:20	G	T	.	PASS	NS=91;AF=0.060	GT:DP:AD:GQ:GL	0/1:12:8,4:40:-11.36,-0.00,-29.09	0/0:38:38,0:40:-0.00,-12.26,-151.94	0/0:78:78,0:40:0.00,-24.29,-309.83	0/0:21:21,0:40:-0.00,-7.14,-84.83	0/1:26:8,18:40:-62.41,0.00,-24.87	0/0:19:19,0:40:-0.00,-6.54,-76.94	0/0:18:18,0:40:-0.00,-6.24,-72.99	0/0:80:80,0:40:-0.00,-24.90,-317.72	0/0:96:96,0:40:0.00,-29.71,-380.88	0/0:112:112,0:40:0.00,-34.53,-444.04	0/0:182:182,0:40:-0.00,-55.60,-720.35	0/0:68:68,0:40:-0.00,-21.29,-270.35	0/0:142:142,0:40:0.00,-43.56,-562.45	0/0:96:96,0:40:0.00,-29.71,-380.88	0/0:52:52,0:40:0.00,-16.47,-207.20	0/0:58:58,0:40:-0.00,-18.28,-230.88	0/0:50:50,0:40:-0.00,-15.87,-199.30	0/0:89:89,0:40:-0.00,-27.61,-353.25	0/0:38:38,0:40:-0.00,-12.26,-151.94	0/0:42:42,0:40:-0.00,-13.46,-167.72	0/0:64:64,0:40:-0.00,-20.08,-254.57	0/1:44:20,23:40:-77.03,0.00,-67.12	0/0:45:45,0:40:-0.00,-14.36,-179.57	0/0:35:35,0:40:-0.00,-11.35,-140.09	0/0:35:35,0:40:-0.00,-11.35,-140.09	0/0:39:39,0:40:-0.00,-12.56,-155.88	0/0:39:39,0:40:-0.00,-12.56,-155.88	0/0:42:42,0:40:-0.00,-13.46,-167.72	0/0:61:61,0:40:0.00,-19.18,-242.72	0/0:32:32,0:40:-0.00,-10.45,-128.25	0/0:41:41,0:40:-0.00,-13.16,-163.78	0/1:35:7,28:40:-99.17,0.00,-18.22	0/0:47:47,0:40:-0.00,-14.96,-187.46	0/0:39:39,0:40:-0.00,-12.56,-155.88	0/0:34:34,0:40:-0.00,-11.05,-136.15	0/0:61:61,0:40:0.00,-19.18,-242.72	0/0:60:60,0:40:-0.00,-18.88,-238.78	0/0:61:61,0:40:0.00,-19.18,-242.72	0/0:31:31,0:40:-0.00,-10.15,-124.30	0/0:106:106,0:40:0.00,-32.72,-420.35	0/0:83:83,0:40:0.00,-25.80,-329.56
42169	79	42169:78	A	C	.	PASS	NS=91;AF=0.060	GT:DP:AD:GQ:GL	0/0:43:43,0:40:-0.00,-13.76,-175.10	0/0:38:38,0:40:-0.00,-12.25,-154.96	0/0:67:67,0:40:-0.00,-20.98,-271.75	0/0:36:36,0:40:-0.00,-11.65,-146.91	0/0:29:29,0:40:-0.00,-9.54,-118.72	0/0:42:42,0:40:-0.00,-13.46,-171.07	0/0:15:15,0:40:-0.00,-5.33,-62.34	0/0:224:224,0:40:-0.00,-68.24,-903.98	0/0:88:88,0:40:-0.00,-27.30,-356.31	0/0:148:148,0:40:-0.00,-45.36,-597.93	0/0:192:192,0:40:-0.00,-58.61,-775.12	0/0:98:98,0:40:-0.00,-30.31,-396.58	0/0:112:112,0:40:-0.00,-34.53,-452.96	0/0:122:122,0:40:-0.00,-37.54,-493.23	0/0:85:85,0:40:-0.00,-26.40,-344.23	0/0:37:37,0:40:-0.00,-11.95,-150.94	0/0:83:83,0:40:0.00,-25.80,-336.18	0/0:173:173,0:40:-0.00,-52.89,-698.60	0/1:32:11,21:40:-74.12,0.00,-35.79	0/0:48:48,0:40:-0.00,-15.26,-195.23	0/0:61:61,0:40:-0.00,-19.18,-247.58	0/0:54:54,0:40:0.00,-17.07,-219.39	0/0:69:69,0:40:0.00,-21.58,-279.80	0/0:96:96,0:40:-0.00,-29.71,-388.53	0/0:60:60,0:40:-0.00,-18.88,-243.56	0/0:54:54,0:40:0.00,-17.07,-219.39	0/0:63:63,0:40:0.00,-19.78,-255.64	0/1:79:52,27:40:-84.13,0.00,-186.75	0/0:81:81,0:40:0.00,-25.20,-328.12	0/0:24:24,0:40:-0.00,-8.04,-98.59	0/0:60:60,0:40:-0.00,-18.88,-243.56	0/0:90:90,0:40:-0.00,-27.90,-364.37	0/0:54:54,0:40:0.00,-17.07,-219.39	0/0:59:59,0:40:-0.00,-18.57,-239.53	0/0:74:74,0:40:0.00,-23.09,-299.93	0/0:49:49,0:40:-0.00,-15.56,-199.26	0/0:71:71,0:40:-0.00,-22.19,-287.85	0/1:102:57,45:40:-149.70,0.00,-199.96	0/1:73:32,41:40:-142.32,0.00,-108.01	0/0:89:89,0:40:-0.00,-27.60,-360.34	0/0:44:44,0:40:-0.00,-14.06,-179.13
42427	15	42427:14	A	T	.	PASS	NS=92;AF=0.130	GT:DP:AD:GQ:GL	0/1:20:10,10:40:-34.67,0.00,-35.79	1/1:58:1,57:40:-230.67,-12.90,-0.00	0/1:53:26,27:40:-95.10,0.00,-92.08	0/0:17:17,0:40:-0.00,-5.82,-71.49	0/1:51:21,30:40:-108.12,0.00,-71.99	0/0:27:27,0:40:-0.00,-8.83,-112.88	0/0:163:163,0:40:0.00,-49.77,-675.80	0/1:128:62,66:40:-233.95,0.00,-218.52	0/0:162:162,0:40:0.00,-49.46,-671.66	0/1:94:44,50:40:-177.96,0.00,-154.25	0/0:174:174,0:40:-0.00,-53.08,-721.33	0/0:98:98,0:40:-0.00,-30.20,-406.76	0/1:188:94,94:40:-331.79,0.00,-332.91	0/1:158:60,98:40:-357.38,0.00,-201.21	1/1:70:1,69:40:-280.34,-16.51,0.00	1/1:139:0,139:40:-574.22,-41.42,0.00	0/0:112:112,0:40:0.00,-34.41,-464.71	0/0:199:199,0:40:0.00,-60.60,-824.81	0/0:57:57,0:40:0.00,-17.86,-237.05	0/1:93:41,52:40:-186.54,0.00,-142.13	0/0:113:113,0:40:0.00,-34.72,-468.85	0/1:49:4,45:28:-170.81,-0.00,-2.23	0/1:135:59,76:40:-273.24,0.00,-203.99	0/0:84:84,0:40:0.00,-25.99,-348.81	0/0:39:39,0:40:-0.00,-12.44,-162.55	0/0:71:70,0:40:0.00,-21.77,-290.86	1/1:143:1,142:40:-582.50,-38.49,0.00	1/1:139:0,139:40:-574.22,-41.42,0.00	0/0:63:63,0:40:0.00,-19.67,-261.89	0/0:41:41,0:40:-0.00,-13.04,-170.83	0/1:83:41,42:40:-148.16,0.00,-145.14	0/0:42:42,0:40:-0.00,-13.34,-174.97	0/0:94:94,0:40:0.00,-29.00,-390.20	0/0:62:62,0:40:0.00,-19.36,-257.75	0/0:98:98,0:40:-0.00,-30.20,-406.76	0/0:38:38,0:40:-0.00,-12.14,-158.41	0/0:117:117,0:40:-0.00,-35.92,-485.40	0/1:68:34,34:40:-119.56,0.00,-120.68	0/1:78:49,29:40:-95.86,0.00,-179.76	0/0:118:118,0:40:0.00,-36.22,-489.54	0/0:125:125,0:40:-0.00,-38.33,-518.52
43046	18	43046:17	T	A	.	PASS	NS=91;AF=0.066	GT:DP:AD:GQ:GL	0/0:22:22,0:40:-0.00,-7.59,-88.18	0/0:50:50,0:40:-0.00,-16.02,-198.54	0/0:58:58,0:40:-0.00,-18.43,-230.07	0/0:25:25,0:40:-0.00,-8.50,-100.01	0/0:14:14,0:40:-0.00,-5.19,-56.65	0/0:24:24,0:40:-0.00,-8.20,-96.07	0/0:125:125,0:40:-0.00,-38.59,-494.15	0/0:134:134,0:40:0.00,-41.30,-529.63	0/1:89:50,39:40:-125.96,0.00,-170.78	0/0:144:144,0:40:0.00,-44.31,-569.04	0/0:82:82,0:40:-0.00,-25.65,-324.67	0/0:67:67,0:40:0.00,-21.14,-265.55	0/0:100:100,0:40:-0.00,-31.07,-395.62	0/0:82:82,0:40:-0.00,-25.65,-324.67	0/0:28:28,0:40:-0.00,-9.40,-111.83	0/0:52:52,0:40:0.00,-16.62,-206.43	0/0:28:28,0:40:-0.00,-9.40,-111.83	0/0:91:90,1:40:0.00,-24.42,-352.26	0/1:38:17,21:40:-70.36,0.00,-56.07	0/0:30:30,0:40:-0.00,-10.00,-119.71	0/0:55:55,0:40:0.00,-17.53,-218.25	0/0:67:67,0:40:0.00,-21.14,-265.55	0/0:43:43,0:40:-0.00,-13.91,-170.95	0/0:45:45,0:40:-0.00,-14.52,-178.84	0/0:24:24,0:40:-0.00,-8.20,-96.07	0/0:48:48,0:40:-0.00,-15.42,-190.66	0/0:29:29,0:40:-0.00,-9.70,-115.77	0/0:38:38,0:40:-0.00,-12.41,-151.25	0/0:37:37,0:40:-0.00,-12.11,-147.30	0/0:28:27,0:40:-0.00,-9.10,-107.89	0/0:99:99,0:40:-0.00,-30.77,-391.67	0/0:39:39,0:40:-0.00,-12.71,-155.19	0/0:56:55,1:40:-0.00,-13.89,-214.31	0/1:40:22,18:40:-57.93,0.00,-75.17	0/0:39:39,0:40:-0.00,-12.71,-155.19	0/0:42:42,0:40:-0.00,-13.61,-167.01	1/1:25:1,24:37:-89.18,-3.09,-0.00	0/0:52:52,0:40:0.00,-16.62,-206.43	0/0:107:107,0:40:-0.00,-33.18,-423.21	0/0:96:96,0:40:0.00,-29.87,-379.85	0/1:49:36,13:40:-35.52,0.00,-127.64
43159	72	43159:71	C	A	.	PASS	NS=88;AF=0.483	GT:DP:AD:GQ:GL	0/1:19:9,10:40:-33.38,0.00,-29.54	0/1:26:17,9:40:-27.40,0.00,-58.49	0/1:78:34,44:40:-147.61,0.00,-108.83	0/0:12:12,0:40:-0.00,-3.33,-46.62	0/1:22:8,14:40:-48.01,0.00,-24.76	0/0:14:14,0:40:-0.00,-3.93,-54.38	0/1:98:31,67:40:-230.87,0.00,-91.17	0/1:120:56,64:40:-212.60,0.00,-181.59	0/0:124:124,0:40:0.00,-37.04,-481.38	0/1:84:52,32:40:-99.22,0.00,-176.90	./.	0/0:60:60,0:40:0.00,-17.77,-232.95	0/0:58:58,0:40:0.00,-17.17,-225.18	1/1:88:2,86:40:-326.03,-18.40,0.00	1/1:48:1,47:40:-178.52,-10.24,-0.00	0/1:61:14,47:40:-164.37,0.00,-36.31	0/1:57:41,16:40:-45.24,0.00,-142.32	0/1:139:80,59:40:-187.48,0.00,-269.03	0/1:38:19,19:40:-62.60,0.00,-62.64	1/1:22:0,22:40:-85.36,-6.30,-0.00	0/0:39:39,0:40:-0.00,-11.45,-151.43	0/1:25:13,12:40:-39.34,0.00,-43.26	0/1:42:19,23:40:-76.93,0.00,-61.44	0/0:73:73,0:40:0.00,-21.69,-283.41	1/1:17:0,17:40:-65.95,-4.79,-0.00	0/1:63:35,28:40:-90.01,0.00,-117.23	0/0:45:45,0:40:-0.00,-13.26,-174.72	0/0:29:29,0:40:-0.00,-8.44,-112.61	0/0:42:42,0:40:-0.00,-12.36,-163.07	1/1:15:0,15:40:-58.19,-4.19,-0.00	1/1:52:0,52:40:-201.81,-15.33,-0.00	1/1:35:0,35:40:-135.82,-10.21,-0.00	1/1:39:0,39:40:-151.35,-11.41,-0.00	0/1:39:17,22:40:-73.95,0.00,-54.58	0/1:35:21,14:40:-44.10,0.00,-71.31	1/1:30:0,30:40:-116.41,-8.70,-0.00	1/1:55:0,54:40:-209.58,-15.93,0.00	0/1:51:21,30:40:-101.39,0.00,-66.49	0/1:71:10,61:40:-215.71,0.00,-17.77	0/1:37:7,30:40:-105.60,0.00,-16.36	0/1:60:31,29:40:-94.80,0.00,-102.60
44219	86	44219:85	T	C	.	PASS	NS=90;AF=0.067	GT:DP:AD:GQ:GL	0/0:13:12,1:17:-0.02,-1.28,-40.11	0/0:51:51,0:40:-0.00,-16.19,-179.89	0/1:55:20,35:40:-104.94,0.00,-54.15	./.	0/0:23:23,0:40:-0.00,-7.76,-82.02	0/1:21:10,11:40:-31.28,0.00,-29.43	0/0:58:58,0:40:0.00,-18.30,-204.35	0/1:106:44,62:40:-183.96,0.00,-122.68	0/0:116:116,0:40:0.00,-35.75,-407.07	0/1:60:32,28:40:-78.97,0.00,-94.58	0/0:72:72,0:40:0.00,-22.51,-253.28	0/0:72:72,0:40:0.00,-22.51,-253.28	0/0:148:148,0:40:-0.00,-45.38,-518.91	1/1:228:2,226:40:-781.27,-60.82,0.00	0/0:57:56,1:40:-0.00,-14.50,-193.87	0/0:112:111,1:40:0.00,-31.05,-386.10	0/0:89:89,0:40:-0.00,-27.62,-312.70	0/1:112:66,46:40:-126.23,0.00,-197.77	0/1:51:32,19:40:-50.22,0.00,-97.29	0/0:107:107,0:40:0.00,-33.04,-375.61	0/0:229:229,0:40:0.00,-69.75,-802.01	0/0:50:50,0:40:-0.00,-15.89,-176.39	0/0:67:67,0:40:-0.00,-21.00,-235.81	0/0:48:48,0:40:-0.00,-15.29,-169.40	0/0:44:44,0:40:-0.00,-14.08,-155.42	0/0:66:66,0:40:-0.00,-20.70,-232.31	0/0:132:132,0:40:0.00,-40.56,-462.99	0/0:108:108,0:40:0.00,-33.34,-379.11	0/0:69:69,0:40:0.00,-21.61,-242.80	0/0:31:31,0:40:-0.00,-10.17,-109.98	0/0:33:33,0:40:-0.00,-10.77,-116.97	0/0:39:39,0:40:-0.00,-12.58,-137.95	0/0:82:82,0:40:0.00,-25.52,-288.23	0/0:107:107,0:40:0.00,-33.04,-375.61	0/0:78:78,0:40:0.00,-24.31,-274.25	0/0:63:63,0:40:0.00,-19.80,-221.83	0/1:139:69,70:40:-201.99,0.00,-200.13	0/0:42:42,0:40:-0.00,-13.48,-148.43	0/0:26:26,0:40:-0.00,-8.67,-92.51	0/0:179:179,0:40:0.00,-54.70,-627.26	0/0:149:149,0:40:0.00,-45.68,-522.41
44345	94	44345:93	G	T	.	PASS	NS=89;AF=0.079	GT:DP:AD:GQ:GL	0/0:18:18,0:40:-0.00,-6.14,-90.32	0/0:30:30,0:40:-0.00,-9.75,-149.26	0/0:50:50,0:40:-0.00,-15.77,-247.48	./.	0/1:29:9,20:40:-88.77,0.00,-36.67	0/0:35:35,0:40:-0.00,-11.26,-173.81	0/1:47:30,17:40:-68.62,0.00,-134.38	0/0:42:42,0:40:-0.00,-13.37,-208.19	0/0:96:96,0:40:0.00,-29.62,-473.39	0/0:96:96,0:40:0.00,-29.62,-473.39	0/0:98:98,0:40:-0.00,-30.22,-483.21	0/0:92:92,0:40:0.00,-28.42,-453.74	0/0:38:38,0:40:-0.00,-12.16,-188.54	0/0:80:80,0:40:0.00,-24.81,-394.81	0/0:34:33,1:40:-0.00,-6.05,-159.08	0/0:72:71,1:40:0.00,-17.49,-345.70	0/0:51:51,0:40:-0.00,-16.08,-252.39	0/1:94:62,32:40:-128.13,0.00,-277.39	0/0:39:39,0:40:-0.00,-12.46,-193.46	0/0:26:26,0:40:-0.00,-8.55,-129.61	0/1:38:27,11:40:-41.86,0.00,-122.36	0/0:39:39,0:40:-0.00,-12.46,-193.46	0/0:55:55,0:40:0.00,-17.28,-272.03	0/0:21:21,0:40:-0.00,-7.05,-105.06	0/0:37:37,0:40:-0.00,-11.86,-183.63	0/0:51:51,0:40:-0.00,-16.08,-252.39	0/0:28:28,0:40:-0.00,-9.15,-139.43	0/0:47:47,0:40:-0.00,-14.87,-232.74	0/0:43:43,0:40:-0.00,-13.67,-213.10	0/1:33:16,17:40:-72.83,0.00,-69.84	0/0:64:64,0:40:0.00,-19.99,-316.23	0/0:39:39,0:40:-0.00,-12.46,-193.46	0/0:46:46,0:40:-0.00,-14.57,-227.83	0/0:66:66,0:40:0.00,-20.59,-326.05	0/1:27:19,8:40:-30.44,0.00,-86.38	0/0:44:44,0:40:-0.00,-13.97,-218.01	0/0:51:51,0:40:-0.00,-16.08,-252.39	0/0:71:71,0:40:0.00,-22.10,-350.61	0/0:50:50,0:40:-0.00,-15.77,-247.48	0/0:100:100,0:40:-0.00,-30.83,-493.03	0/0:43:43,0:40:-0.00,-13.67,-213.10
44359	42	44359:41	C	T	.	PASS	NS=92;AF=0.071	GT:DP:AD:GQ:GL	0/0:13:13,0:40:-0.00,-4.73,-32.81	0/0:52:52,0:40:-0.00,-16.40,-126.33	0/0:49:49,0:40:-0.00,-15.50,-119.14	0/1:16:10,6:40:-8.76,-0.00,-19.99	0/0:24:24,0:40:-0.00,-8.02,-59.19	0/0:25:25,0:40:-0.00,-8.32,-61.59	0/0:108:108,0:40:0.00,-33.16,-260.62	0/0:178:178,0:40:0.00,-54.11,-428.48	0/0:192:192,0:40:0.00,-58.30,-462.06	0/0:76:76,0:40:0.00,-23.58,-183.89	0/0:118:118,0:40:0.00,-36.15,-284.60	0/0:119:119,0:40:-0.00,-36.45,-287.00	0/0:130:130,0:40:0.00,-39.75,-313.38	0/0:266:264,0:40:0.00,-79.85,-634.71	0/0:36:36,0:40:-0.00,-11.61,-87.96	0/0:93:93,0:40:0.00,-28.67,-224.65	0/0:77:77,0:40:0.00,-23.88,-186.28	0/1:104:51,53:40:-95.13,0.00,-91.97	0/0:45:45,0:40:-0.00,-14.31,-109.55	0/0:70:70,0:40:0.00,-21.79,-169.50	0/0:123:123,0:40:0.00,-37.65,-296.59	0/0:52:52,0:40:-0.00,-16.40,-126.33	0/0:120:120,0:40:-0.00,-36.75,-289.40	0/0:88:87,1:40:0.00,-24.78,-207.87	0/0:48:48,0:40:-0.00,-15.20,-116.74	0/0:81:81,0:40:0.00,-25.08,-195.88	0/0:95:95,0:40:0.00,-29.27,-229.45	0/0:99:99,0:40:-0.00,-30.47,-239.04	0/0:58:58,0:40:0.00,-18.20,-140.72	0/0:42:42,0:40:-0.00,-13.41,-102.35	0/0:46:46,0:40:-0.00,-14.60,-111.94	0/1:41:10,30:40:-59.13,-0.00,-12.81	0/0:79:79,0:40:0.00,-24.48,-191.08	0/0:113:113,0:40:0.00,-34.66,-272.61	0/0:92:92,0:40:-0.00,-28.37,-222.25	0/0:48:47,0:40:-0.00,-14.90,-114.34	0/0:137:137,0:40:0.00,-41.84,-330.17	0/1:85:41,44:40:-79.24,0.00,-73.68	0/1:101:34,66:40:-127.50,0.00,-52.40	0/1:170:69,101:40:-190.48,0.00,-115.38	0/0:125:125,0:40:0.00,-38.25,-301.39
45171	15	45171:14	A	T	.	PASS	NS=90;AF=0.350	GT:DP:AD:GQ:GL	0/0:36:35,1:40:-0.00,-5.65,-174.32	0/1:55:29,26:40:-116.39,-0.00,-132.29	0/0:106:105,1:40:0.00,-26.72,-532.04	0/1:30:11,19:40:-88.14,0.00,-47.83	0/0:56:56,0:40:0.00,-16.78,-286.74	0/1:52:22,30:40:-137.73,0.00,-97.42	0/1:24:19,5:40:-18.40,0.00,-90.52	0/1:204:98,106:40:-480.36,0.00,-440.04	0/0:190:190,0:40:0.00,-57.12,-971.52	0/1:106:64,42:40:-182.80,0.00,-295.80	0/1:178:106,72:40:-314.43,0.00,-488.75	0/0:114:114,0:40:0.00,-34.24,-583.14	0/0:184:184,0:40:0.00,-55.31,-940.86	0/1:188:106,82:40:-362.53,0.00,-485.74	0/1:67:45,22:40:-92.34,-0.00,-210.44	0/1:95:45,50:40:-226.99,0.00,-202.01	0/1:90:38,52:40:-238.72,0.00,-167.75	0/1:69:37,32:40:-142.84,0.00,-168.96	0/0:47:47,0:40:-0.00,-14.07,-240.75	0/1:44:22,22:40:-99.26,0.00,-99.83	0/1:87:51,36:40:-157.86,-0.00,-235.08	0/1:55:26,29:40:-131.72,-0.00,-116.96	0/0:120:120,0:40:0.00,-36.04,-613.80	0/0:91:90,1:40:0.00,-22.20,-455.38	0/1:60:32,28:40:-125.10,-0.00,-146.12	0/0:97:97,0:40:0.00,-29.12,-496.27	0/0:104:104,0:40:0.00,-31.23,-532.04	0/1:123:74,49:40:-213.45,0.00,-341.78	0/0:65:65,0:40:0.00,-19.49,-332.74	0/1:47:25,22:40:-98.36,-0.00,-114.26	0/1:69:41,28:40:-122.39,0.00,-189.40	0/1:76:41,35:40:-156.06,0.00,-187.29	0/1:90:46,44:40:-197.84,0.00,-208.63	0/0:94:94,0:40:0.00,-28.22,-480.93	1/1:121:0,121:40:-617.77,-35.78,0.00	0/0:49:49,0:40:-0.00,-14.67,-250.97	0/1:85:25,60:40:-281.11,-0.00,-102.82	1/1:85:0,85:40:-433.80,-24.94,0.00	1/1:26:0,26:40:-132.30,-7.18,-0.00	0/1:139:58,81:40:-372.17,0.00,-255.20	0/1:116:59,57:40:-256.44,0.00,-267.23
45269	48	45269:47	G	C	.	PASS	NS=91;AF=0.060	GT:DP:AD:GQ:GL	0/0:17:17,0:40:-0.00,-6.13,-56.38	0/0:27:27,0:40:-0.00,-9.14,-88.67	0/0:50:50,0:40:-0.00,-16.06,-162.95	0/0:15:15,0:40:-0.00,-5.53,-49.92	0/0:14:14,0:40:-0.00,-5.23,-46.69	0/0:29:29,0:40:-0.00,-9.74,-95.13	0/0:67:67,0:40:0.00,-21.17,-217.86	0/0:44:44,0:40:-0.00,-14.25,-143.58	0/0:80:80,0:40:-0.00,-25.08,-259.84	0/0:58:58,0:40:0.00,-18.46,-188.79	0/0:78:78,0:40:0.00,-24.48,-253.38	0/0:36:34,2:40:-0.00,-5.39,-104.82	0/0:118:118,0:40:0.00,-36.51,-382.56	0/0:69:69,0:40:0.00,-21.77,-224.31	0/0:31:31,0:40:-0.00,-10.34,-101.59	0/0:64:64,0:40:0.00,-20.27,-208.17	0/0:59:59,0:40:-0.00,-18.76,-192.02	0/0:35:34,0:40:-0.00,-11.24,-111.28	0/0:26:26,0:40:-0.00,-8.84,-85.44	0/0:22:22,0:40:-0.00,-7.64,-72.52	0/1:41:18,23:40:-60.93,0.00,-46.26	0/0:23:23,0:40:-0.00,-7.94,-75.75	0/0:67:67,0:40:0.00,-21.17,-217.86	0/0:27:27,0:40:-0.00,-9.14,-88.67	0/0:25:25,0:40:-0.00,-8.54,-82.21	1/1:31:1,30:40:-92.18,-5.64,-0.00	0/0:46:46,0:40:-0.00,-14.85,-150.03	0/0:29:29,0:40:-0.00,-9.74,-95.13	0/0:28:28,0:40:-0.00,-9.44,-91.90	0/0:30:30,0:40:-0.00,-10.04,-98.36	0/0:28:27,0:40:-0.00,-9.14,-88.67	0/1:26:9,17:40:-46.06,0.00,-21.70	0/0:38:38,0:40:-0.00,-12.45,-124.20	0/0:30:30,0:40:-0.00,-10.04,-98.36	0/0:24:24,0:40:-0.00,-8.24,-78.98	0/0:36:36,0:40:-0.00,-11.85,-117.74	0/0:29:29,0:40:-0.00,-9.74,-95.13	0/0:36:36,0:40:-0.00,-11.85,-117.74	0/0:47:47,0:40:-0.00,-15.15,-153.26	0/0:52:52,0:40:-0.00,-16.66,-169.41	0/0:36:36,0:40:-0.00,-11.85,-117.74
45444	43	45444:42	T	C	.	PASS	NS=91;AF=0.071	GT:DP:AD:GQ:GL	0/1:34:14,20:40:-69.86,0.00,-47.54	0/0:54:54,0:40:0.00,-16.97,-220.10	0/0:98:98,0:40:0.00,-30.21,-397.88	0/1:19:10,9:40:-29.93,0.00,-35.89	0/0:63:63,0:40:-0.00,-19.68,-256.47	0/1:33:12,21:40:-74.20,0.00,-39.76	0/0:49:49,0:40:-0.00,-15.47,-199.90	0/1:180:76,104:40:-365.30,0.00,-254.09	0/0:150:150,0:40:-0.00,-45.87,-607.98	0/1:230:114,116:40:-398.73,0.00,-392.58	0/1:176:76,100:40:-350.34,0.00,-255.30	0/0:100:100,0:40:-0.00,-30.82,-405.96	0/1:158:64,94:40:-331.52,0.00,-212.23	0/1:106:72,34:40:-104.75,0.00,-260.21	0/0:82:82,0:40:-0.00,-25.40,-333.23	0/0:75:75,0:40:-0.00,-23.29,-304.95	0/1:135:81,54:40:-176.83,0.00,-287.84	0/0:122:122,0:40:0.00,-37.44,-494.85	0/0:53:53,0:40:-0.00,-16.67,-216.06	0/1:55:30,25:40:-83.74,0.00,-105.86	0/0:104:104,0:40:0.00,-32.02,-422.12	0/0:97:97,0:40:0.00,-29.91,-393.84	0/0:41:41,0:40:-0.00,-13.06,-167.58	0/0:88:88,0:40:-0.00,-27.20,-357.47	0/1:60:40,20:40:-62.03,0.00,-144.76	0/0:64:64,0:40:-0.00,-19.98,-260.51	0/0:64:64,0:40:-0.00,-19.98,-260.51	0/0:98:98,0:40:0.00,-30.21,-397.88	0/0:77:77,0:40:0.00,-23.89,-313.03	0/0:35:35,0:40:-0.00,-11.25,-143.34	0/0:51:51,0:40:-0.00,-16.07,-207.98	0/0:65:64,1:40:0.00,-16.24,-256.47	0/0:46:46,0:40:-0.00,-14.56,-187.78	0/0:85:85,0:40:-0.00,-26.30,-345.35	0/0:77:77,0:40:0.00,-23.89,-313.03	0/0:118:118,0:40:-0.00,-36.23,-478.68	0/0:35:35,0:40:-0.00,-11.25,-143.34	0/0:171:171,0:40:0.00,-52.19,-692.82	0/0:71:71,0:40:-0.00,-22.09,-288.79	0/0:119:119,0:40:0.00,-36.54,-482.73	0/0:73:73,0:40:-0.00,-22.69,-296.87
45611	79	45611:78	A	G	.	PASS	NS=91;AF=0.060	GT:DP:AD:GQ:GL	0/0:13:13,0:40:-0.00,-4.93,-64.24	0/0:30:30,0:40:-0.00,-10.05,-146.31	0/0:61:61,0:40:-0.00,-19.38,-295.97	0/0:20:20,0:40:-0.00,-7.04,-98.03	0/0:24:24,0:40:-0.00,-8.25,-117.34	0/0:9:9,0:40:-0.00,-3.73,-44.92	0/0:13:13,0:40:-0.00,-4.93,-64.24	0/0:92:92,0:40:-0.00,-28.72,-445.63	0/0:80:80,0:40:0.00,-25.10,-387.69	0/0:62:62,0:40:0.00,-19.68,-300.80	0/0:64:64,0:40:-0.00,-20.29,-310.45	0/0:84:84,0:40:0.00,-26.31,-407.01	0/0:80:80,0:40:0.00,-25.10,-387.69	0/0:122:122,0:40:0.00,-37.75,-590.46	0/0:36:36,0:40:-0.00,-11.86,-175.27	0/0:32:32,0:40:-0.00,-10.65,-155.96	0/0:52:52,0:40:0.00,-16.67,-252.52	0/0:60:60,0:40:-0.00,-19.08,-291.14	0/0:51:51,0:40:0.00,-16.37,-247.69	0/0:34:34,0:40:-0.00,-11.26,-165.62	0/0:87:87,0:40:0.00,-27.21,-421.49	0/0:33:33,0:40:-0.00,-10.95,-160.79	0/0:35:35,0:40:-0.00,-11.56,-170.45	0/0:42:42,0:40:-0.00,-13.66,-204.24	0/0:35:35,0:40:-0.00,-11.56,-170.45	0/0:26:26,0:40:-0.00,-8.85,-127.00	0/0:34:34,0:40:-0.00,-11.26,-165.62	0/0:20:20,0:40:-0.00,-7.04,-98.03	0/0:15:15,0:40:-0.00,-5.54,-73.89	0/0:12:12,0:40:-0.00,-4.63,-59.41	0/0:22:22,0:40:-0.00,-7.64,-107.69	0/0:11:11,0:40:-0.00,-4.33,-54.58	0/0:61:61,0:40:-0.00,-19.38,-295.97	0/0:77:77,0:40:-0.00,-24.20,-373.21	0/0:64:64,0:40:-0.00,-20.29,-310.45	0/0:31:31,0:40:-0.00,-10.35,-151.13	0/0:47:47,0:40:-0.00,-15.17,-228.38	0/0:52:52,0:40:0.00,-16.67,-252.52	0/0:24:24,0:40:-0.00,-8.25,-117.34	0/0:127:127,0:40:0.00,-39.25,-614.60	0/0:78:78,0:40:0.00,-24.50,-378.04
45792	81	45792:80	G	A	.	PASS	NS=91;AF=0.077	GT:DP:AD:GQ:GL	0/1:21:14,7:40:-22.15,0.00,-53.29	0/0:63:63,0:40:0.00,-19.70,-264.83	0/0:62:62,0:40:-0.00,-19.40,-260.66	0/0:24:24,0:40:-0.00,-7.96,-102.08	0/1:48:32,16:40:-51.58,0.00,-120.28	0/0:23:23,0:40:-0.00,-7.66,-97.91	0/0:57:57,0:40:0.00,-17.89,-239.79	0/0:220:218,2:40:0.00,-58.61,-903.31	0/0:198:198,0:40:-0.00,-60.34,-828.19	0/0:148:146,2:40:0.00,-36.94,-602.85	0/0:214:214,0:40:-0.00,-65.15,-894.96	0/0:108:108,0:40:0.00,-33.25,-452.62	0/0:178:178,0:40:-0.00,-54.32,-744.73	0/0:172:172,0:40:0.00,-52.51,-719.69	0/0:54:54,0:40:-0.00,-16.99,-227.27	0/0:91:90,0:40:-0.00,-27.83,-377.50	0/1:116:87,29:40:-85.36,0.00,-329.33	0/0:214:214,0:40:-0.00,-65.15,-894.96	0/0:38:38,0:40:-0.00,-12.18,-160.50	0/0:60:60,0:40:-0.00,-18.80,-252.31	0/1:150:75,75:40:-267.09,0.00,-269.02	0/0:54:54,0:40:-0.00,-16.99,-227.27	0/0:96:96,0:40:0.00,-29.63,-402.54	0/1:138:94,44:40:-141.34,0.00,-351.92	0/0:32:32,0:40:-0.00,-10.37,-135.46	0/1:77:34,43:40:-155.53,0.00,-119.90	0/0:122:122,0:40:0.00,-37.46,-511.04	0/0:104:104,0:40:-0.00,-32.04,-435.92	0/1:94:64,30:40:-96.16,0.00,-239.97	0/0:29:29,0:40:-0.00,-9.47,-122.95	0/0:59:59,0:40:0.00,-18.50,-248.14	0/0:63:63,0:40:0.00,-19.70,-264.83	0/0:77:77,0:40:0.00,-23.91,-323.25	0/0:74:74,0:40:0.00,-23.01,-310.73	0/0:98:98,0:40:-0.00,-30.24,-410.89	0/0:64:64,0:40:-0.00,-20.00,-269.00	0/0:159:159,0:40:0.00,-48.60,-665.44	0/0:87:87,0:40:-0.00,-26.92,-364.98	0/0:41:41,0:40:-0.00,-13.08,-173.02	0/0:119:119,0:40:0.00,-36.56,-498.52	0/0:122:122,0:40:0.00,-37.46,-511.04
46348	42	46348:41	C	G	.	PASS	NS=90;AF=0.100	GT:DP:AD:GQ:GL	0/0:14:9,0:39:-0.00,-3.25,-13.77	0/1:25:6,19:24:-18.28,-0.01,-1.89	0/0:59:59,0:40:0.00,-17.40,-82.32	0/0:13:9,0:39:-0.00,-3.25,-13.77	0/0:32:32,0:40:-0.00,-9.76,-45.31	0/0:31:10,0:40:-0.00,-3.53,-15.15	0/0:31:31,0:40:-0.00,-9.47,-43.94	0/1:94:68,26:40:-8.35,-0.00,-67.36	0/0:92:92,0:40:0.00,-26.73,-127.56	0/0:56:56,0:40:0.00,-16.55,-78.21	0/1:86:24,62:40:-59.97,-0.00,-9.30	0/0:94:94,0:40:0.00,-27.30,-130.31	0/0:74:74,0:40:0.00,-21.64,-102.89	0/0:62:62,0:40:0.00,-18.24,-86.44	0/0:18:18,0:40:-0.00,-5.80,-26.11	0/0:49:30,0:40:-0.00,-9.19,-42.56	0/1:49:27,22:40:-15.60,0.00,-23.89	0/0:51:51,0:40:-0.00,-15.13,-71.35	0/0:34:13,0:40:-0.00,-4.38,-19.26	0/0:26:14,0:40:-0.00,-4.66,-20.63	0/0:35:34,0:40:-0.00,-10.32,-48.05	0/0:24:24,0:40:-0.00,-7.49,-34.34	0/0:46:46,0:40:-0.00,-13.72,-64.50	0/0:22:22,0:40:-0.00,-6.93,-31.60	0/0:36:29,7:18:-0.02,-1.31,-31.62	0/0:38:38,0:40:-0.00,-11.45,-53.53	0/1:36:21,15:40:-9.68,-0.00,-19.34	0/0:22:22,0:40:-0.00,-6.93,-31.60	0/0:21:12,0:40:-0.00,-4.10,-17.89	0/0:35:9,0:39:-0.00,-3.25,-13.77	0/0:27:26,1:40:-0.00,-6.97,-35.71	0/0:40:40,0:40:-0.00,-12.02,-56.27	0/0:33:33,0:40:-0.00,-10.04,-46.68	0/0:77:33,0:40:-0.00,-10.04,-46.68	0/0:46:24,0:40:-0.00,-7.49,-34.34	0/0:28:28,0:40:-0.00,-8.62,-39.82	0/0:32:32,0:40:-0.00,-9.76,-45.31	0/0:45:45,0:40:-0.00,-13.43,-63.13	0/0:35:35,0:40:-0.00,-10.60,-49.42	0/0:64:64,0:40:0.00,-18.81,-89.18	0/0:50:50,0:40:-0.00,-14.85,-69.98
46476	88	46476:87	C	A	.	PASS	NS=91;AF=0.291	GT:DP:AD:GQ:GL	0/1:11:5,6:40:-11.87,-0.00,-10.13	0/0:26:26,0:40:-0.00,-7.87,-66.86	0/0:51:51,0:40:-0.00,-15.37,-130.38	0/0:19:19,0:40:-0.00,-5.77,-49.08	0/0:28:28,0:40:-0.00,-8.47,-71.94	0/1:15:4,11:40:-23.38,-0.00,-6.39	0/1:155:22,133:40:-291.39,-0.00,-10.16	0/1:118:56,62:40:-122.08,0.00,-107.64	0/0:90:88,2:40:0.00,-21.98,-219.31	1/1:66:0,66:40:-166.89,-19.06,0.00	0/1:112:60,52:40:-98.47,0.00,-119.60	1/1:79:0,79:40:-199.92,-22.96,0.00	0/1:74:38,36:40:-69.21,0.00,-75.09	0/1:102:58,44:40:-81.14,0.00,-117.51	0/0:41:41,0:40:-0.00,-12.37,-104.98	0/0:86:86,0:40:0.00,-25.86,-219.31	0/0:48:48,0:40:-0.00,-14.47,-122.76	0/1:104:54,50:40:-95.79,0.00,-106.75	0/0:42:42,0:40:-0.00,-12.67,-107.52	0/1:37:23,14:40:-24.40,0.00,-48.07	0/1:38:21,17:40:-31.73,0.00,-42.69	0/0:49:21,0:40:-0.00,-6.37,-54.16	0/1:48:25,23:40:-43.97,0.00,-49.86	0/0:88:88,0:40:0.00,-26.46,-224.39	0/1:26:16,10:40:-17.54,0.00,-33.58	0/1:49:24,25:40:-48.75,0.00,-47.01	1/1:11:0,11:32:-27.15,-2.57,-0.00	0/1:34:12,22:40:-45.63,0.00,-21.02	0/0:55:55,0:40:0.00,-16.56,-140.55	0/1:12:10,2:19:-1.42,-0.02,-22.55	0/0:58:58,0:40:-0.00,-17.46,-148.17	0/0:33:33,0:40:-0.00,-9.97,-84.65	0/0:41:41,0:40:-0.00,-12.37,-104.98	0/1:36:14,22:40:-45.03,0.00,-25.50	0/0:34:34,0:40:-0.00,-10.27,-87.19	0/1:29:13,16:40:-31.88,0.00,-25.06	0/1:74:33,41:40:-81.91,0.00,-62.39	0/0:84:83,1:40:0.00,-22.72,-209.15	0/0:119:119,0:40:-0.00,-35.75,-303.16	0/1:42:16,26:40:-53.39,0.00,-28.79	0/1:51:23,28:40:-55.78,0.00,-43.87
46751	78	46751:77	G	A	.	PASS	NS=90;AF=0.094	GT:DP:AD:GQ:GL	0/0:10:10,0:40:-0.00,-3.65,-51.74	0/0:35:35,0:40:-0.00,-11.18,-177.08	0/0:20:20,0:40:-0.00,-6.66,-101.88	0/0:11:11,0:40:-0.00,-3.95,-56.76	0/0:30:30,0:40:-0.00,-9.67,-152.02	0/0:28:28,0:40:-0.00,-9.07,-141.99	0/0:36:36,0:40:-0.00,-11.48,-182.10	0/0:186:186,0:40:0.00,-56.63,-934.15	0/0:104:104,0:40:0.00,-31.95,-523.03	0/0:40:40,0:40:-0.00,-12.68,-202.15	0/0:136:136,0:40:0.00,-41.58,-683.47	0/0:84:84,0:40:-0.00,-25.93,-422.75	0/0:160:160,0:40:0.00,-48.81,-803.79	0/0:152:152,0:40:0.00,-46.40,-763.68	0/0:31:31,0:40:-0.00,-9.97,-157.03	0/0:78:78,0:40:-0.00,-24.12,-392.67	0/0:26:26,0:40:-0.00,-8.47,-131.96	0/0:88:87,1:40:0.00,-22.12,-432.78	0/1:29:16,13:40:-55.81,0.00,-72.45	0/1:62:31,31:40:-136.12,0.00,-137.72	./.	./.	0/0:87:87,0:40:0.00,-26.83,-437.80	0/0:59:59,0:40:-0.00,-18.40,-297.41	0/0:43:43,0:40:-0.00,-13.59,-217.19	0/1:42:23,19:40:-81.98,0.00,-103.64	0/0:75:75,0:40:-0.00,-23.22,-377.63	0/0:78:78,0:40:-0.00,-24.12,-392.67	0/1:100:35,65:40:-295.14,0.00,-146.34	0/0:31:31,0:40:-0.00,-9.97,-157.03	0/1:59:37,22:40:-91.90,0.00,-168.71	0/1:43:17,26:40:-116.77,0.00,-73.25	0/0:45:45,0:40:-0.00,-14.19,-227.22	0/0:55:55,0:40:0.00,-17.20,-277.36	0/1:79:35,44:40:-196.18,0.00,-152.66	0/0:22:22,0:40:-0.00,-7.26,-111.91	0/0:86:86,0:40:-0.00,-26.53,-432.78	0/0:53:53,0:40:-0.00,-16.60,-267.33	0/0:61:61,0:40:-0.00,-19.00,-307.44	0/1:107:63,44:40:-187.75,0.00,-284.62	0/0:78:78,0:40:-0.00,-24.12,-392.67
48424	49	48424:48	A	G	.	PASS	NS=88;AF=0.108	GT:DP:AD:GQ:GL	0/0:26:26,0:40:-0.00,-8.45,-133.87	0/0:49:49,0:40:-0.00,-15.38,-251.04	0/0:65:65,0:40:0.00,-20.19,-332.55	0/0:21:21,0:40:-0.00,-6.95,-108.40	0/0:62:62,0:40:0.00,-19.29,-317.27	0/0:23:23,0:40:-0.00,-7.55,-118.59	0/0:15:15,0:40:-0.00,-5.14,-77.84	0/0:192:192,0:40:0.00,-58.43,-979.53	0/0:90:90,0:40:-0.00,-27.72,-459.91	0/0:92:92,0:40:0.00,-28.32,-470.10	0/0:128:128,0:40:-0.00,-39.16,-653.50	0/0:62:62,0:40:0.00,-19.29,-317.27	0/0:184:184,0:40:-0.00,-56.02,-938.78	0/0:201:201,0:40:0.00,-61.13,-1025.38	0/0:79:79,0:40:0.00,-24.41,-403.87	0/0:125:125,0:40:-0.00,-38.26,-638.21	0/0:109:109,0:40:0.00,-33.44,-556.70	0/0:45:45,0:40:-0.00,-14.17,-230.67	0/0:65:64,1:40:0.00,-15.10,-322.36	0/0:90:90,0:40:-0.00,-27.72,-459.91	0/0:186:186,0:40:0.00,-56.62,-948.97	0/0:70:70,0:40:-0.00,-21.70,-358.03	0/0:102:102,0:40:-0.00,-31.33,-521.04	0/0:69:69,0:40:-0.00,-21.40,-352.93	0/0:51:51,0:40:-0.00,-15.98,-261.23	0/0:53:53,0:40:0.00,-16.58,-271.42	0/0:117:117,0:40:-0.00,-35.85,-597.46	0/0:145:145,0:40:0.00,-44.28,-740.10	0/0:73:73,0:40:-0.00,-22.60,-373.31	0/0:59:59,0:40:-0.00,-18.39,-301.99	0/1:58:29,29:40:-129.65,0.00,-131.07	0/0:51:51,0:40:-0.00,-15.98,-261.23	0/0:97:97,0:40:-0.00,-29.83,-495.57	0/0:110:110,0:40:-0.00,-33.74,-561.80	0/0:134:134,0:40:0.00,-40.97,-684.06	0/1:69:28,41:40:-187.47,0.00,-122.66	0/1:113:41,72:40:-332.15,0.00,-175.65	0/1:94:42,52:40:-235.98,0.00,-186.46	1/1:24:1,23:18:-110.67,-1.36,-0.02	1/1:163:1,162:40:-818.76,-43.18,0.00	0/0:91:91,0:40:-0.00,-28.02,-465.01
48478	60	48478:59	G	A	.	PASS	NS=90;AF=0.394	GT:DP:AD:GQ:GL	0/1:22:8,14:40:-50.70,0.00,-26.50	0/1:96:37,59:40:-212.59,0.00,-122.90	1/1:48:0,48:40:-196.09,-14.07,-0.00	0/0:19:19,0:40:-0.00,-5.69,-78.10	1/1:55:0,55:40:-224.74,-16.18,-0.00	1/1:38:0,38:40:-155.16,-11.06,-0.00	0/1:35:20,15:40:-50.88,0.00,-71.69	0/1:252:124,128:40:-448.01,0.00,-431.98	./.	0/1:100:58,42:40:-141.81,0.00,-207.64	0/1:247:158,89:40:-289.91,0.00,-572.63	0/1:150:56,94:40:-339.57,0.00,-184.40	0/0:246:246,0:40:0.00,-74.01,-1007.07	1/1:378:0,378:40:-1546.58,-113.40,0.00	0/1:88:43,45:40:-157.70,0.00,-149.86	1/1:297:0,297:40:-1215.09,-89.02,0.00	1/1:189:0,189:40:-773.11,-56.51,0.00	0/1:275:133,142:40:-498.38,0.00,-461.89	1/1:92:0,92:40:-376.15,-27.31,0.00	1/1:200:0,200:40:-818.13,-59.82,0.00	1/1:386:0,386:40:-1579.31,-115.80,-0.00	0/1:141:59,82:40:-293.17,0.00,-199.39	1/1:217:0,217:40:-887.70,-64.94,-0.00	0/0:171:171,0:40:0.00,-51.44,-700.14	1/1:71:0,71:40:-290.21,-20.99,-0.00	0/1:165:76,89:40:-314.59,0.00,-261.74	0/1:237:112,125:40:-440.25,0.00,-387.39	0/0:261:257,4:40:0.00,-62.16,-1035.72	0/1:124:54,70:40:-249.18,0.00,-184.04	0/1:75:41,34:40:-116.60,0.00,-145.59	0/0:86:85,1:40:0.00,-21.76,-344.11	0/0:81:81,0:40:0.00,-24.35,-331.83	0/0:174:174,0:40:0.00,-52.34,-712.42	0/0:242:242,0:40:0.00,-72.81,-990.70	0/1:230:119,111:40:-385.06,0.00,-418.14	0/0:163:162,1:40:0.00,-44.94,-659.22	0/1:258:166,92:40:-298.88,0.00,-602.06	0/1:217:98,119:40:-421.71,0.00,-336.12	0/1:78:41,37:40:-127.97,0.00,-144.69	0/1:435:228,207:40:-716.22,0.00,-802.51	0/0:257:257,0:40:0.00,-77.32,-1052.09
48677	43	48677:42	C	T	.	PASS	NS=91;AF=0.104	GT:DP:AD:GQ:GL	0/1:13:9,4:40:-15.42,0.00,-41.93	0/0:21:21,0:40:-0.00,-6.92,-106.24	0/0:75:75,0:40:0.00,-23.18,-375.31	0/0:25:25,0:40:-0.00,-8.13,-126.17	0/0:19:19,0:40:-0.00,-6.32,-96.27	0/0:38:38,0:40:-0.00,-12.04,-190.94	0/1:33:23,10:40:-39.29,0.00,-105.67	0/0:100:100,0:40:-0.00,-30.70,-499.88	0/0:94:94,0:40:-0.00,-28.90,-469.98	0/1:72:48,24:40:-97.31,0.00,-218.50	0/0:80:80,0:40:0.00,-24.68,-400.22	0/0:76:76,0:40:-0.00,-23.48,-380.29	0/0:122:122,0:40:-0.00,-37.33,-609.50	0/0:128:128,0:40:0.00,-39.13,-639.40	0/0:46:46,0:40:-0.00,-14.45,-230.81	0/0:65:65,0:40:0.00,-20.17,-325.48	0/0:35:35,0:40:-0.00,-11.14,-176.00	0/0:89:89,0:40:0.00,-27.39,-445.07	0/1:31:20,11:40:-44.88,0.00,-91.32	0/0:39:39,0:40:-0.00,-12.34,-195.93	0/0:59:59,0:40:-0.00,-18.36,-295.58	0/0:42:42,0:40:-0.00,-13.24,-210.88	0/0:69:69,0:40:-0.00,-21.37,-345.41	0/0:46:46,0:40:-0.00,-14.45,-230.81	0/0:39:39,0:40:-0.00,-12.34,-195.93	0/0:46:46,0:40:-0.00,-14.45,-230.81	0/0:58:58,0:40:0.00,-18.06,-290.60	0/0:50:50,0:40:-0.00,-15.65,-250.74	0/0:41:41,0:40:-0.00,-12.94,-205.89	0/1:27:22,5:40:-16.18,0.00,-102.49	0/1:16:10,6:40:-24.48,0.00,-46.01	0/1:41:15,26:40:-116.61,0.00,-63.40	0/1:16:13,3:40:-9.53,-0.00,-60.96	0/0:54:54,0:40:0.00,-16.86,-270.67	0/0:65:65,0:40:0.00,-20.17,-325.48	0/1:49:18,31:40:-139.11,0.00,-75.94	0/0:65:65,0:40:0.00,-20.17,-325.48	0/0:63:63,0:40:0.00,-19.57,-315.51	0/0:85:85,0:40:0.00,-26.19,-425.14	0/1:78:53,25:40:-100.49,0.00,-241.60	0/1:73:36,37:40:-161.79,0.00,-158.40
48908	103	48908:102	T	C	.	PASS	NS=91;AF=0.154	GT:DP:AD:GQ:GL	0/0:38:37,1:40:-0.00,-7.05,-176.17	0/0:38:38,0:40:-0.00,-11.92,-185.89	0/0:64:64,0:40:0.00,-19.74,-312.29	./.	0/1:27:21,6:40:-20.56,0.00,-94.64	0/1:20:15,5:40:-17.81,0.00,-67.58	0/0:55:55,0:40:0.00,-17.03,-268.54	0/0:65:65,0:40:-0.00,-20.04,-317.15	0/0:47:47,0:40:-0.00,-14.62,-229.64	0/1:55:33,22:40:-89.92,0.00,-144.55	0/0:52:52,0:40:-0.00,-16.13,-253.95	0/1:33:20,13:40:-52.79,0.00,-87.98	1/1:32:0,32:40:-154.41,-8.95,-0.00	1/1:31:1,30:40:-139.82,-3.79,-0.00	0/0:34:34,0:40:-0.00,-10.71,-166.45	0/1:39:25,14:40:-55.84,0.00,-110.48	0/1:75:48,27:40:-108.21,0.00,-211.45	1/1:130:0,130:40:-630.83,-38.45,0.00	0/0:36:36,0:40:-0.00,-11.31,-176.17	0/0:18:18,0:40:-0.00,-5.89,-88.66	0/0:22:22,0:40:-0.00,-7.10,-108.11	0/0:51:51,0:40:-0.00,-15.83,-249.09	0/1:23:18,5:40:-16.91,0.00,-81.26	0/0:78:78,0:40:0.00,-23.96,-380.35	0/0:24:24,0:40:-0.00,-7.70,-117.83	0/1:48:26,22:40:-92.03,0.00,-112.63	0/1:30:8,22:40:-97.44,0.00,-30.54	0/0:13:13,0:40:-0.00,-4.39,-64.36	0/1:51:28,23:40:-95.98,0.00,-121.45	0/0:26:26,0:40:-0.00,-8.30,-127.55	0/0:47:47,0:40:-0.00,-14.62,-229.64	0/1:36:27,9:40:-32.44,0.00,-121.10	0/0:54:54,0:40:0.00,-16.73,-263.67	0/1:29:21,8:40:-29.69,0.00,-94.04	0/0:44:44,0:40:-0.00,-13.72,-215.06	0/0:46:45,1:40:-0.00,-9.46,-215.06	0/0:35:35,0:40:-0.00,-11.01,-171.31	0/0:112:112,0:40:0.00,-34.19,-545.64	0/0:67:67,0:40:0.00,-20.64,-326.87	0/0:77:77,0:40:0.00,-23.65,-375.49	0/1:30:19,11:40:-43.97,0.00,-84.02
48947	87	48947:86	A	G	.	PASS	NS=88;AF=0.057	GT:DP:AD:GQ:GL	0/0:10:10,0:40:-0.00,-3.98,-39.53	0/0:14:14,0:40:-0.00,-5.18,-54.68	0/0:84:84,0:40:-0.00,-26.25,-319.83	./.	0/0:12:12,0:40:-0.00,-4.58,-47.10	0/0:8:8,0:40:-0.00,-3.38,-31.95	0/1:15:6,9:40:-28.61,0.00,-18.89	0/0:84:84,0:40:-0.00,-26.25,-319.83	0/0:72:72,0:40:0.00,-22.64,-274.37	0/0:100:100,0:40:0.00,-31.07,-380.43	0/0:88:88,0:40:-0.00,-27.45,-334.98	0/0:50:50,0:40:-0.00,-16.02,-191.04	0/0:76:76,0:40:0.00,-23.84,-289.53	0/0:148:148,0:40:0.00,-45.51,-562.25	0/0:51:51,0:40:-0.00,-16.32,-194.83	0/0:68:68,0:40:0.00,-21.44,-259.22	0/0:30:30,0:40:-0.00,-10.00,-115.29	0/0:55:55,0:40:-0.00,-17.52,-209.98	0/0:21:21,0:40:-0.00,-7.29,-81.20	0/0:17:17,0:40:-0.00,-6.09,-66.04	0/0:35:35,0:40:-0.00,-11.50,-134.22	0/0:25:25,0:40:-0.00,-8.49,-96.35	0/0:50:50,0:40:-0.00,-16.02,-191.04	0/0:70:70,0:40:0.00,-22.04,-266.80	0/0:35:35,0:40:-0.00,-11.50,-134.22	0/0:16:16,0:40:-0.00,-5.79,-62.26	0/0:25:25,0:40:-0.00,-8.49,-96.35	0/0:43:42,0:40:-0.00,-13.61,-160.74	0/1:13:2,11:40:-36.78,-0.00,-4.34	0/0:42:42,0:40:-0.00,-13.61,-160.74	0/0:49:49,0:40:-0.00,-15.72,-187.25	0/0:27:27,0:40:-0.00,-9.10,-103.92	0/1:43:18,25:40:-80.78,0.00,-55.92	0/0:34:34,0:40:-0.00,-11.20,-130.44	0/0:38:38,0:40:-0.00,-12.41,-145.59	0/0:29:29,0:40:-0.00,-9.70,-111.50	0/0:21:21,0:40:-0.00,-7.29,-81.20	0/0:56:56,0:40:0.00,-17.82,-213.77	0/0:56:56,0:40:0.00,-17.82,-213.77	0/0:77:77,0:40:-0.00,-24.14,-293.31	0/0:31:31,0:40:-0.00,-10.30,-119.07
49031	24	49031:23	T	C	.	PASS	NS=91;AF=0.181	GT:DP:AD:GQ:GL	0/1:18:16,2:40:-4.15,-0.00,-75.15	0/1:34:21,13:40:-54.34,0.00,-95.33	0/0:52:52,0:40:0.00,-16.09,-261.02	0/1:19:14,5:40:-18.85,0.00,-64.85	0/0:24:24,0:40:-0.00,-7.66,-121.01	0/0:24:24,0:40:-0.00,-7.66,-121.01	0/0:217:217,0:40:-0.00,-65.76,-1086.12	0/0:104:104,0:40:0.00,-31.74,-521.05	1/1:68:0,68:40:-339.05,-19.91,0.00	1/1:62:0,62:40:-309.05,-18.11,0.00	0/1:136:64,72:40:-318.67,0.00,-279.66	1/1:48:0,48:40:-239.04,-13.89,-0.00	0/0:72:72,0:40:0.00,-22.11,-361.04	0/0:68:68,0:40:0.00,-20.91,-341.03	0/0:10:10,0:40:-0.00,-3.45,-51.00	0/1:69:51,18:40:-68.80,0.00,-234.82	0/0:51:51,0:40:-0.00,-15.79,-256.02	0/0:163:163,0:40:-0.00,-49.50,-816.09	0/1:31:20,11:40:-45.24,0.00,-91.24	0/0:21:21,0:40:-0.00,-6.76,-106.00	0/0:38:38,0:40:-0.00,-11.87,-191.02	0/0:19:19,0:40:-0.00,-6.15,-96.00	0/1:38:33,5:40:-13.13,-0.00,-154.14	0/0:57:57,0:40:0.00,-17.59,-286.03	0/0:36:36,0:40:-0.00,-11.27,-181.01	0/0:19:19,0:40:-0.00,-6.15,-96.00	0/0:35:35,0:40:-0.00,-10.97,-176.01	0/0:23:23,0:40:-0.00,-7.36,-116.01	0/0:72:72,0:40:0.00,-22.11,-361.04	0/0:15:15,0:40:-0.00,-4.95,-76.00	0/0:45:45,0:40:-0.00,-13.98,-226.02	0/0:26:26,0:40:-0.00,-8.26,-131.01	0/1:15:6,9:40:-40.05,0.00,-26.05	0/0:20:20,0:40:-0.00,-6.46,-101.00	0/1:33:13,20:40:-89.64,0.00,-55.63	0/0:31:31,0:40:-0.00,-9.77,-156.01	0/0:137:137,0:40:0.00,-41.68,-686.07	0/0:62:62,0:40:-0.00,-19.10,-311.03	0/0:241:241,0:40:0.00,-72.98,-1206.14	0/1:39:35,4:40:-7.83,-0.00,-163.84	0/0:29:28,1:40:-0.00,-4.16,-136.01
49140	28	49140:27	A	C	.	PASS	NS=90;AF=0.100	GT:DP:AD:GQ:GL	0/0:19:19,0:40:-0.00,-6.32,-94.12	0/0:28:28,0:40:-0.00,-9.03,-137.95	0/0:29:29,0:40:-0.00,-9.33,-142.82	0/0:7:7,0:33:-0.00,-2.71,-35.69	0/0:42:42,0:40:-0.00,-13.24,-206.12	0/0:10:10,0:40:-0.00,-3.61,-50.29	0/0:24:24,0:40:-0.00,-7.82,-118.47	0/1:108:52,56:40:-239.59,0.00,-221.71	0/0:46:46,0:40:-0.00,-14.45,-225.60	0/0:92:92,0:40:-0.00,-28.29,-449.61	0/0:52:52,0:40:0.00,-16.25,-254.82	0/0:48:48,0:40:-0.00,-15.05,-235.34	0/0:76:76,0:40:-0.00,-23.48,-371.69	0/0:60:60,0:40:0.00,-18.66,-293.78	0/0:29:29,0:40:-0.00,-9.33,-142.82	0/0:58:58,0:40:0.00,-18.06,-284.04	0/0:75:75,0:40:-0.00,-23.18,-366.82	0/0:99:99,0:40:0.00,-30.40,-483.70	0/0:21:21,0:40:-0.00,-6.92,-103.86	0/0:9:9,0:40:-0.00,-3.31,-45.42	0/0:19:19,0:40:-0.00,-6.32,-94.12	0/0:43:43,0:40:-0.00,-13.54,-210.99	0/0:36:36,0:40:-0.00,-11.44,-176.91	0/1:70:42,28:40:-114.68,0.00,-184.45	0/0:44:44,0:40:-0.00,-13.84,-215.86	0/0:20:20,0:40:-0.00,-6.62,-98.99	0/0:27:27,0:40:-0.00,-8.73,-133.08	0/0:14:14,0:40:-0.00,-4.81,-69.77	0/1:73:38,35:40:-147.87,0.00,-164.07	0/1:27:14,13:40:-54.58,0.00,-61.05	0/0:83:83,0:40:0.00,-25.58,-405.78	0/0:49:49,0:40:-0.00,-15.35,-240.21	0/1:26:17,9:40:-35.40,0.00,-75.96	0/0:23:23,0:40:-0.00,-7.52,-113.60	0/0:15:15,0:40:-0.00,-5.11,-74.64	0/0:49:49,0:40:-0.00,-15.35,-240.21	0/0:49:49,0:40:-0.00,-15.35,-240.21	0/0:54:54,0:40:0.00,-16.85,-264.56	0/0:61:61,0:40:0.00,-18.96,-298.65	0/0:49:49,0:40:-0.00,-15.35,-240.21	0/0:33:33,0:40:-0.00,-10.53,-162.30
49643	23	49643:22	G	A	.	PASS	NS=92;AF=0.114	GT:DP:AD:GQ:GL	0/0:16:16,0:40:-0.00,-5.36,-81.12	0/0:52:52,0:40:0.00,-16.20,-260.09	0/0:53:53,0:40:0.00,-16.50,-265.06	0/1:16:14,2:40:-4.58,-0.00,-65.82	0/0:23:23,0:40:-0.00,-7.47,-115.92	0/0:36:36,0:40:-0.00,-11.38,-180.55	0/0:54:54,0:40:-0.00,-16.80,-270.03	0/0:142:142,0:40:0.00,-43.29,-707.49	0/0:76:76,0:40:-0.00,-23.42,-379.40	0/0:74:74,0:40:0.00,-22.82,-369.45	0/0:114:114,0:40:0.00,-34.86,-568.30	0/0:54:54,0:40:-0.00,-16.80,-270.03	0/0:74:74,0:40:0.00,-22.82,-369.45	0/0:108:108,0:40:0.00,-33.06,-538.47	1/1:33:0,33:40:-162.46,-8.89,-0.00	0/0:79:79,0:40:0.00,-24.33,-394.31	0/0:48:48,0:40:-0.00,-14.99,-240.20	0/1:142:68,74:40:-324.58,0.00,-296.34	0/0:31:31,0:40:-0.00,-9.88,-155.69	0/0:22:22,0:40:-0.00,-7.17,-110.95	0/0:58:57,1:40:-0.00,-13.03,-279.97	0/1:34:21,13:40:-53.85,0.00,-95.20	0/0:51:51,0:40:-0.00,-15.90,-255.12	0/0:52:52,0:40:0.00,-16.20,-260.09	0/0:35:35,0:40:-0.00,-11.08,-175.58	0/0:53:53,0:40:0.00,-16.50,-265.06	0/1:48:30,18:40:-74.49,0.00,-135.73	0/0:36:36,0:40:-0.00,-11.38,-180.55	0/1:34:24,10:40:-38.93,0.00,-110.11	0/0:33:33,0:40:-0.00,-10.48,-165.63	0/0:44:44,0:40:-0.00,-13.79,-220.32	0/0:21:21,0:40:-0.00,-6.87,-105.98	0/0:46:46,0:40:-0.00,-14.39,-230.26	0/0:36:36,0:40:-0.00,-11.38,-180.55	0/1:33:7,26:40:-118.77,0.00,-25.91	0/0:34:34,0:40:-0.00,-10.78,-170.61	0/0:38:38,0:40:-0.00,-11.98,-190.49	0/1:82:46,36:40:-153.73,0.00,-205.03	0/1:92:77,15:40:-46.33,0.00,-356.13	0/0:89:89,0:40:-0.00,-27.34,-444.02	0/0:64:64,0:40:0.00,-19.81,-319.74
49697	78	49697:77	C	G	.	PASS	NS=90;AF=0.083	GT:DP:AD:GQ:GL	0/0:40:40,0:40:-0.00,-12.79,-162.75	0/0:26:26,0:40:-0.00,-8.57,-106.36	0/0:69:69,0:40:0.00,-21.51,-279.57	0/0:27:27,0:40:-0.00,-8.87,-110.39	0/0:28:28,0:40:-0.00,-9.17,-114.41	0/0:22:22,0:40:-0.00,-7.37,-90.24	0/0:127:127,0:40:-0.00,-38.97,-513.21	0/0:120:120,0:40:-0.00,-36.86,-485.01	0/1:116:48,68:40:-238.26,0.00,-159.32	0/1:120:72,48:40:-156.49,0.00,-254.79	0/0:204:204,0:40:0.00,-62.15,-823.38	0/1:62:40,22:40:-69.21,0.00,-143.35	0/0:95:95,0:40:0.00,-29.34,-384.31	0/0:38:38,0:40:-0.00,-12.18,-154.70	0/0:58:58,0:40:0.00,-18.20,-235.26	0/0:25:25,0:40:-0.00,-8.27,-102.33	0/0:109:109,0:40:-0.00,-33.55,-440.70	0/0:179:179,0:40:-0.00,-54.62,-722.68	0/1:37:27,10:40:-28.40,0.00,-98.50	0/0:17:17,0:40:-0.00,-5.86,-70.10	0/0:11:11,0:40:-0.00,-4.06,-45.93	0/0:73:73,0:40:-0.00,-22.72,-295.68	0/0:36:36,0:40:-0.00,-11.58,-146.64	0/0:99:99,0:40:-0.00,-30.54,-400.42	0/1:97:43,54:40:-187.58,0.00,-144.90	0/0:37:37,0:40:-0.00,-11.88,-150.67	0/0:16:16,0:40:-0.00,-5.56,-66.07	0/1:27:16,11:40:-35.44,0.00,-57.20	0/0:60:60,0:40:-0.00,-18.81,-243.32	0/0:19:19,0:40:-0.00,-6.46,-78.16	0/0:57:57,0:40:-0.00,-17.90,-231.23	0/0:88:88,0:40:0.00,-27.23,-356.11	0/0:46:46,0:40:-0.00,-14.59,-186.92	0/0:36:36,0:40:-0.00,-11.58,-146.64	0/0:25:25,0:40:-0.00,-8.27,-102.33	0/0:46:46,0:40:-0.00,-14.59,-186.92	0/0:53:53,0:40:0.00,-16.70,-215.12	0/0:140:140,0:40:0.00,-42.88,-565.58	0/0:201:201,0:40:-0.00,-61.24,-811.30	0/0:44:44,0:40:-0.00,-13.99,-178.87	0/0:37:37,0:40:-0.00,-11.88,-150.67
49824	39	49824:38	G	T	.	PASS	NS=87;AF=0.207	GT:DP:AD:GQ:GL	0/0:21:21,0:40:-0.00,-6.67,-87.03	0/0:77:77,0:40:0.00,-23.53,-316.33	0/0:53:53,0:40:-0.00,-16.30,-218.06	./.	0/0:26:26,0:40:-0.00,-8.18,-107.50	0/0:23:22,1:38:-0.00,-3.18,-87.03	0/0:120:120,0:40:0.00,-36.47,-492.41	0/1:224:130,94:40:-317.13,0.00,-465.58	0/0:112:112,0:40:0.00,-34.06,-459.65	0/0:78:78,0:40:0.00,-23.83,-320.43	1/1:310:2,308:40:-1251.95,-84.43,0.00	1/1:58:2,56:40:-220.08,-8.58,-0.00	0/0:150:150,0:40:0.00,-45.50,-615.25	0/0:102:102,0:40:0.00,-31.05,-418.70	./.	0/1:120:46,74:40:-266.54,0.00,-152.93	0/0:57:57,0:40:-0.00,-17.51,-234.44	0/0:134:134,0:40:0.00,-40.68,-549.73	0/0:57:57,0:40:-0.00,-17.51,-234.44	0/1:86:43,43:40:-149.84,0.00,-150.88	0/0:147:146,1:40:0.00,-40.50,-594.77	0/1:68:23,45:40:-163.45,0.00,-74.40	0/0:60:60,0:40:0.00,-18.41,-246.72	0/0:65:65,0:40:0.00,-19.91,-267.20	./.	0/0:79:79,0:40:-0.00,-24.13,-324.52	0/0:115:115,0:40:0.00,-34.96,-471.93	0/0:78:77,1:40:0.00,-19.73,-312.24	0/0:85:85,0:40:0.00,-25.93,-349.09	0/1:46:6,40:40:-149.59,-0.00,-11.41	0/1:86:37,49:40:-174.41,0.00,-126.31	0/0:57:57,0:40:-0.00,-17.51,-234.44	0/1:78:37,41:40:-144.06,0.00,-128.72	0/1:118:36,82:40:-299.90,0.00,-112.58	0/0:104:104,0:40:0.00,-31.65,-426.89	0/1:67:33,34:40:-118.70,0.00,-115.65	0/0:129:129,0:40:0.00,-39.18,-529.26	0/1:101:61,40:40:-133.04,0.00,-220.07	0/1:150:100,50:40:-159.24,0.00,-365.01	0/0:71:71,0:40:0.00,-21.72,-291.76	0/0:109:109,0:40:0.00,-33.16,-447.36
49929	90	49929:89	A	G	.	PASS	NS=92;AF=0.391	GT:DP:AD:GQ:GL	0/1:14:10,4:40:-16.37,0.00,-47.66	0/0:51:51,0:40:-0.00,-15.42,-263.61	1/1:42:2,40:26:-195.88,-2.07,-0.00	0/1:13:12,1:17:-1.21,-0.03,-58.31	0/1:21:10,11:40:-50.41,0.00,-45.55	1/1:27:0,27:40:-139.08,-7.88,-0.00	0/1:37:20,17:40:-76.56,0.00,-92.36	1/1:148:0,148:40:-763.77,-44.30,0.00	0/1:168:50,118:40:-558.56,0.00,-207.81	0/1:72:34,38:40:-174.45,0.00,-154.10	1/1:174:2,172:40:-877.35,-41.81,0.00	1/1:96:0,96:40:-495.31,-28.65,0.00	0/1:144:74,70:40:-317.98,0.00,-338.94	0/0:287:287,0:40:0.00,-86.46,-1482.00	0/0:51:51,0:40:-0.00,-15.42,-263.61	0/0:168:168,0:40:-0.00,-50.64,-867.64	0/0:60:60,0:40:0.00,-18.12,-310.07	0/1:88:47,41:40:-185.12,0.00,-216.40	0/1:49:31,18:40:-78.12,0.00,-145.54	1/1:78:0,78:40:-402.38,-23.23,0.00	0/1:154:69,85:40:-392.41,0.00,-310.11	1/1:58:0,58:40:-299.13,-17.21,0.00	1/1:65:0,65:40:-335.26,-19.32,0.00	0/1:96:37,59:40:-275.64,0.00,-162.37	0/1:69:26,43:40:-201.16,0.00,-113.71	0/1:87:49,38:40:-169.93,0.00,-227.03	1/1:131:0,131:40:-676.00,-39.19,0.00	0/0:51:51,0:40:-0.00,-15.42,-263.61	0/0:47:46,1:40:-0.00,-9.05,-232.63	0/0:51:51,0:40:-0.00,-15.42,-263.61	0/1:67:18,49:40:-232.74,0.00,-73.01	0/1:50:22,28:40:-129.44,0.00,-98.77	0/1:105:57,48:40:-216.14,0.00,-262.91	0/0:107:107,0:40:0.00,-32.27,-552.72	1/1:148:0,148:40:-763.77,-44.30,0.00	0/1:66:38,28:40:-124.62,0.00,-176.56	0/1:115:62,53:40:-238.94,0.00,-285.72	0/1:105:35,70:40:-329.72,0.00,-149.33	0/1:29:22,7:40:-27.35,0.00,-105.10	0/0:174:173,1:40:0.00,-47.28,-888.29	0/0:167:167,0:40:0.00,-50.33,-862.48
50036	104	50036:103	T	C	.	PASS	NS=89;AF=0.073	GT:DP:AD:GQ:GL	0/0:10:10,0:40:-0.00,-3.84,-35.58	0/1:21:5,16:40:-47.17,-0.00,-11.46	0/1:41:6,35:40:-105.66,-0.00,-8.84	0/1:18:8,10:40:-27.71,0.00,-22.55	0/0:15:15,0:40:-0.00,-5.34,-52.56	0/1:33:17,16:40:-43.56,0.00,-48.59	0/0:24:24,0:40:-0.00,-8.05,-83.11	0/0:17:17,0:40:-0.00,-5.94,-59.35	0/0:25:25,0:40:-0.00,-8.35,-86.51	0/0:50:50,0:40:-0.00,-15.87,-171.38	0/0:62:62,0:40:0.00,-19.48,-212.11	0/0:34:34,0:40:-0.00,-11.06,-117.06	0/0:104:104,0:40:-0.00,-32.12,-354.70	0/0:23:23,0:40:-0.00,-7.75,-79.72	./.	0/0:65:60,5:40:-0.00,-3.41,-188.35	0/1:35:17,18:40:-49.75,-0.00,-47.99	0/1:10:8,2:36:-2.96,-0.00,-24.96	0/0:71:71,0:40:0.00,-22.19,-242.67	1/1:48:1,47:40:-154.53,-10.24,-0.00	0/0:101:101,0:40:-0.00,-31.21,-344.51	0/0:88:88,0:40:0.00,-27.30,-300.38	0/0:149:149,0:40:-0.00,-45.65,-507.47	0/0:53:53,0:40:-0.00,-16.77,-181.56	0/1:19:4,15:40:-44.38,-0.00,-8.67	0/0:59:58,0:40:0.00,-18.28,-198.54	0/0:109:109,0:40:0.00,-33.62,-371.67	0/0:92:92,0:40:0.00,-28.51,-313.96	0/0:43:43,0:40:-0.00,-13.76,-147.61	./.	0/0:48:48,0:40:-0.00,-15.27,-164.59	0/0:12:12,0:40:-0.00,-4.44,-42.37	0/0:88:88,0:40:0.00,-27.30,-300.38	0/0:113:113,0:40:0.00,-34.82,-385.25	0/0:97:97,0:40:-0.00,-30.01,-330.93	0/0:15:15,0:40:-0.00,-5.34,-52.56	0/0:54:54,0:40:0.00,-17.07,-184.96	0/0:30:30,0:40:-0.00,-9.85,-103.48	0/0:48:48,0:40:-0.00,-15.27,-164.59	0/0:62:62,0:40:0.00,-19.48,-212.11	0/0:162:162,0:40:0.00,-49.56,-551.60
50246	47	50246:46	A	C	.	PASS	NS=90;AF=0.061	GT:DP:AD:GQ:GL	0/1:32:20,12:40:-32.23,0.00,-62.39	0/0:86:86,0:40:0.00,-26.80,-308.24	0/0:62:62,0:40:0.00,-19.58,-222.68	0/0:28:28,0:40:-0.00,-9.35,-101.47	0/0:31:31,0:40:-0.00,-10.25,-112.16	0/0:33:33,0:40:-0.00,-10.85,-119.29	0/0:33:33,0:40:-0.00,-10.85,-119.29	0/0:202:202,0:40:0.00,-61.71,-721.80	0/0:182:182,0:40:-0.00,-55.69,-650.49	0/0:134:134,0:40:-0.00,-41.25,-479.37	0/0:292:292,0:40:0.00,-88.79,-1042.65	0/0:106:106,0:40:-0.00,-32.82,-379.55	0/0:154:150,0:40:0.00,-46.06,-536.41	0/0:194:194,0:40:-0.00,-59.30,-693.27	0/0:97:97,0:40:0.00,-30.11,-347.46	0/0:129:129,0:40:-0.00,-39.74,-461.54	0/0:145:145,0:40:-0.00,-44.56,-518.58	0/1:140:59,81:40:-245.72,0.00,-168.94	0/0:74:74,0:40:-0.00,-23.19,-265.46	0/1:63:25,38:40:-115.59,0.00,-70.89	0/0:103:103,0:40:-0.00,-31.92,-368.85	0/0:98:98,0:40:-0.00,-30.41,-351.03	0/0:78:78,0:40:0.00,-24.39,-279.72	0/0:89:89,0:40:0.00,-27.70,-318.94	0/0:57:57,0:40:0.00,-18.08,-204.86	0/0:85:85,0:40:0.00,-26.50,-304.68	0/0:31:31,0:40:-0.00,-10.25,-112.16	0/0:86:86,0:40:0.00,-26.80,-308.24	0/0:88:88,0:40:0.00,-27.40,-315.37	0/0:54:54,0:40:0.00,-17.17,-194.16	0/1:84:31,53:40:-162.75,0.00,-85.96	0/0:75:74,1:40:0.00,-19.93,-261.90	1/1:45:1,44:40:-151.65,-9.25,-0.00	0/0:68:68,0:40:0.00,-21.39,-244.07	0/1:82:40,42:40:-124.14,0.00,-118.65	0/0:35:35,0:40:-0.00,-11.46,-126.42	0/0:118:118,0:40:0.00,-36.43,-422.33	0/0:121:121,0:40:0.00,-37.33,-433.02	./.	0/0:204:204,0:40:0.00,-62.31,-728.93	0/0:118:118,0:40:0.00,-36.43,-422.33
50362	31	50362:30	A	G	.	PASS	NS=91;AF=0.143	GT:DP:AD:GQ:GL	0/0:11:11,0:40:-0.00,-3.73,-54.84	0/0:28:28,0:40:-0.00,-8.85,-137.19	0/0:60:60,0:40:0.00,-18.48,-292.21	0/0:27:27,0:40:-0.00,-8.55,-132.35	0/0:9:9,0:38:-0.00,-3.13,-45.15	0/0:38:38,0:40:-0.00,-11.86,-185.64	0/0:30:30,0:40:-0.00,-9.45,-146.88	0/0:76:76,0:40:0.00,-23.30,-369.72	0/0:80:80,0:40:-0.00,-24.50,-389.09	0/0:42:42,0:40:-0.00,-13.06,-205.01	0/0:70:70,0:40:0.00,-21.49,-340.65	0/0:60:60,0:40:0.00,-18.48,-292.21	0/0:74:74,0:40:-0.00,-22.70,-360.03	0/0:106:106,0:40:-0.00,-32.33,-515.04	0/0:36:35,1:40:-0.00,-6.41,-166.26	0/1:38:13,25:40:-109.25,0.00,-52.67	0/1:43:37,6:40:-15.70,0.00,-167.43	0/1:39:15,24:40:-104.10,0.00,-62.06	0/0:30:29,1:40:-0.00,-4.61,-137.19	0/0:22:22,0:40:-0.00,-7.04,-108.13	0/1:65:31,34:40:-144.72,0.00,-131.74	0/0:27:27,0:40:-0.00,-8.55,-132.35	0/0:59:59,0:40:-0.00,-18.18,-287.36	0/0:30:30,0:40:-0.00,-9.45,-146.88	0/0:16:16,0:40:-0.00,-5.24,-79.06	0/0:26:26,0:40:-0.00,-8.25,-127.50	0/1:35:20,15:40:-61.71,0.00,-87.48	0/0:35:35,0:40:-0.00,-10.96,-171.10	0/0:21:21,0:40:-0.00,-6.74,-103.28	0/1:31:18,13:40:-53.22,0.00,-79.00	0/0:17:17,0:40:-0.00,-5.54,-83.91	0/1:23:14,9:40:-36.25,0.00,-62.03	0/0:61:61,0:40:-0.00,-18.78,-297.05	0/0:41:41,0:40:-0.00,-12.76,-200.17	0/0:54:54,0:40:-0.00,-16.68,-263.14	0/1:23:17,6:40:-21.72,0.00,-76.56	0/1:26:12,14:40:-59.57,0.00,-51.44	0/1:34:22,12:40:-47.48,0.00,-97.47	0/1:45:13,32:40:-141.05,0.00,-50.56	0/1:71:34,37:40:-157.44,0.00,-144.47	0/1:76:38,38:40:-160.78,0.00,-162.34
50396	13	50396:12	A	T	.	PASS	NS=89;AF=0.107	GT:DP:AD:GQ:GL	0/0:42:42,0:40:-0.00,-13.24,-211.74	0/0:69:69,0:40:-0.00,-21.37,-346.82	0/0:64:64,0:40:0.00,-19.87,-321.81	0/0:37:37,0:40:-0.00,-11.74,-186.72	0/0:45:45,0:40:-0.00,-14.15,-226.75	0/0:54:54,0:40:0.00,-16.86,-271.77	0/0:97:97,0:40:0.00,-29.80,-486.92	0/1:106:66,40:40:-167.62,0.00,-299.30	0/1:112:52,60:40:-265.88,0.00,-227.45	0/0:172:172,0:40:0.00,-52.38,-862.16	0/0:184:184,0:40:0.00,-55.99,-922.20	0/0:128:128,0:40:0.00,-39.13,-642.02	0/0:106:106,0:40:0.00,-32.51,-531.95	0/0:90:90,0:40:-0.00,-27.69,-451.89	0/0:47:47,0:40:-0.00,-14.75,-236.75	0/0:28:28,0:40:-0.00,-9.03,-141.69	0/0:82:82,0:40:-0.00,-25.29,-411.87	0/0:70:70,0:40:0.00,-21.67,-351.83	0/1:59:30,29:40:-126.73,0.00,-133.33	0/0:30:30,0:40:-0.00,-9.63,-151.70	0/1:27:9,18:40:-81.33,0.00,-37.90	0/1:54:24,30:40:-133.24,0.00,-104.82	0/0:23:23,0:40:-0.00,-7.53,-116.67	0/0:67:67,0:40:-0.00,-20.77,-336.82	0/0:63:63,0:40:0.00,-19.57,-316.80	0/0:41:41,0:40:-0.00,-12.94,-206.73	0/0:25:25,0:40:-0.00,-8.13,-126.68	0/0:28:28,0:40:-0.00,-9.03,-141.69	0/0:35:35,0:40:-0.00,-11.14,-176.71	0/0:44:44,0:40:-0.00,-13.85,-221.74	0/1:72:36,36:40:-157.84,0.00,-159.44	0/0:72:72,0:40:0.00,-22.28,-361.83	0/0:51:51,0:40:-0.00,-15.95,-256.77	0/1:41:17,24:40:-107.13,0.00,-73.71	0/0:30:30,0:40:-0.00,-9.63,-151.70	0/0:56:56,0:40:0.00,-17.46,-281.78	0/0:37:37,0:40:-0.00,-11.74,-186.72	0/0:96:96,0:40:0.00,-29.50,-481.91	0/0:116:116,0:40:0.00,-35.52,-581.98	0/0:77:77,0:40:-0.00,-23.78,-386.85	0/0:49:49,0:40:-0.00,-15.35,-246.76
50559	77	50559:76	C	T	.	PASS	NS=90;AF=0.178	GT:DP:AD:GQ:GL	0/0:24:24,0:40:-0.00,-7.77,-78.29	0/0:40:40,0:40:-0.00,-12.58,-129.85	0/0:59:59,0:40:0.00,-18.30,-191.07	0/0:21:21,0:40:-0.00,-6.87,-68.63	0/0:23:23,0:40:-0.00,-7.47,-75.07	1/1:14:0,14:40:-44.15,-3.80,-0.00	0/0:29:29,0:40:-0.00,-9.27,-94.40	0/1:160:76,82:40:-216.16,0.00,-197.78	0/0:108:108,0:40:-0.00,-33.03,-348.97	0/0:67:67,0:40:0.00,-20.70,-216.85	0/1:138:90,48:40:-112.61,0.00,-248.91	1/1:64:0,64:40:-205.27,-18.84,0.00	0/0:97:97,0:40:0.00,-29.73,-313.52	0/1:89:58,31:40:-72.57,0.00,-160.53	0/0:29:29,0:40:-0.00,-9.27,-94.40	0/0:48:48,0:40:-0.00,-14.99,-155.63	0/0:95:95,0:40:0.00,-29.12,-307.08	0/0:74:74,0:40:-0.00,-22.81,-239.41	0/1:37:16,21:40:-55.99,0.00,-40.83	0/1:20:11,9:40:-22.43,0.00,-29.84	0/0:52:52,0:40:-0.00,-16.19,-168.52	0/0:27:27,0:40:-0.00,-8.67,-87.96	0/0:33:33,0:40:-0.00,-10.48,-107.29	0/0:46:46,0:40:-0.00,-14.39,-149.18	0/0:17:17,0:40:-0.00,-5.66,-55.74	0/0:28:28,0:40:-0.00,-8.97,-91.18	0/0:38:38,0:40:-0.00,-11.98,-123.41	0/0:51:51,0:40:-0.00,-15.89,-165.30	1/1:34:0,34:40:-108.60,-9.82,-0.00	0/0:42:42,0:40:-0.00,-13.18,-136.29	0/1:18:5,13:40:-35.92,-0.00,-11.10	0/1:41:21,20:40:-51.56,0.00,-55.74	0/0:33:33,0:40:-0.00,-10.48,-107.29	0/0:40:40,0:40:-0.00,-12.58,-129.85	0/1:54:33,21:40:-50.88,0.00,-90.50	0/1:36:20,16:40:-40.18,0.00,-54.02	0/0:55:55,0:40:0.00,-17.09,-178.18	0/0:75:75,0:40:0.00,-23.11,-242.63	0/0:15:14,1:24:-0.01,-1.85,-42.85	0/0:51:51,0:40:-0.00,-15.89,-165.30	0/1:53:39,14:40:-28.62,0.00,-110.14
51086	85	51086:84	T	C	.	PASS	NS=90;AF=0.083	GT:DP:AD:GQ:GL	0/0:28:28,0:40:-0.00,-9.34,-95.25	0/0:35:35,0:40:-0.00,-11.44,-118.73	0/0:39:39,0:40:-0.00,-12.65,-132.14	0/0:10:10,0:40:-0.00,-3.92,-34.88	0/0:28:28,0:40:-0.00,-9.34,-95.25	0/0:23:23,0:40:-0.00,-7.83,-78.48	0/0:13:13,0:40:-0.00,-4.82,-44.94	0/0:102:102,0:40:0.00,-31.60,-343.45	0/0:74:74,0:40:0.00,-23.17,-249.53	0/0:70:70,0:40:0.00,-21.97,-236.12	0/0:106:106,0:40:0.00,-32.80,-356.86	0/0:42:42,0:40:-0.00,-13.55,-142.20	0/0:62:62,0:40:0.00,-19.56,-209.29	0/0:68:68,0:40:-0.00,-21.37,-229.41	0/0:32:32,0:40:-0.00,-10.54,-108.66	0/0:53:53,0:40:0.00,-16.86,-179.10	0/0:32:32,0:40:-0.00,-10.54,-108.66	0/0:78:78,0:40:-0.00,-24.38,-262.95	0/0:30:30,0:40:-0.00,-9.94,-101.96	0/0:12:12,0:40:-0.00,-4.52,-41.58	0/0:45:45,0:40:-0.00,-14.45,-152.27	0/0:30:30,0:40:-0.00,-9.94,-101.96	0/0:65:65,0:40:0.00,-20.47,-219.35	0/0:56:56,0:40:0.00,-17.76,-189.16	0/0:27:27,0:40:-0.00,-9.04,-91.89	0/0:28:28,0:40:-0.00,-9.34,-95.25	0/0:32:32,0:40:-0.00,-10.54,-108.66	0/0:44:44,0:40:-0.00,-14.15,-148.91	0/0:51:50,0:40:0.00,-15.95,-169.04	0/0:13:13,0:40:-0.00,-4.82,-44.94	0/1:47:24,23:40:-62.09,0.00,-66.78	0/0:40:40,0:40:-0.00,-12.95,-135.50	1/1:17:0,17:40:-55.68,-4.69,-0.00	0/1:32:14,18:40:-49.83,0.00,-37.75	0/0:46:46,0:40:-0.00,-14.75,-155.62	0/0:28:28,0:40:-0.00,-9.34,-95.25	0/0:39:39,0:40:-0.00,-12.65,-132.14	0/0:43:43,0:40:-0.00,-13.85,-145.56	0/0:26:26,0:40:-0.00,-8.73,-88.54	0/0:70:70,0:40:0.00,-21.97,-236.12	0/0:22:21,1:40:-0.00,-4.18,-68.42
51426	42	51426:41	C	A	.	PASS	NS=89;AF=0.051	GT:DP:AD:GQ:GL	0/0:28:28,0:40:-0.00,-9.44,-140.09	0/0:33:33,0:40:-0.00,-10.95,-164.81	1/1:19:0,19:40:-92.28,-5.08,-0.00	0/0:7:7,0:38:-0.00,-3.12,-36.26	0/0:26:26,0:40:-0.00,-8.84,-130.20	0/0:39:39,0:40:-0.00,-12.75,-194.47	0/0:9:9,0:40:-0.00,-3.72,-46.15	0/0:122:122,0:40:-0.00,-37.74,-604.82	0/0:84:84,0:40:0.00,-26.30,-416.95	0/0:74:74,0:40:-0.00,-23.29,-367.51	0/0:184:184,0:40:-0.00,-56.40,-911.35	0/0:70:70,0:40:0.00,-22.08,-347.73	0/0:68:68,0:40:-0.00,-21.48,-337.85	0/0:176:176,0:40:-0.00,-53.99,-871.80	0/0:54:54,0:40:-0.00,-17.27,-268.63	0/1:90:52,38:40:-159.77,0.00,-230.64	0/0:63:63,0:40:0.00,-19.98,-313.13	0/1:89:58,31:40:-125.46,0.00,-260.60	0/0:19:19,0:40:-0.00,-6.73,-95.59	0/0:35:35,0:40:-0.00,-11.55,-174.69	0/0:68:68,0:40:-0.00,-21.48,-337.85	0/1:48:21,27:40:-118.03,0.00,-90.02	0/0:32:32,0:40:-0.00,-10.64,-159.86	0/0:36:36,0:40:-0.00,-11.85,-179.64	0/0:47:47,0:40:-0.00,-15.16,-234.02	0/0:59:59,0:40:0.00,-18.77,-293.35	0/0:49:49,0:40:-0.00,-15.76,-243.91	0/0:77:77,0:40:-0.00,-24.19,-382.34	0/0:58:58,0:40:0.00,-18.47,-288.41	0/0:26:26,0:40:-0.00,-8.84,-130.20	0/0:53:53,0:40:-0.00,-16.97,-263.69	0/0:51:51,0:40:-0.00,-16.36,-253.80	0/0:44:44,0:40:-0.00,-14.26,-219.19	0/0:38:38,0:40:-0.00,-12.45,-189.53	0/0:54:54,0:40:-0.00,-17.27,-268.63	0/0:91:91,0:40:-0.00,-28.40,-451.56	0/0:47:47,0:40:-0.00,-15.16,-234.02	0/0:86:86,0:40:-0.00,-26.90,-426.84	0/0:27:27,0:40:-0.00,-9.14,-135.14	0/0:45:45,0:40:-0.00,-14.56,-224.13	0/0:45:45,0:40:-0.00,-14.56,-224.13
51559	54	51559:53	C	T	.	PASS	NS=92;AF=0.054	GT:DP:AD:GQ:GL	0/0:31:31,0:40:-0.00,-10.29,-117.63	0/0:47:47,0:40:-0.00,-15.11,-177.49	0/0:67:67,0:40:0.00,-21.13,-252.31	0/0:28:28,0:40:-0.00,-9.39,-106.41	0/0:24:24,0:40:-0.00,-8.19,-91.44	0/0:15:15,0:40:-0.00,-5.48,-57.77	0/0:28:28,0:40:-0.00,-9.39,-106.41	0/0:112:112,0:40:-0.00,-34.67,-420.67	0/0:102:102,0:40:-0.00,-31.66,-383.26	0/0:114:112,2:40:0.00,-27.79,-413.19	0/0:140:140,0:40:-0.00,-43.10,-525.43	0/0:84:84,0:40:0.00,-26.24,-315.92	0/0:152:152,0:40:-0.00,-46.71,-570.32	0/0:162:162,0:40:0.00,-49.72,-607.73	0/0:38:38,0:40:-0.00,-12.40,-143.82	0/1:64:46,18:40:-47.12,0.00,-153.52	0/0:58:58,0:40:-0.00,-18.42,-218.64	0/0:57:57,0:40:0.00,-18.12,-214.90	0/0:67:67,0:40:0.00,-21.13,-252.31	0/0:44:44,0:40:-0.00,-14.21,-166.27	0/0:134:134,0:40:0.00,-41.29,-502.98	0/0:59:59,0:40:-0.00,-18.72,-222.38	0/1:76:34,42:40:-133.30,0.00,-105.02	0/0:56:56,0:40:-0.00,-17.82,-211.16	0/0:40:40,0:40:-0.00,-13.00,-151.30	0/0:60:60,0:40:-0.00,-19.02,-226.13	0/0:61:59,0:40:0.00,-18.72,-222.38	0/0:89:89,0:40:0.00,-27.75,-334.62	0/0:27:27,0:40:-0.00,-9.09,-102.66	0/0:34:34,0:40:-0.00,-11.20,-128.85	0/0:45:45,0:40:-0.00,-14.51,-170.01	0/0:38:38,0:40:-0.00,-12.40,-143.82	0/0:80:80,0:40:-0.00,-25.04,-300.95	0/0:98:98,0:40:0.00,-30.46,-368.29	0/0:93:93,0:40:-0.00,-28.95,-349.59	0/0:27:27,0:40:-0.00,-9.09,-102.66	0/0:85:85,0:40:0.00,-26.55,-319.66	0/1:83:36,47:40:-149.90,0.00,-110.39	1/1:17:0,17:40:-61.95,-4.43,-0.00	0/0:102:102,0:40:-0.00,-31.66,-383.26	0/0:108:108,0:40:-0.00,-33.47,-405.71
51764	49	51764:48	T	C	.	PASS	NS=89;AF=0.073	GT:DP:AD:GQ:GL	0/0:47:47,0:40:-0.00,-15.06,-241.80	0/1:58:21,37:40:-170.83,0.00,-90.48	0/0:81:81,0:40:0.00,-25.30,-415.67	0/0:31:31,0:40:-0.00,-10.25,-159.99	0/1:41:24,17:40:-73.67,0.00,-110.93	0/0:33:33,0:40:-0.00,-10.85,-170.21	0/0:14:14,0:40:-0.00,-5.13,-73.05	0/0:230:230,0:40:0.00,-70.15,-1177.59	0/0:190:190,0:40:-0.00,-58.11,-973.05	0/0:146:146,0:40:0.00,-44.86,-748.05	0/0:90:90,0:40:-0.00,-28.01,-461.69	0/0:113:113,0:40:-0.00,-34.93,-579.30	0/0:134:134,0:40:-0.00,-41.25,-686.69	0/0:200:200,0:40:0.00,-61.12,-1024.19	0/0:55:55,0:40:-0.00,-17.47,-282.71	0/0:56:56,0:40:0.00,-17.77,-287.83	0/1:141:57,84:40:-386.18,0.00,-249.58	0/0:82:82,0:40:0.00,-25.60,-420.78	0/0:72:72,0:40:0.00,-22.59,-369.64	0/0:69:69,0:40:-0.00,-21.69,-354.30	0/0:85:85,0:40:0.00,-26.50,-436.12	0/0:69:69,0:40:-0.00,-21.69,-354.30	0/0:70:70,0:40:-0.00,-21.99,-359.42	0/0:118:118,0:40:-0.00,-36.44,-604.87	0/0:100:100,0:40:0.00,-31.02,-512.82	0/0:66:66,0:40:0.00,-20.78,-338.96	0/0:34:34,0:40:-0.00,-11.15,-175.33	0/0:97:97,0:40:-0.00,-30.11,-497.48	0/0:75:75,0:40:0.00,-23.49,-384.98	0/0:54:54,0:40:0.00,-17.17,-277.60	0/0:105:104,1:40:0.00,-27.41,-528.17	0/0:81:81,0:40:0.00,-25.30,-415.67	0/1:111:58,53:40:-236.69,0.00,-263.72	0/0:60:60,0:40:0.00,-18.98,-308.28	0/0:83:83,0:40:0.00,-25.90,-425.89	0/0:95:95,0:40:-0.00,-29.51,-487.26	0/0:88:88,0:40:0.00,-27.41,-451.46	0/0:122:122,0:40:0.00,-37.64,-625.32	0/0:46:46,0:40:-0.00,-14.76,-236.69	0/0:142:142,0:40:-0.00,-43.66,-727.60	0/0:111:111,0:40:0.00,-34.33,-569.07
51862	72	51862:71	T	C	.	PASS	NS=92;AF=0.087	GT:DP:AD:GQ:GL	0/0:13:13,0:40:-0.00,-4.61,-66.73	0/0:26:26,0:40:-0.00,-8.52,-132.03	0/0:40:40,0:40:-0.00,-12.74,-202.34	0/0:20:20,0:40:-0.00,-6.72,-101.89	0/0:19:19,0:40:-0.00,-6.41,-96.87	0/0:15:15,0:40:-0.00,-5.21,-76.78	0/0:16:16,0:40:-0.00,-5.51,-81.80	0/0:174:172,2:40:0.00,-43.03,-855.30	0/0:94:94,0:40:-0.00,-28.99,-473.57	0/0:88:88,0:40:0.00,-27.19,-443.44	0/0:176:176,0:40:-0.00,-53.68,-885.44	0/0:50:50,0:40:-0.00,-15.75,-252.57	0/0:110:110,0:40:-0.00,-33.81,-553.94	0/0:124:124,0:40:0.00,-38.02,-624.26	0/0:66:66,0:40:0.00,-20.56,-332.94	0/0:61:61,0:40:-0.00,-19.06,-307.82	0/0:82:82,0:40:0.00,-25.38,-413.30	0/0:140:140,0:40:0.00,-42.84,-704.62	0/0:39:39,0:40:-0.00,-12.43,-197.32	0/0:37:37,0:40:-0.00,-11.83,-187.28	0/0:66:66,0:40:0.00,-20.56,-332.94	0/0:71:71,0:40:-0.00,-22.07,-358.05	0/0:44:44,0:40:-0.00,-13.94,-222.44	0/0:92:92,0:40:0.00,-28.39,-463.53	0/1:43:21,22:40:-96.86,0.00,-93.27	0/0:42:42,0:40:-0.00,-13.34,-212.39	0/0:60:60,0:40:-0.00,-18.76,-302.80	0/0:48:48,0:40:-0.00,-15.14,-242.53	0/0:112:112,0:40:-0.00,-34.41,-563.98	0/1:62:23,39:40:-176.53,0.00,-97.60	0/1:45:32,13:40:-51.05,0.00,-147.92	0/1:33:17,16:40:-69.74,0.00,-76.19	0/0:23:23,0:40:-0.00,-7.62,-116.96	0/0:44:44,0:40:-0.00,-13.94,-222.44	0/0:53:53,0:40:0.00,-16.65,-267.64	0/1:40:25,15:40:-62.61,0.00,-114.27	0/0:88:88,0:40:0.00,-27.19,-443.44	0/0:69:69,0:40:-0.00,-21.47,-348.00	0/0:62:62,0:40:-0.00,-19.36,-312.84	0/0:86:86,0:40:-0.00,-26.58,-433.39	0/0:63:63,0:40:0.00,-19.66,-317.87
52870	17	52870:16	T	G	.	PASS	NS=87;AF=0.190	GT:DP:AD:GQ:GL	0/1:23:12,11:40:-38.48,0.00,-44.41	0/0:32:32,0:40:-0.00,-9.82,-134.41	0/0:100:100,0:40:0.00,-30.29,-416.24	0/1:47:39,8:40:-18.82,0.00,-149.09	0/0:25:25,0:40:-0.00,-7.71,-105.40	0/1:41:36,5:40:-8.19,-0.00,-138.46	0/0:35:35,0:40:-0.00,-10.72,-146.84	./.	0/0:87:87,0:40:0.00,-26.38,-362.36	0/1:224:142,82:40:-272.24,0.00,-522.70	0/0:232:232,0:40:0.00,-70.02,-963.32	0/0:178:176,2:40:0.00,-45.48,-722.94	0/1:77:62,15:40:-38.80,0.00,-235.38	0/1:196:136,60:40:-189.49,0.00,-506.26	0/1:59:54,5:34:-2.78,-0.00,-207.64	0/0:99:99,0:40:0.00,-29.99,-412.10	0/1:121:107,14:40:-21.41,0.00,-408.64	0/1:147:106,41:40:-125.49,0.00,-396.67	0/1:98:67,31:40:-98.79,0.00,-249.78	0/1:31:28,3:36:-2.91,-0.00,-108.31	0/1:126:99,27:40:-73.79,0.00,-373.98	0/0:37:37,0:40:-0.00,-11.33,-155.13	0/0:75:75,0:40:0.00,-22.76,-312.63	0/0:113:113,0:40:-0.00,-34.20,-470.12	0/1:69:52,17:40:-49.50,0.00,-196.34	0/0:62:62,0:40:-0.00,-18.85,-258.75	0/0:88:82,5:40:-0.00,-5.65,-320.92	0/0:70:70,0:40:0.00,-21.26,-291.90	0/1:93:65,28:40:-87.87,0.00,-243.00	0/0:27:27,0:40:-0.00,-8.32,-113.69	0/0:79:79,0:40:0.00,-23.97,-329.20	0/1:94:84,10:40:-12.96,-0.00,-321.44	0/0:82:79,3:40:-0.00,-12.44,-316.77	0/1:147:105,42:40:-129.64,0.00,-392.53	0/1:141:108,33:40:-94.14,0.00,-406.77	0/1:107:84,23:40:-62.93,0.00,-317.53	0/1:141:63,78:40:-280.65,0.00,-220.26	0/1:180:112,68:40:-227.46,0.00,-411.61	0/1:109:57,52:40:-182.52,0.00,-205.03	0/1:151:114,37:40:-107.71,0.00,-428.62	0/0:79:79,0:40:0.00,-23.97,-329.20
53246	48	53246:47	A	C	.	PASS	NS=86;AF=0.052	GT:DP:AD:GQ:GL	0/0:18:18,0:40:-0.00,-6.41,-90.95	0/0:36:36,0:40:-0.00,-11.83,-180.25	0/0:97:97,0:40:-0.00,-30.19,-482.86	0/1:15:6,9:40:-39.14,0.00,-25.91	0/0:24:24,0:40:-0.00,-8.22,-120.72	0/0:28:28,0:40:-0.00,-9.42,-140.56	./.	0/0:168:168,0:40:0.00,-51.56,-835.09	0/0:146:146,0:40:0.00,-44.94,-725.95	0/0:90:90,0:40:-0.00,-28.08,-448.14	0/0:90:90,0:40:-0.00,-28.08,-448.14	0/0:76:76,0:40:0.00,-23.87,-378.68	0/0:182:182,0:40:0.00,-55.78,-904.54	0/0:82:82,0:40:0.00,-25.68,-408.45	0/0:69:69,0:40:0.00,-21.76,-343.96	0/0:79:79,0:40:0.00,-24.77,-393.57	0/0:58:58,0:40:0.00,-18.45,-289.39	0/0:24:24,0:40:-0.00,-8.22,-120.72	0/0:34:34,0:40:-0.00,-11.23,-170.32	0/0:57:57,0:40:0.00,-18.15,-284.43	0/0:49:49,0:40:-0.00,-15.74,-244.74	0/0:47:47,0:40:-0.00,-15.14,-234.82	0/1:50:26,24:40:-103.02,0.00,-114.59	0/0:63:63,0:40:-0.00,-19.96,-314.19	0/0:31:31,0:40:-0.00,-10.32,-155.44	0/0:39:39,0:40:-0.00,-12.73,-195.13	0/0:62:62,0:40:0.00,-19.66,-309.23	0/1:69:49,20:40:-77.46,0.00,-222.98	0/0:80:80,0:40:0.00,-25.07,-398.53	0/0:59:59,0:40:0.00,-18.75,-294.35	0/0:38:38,0:40:-0.00,-12.43,-190.17	0/0:49:49,0:40:-0.00,-15.74,-244.74	0/0:35:35,0:40:-0.00,-11.53,-175.29	0/0:57:57,0:40:0.00,-18.15,-284.43	0/0:95:95,0:40:0.00,-29.59,-472.94	0/0:57:57,0:40:0.00,-18.15,-284.43	0/0:107:107,0:40:-0.00,-33.20,-532.47	0/0:46:46,0:40:-0.00,-14.84,-229.86	./.	0/0:75:75,0:40:0.00,-23.57,-373.72	0/0:114:114,0:40:0.00,-35.31,-567.20
53977	83	53977:82	G	T	.	PASS	NS=89;AF=0.073	GT:DP:AD:GQ:GL	0/0:38:38,0:40:-0.00,-12.16,-207.58	0/0:97:97,0:40:0.00,-29.92,-526.89	0/0:79:79,0:40:0.00,-24.50,-429.47	0/1:12:11,1:15:-1.12,-0.03,-57.16	0/0:60:60,0:40:0.00,-18.78,-326.65	0/0:55:55,0:40:0.00,-17.27,-299.58	0/0:46:46,0:40:-0.00,-14.56,-250.88	0/0:358:356,2:40:0.00,-97.66,-1917.78	0/0:270:270,0:40:0.00,-81.99,-1463.17	0/0:194:194,0:40:0.00,-59.12,-1051.86	0/1:279:139,140:40:-672.98,0.00,-669.49	0/0:168:168,0:40:-0.00,-51.29,-911.14	0/0:288:288,0:40:0.00,-87.41,-1560.59	0/0:360:358,2:40:0.00,-98.26,-1928.60	0/0:126:126,0:40:0.00,-38.65,-683.84	0/0:142:142,0:40:0.00,-43.46,-770.43	0/0:149:149,0:40:-0.00,-45.57,-808.31	0/0:178:178,0:40:-0.00,-54.30,-965.26	0/0:94:94,0:40:-0.00,-29.01,-510.65	0/0:144:144,0:40:-0.00,-44.06,-781.25	0/0:343:343,0:40:-0.00,-103.97,-1858.25	0/0:89:89,0:40:0.00,-27.51,-483.59	0/0:250:250,0:40:0.00,-75.97,-1354.93	0/0:147:147,0:40:-0.00,-44.97,-797.49	0/0:99:99,0:40:-0.00,-30.52,-537.71	0/0:157:157,0:40:-0.00,-47.98,-851.61	0/0:211:211,0:40:0.00,-64.23,-1143.86	0/0:202:202,0:40:0.00,-61.52,-1095.15	0/0:142:141,1:40:0.00,-38.05,-759.61	0/0:86:86,0:40:-0.00,-26.61,-467.36	0/0:110:110,0:40:-0.00,-33.83,-597.25	0/0:96:96,0:40:0.00,-29.62,-521.48	0/0:148:147,1:40:0.00,-39.86,-792.08	0/0:172:171,1:40:0.00,-47.08,-921.97	0/0:308:308,0:40:0.00,-93.43,-1668.83	0/0:175:175,0:40:0.00,-53.40,-949.03	0/0:205:205,0:40:-0.00,-62.43,-1111.39	0/0:191:190,1:40:0.00,-52.80,-1024.80	0/0:48:48,0:40:-0.00,-15.17,-261.70	0/0:391:390,1:40:0.00,-113.01,-2107.20	0/0:290:290,0:40:-0.00,-88.01,-1571.41
54417	21	54417:20	A	G	.	PASS	NS=87;AF=0.195	GT:DP:AD:GQ:GL	0/1:18:4,14:40:-48.90,-0.00,-11.10	0/0:33:33,0:40:-0.00,-10.22,-129.91	0/0:38:38,0:40:-0.00,-11.72,-149.41	0/0:15:15,0:40:-0.00,-4.80,-59.71	0/1:23:18,5:40:-12.30,-0.00,-64.20	0/1:21:8,13:40:-44.10,0.00,-25.80	./.	0/1:108:54,54:40:-177.82,0.00,-179.03	0/0:102:102,0:40:0.00,-30.98,-399.03	0/0:81:81,0:40:0.00,-24.66,-317.12	0/1:88:38,50:40:-168.24,0.00,-122.64	0/0:42:42,0:40:-0.00,-12.92,-165.01	0/1:110:58,52:40:-169.42,0.00,-194.03	0/0:112:112,0:40:0.00,-33.99,-438.03	0/0:42:42,0:40:-0.00,-12.92,-165.01	0/0:109:109,0:40:0.00,-33.09,-426.33	0/0:64:64,0:40:-0.00,-19.55,-250.82	0/0:56:56,0:40:0.00,-17.14,-219.62	0/1:40:21,19:40:-61.78,0.00,-70.79	./.	0/1:74:46,28:40:-86.65,0.00,-158.06	0/1:31:20,11:40:-33.29,0.00,-69.59	0/0:65:65,0:40:-0.00,-19.85,-254.72	0/0:75:75,0:40:0.00,-22.86,-293.72	0/1:60:34,26:40:-83.06,0.00,-115.47	0/0:49:49,0:40:-0.00,-15.03,-192.32	0/0:78:77,1:40:0.00,-19.86,-297.62	0/1:81:28,53:40:-182.05,0.00,-85.75	0/0:34:34,0:40:-0.00,-10.52,-133.81	0/0:26:26,0:40:-0.00,-8.11,-102.61	0/0:57:57,0:40:-0.00,-17.44,-223.52	0/0:51:51,0:40:-0.00,-15.63,-200.12	0/0:47:47,0:40:-0.00,-14.43,-184.52	0/1:59:54,5:20:-1.47,-0.01,-193.79	0/0:68:67,1:40:0.00,-16.85,-258.62	0/1:59:39,20:40:-59.96,0.00,-135.27	0/1:90:38,51:40:-171.84,0.00,-122.34	0/0:63:63,0:40:0.00,-19.25,-246.92	./.	0/0:107:107,0:40:0.00,-32.49,-418.53	0/0:85:85,0:40:0.00,-25.87,-332.73
55638	41	55638:40	C	A	.	PASS	NS=90;AF=0.317	GT:DP:AD:GQ:GL	0/0:35:35,0:40:-0.00,-10.62,-179.13	0/0:49:49,0:40:-0.00,-14.83,-250.55	0/0:52:52,0:40:-0.00,-15.74,-265.85	0/1:18:8,10:40:-45.51,0.00,-35.88	0/0:23:23,0:40:-0.00,-7.01,-117.91	./.	0/1:136:69,67:40:-300.78,0.00,-311.56	0/0:154:154,0:40:-0.00,-46.44,-786.22	0/0:88:86,2:40:0.00,-16.37,-429.10	0/1:114:56,58:40:-261.49,0.00,-251.86	0/0:192:190,2:40:0.00,-47.68,-959.67	0/0:64:64,0:40:-0.00,-19.35,-327.07	0/0:96:94,2:40:-0.00,-18.78,-469.92	0/0:66:66,0:40:0.00,-19.95,-337.28	0/0:54:54,0:40:-0.00,-16.34,-276.06	0/0:69:68,1:40:0.00,-15.75,-342.38	0/0:64:64,0:40:-0.00,-19.35,-327.07	0/0:182:182,0:40:-0.00,-54.87,-929.06	0/1:43:20,23:40:-104.31,0.00,-89.57	0/0:16:16,0:40:-0.00,-4.90,-82.19	0/1:17:13,4:40:-15.21,-0.00,-61.69	0/0:64:64,0:40:-0.00,-19.35,-327.07	0/1:31:11,20:40:-92.62,0.00,-47.27	0/0:121:120,1:40:0.00,-31.41,-607.66	0/0:69:69,0:40:0.00,-20.85,-352.58	0/0:55:53,2:40:-0.00,-6.44,-260.75	0/0:21:21,0:40:-0.00,-6.41,-107.70	0/0:31:31,0:40:-0.00,-9.42,-158.72	0/0:52:52,0:40:-0.00,-15.74,-265.85	0/0:24:24,0:40:-0.00,-7.31,-123.01	0/1:73:34,39:40:-176.90,0.00,-151.97	0/1:64:29,35:40:-159.21,0.00,-129.17	1/1:39:0,39:40:-198.39,-11.25,-0.00	0/1:41:20,21:40:-94.71,0.00,-90.18	0/1:26:13,13:40:-58.41,0.00,-58.98	1/1:53:0,53:40:-269.82,-15.47,-0.00	0/1:61:21,40:40:-185.62,0.00,-89.26	1/1:131:0,131:40:-667.74,-38.95,-0.00	1/1:316:0,316:40:-1611.54,-94.64,0.00	0/1:70:28,42:40:-193.11,0.00,-122.26	0/1:55:24,31:40:-141.51,0.00,-106.37
57889	60	57889:59	G	T	.	PASS	NS=89;AF=0.051	GT:DP:AD:GQ:GL	0/0:20:20,0:40:-0.00,-7.26,-99.76	0/0:19:19,0:40:-0.00,-6.96,-94.84	0/0:25:25,0:40:-0.00,-8.77,-124.36	./.	0/0:11:11,0:40:-0.00,-4.55,-55.48	0/1:17:7,10:40:-42.84,0.00,-29.44	0/0:14:14,0:40:-0.00,-5.45,-70.24	0/0:112:112,0:40:-0.00,-34.95,-552.39	0/0:86:86,0:40:0.00,-27.13,-424.47	0/0:68:68,0:40:0.00,-21.71,-335.91	0/0:78:78,0:40:-0.00,-24.72,-385.11	0/0:60:60,0:40:-0.00,-19.30,-296.55	0/0:96:96,0:40:0.00,-30.14,-473.67	0/0:22:22,0:40:-0.00,-7.86,-109.60	0/0:89:89,0:40:-0.00,-28.03,-439.23	0/0:94:94,0:40:0.00,-29.54,-463.83	0/0:110:110,0:40:0.00,-34.35,-542.55	0/0:114:114,0:40:0.00,-35.56,-562.23	0/0:21:21,0:40:-0.00,-7.56,-104.68	0/0:46:46,0:40:-0.00,-15.09,-227.68	0/1:33:17,16:40:-67.54,0.00,-73.83	0/0:46:46,0:40:-0.00,-15.09,-227.68	0/0:31:31,0:40:-0.00,-10.57,-153.88	0/0:59:59,0:40:-0.00,-19.00,-291.64	0/0:26:26,0:40:-0.00,-9.07,-129.28	0/0:21:21,0:40:-0.00,-7.56,-104.68	0/0:31:31,0:40:-0.00,-10.57,-153.88	0/0:36:36,0:40:-0.00,-12.08,-178.48	0/0:48:48,0:40:-0.00,-15.69,-237.52	0/0:9:9,0:40:-0.00,-3.95,-45.64	0/0:52:52,0:40:0.00,-16.89,-257.20	0/0:31:31,0:40:-0.00,-10.57,-153.88	0/0:8:8,0:40:-0.00,-3.65,-40.72	0/0:41:41,0:40:-0.00,-13.58,-203.08	0/0:7:7,0:40:-0.00,-3.35,-35.80	0/0:41:41,0:40:-0.00,-13.58,-203.08	0/0:66:66,0:40:-0.00,-21.11,-326.07	0/0:82:82,0:40:-0.00,-25.92,-404.79	0/0:71:70,1:40:0.00,-17.69,-340.83	1/1:41:0,41:40:-200.36,-12.22,-0.00	0/0:32:32,0:40:-0.00,-10.87,-158.80
58467	66	58467:65	G	A	.	PASS	NS=86;AF=0.273	GT:DP:AD:GQ:GL	0/0:26:26,0:40:-0.00,-8.22,-126.76	0/1:26:10,16:40:-69.43,0.00,-40.89	0/1:49:13,36:40:-159.57,0.00,-48.52	0/0:17:17,0:40:-0.00,-5.51,-83.08	./.	0/1:18:12,6:40:-23.30,0.00,-53.00	0/1:14:9,5:40:-19.65,0.00,-39.65	1/1:78:0,78:40:-377.97,-23.30,0.00	0/0:134:134,0:40:-0.00,-40.73,-650.91	0/0:90:90,0:40:-0.00,-27.49,-437.37	0/0:46:46,0:40:-0.00,-14.24,-223.83	0/1:98:50,48:40:-203.06,0.00,-213.34	1/1:82:0,82:40:-397.38,-24.50,0.00	1/1:68:2,66:40:-310.03,-10.58,-0.00	1/1:48:0,48:40:-232.37,-14.27,-0.00	1/1:26:0,26:40:-125.60,-7.64,-0.00	0/0:56:56,0:40:-0.00,-17.25,-272.36	0/1:70:39,31:40:-128.98,0.00,-168.39	1/1:26:1,25:34:-115.90,-2.79,-0.00	0/1:45:30,15:40:-58.85,0.00,-132.23	0/0:109:109,0:40:-0.00,-33.21,-529.58	0/0:11:11,0:40:-0.00,-3.71,-53.96	0/1:74:35,39:40:-166.60,0.00,-147.77	0/0:25:25,0:40:-0.00,-7.92,-121.91	0/0:32:32,0:40:-0.00,-10.03,-155.88	0/0:22:22,0:40:-0.00,-7.02,-107.35	0/0:76:76,0:40:0.00,-23.27,-369.42	0/0:66:66,0:40:-0.00,-20.26,-320.89	0/0:13:13,0:40:-0.00,-4.31,-63.67	0/0:10:10,0:40:-0.00,-3.41,-49.11	0/0:35:35,0:40:-0.00,-10.93,-170.44	0/0:11:11,0:40:-0.00,-3.71,-53.96	0/0:36:36,0:40:-0.00,-11.23,-175.29	0/0:42:42,0:40:-0.00,-13.04,-204.41	0/0:66:66,0:40:-0.00,-20.26,-320.89	0/0:29:29,0:40:-0.00,-9.13,-141.32	0/0:31:31,0:40:-0.00,-9.73,-151.03	0/0:29:29,0:40:-0.00,-9.13,-141.32	0/0:8:8,0:34:-0.00,-2.81,-39.41	0/0:73:73,0:40:-0.00,-22.37,-354.86	0/0:114:114,0:40:-0.00,-34.71,-553.84
59440	71	59440:70	T	G	.	PASS	NS=91;AF=0.088	GT:DP:AD:GQ:GL	0/0:32:32,0:40:-0.00,-10.35,-125.95	0/0:42:42,0:40:-0.00,-13.35,-164.81	0/0:60:60,0:40:0.00,-18.77,-234.75	0/0:13:13,0:40:-0.00,-4.63,-52.13	0/0:32:32,0:40:-0.00,-10.35,-125.95	0/0:10:10,0:40:-0.00,-3.72,-40.47	0/0:38:38,0:40:-0.00,-12.15,-149.27	0/0:130:130,0:40:0.00,-39.84,-506.73	0/0:60:60,0:40:0.00,-18.77,-234.75	0/0:54:54,0:40:-0.00,-16.97,-211.44	0/0:102:102,0:40:0.00,-31.41,-397.94	0/0:78:76,2:40:0.00,-16.42,-289.15	0/0:66:66,0:40:0.00,-20.58,-258.06	0/0:46:46,0:40:-0.00,-14.56,-180.35	0/0:35:35,0:40:-0.00,-11.25,-137.61	0/0:47:47,0:40:-0.00,-14.86,-184.24	0/0:76:76,0:40:-0.00,-23.59,-296.92	0/0:125:125,0:40:-0.00,-38.34,-487.31	0/0:34:34,0:40:-0.00,-10.95,-133.73	0/0:28:28,0:40:-0.00,-9.14,-110.41	0/0:24:24,0:40:-0.00,-7.94,-94.87	0/0:47:47,0:40:-0.00,-14.86,-184.24	1/1:64:0,64:40:-247.05,-18.36,0.00	0/1:89:47,42:40:-135.69,0.00,-156.74	0/0:33:33,0:40:-0.00,-10.65,-129.84	0/0:44:44,0:40:-0.00,-13.96,-172.58	0/1:41:20,21:40:-68.54,0.00,-66.27	0/0:27:27,0:40:-0.00,-8.84,-106.53	0/0:44:44,0:40:-0.00,-13.96,-172.58	0/1:17:7,10:40:-33.02,0.00,-22.99	0/0:49:49,0:40:-0.00,-15.46,-192.01	0/0:37:37,0:40:-0.00,-11.85,-145.38	0/0:57:57,0:40:0.00,-17.87,-223.09	0/0:22:22,0:40:-0.00,-7.34,-87.10	0/0:36:36,0:40:-0.00,-11.55,-141.50	0/0:43:43,0:40:-0.00,-13.66,-168.69	0/0:74:74,0:40:0.00,-22.99,-289.15	0/0:105:105,0:40:-0.00,-32.32,-409.60	0/0:68:68,0:40:0.00,-21.18,-265.83	0/0:58:58,0:40:-0.00,-18.17,-226.98	0/0:57:57,0:40:0.00,-17.87,-223.09
59442	93	59442:92	C	T	.	PASS	NS=88;AF=0.466	GT:DP:AD:GQ:GL	0/0:27:27,0:40:-0.00,-8.14,-103.07	0/0:22:22,0:40:-0.00,-6.63,-84.00	0/1:56:32,24:40:-74.68,0.00,-105.28	1/1:14:0,14:40:-53.32,-4.15,-0.00	0/1:15:11,4:40:-10.73,-0.00,-37.51	0/1:13:6,7:40:-22.78,0.00,-19.04	0/0:80:80,0:40:0.00,-24.09,-305.24	1/1:117:2,115:40:-430.96,-27.52,0.00	0/1:114:60,54:40:-171.66,0.00,-194.63	0/1:78:30,48:40:-159.61,0.00,-91.03	0/1:146:80,66:40:-207.81,0.00,-261.29	1/1:70:0,70:40:-266.94,-21.00,-0.00	0/1:66:26,40:40:-132.71,0.00,-79.38	1/1:14:0,14:40:-53.32,-4.15,-0.00	0/0:41:41,0:40:-0.00,-12.35,-156.48	1/1:34:0,34:40:-129.62,-10.17,-0.00	1/1:48:0,48:40:-183.02,-14.38,-0.00	0/0:109:109,0:40:0.00,-32.82,-415.86	1/1:16:0,16:40:-60.95,-4.75,-0.00	0/1:12:5,7:40:-23.08,-0.00,-15.53	0/1:20:15,5:40:-13.04,-0.00,-51.27	1/1:15:0,15:40:-57.14,-4.45,-0.00	0/0:31:31,0:40:-0.00,-9.34,-118.33	0/0:58:58,0:40:0.00,-17.47,-221.32	./.	0/1:21:5,16:40:-54.70,-0.00,-12.82	0/1:15:6,9:40:-29.80,0.00,-18.44	0/0:6:6,0:24:-0.01,-1.82,-22.97	0/1:44:24,20:40:-63.04,0.00,-78.37	1/1:6:0,6:23:-22.82,-1.75,-0.01	1/1:22:0,22:40:-83.84,-6.55,-0.00	0/0:26:26,0:40:-0.00,-7.84,-99.26	1/1:16:0,16:40:-60.95,-4.75,-0.00	0/0:17:17,0:40:-0.00,-5.13,-64.93	0/1:12:9,3:40:-7.82,-0.00,-30.79	1/1:22:0,22:40:-83.84,-6.55,-0.00	0/0:26:25,1:40:-0.00,-4.02,-91.63	0/0:37:37,0:40:-0.00,-11.15,-141.22	0/0:51:51,0:40:-0.00,-15.36,-194.62	0/0:44:44,0:40:-0.00,-13.25,-167.92	0/0:25:25,0:40:-0.00,-7.54,-95.44
59930	94	59930:93	T	A	.	PASS	NS=88;AF=0.074	GT:DP:AD:GQ:GL	0/0:14:12,0:40:-0.00,-4.59,-41.10	0/0:54:54,0:40:-0.00,-17.22,-180.59	0/0:66:66,0:40:0.00,-20.83,-220.45	0/1:12:10,2:26:-2.06,-0.00,-29.87	./.	0/0:20:20,0:40:-0.00,-7.00,-67.67	0/0:15:15,0:40:-0.00,-5.49,-51.06	0/0:164:164,0:40:0.00,-50.31,-545.93	0/1:78:28,50:40:-141.62,0.00,-69.79	0/0:56:56,0:40:-0.00,-17.83,-187.23	0/0:134:134,0:40:0.00,-41.29,-446.29	0/0:54:54,0:40:-0.00,-17.22,-180.59	0/0:90:90,0:40:-0.00,-28.05,-300.16	0/0:49:49,0:40:-0.00,-15.72,-163.98	0/0:41:41,0:40:-0.00,-13.31,-137.41	0/0:28:28,0:40:-0.00,-9.40,-94.24	0/0:88:88,0:40:0.00,-27.45,-293.51	0/0:77:77,0:40:0.00,-24.14,-256.98	0/0:26:26,0:40:-0.00,-8.80,-87.59	0/0:26:26,0:40:-0.00,-8.80,-87.59	0/0:26:26,0:40:-0.00,-8.80,-87.59	0/0:54:54,0:40:-0.00,-17.22,-180.59	0/0:58:58,0:40:-0.00,-18.43,-193.88	0/0:85:85,0:40:0.00,-26.55,-283.55	0/0:33:33,0:40:-0.00,-10.91,-110.84	0/0:39:39,0:40:-0.00,-12.71,-130.77	0/0:27:27,0:40:-0.00,-9.10,-90.92	0/0:45:45,0:40:-0.00,-14.52,-150.70	0/0:16:16,0:40:-0.00,-5.79,-54.38	0/0:22:22,0:40:-0.00,-7.60,-74.31	0/0:26:26,0:40:-0.00,-8.80,-87.59	0/0:12:11,0:40:-0.00,-4.29,-37.77	0/1:44:29,15:40:-35.60,0.00,-83.34	0/0:43:43,0:40:-0.00,-13.92,-144.06	0/0:52:52,0:40:-0.00,-16.62,-173.95	0/0:17:17,0:40:-0.00,-6.09,-57.70	0/0:91:91,0:40:0.00,-28.35,-303.48	0/0:84:84,0:40:0.00,-26.25,-280.23	0/0:98:98,0:40:0.00,-30.46,-326.73	0/0:97:97,0:40:0.00,-30.16,-323.41	0/0:74:73,0:40:0.00,-22.94,-243.70
60202	23	60202:22	A	G	.	PASS	NS=90;AF=0.072	GT:DP:AD:GQ:GL	0/0:11:11,0:40:-0.00,-4.21,-40.92	0/0:50:50,0:40:-0.00,-15.94,-180.81	0/0:50:49,1:40:-0.00,-12.36,-173.63	0/1:30:10,20:40:-61.81,0.00,-27.41	0/0:10:10,0:40:-0.00,-3.91,-37.33	0/0:18:18,0:40:-0.00,-6.31,-66.03	0/0:64:64,0:40:-0.00,-20.16,-231.02	0/0:84:84,0:40:0.00,-26.17,-302.76	0/0:94:94,0:40:0.00,-29.18,-338.63	0/0:68:68,0:40:0.00,-21.36,-245.37	0/0:94:94,0:40:0.00,-29.18,-338.63	0/0:34:34,0:40:-0.00,-11.13,-123.42	0/0:70:68,2:40:0.00,-14.79,-238.20	0/0:86:86,0:40:0.00,-26.78,-309.94	0/0:27:27,0:40:-0.00,-9.02,-98.31	0/0:39:39,0:40:-0.00,-12.63,-141.35	0/1:54:20,34:40:-104.81,0.00,-56.05	0/0:20:20,0:40:-0.00,-6.92,-73.20	0/0:26:26,0:40:-0.00,-8.72,-94.72	0/0:49:49,0:40:-0.00,-15.64,-177.22	0/0:84:84,0:40:0.00,-26.17,-302.76	0/0:27:27,0:40:-0.00,-9.02,-98.31	0/1:88:36,52:40:-159.14,0.00,-103.21	0/0:52:52,0:40:0.00,-16.54,-187.98	0/0:33:33,0:40:-0.00,-10.83,-119.83	0/0:45:45,0:40:-0.00,-14.44,-162.87	1/1:72:1,71:40:-249.62,-17.51,0.00	0/0:80:80,0:40:0.00,-24.97,-288.41	0/0:51:51,0:40:0.00,-16.24,-184.39	0/0:13:13,0:40:-0.00,-4.81,-48.09	./.	0/0:37:37,0:40:-0.00,-12.03,-134.18	0/0:18:17,1:34:-0.00,-2.73,-58.85	0/0:44:44,0:40:-0.00,-14.14,-159.29	0/0:63:63,0:40:0.00,-19.86,-227.44	0/0:44:44,0:40:-0.00,-14.14,-159.29	0/0:53:53,0:40:0.00,-16.85,-191.57	0/0:19:19,0:40:-0.00,-6.61,-69.61	0/0:27:27,0:40:-0.00,-9.02,-98.31	0/1:122:39,82:40:-256.82,0.00,-104.04	0/1:119:42,77:40:-239.49,0.00,-115.41
60281	40	60281:39	A	G	.	PASS	NS=91;AF=0.121	GT:DP:AD:GQ:GL	0/0:7:7,0:32:-0.00,-2.63,-35.74	0/0:15:15,0:40:-0.00,-5.03,-74.43	0/0:39:39,0:40:-0.00,-12.26,-190.50	0/1:11:9,2:40:-5.84,-0.00,-41.58	0/0:13:13,0:40:-0.00,-4.43,-64.76	0/0:9:9,0:39:-0.00,-3.23,-45.41	0/1:22:5,17:40:-75.08,0.00,-18.93	0/0:134:134,0:40:-0.00,-40.85,-649.93	0/0:92:92,0:40:0.00,-28.21,-446.81	0/0:54:54,0:40:0.00,-16.77,-263.04	0/0:48:46,2:40:-0.00,-5.29,-214.68	./.	0/0:84:84,0:40:0.00,-25.80,-408.12	0/0:60:60,0:40:0.00,-18.58,-292.06	0/1:34:19,15:40:-61.79,0.00,-83.02	0/0:29:29,0:40:-0.00,-9.25,-142.13	0/0:68:68,0:40:0.00,-20.99,-330.75	0/1:111:57,54:40:-227.22,0.00,-243.62	0/0:17:17,0:40:-0.00,-5.63,-84.10	0/0:18:18,0:40:-0.00,-5.94,-88.94	0/0:31:31,0:40:-0.00,-9.85,-151.81	0/0:34:34,0:40:-0.00,-10.75,-166.32	0/0:21:21,0:40:-0.00,-6.84,-103.44	0/0:104:104,0:40:0.00,-31.82,-504.85	0/0:25:25,0:40:-0.00,-8.04,-122.79	0/0:7:7,0:32:-0.00,-2.63,-35.74	0/0:20:20,0:40:-0.00,-6.54,-98.61	0/1:21:7,14:40:-60.87,-0.00,-28.90	0/1:56:24,32:40:-137.38,0.00,-100.58	0/1:17:9,8:40:-33.06,0.00,-39.78	0/1:57:33,24:40:-98.39,0.00,-143.80	0/0:26:26,0:40:-0.00,-8.34,-127.63	0/0:26:26,0:40:-0.00,-8.34,-127.63	0/1:21:10,11:40:-46.36,-0.00,-43.41	0/1:20:17,3:40:-7.97,-0.00,-77.56	0/0:49:48,1:40:-0.00,-10.43,-229.19	0/1:51:22,29:40:-124.38,0.00,-92.41	0/1:30:9,21:40:-92.01,0.00,-35.86	0/1:107:36,71:40:-310.64,0.00,-143.26	0/1:62:32,30:40:-125.91,0.00,-137.46	0/0:22:22,0:40:-0.00,-7.14,-108.28
60327	29	60327:28	T	C	.	PASS	NS=90;AF=0.050	GT:DP:AD:GQ:GL	0/0:25:25,0:40:-0.00,-8.38,-53.34	0/0:52:52,0:40:0.00,-16.40,-108.84	0/0:57:57,0:40:0.00,-17.89,-119.11	0/0:9:9,0:40:-0.00,-3.62,-20.45	0/0:28:28,0:40:-0.00,-9.27,-59.51	0/0:17:17,0:40:-0.00,-6.00,-36.90	0/0:127:127,0:40:0.00,-38.69,-263.00	0/0:144:144,0:40:0.00,-43.75,-297.94	0/0:96:58,0:40:0.00,-18.19,-121.17	0/0:88:88,0:40:0.00,-27.10,-182.83	0/0:128:128,0:40:0.00,-38.99,-265.05	0/0:42:42,0:40:-0.00,-13.43,-88.28	0/0:84:84,0:40:0.00,-25.91,-174.61	./.	0/0:48:48,0:40:-0.00,-15.21,-100.62	0/0:44:44,0:40:-0.00,-14.03,-92.39	0/0:58:58,0:40:0.00,-18.19,-121.17	0/0:72:72,0:40:0.00,-22.35,-149.95	0/0:48:48,0:40:-0.00,-15.21,-100.62	0/0:32:32,0:40:-0.00,-10.46,-67.73	0/0:24:.:14:-0.05,-1.00,-2.00	0/0:56:56,0:40:0.00,-17.59,-117.06	0/0:49:49,0:40:-0.00,-15.51,-102.67	0/0:23:23,0:40:-0.00,-7.78,-49.23	0/0:49:49,0:40:-0.00,-15.51,-102.67	0/0:17:17,0:40:-0.00,-6.00,-36.90	0/0:47:47,0:40:-0.00,-14.92,-98.56	0/0:62:62,0:40:0.00,-19.38,-129.39	0/0:69:69,0:40:0.00,-21.46,-143.78	0/0:20:20,0:40:-0.00,-6.89,-43.06	0/1:26:16,10:40:-11.88,-0.00,-26.17	0/0:42:25,0:40:-0.00,-8.38,-53.34	0/0:29:29,0:40:-0.00,-9.57,-61.56	0/0:68:67,1:40:0.00,-19.10,-137.61	0/0:37:37,0:40:-0.00,-11.94,-78.01	0/0:66:66,0:40:0.00,-20.56,-137.61	0/0:40:28,0:40:-0.00,-9.27,-59.51	0/0:78:78,0:40:0.00,-24.13,-162.28	0/0:253:253,0:40:0.00,-76.15,-521.98	0/0:92:92,0:40:0.00,-28.29,-191.06	0/1:51:25,26:40:-37.34,0.00,-37.23
60362	19	60362:18	C	T	.	PASS	NS=88;AF=0.085	GT:DP:AD:GQ:GL	0/1:17:10,7:40:-28.36,0.00,-44.50	0/1:23:8,15:40:-65.72,0.00,-32.90	0/0:32:31,1:40:-0.00,-5.53,-148.32	0/0:14:14,0:40:-0.00,-5.01,-69.99	0/1:28:19,9:40:-34.84,0.00,-85.25	0/0:21:21,0:40:-0.00,-7.11,-104.26	./.	0/0:130:130,0:40:-0.00,-39.93,-637.91	0/0:110:110,0:40:-0.00,-33.91,-539.99	0/0:82:82,0:40:0.00,-25.48,-402.91	0/0:106:106,0:40:0.00,-32.70,-520.41	0/0:94:94,0:40:-0.00,-29.09,-461.66	0/0:94:94,0:40:-0.00,-29.09,-461.66	0/0:162:162,0:40:0.00,-49.56,-794.58	0/0:56:56,0:40:-0.00,-17.65,-275.62	0/0:69:69,0:40:0.00,-21.56,-339.26	0/0:84:84,0:40:0.00,-26.08,-412.70	0/0:60:60,0:40:-0.00,-18.85,-295.20	0/0:27:27,0:40:-0.00,-8.92,-133.64	0/0:52:52,0:40:-0.00,-16.45,-256.03	0/0:87:87,0:40:0.00,-26.98,-427.39	0/0:55:55,0:40:-0.00,-17.35,-270.72	0/0:45:45,0:40:-0.00,-14.34,-221.76	0/1:52:34,18:40:-71.68,0.00,-151.46	0/0:48:48,0:40:-0.00,-15.24,-236.45	0/0:34:34,0:40:-0.00,-11.03,-167.91	./.	0/0:82:82,0:40:0.00,-25.48,-402.91	0/1:76:46,30:40:-123.21,0.00,-202.99	0/0:34:34,0:40:-0.00,-11.03,-167.91	0/0:34:34,0:40:-0.00,-11.03,-167.91	0/0:55:55,0:40:-0.00,-17.35,-270.72	0/1:42:25,17:40:-69.79,0.00,-110.41	0/0:60:60,0:40:-0.00,-18.85,-295.20	0/0:54:54,0:40:-0.00,-17.05,-265.83	0/0:57:57,0:40:0.00,-17.95,-280.51	0/0:100:100,0:40:0.00,-30.89,-491.04	0/0:62:62,0:40:0.00,-19.46,-304.99	0/0:6:6,0:32:-0.00,-2.60,-30.83	0/1:45:23,22:40:-93.37,0.00,-99.72	0/0:58:58,0:40:-0.00,-18.25,-285.41
60488	44	60488:43	G	A	.	PASS	NS=90;AF=0.283	GT:DP:AD:GQ:GL	0/0:22:22,0:40:-0.00,-6.72,-115.17	0/0:58:58,0:40:0.00,-17.56,-302.40	0/0:92:92,0:40:0.00,-27.80,-479.22	0/0:16:16,0:40:-0.00,-4.92,-83.97	0/1:62:26,36:40:-168.46,0.00,-117.21	0/0:71:71,0:40:-0.00,-21.47,-370.00	0/0:6:6,0:25:-0.01,-1.91,-31.97	0/0:190:190,0:40:0.00,-57.30,-988.89	0/0:174:174,0:40:0.00,-52.48,-905.68	0/0:156:156,0:40:0.00,-47.06,-812.06	0/1:182:92,90:40:-413.17,0.00,-424.33	0/0:180:180,0:40:0.00,-54.29,-936.88	0/0:248:248,0:40:0.00,-74.76,-1290.53	0/0:264:264,0:40:-0.00,-79.57,-1373.74	0/0:87:86,1:40:0.00,-21.09,-442.81	0/0:87:87,0:40:0.00,-26.29,-453.22	0/0:96:96,0:40:0.00,-29.00,-500.02	0/1:31:7,24:40:-115.38,0.00,-27.73	0/1:65:48,17:40:-68.74,0.00,-230.72	0/0:102:102,0:40:0.00,-30.81,-531.23	0/0:161:160,1:40:0.00,-43.37,-827.66	0/1:88:48,40:40:-181.44,0.00,-223.80	0/0:149:149,0:40:0.00,-44.95,-775.66	0/1:72:29,43:40:-201.85,0.00,-129.80	0/0:86:85,1:40:0.00,-20.79,-437.61	0/0:151:150,1:40:0.00,-40.36,-775.66	0/0:157:157,0:40:-0.00,-47.36,-817.26	0/1:166:95,71:40:-319.18,0.00,-444.75	0/0:54:54,0:40:0.00,-16.36,-281.59	0/0:104:103,1:40:0.00,-26.21,-531.23	0/0:71:71,0:40:-0.00,-21.47,-370.00	0/1:64:33,31:40:-141.85,0.00,-153.01	0/0:169:169,0:40:-0.00,-50.97,-879.67	1/1:181:1,180:40:-930.17,-48.63,0.00	0/0:178:178,0:40:-0.00,-53.68,-926.48	0/0:97:97,0:40:-0.00,-29.30,-505.22	0/1:74:31,43:40:-201.25,0.00,-139.60	0/1:77:47,30:40:-132.74,0.00,-221.91	./.	0/0:227:227,0:40:0.00,-68.43,-1181.31	0/1:191:81,110:40:-514.48,0.00,-364.41
60643	18	60643:17	A	C	.	PASS	NS=90;AF=0.189	GT:DP:AD:GQ:GL	0/0:15:15,0:40:-0.00,-4.86,-51.56	0/0:50:48,2:40:-0.00,-8.66,-155.80	0/1:43:27,16:40:-40.52,0.00,-78.63	0/0:9:9,0:37:-0.00,-3.05,-31.39	0/1:23:16,7:40:-16.27,0.00,-47.66	0/1:14:10,4:40:-8.89,-0.00,-30.19	0/0:23:23,0:40:-0.00,-7.26,-78.46	0/0:94:94,0:40:0.00,-28.62,-317.21	0/0:76:76,0:40:-0.00,-23.21,-256.68	0/1:28:20,8:40:-18.13,0.00,-59.61	0/0:60:60,0:40:0.00,-18.40,-202.88	0/0:58:58,0:40:0.00,-17.79,-196.15	0/1:64:54,10:40:-14.03,-0.00,-163.10	0/1:77:53,24:40:-57.19,0.00,-155.83	0/0:41:41,0:40:-0.00,-12.68,-138.99	0/0:98:98,0:40:0.00,-29.83,-330.66	0/1:44:36,8:40:-13.32,-0.00,-108.59	0/0:35:35,0:40:-0.00,-10.88,-118.81	0/1:28:22,6:40:-11.41,-0.00,-66.33	0/0:42:42,0:40:-0.00,-12.98,-142.35	0/0:140:140,0:40:0.00,-42.46,-471.89	0/1:21:10,11:40:-30.33,0.00,-28.08	0/0:27:27,0:40:-0.00,-8.47,-91.91	0/0:46:46,0:40:-0.00,-14.18,-155.80	0/1:22:13,9:40:-23.30,0.00,-37.87	0/0:45:45,0:40:-0.00,-13.88,-152.44	0/0:47:47,0:40:-0.00,-14.49,-159.17	0/0:55:55,0:40:0.00,-16.89,-186.07	0/0:24:24,0:40:-0.00,-7.57,-81.82	0/0:20:19,1:36:-0.00,-3.00,-61.65	0/0:16:16,0:40:-0.00,-5.16,-54.92	0/0:11:11,0:40:-0.00,-3.65,-38.11	0/0:35:35,0:40:-0.00,-10.88,-118.81	0/0:36:36,0:40:-0.00,-11.18,-122.18	0/0:55:55,0:40:0.00,-16.89,-186.07	0/0:25:25,0:40:-0.00,-7.87,-85.19	0/1:40:23,17:40:-44.79,0.00,-66.08	0/0:36:35,0:40:-0.00,-10.88,-118.81	0/0:32:32,0:40:-0.00,-9.97,-108.73	0/1:95:62,33:40:-82.04,0.00,-180.68	0/0:81:81,0:40:0.00,-24.71,-273.49
60772	41	60772:40	A	G	.	PASS	NS=91;AF=0.055	GT:DP:AD:GQ:GL	0/0:13:13,0:40:-0.00,-4.78,-67.19	0/0:48:48,0:40:-0.00,-15.31,-242.87	0/0:60:60,0:40:0.00,-18.93,-303.10	0/0:7:7,0:36:-0.00,-2.97,-37.08	./.	0/0:15:15,0:40:-0.00,-5.38,-77.23	0/0:33:33,0:40:-0.00,-10.80,-167.58	0/0:104:104,0:40:-0.00,-32.17,-523.95	0/0:126:126,0:40:-0.00,-38.79,-634.37	0/0:50:50,0:40:-0.00,-15.92,-252.91	0/1:139:64,75:40:-333.74,0.00,-280.47	0/0:82:82,0:40:0.00,-25.55,-413.53	0/1:110:44,66:40:-297.30,0.00,-188.82	0/0:182:182,0:40:0.00,-55.65,-915.45	0/0:64:64,0:40:0.00,-20.13,-323.18	0/0:72:72,0:40:0.00,-22.54,-363.33	0/0:28:28,0:40:-0.00,-9.29,-142.48	0/0:43:42,1:40:-0.00,-8.79,-207.73	0/0:49:49,0:40:-0.00,-15.61,-247.89	0/0:49:49,0:40:-0.00,-15.61,-247.89	0/0:67:67,0:40:-0.00,-21.03,-338.24	0/0:54:54,0:40:-0.00,-17.12,-272.99	0/0:98:98,0:40:-0.00,-30.36,-493.83	0/0:68:68,0:40:0.00,-21.33,-343.26	0/0:40:40,0:40:-0.00,-12.90,-202.72	0/0:25:25,0:40:-0.00,-8.39,-127.43	0/0:81:81,0:40:0.00,-25.25,-408.51	0/0:99:99,0:40:0.00,-30.67,-498.85	0/0:93:93,0:40:-0.00,-28.86,-468.74	0/0:28:28,0:40:-0.00,-9.29,-142.48	0/0:29:29,0:40:-0.00,-9.59,-147.50	0/0:46:46,0:40:-0.00,-14.71,-232.83	0/0:79:79,0:40:0.00,-24.64,-398.47	0/0:79:79,0:40:0.00,-24.64,-398.47	0/0:103:103,0:40:0.00,-31.87,-518.93	0/0:46:46,0:40:-0.00,-14.71,-232.83	0/0:83:83,0:40:-0.00,-25.85,-418.54	0/0:7:7,0:36:-0.00,-2.97,-37.08	0/0:15:15,0:40:-0.00,-5.38,-77.23	0/0:140:140,0:40:0.00,-43.01,-704.64	0/0:15:15,0:40:-0.00,-5.38,-77.23
61211	84	61211:83	T	C	.	PASS	NS=91;AF=0.071	GT:DP:AD:GQ:GL	0/0:41:41,0:40:-0.00,-13.15,-165.05	0/0:46:46,0:40:-0.00,-14.66,-185.00	0/1:60:26,34:40:-116.80,0.00,-86.33	0/0:15:15,0:40:-0.00,-5.33,-61.30	0/0:45:45,0:40:-0.00,-14.36,-181.01	0/1:34:22,12:40:-36.84,0.00,-78.19	0/0:21:21,0:40:-0.00,-7.13,-85.25	0/0:138:138,0:40:0.00,-42.35,-552.10	0/0:114:114,0:40:-0.00,-35.12,-456.34	0/0:162:162,0:40:0.00,-49.57,-647.87	0/0:172:172,0:40:0.00,-52.58,-687.77	0/0:102:102,0:40:0.00,-31.51,-408.45	0/0:142:142,0:40:0.00,-43.55,-568.06	0/0:68:68,0:40:0.00,-21.28,-272.79	0/0:85:85,0:40:0.00,-26.39,-340.62	0/0:38:38,0:40:-0.00,-12.25,-153.08	0/0:93:93,0:40:-0.00,-28.80,-372.54	0/0:132:132,0:40:-0.00,-40.54,-528.16	0/0:54:54,0:40:0.00,-17.06,-216.92	0/0:37:37,0:40:-0.00,-11.95,-149.09	0/0:42:42,0:40:-0.00,-13.45,-169.04	0/0:47:47,0:40:-0.00,-14.96,-188.99	0/0:51:51,0:40:-0.00,-16.16,-204.95	0/0:71:71,0:40:0.00,-22.18,-284.76	0/0:61:61,0:40:0.00,-19.17,-244.85	0/0:49:49,0:40:-0.00,-15.56,-196.97	0/0:45:45,0:40:-0.00,-14.36,-181.01	0/0:28:28,0:40:-0.00,-9.24,-113.18	0/0:37:37,0:40:-0.00,-11.95,-149.09	0/0:30:30,0:40:-0.00,-9.84,-121.16	0/1:71:42,29:40:-93.54,0.00,-146.86	0/0:42:42,0:40:-0.00,-13.45,-169.04	0/0:57:57,0:40:0.00,-17.97,-228.89	0/0:42:42,0:40:-0.00,-13.45,-169.04	0/0:34:34,0:40:-0.00,-11.04,-137.12	0/0:96:96,0:40:-0.00,-29.71,-384.51	0/0:41:41,0:40:-0.00,-13.15,-165.05	0/0:98:98,0:40:0.00,-30.31,-392.49	0/0:43:43,0:40:-0.00,-13.75,-173.03	0/0:113:112,0:40:0.00,-34.52,-448.36	0/0:71:71,0:40:0.00,-22.18,-284.76
61266	27	61266:26	G	T	.	PASS	NS=89;AF=0.067	GT:DP:AD:GQ:GL	0/0:15:15,0:40:-0.00,-5.31,-73.37	./.	0/0:26:26,0:40:-0.00,-8.62,-125.76	0/0:18:18,0:40:-0.00,-6.21,-87.66	0/1:23:16,7:40:-25.62,0.00,-70.42	0/0:14:14,0:40:-0.00,-5.01,-68.61	0/0:31:31,0:40:-0.00,-10.12,-149.57	0/0:28:28,0:40:-0.00,-9.22,-135.28	0/0:80:80,0:40:-0.00,-24.87,-382.92	0/0:40:40,0:40:-0.00,-12.83,-192.43	0/0:50:50,0:40:-0.00,-15.84,-240.05	0/0:29:29,0:40:-0.00,-9.52,-140.04	0/0:31:31,0:40:-0.00,-10.12,-149.57	0/0:48:48,0:40:-0.00,-15.24,-230.53	0/0:25:25,0:40:-0.00,-8.32,-120.99	0/0:26:26,0:40:-0.00,-8.62,-125.76	0/0:26:26,0:40:-0.00,-8.62,-125.76	0/0:63:63,0:40:0.00,-19.76,-301.96	0/0:27:27,0:40:-0.00,-8.92,-130.52	0/0:26:26,0:40:-0.00,-8.62,-125.76	0/0:54:54,0:40:-0.00,-17.05,-259.10	0/0:13:13,0:40:-0.00,-4.71,-63.85	0/0:25:25,0:40:-0.00,-8.32,-120.99	0/0:30:30,0:40:-0.00,-9.82,-144.81	0/0:22:22,0:40:-0.00,-7.41,-106.71	0/0:48:48,0:40:-0.00,-15.24,-230.53	0/0:21:21,0:40:-0.00,-7.11,-101.94	0/0:25:25,0:40:-0.00,-8.32,-120.99	0/0:33:33,0:40:-0.00,-10.73,-159.09	0/1:12:7,5:40:-19.41,0.00,-30.87	0/0:26:26,0:40:-0.00,-8.62,-125.76	0/0:18:18,0:40:-0.00,-6.21,-87.66	0/0:24:24,0:40:-0.00,-8.02,-116.23	0/0:37:37,0:40:-0.00,-11.93,-178.14	0/0:30:30,0:40:-0.00,-9.82,-144.81	0/0:27:27,0:40:-0.00,-8.92,-130.52	0/0:42:42,0:40:-0.00,-13.44,-201.95	0/0:39:39,0:40:-0.00,-12.53,-187.67	./.	0/0:82:82,0:40:-0.00,-25.48,-392.45	0/0:53:53,0:40:-0.00,-16.75,-254.34
61449	55	61449:54	A	C	.	PASS	NS=88;AF=0.193	GT:DP:AD:GQ:GL	0/0:12:12,0:40:-0.00,-3.90,-48.63	0/0:33:33,0:40:-0.00,-10.22,-131.64	0/0:40:40,0:40:-0.00,-12.33,-159.30	0/0:12:12,0:40:-0.00,-3.90,-48.63	./.	0/0:31:30,1:40:-0.00,-5.67,-115.83	0/0:67:67,0:40:0.00,-20.45,-266.02	0/0:120:120,0:40:0.00,-36.41,-475.50	0/0:72:72,0:40:-0.00,-21.96,-285.78	0/0:82:80,2:40:0.00,-17.06,-309.49	1/1:138:0,138:40:-544.23,-40.62,0.00	0/0:50:50,0:40:-0.00,-15.34,-198.83	0/0:102:102,0:40:0.00,-30.99,-404.35	0/0:110:110,0:40:-0.00,-33.40,-435.97	0/0:26:25,1:40:-0.00,-4.16,-96.06	0/1:50:27,23:40:-75.57,0.00,-92.58	0/0:91:91,0:40:0.00,-27.68,-360.88	0/0:110:110,0:40:-0.00,-33.40,-435.97	0/0:19:19,0:40:-0.00,-6.01,-76.30	0/0:23:23,0:40:-0.00,-7.21,-92.11	0/1:67:40,27:40:-86.26,0.00,-138.85	0/1:55:30,25:40:-81.97,0.00,-102.93	0/1:39:11,28:40:-98.64,0.00,-32.65	0/0:65:64,0:40:0.00,-19.55,-254.16	0/1:37:15,22:40:-75.53,0.00,-49.07	0/0:28:28,0:40:-0.00,-8.72,-111.87	0/0:57:57,0:40:-0.00,-17.45,-226.49	0/1:68:26,42:40:-145.25,0.00,-83.21	0/1:95:49,46:40:-152.93,0.00,-165.99	0/1:14:5,9:40:-31.07,0.00,-16.46	0/0:50:50,0:40:-0.00,-15.34,-198.83	0/0:31:31,0:40:-0.00,-9.62,-123.73	0/0:28:28,0:40:-0.00,-8.72,-111.87	0/0:33:33,0:40:-0.00,-10.22,-131.64	0/0:48:48,0:40:-0.00,-14.74,-190.92	0/0:39:39,0:40:-0.00,-12.03,-155.35	0/1:81:43,38:40:-125.52,0.00,-146.49	0/1:81:58,23:40:-66.24,0.00,-205.78	0/1:48:40,8:40:-16.88,0.00,-144.57	0/0:76:76,0:40:-0.00,-23.16,-301.59	0/0:40:40,0:40:-0.00,-12.33,-159.30
61464	58	61464:57	C	A	.	PASS	NS=90;AF=0.161	GT:DP:AD:GQ:GL	./.	0/0:22:22,0:40:-0.00,-7.11,-108.93	0/0:16:16,0:40:-0.00,-5.30,-79.54	0/0:8:8,0:35:-0.00,-2.90,-40.35	0/1:14:8,6:40:-24.69,0.00,-35.65	0/0:11:11,0:40:-0.00,-3.80,-55.05	0/0:182:182,0:40:0.00,-55.27,-892.71	0/0:106:106,0:40:0.00,-32.40,-520.41	0/0:62:62,0:40:0.00,-19.15,-304.87	0/0:82:82,0:40:0.00,-25.17,-402.85	0/1:98:70,28:40:-107.17,0.00,-314.08	0/0:54:54,0:40:0.00,-16.74,-265.69	0/0:62:62,0:40:0.00,-19.15,-304.87	0/1:40:16,24:40:-105.04,0.00,-67.01	0/0:38:38,0:40:-0.00,-11.93,-187.31	0/1:36:16,20:40:-86.65,0.00,-68.21	0/1:77:41,36:40:-152.68,0.00,-178.34	0/1:154:87,67:40:-281.36,0.00,-380.49	0/1:23:8,15:40:-66.07,0.00,-32.94	0/1:14:5,9:40:-39.39,0.00,-20.95	0/1:14:7,7:40:-29.59,0.00,-30.75	0/0:40:40,0:40:-0.00,-12.53,-197.11	0/1:48:29,19:40:-78.14,0.00,-128.28	0/0:78:78,0:40:0.00,-23.97,-383.25	0/0:34:34,0:40:-0.00,-10.72,-167.71	0/0:34:34,0:40:-0.00,-10.72,-167.71	1/1:22:0,22:40:-106.61,-5.95,-0.00	0/0:16:16,0:40:-0.00,-5.30,-79.54	0/0:52:52,0:40:0.00,-16.14,-255.89	0/0:41:41,0:40:-0.00,-12.83,-202.00	0/0:62:62,0:40:0.00,-19.15,-304.87	0/0:10:10,0:40:-0.00,-3.50,-50.15	0/0:24:24,0:40:-0.00,-7.71,-118.73	0/0:23:23,0:40:-0.00,-7.41,-113.83	0/0:14:14,0:40:-0.00,-4.70,-69.74	0/0:34:34,0:40:-0.00,-10.72,-167.71	0/1:30:16,14:40:-59.06,0.00,-70.02	0/0:81:81,0:40:-0.00,-24.87,-397.95	0/0:183:183,0:40:0.00,-55.57,-897.61	0/0:28:28,0:40:-0.00,-8.92,-138.32	0/0:13:13,0:40:-0.00,-4.40,-64.84
61623	19	61623:18	T	C	.	PASS	NS=89;AF=0.208	GT:DP:AD:GQ:GL	0/0:8:8,0:34:-0.00,-2.76,-39.44	0/1:36:9,27:40:-119.05,0.00,-33.08	0/0:42:42,0:40:-0.00,-12.99,-203.43	0/0:23:23,0:40:-0.00,-7.27,-111.79	0/0:21:21,0:40:-0.00,-6.67,-102.14	0/0:12:12,0:40:-0.00,-3.96,-58.73	0/1:31:9,22:40:-96.44,0.00,-34.58	0/1:98:40,58:40:-249.91,0.00,-163.94	0/1:102:28,74:40:-325.89,0.00,-104.85	0/0:94:94,0:40:0.00,-28.64,-454.25	0/1:90:54,36:40:-146.21,0.00,-233.88	0/0:36:36,0:40:-0.00,-11.18,-174.49	1/1:70:2,68:40:-317.50,-10.92,-0.00	0/0:54:54,0:40:-0.00,-16.60,-261.32	0/0:18:18,0:40:-0.00,-5.76,-87.67	0/0:36:36,0:40:-0.00,-11.18,-174.49	0/0:35:35,0:40:-0.00,-10.88,-169.67	0/1:71:27,44:40:-190.51,0.00,-109.36	0/1:46:26,20:40:-82.28,0.00,-112.06	./.	0/0:32:32,0:40:-0.00,-9.98,-155.20	0/1:45:22,23:40:-97.05,0.00,-93.07	0/0:27:27,0:40:-0.00,-8.47,-131.08	0/0:76:76,0:40:-0.00,-23.22,-367.43	0/0:16:16,0:40:-0.00,-5.16,-78.02	0/1:34:21,13:40:-52.12,0.00,-91.56	0/0:17:17,0:40:-0.00,-5.46,-82.85	./.	0/1:33:12,21:40:-91.01,0.00,-48.45	0/0:16:16,0:40:-0.00,-5.16,-78.02	0/0:49:49,0:40:-0.00,-15.10,-237.20	0/1:29:13,16:40:-68.10,0.00,-54.48	0/0:28:28,0:40:-0.00,-8.78,-135.91	0/0:21:21,0:40:-0.00,-6.67,-102.14	0/0:22:22,0:40:-0.00,-6.97,-106.96	0/0:19:19,0:40:-0.00,-6.07,-92.49	0/0:15:15,0:40:-0.00,-4.86,-73.20	1/1:71:0,71:40:-341.62,-20.87,0.00	1/1:55:1,54:40:-254.80,-11.23,-0.00	0/0:31:31,0:40:-0.00,-9.68,-150.38	0/0:25:25,0:40:-0.00,-7.87,-121.43
61660	105	61660:104	G	C	.	PASS	NS=87;AF=0.305	GT:DP:AD:GQ:GL	1/1:15:0,15:40:-60.58,-3.99,-0.00	0/0:66:65,1:40:0.00,-15.87,-261.68	0/1:27:5,22:40:-81.53,-0.00,-12.79	./.	0/1:26:17,9:40:-28.80,0.00,-62.05	0/1:19:6,13:40:-47.23,0.00,-19.28	0/1:11:6,5:40:-17.00,-0.00,-21.69	0/0:93:93,0:40:0.00,-28.08,-379.98	0/1:65:24,41:40:-147.60,-0.00,-78.86	0/0:31:31,0:40:-0.00,-9.42,-127.07	0/1:111:74,37:40:-117.44,0.00,-268.98	0/0:38:38,0:40:-0.00,-11.52,-155.62	0/0:54:54,0:40:0.00,-16.34,-220.89	./.	0/0:103:103,0:40:0.00,-31.09,-420.77	0/1:227:132,95:40:-319.12,0.00,-470.66	0/1:88:38,50:40:-177.39,0.00,-129.05	0/1:94:68,26:40:-77.68,0.00,-249.62	0/0:58:58,0:40:0.00,-17.54,-237.21	0/0:89:88,1:40:0.00,-22.79,-355.51	0/0:93:93,0:40:0.00,-28.08,-379.98	0/1:61:40,21:40:-67.22,0.00,-145.34	./.	0/1:114:44,70:40:-251.15,0.00,-145.70	0/0:36:36,0:40:-0.00,-10.92,-147.46	0/0:75:75,0:40:-0.00,-22.66,-306.56	0/0:118:118,0:40:0.00,-35.60,-481.96	0/0:141:141,0:40:0.00,-42.52,-575.79	0/0:47:47,0:40:-0.00,-14.23,-192.34	0/0:11:11,0:40:-0.00,-3.40,-45.48	0/1:71:37,34:40:-117.24,-0.00,-130.09	0/0:26:26,0:40:-0.00,-7.91,-106.67	0/0:104:104,0:40:0.00,-31.39,-424.85	0/1:102:70,32:40:-99.75,0.00,-255.37	0/0:129:129,0:40:0.00,-38.91,-526.84	0/0:93:93,0:40:0.00,-28.08,-379.98	0/0:200:200,0:40:0.00,-60.28,-816.46	0/0:175:175,0:40:0.00,-52.76,-714.48	0/0:46:46,0:40:-0.00,-13.93,-188.26	0/1:211:116,95:40:-323.94,0.00,-410.21	0/1:101:57,44:40:-149.00,0.00,-202.64
61925	21	61925:20	C	T	.	PASS	NS=89;AF=0.202	GT:DP:AD:GQ:GL	0/0:35:35,0:40:-0.00,-10.89,-172.38	0/1:36:14,22:40:-96.56,0.00,-58.35	0/0:76:76,0:40:0.00,-23.23,-373.19	0/1:12:8,4:40:-15.63,0.00,-36.19	0/1:30:14,16:40:-68.98,0.00,-60.15	0/0:16:16,0:40:-0.00,-5.17,-79.33	0/0:36:36,0:40:-0.00,-11.19,-177.28	0/0:98:98,0:40:0.00,-29.85,-480.93	0/0:116:116,0:40:0.00,-35.27,-569.09	0/0:80:80,0:40:0.00,-24.43,-392.78	0/1:102:62,40:40:-164.85,0.00,-273.57	0/0:76:76,0:40:0.00,-23.23,-373.19	0/0:96:96,0:40:0.00,-29.25,-471.14	0/0:30:30,0:40:-0.00,-9.38,-147.90	0/0:44:44,0:40:-0.00,-13.59,-216.46	0/1:46:24,22:40:-93.55,0.00,-104.31	0/0:44:44,0:40:-0.00,-13.59,-216.46	0/0:72:72,0:40:0.00,-22.02,-353.60	0/1:52:39,13:40:-47.67,0.00,-175.97	0/1:39:15,24:40:-105.45,0.00,-62.34	0/0:62:62,0:40:0.00,-19.01,-304.62	0/0:55:55,0:40:0.00,-16.91,-270.34	0/0:30:30,0:40:-0.00,-9.38,-147.90	1/1:29:0,29:40:-141.06,-8.11,-0.00	0/1:48:29,19:40:-78.26,0.00,-128.20	0/0:47:47,0:40:-0.00,-14.50,-231.16	0/0:33:33,0:40:-0.00,-10.28,-162.59	0/1:29:16,13:40:-54.59,0.00,-70.25	0/1:38:5,33:40:-149.83,-0.00,-13.67	0/1:30:15,15:40:-64.08,0.00,-65.05	0/0:38:38,0:40:-0.00,-11.79,-187.08	0/0:41:41,0:40:-0.00,-12.69,-201.77	0/0:34:33,1:40:-0.00,-5.69,-157.69	0/1:38:16,22:40:-95.96,0.00,-67.54	0/0:59:59,0:40:0.00,-18.11,-289.93	0/0:36:36,0:40:-0.00,-11.19,-177.28	0/0:29:29,0:40:-0.00,-9.08,-143.00	1/1:72:2,70:40:-332.07,-11.26,-0.00	1/1:78:0,78:40:-381.05,-22.86,0.00	0/1:78:37,41:40:-176.97,0.00,-158.35	0/0:67:67,0:40:0.00,-20.52,-329.11
61983	83	61983:82	T	G	.	PASS	NS=91;AF=0.071	GT:DP:AD:GQ:GL	0/0:23:23,0:40:-0.00,-7.71,-94.18	0/0:48:47,1:40:-0.00,-11.23,-186.42	0/0:122:122,0:40:0.00,-37.51,-491.21	0/0:44:44,0:40:-0.00,-14.03,-178.40	0/1:28:14,14:40:-46.93,0.00,-48.86	0/0:40:40,0:40:-0.00,-12.83,-162.35	0/0:42:42,0:40:-0.00,-13.43,-170.38	0/0:54:54,0:40:0.00,-17.04,-218.50	0/0:137:137,0:40:-0.00,-42.02,-551.37	0/0:88:88,0:40:-0.00,-27.28,-354.86	0/0:194:194,0:40:0.00,-59.18,-779.97	0/1:118:68,50:40:-164.22,0.00,-238.34	0/0:110:110,0:40:0.00,-33.90,-443.09	0/0:64:64,0:40:0.00,-20.05,-258.61	0/0:86:86,0:40:0.00,-26.67,-346.84	0/0:68:68,0:40:-0.00,-21.26,-274.65	0/0:66:66,0:40:0.00,-20.65,-266.63	0/0:120:120,0:40:0.00,-36.91,-483.19	0/0:51:51,0:40:-0.00,-16.14,-206.47	0/0:47:47,0:40:-0.00,-14.94,-190.43	0/0:79:79,0:40:0.00,-24.57,-318.76	0/1:67:20,47:40:-167.54,0.00,-61.19	0/0:50:50,0:40:-0.00,-15.84,-202.46	0/0:62:62,0:40:0.00,-19.45,-250.58	0/0:61:61,0:40:-0.00,-19.15,-246.57	0/0:80:80,0:40:-0.00,-24.87,-322.77	0/1:53:22,31:40:-107.58,0.00,-73.42	0/0:73:73,0:40:0.00,-22.76,-294.70	0/0:63:62,1:40:0.00,-15.74,-246.57	0/0:32:32,0:40:-0.00,-10.42,-130.27	0/0:67:67,0:40:-0.00,-20.96,-270.64	0/0:65:65,0:40:0.00,-20.35,-262.62	0/0:59:59,0:40:0.00,-18.55,-238.55	0/1:57:32,25:40:-82.32,0.00,-112.32	0/0:81:81,0:40:-0.00,-25.17,-326.78	0/0:97:97,0:40:0.00,-29.99,-390.95	0/0:61:61,0:40:-0.00,-19.15,-246.57	0/1:104:44,60:40:-208.54,0.00,-146.30	0/1:44:22,22:40:-74.20,0.00,-76.13	0/0:95:95,0:40:0.00,-29.38,-382.93	0/0:111:111,0:40:-0.00,-34.20,-447.10
62047	30	62047:29	A	C	.	PASS	NS=89;AF=0.140	GT:DP:AD:GQ:GL	0/0:26:26,0:40:-0.00,-8.35,-99.01	0/0:47:47,0:40:-0.00,-14.67,-177.95	0/0:126:126,0:40:-0.00,-38.45,-474.93	0/0:23:23,0:40:-0.00,-7.45,-87.73	0/0:25:25,0:40:-0.00,-8.05,-95.25	0/0:82:82,0:40:0.00,-25.20,-309.53	0/0:6:6,0:29:-0.00,-2.33,-23.83	0/0:114:114,0:40:0.00,-34.83,-429.82	0/0:156:156,0:40:-0.00,-47.47,-587.71	0/0:126:126,0:40:-0.00,-38.45,-474.93	0/0:102:102,0:40:0.00,-31.22,-384.71	0/0:202:202,0:40:-0.00,-61.32,-760.63	0/0:214:214,0:40:0.00,-64.93,-805.74	0/0:198:198,0:40:0.00,-60.11,-745.59	0/0:71:71,0:40:-0.00,-21.89,-268.17	0/0:75:75,0:40:0.00,-23.10,-283.21	0/0:65:65,0:40:0.00,-20.09,-245.62	0/0:21:21,0:40:-0.00,-6.85,-80.21	0/0:86:86,0:40:0.00,-26.41,-324.56	0/0:95:95,0:40:0.00,-29.12,-358.39	0/0:135:135,0:40:-0.00,-41.15,-508.76	0/0:31:31,0:40:-0.00,-9.85,-117.81	0/0:63:63,0:40:-0.00,-19.49,-238.10	0/0:71:71,0:40:-0.00,-21.89,-268.17	0/0:59:59,0:40:-0.00,-18.28,-223.06	0/0:132:132,0:40:0.00,-40.25,-497.49	0/0:119:119,0:40:0.00,-36.34,-448.62	0/0:80:80,0:40:-0.00,-24.60,-302.01	0/0:22:22,0:40:-0.00,-7.15,-83.97	0/0:60:60,0:40:-0.00,-18.58,-226.82	0/0:55:55,0:40:0.00,-17.08,-208.03	0/0:50:50,0:40:-0.00,-15.57,-189.23	0/0:120:119,0:40:0.00,-36.34,-448.62	0/0:151:151,0:40:0.00,-45.97,-568.91	0/0:151:150,1:40:0.00,-42.21,-561.39	0/0:62:62,0:40:-0.00,-19.18,-234.34	0/1:99:50,49:40:-153.88,0.00,-158.91	0/1:59:39,20:40:-56.90,0.00,-129.60	0/1:20:12,8:40:-23.53,0.00,-39.84	0/1:191:110,81:40:-246.49,0.00,-356.78	0/0:149:149,0:40:0.00,-45.37,-561.39
62311	93	62311:92	C	T	.	PASS	NS=86;AF=0.134	GT:DP:AD:GQ:GL	0/1:37:18,19:40:-62.70,0.00,-59.83	0/0:27:27,0:40:-0.00,-8.83,-106.97	1/1:20:0,20:40:-77.41,-5.67,-0.00	0/0:10:10,0:40:-0.00,-3.71,-40.28	0/0:33:33,0:40:-0.00,-10.63,-130.51	0/0:15:15,0:40:-0.00,-5.21,-59.90	./.	0/0:52:52,0:40:-0.00,-16.35,-205.05	0/0:146:146,0:40:0.00,-44.64,-573.82	0/0:22:22,0:40:-0.00,-7.32,-87.36	0/0:76:76,0:40:0.00,-23.57,-299.20	0/0:102:102,0:40:-0.00,-31.40,-401.20	0/0:114:114,0:40:-0.00,-35.01,-448.28	0/1:214:64,150:40:-523.36,0.00,-187.02	0/0:68:68,0:40:-0.00,-21.17,-267.82	1/1:44:0,44:40:-171.57,-12.89,-0.00	0/0:110:110,0:40:0.00,-33.81,-432.59	0/0:19:19,0:40:-0.00,-6.42,-75.59	0/1:37:21,16:40:-50.93,0.00,-71.60	0/0:79:79,0:40:-0.00,-24.48,-310.97	0/0:52:52,0:40:-0.00,-16.35,-205.05	0/0:57:57,0:40:0.00,-17.85,-224.67	0/0:95:95,0:40:-0.00,-29.29,-373.74	0/0:109:109,0:40:0.00,-33.51,-428.67	0/1:47:19,28:40:-95.00,0.00,-60.74	0/1:57:38,19:40:-56.68,0.00,-132.27	0/0:35:35,0:40:-0.00,-11.23,-138.36	0/0:104:103,1:40:0.00,-28.08,-401.20	0/1:104:65,39:40:-121.00,0.00,-224.05	1/1:19:0,19:40:-73.49,-5.37,-0.00	0/0:39:39,0:40:-0.00,-12.44,-154.05	0/0:54:54,0:40:-0.00,-16.95,-212.90	1/1:22:0,22:40:-85.26,-6.27,-0.00	0/0:88:88,0:40:-0.00,-27.18,-346.28	0/0:111:111,0:40:0.00,-34.11,-436.51	0/1:90:45,45:40:-148.75,0.00,-149.80	0/0:65:65,0:40:-0.00,-20.26,-256.05	0/0:56:56,0:40:0.00,-17.55,-220.74	./.	0/0:90:90,0:40:0.00,-27.79,-354.13	0/0:84:84,0:40:0.00,-25.98,-330.59
62390	46	62390:45	A	T	.	PASS	NS=90;AF=0.067	GT:DP:AD:GQ:GL	0/0:14:14,0:40:-0.00,-5.01,-54.76	0/0:26:26,0:40:-0.00,-8.62,-100.04	0/0:40:40,0:40:-0.00,-12.84,-152.86	0/0:11:11,0:40:-0.00,-4.11,-43.44	0/0:15:15,0:40:-0.00,-5.31,-58.53	0/0:21:21,0:40:-0.00,-7.12,-81.17	0/0:22:22,0:40:-0.00,-7.42,-84.95	0/1:106:50,56:40:-178.60,0.00,-157.90	0/0:102:102,0:40:0.00,-31.49,-386.80	0/0:40:40,0:40:-0.00,-12.84,-152.86	0/1:118:46,72:40:-235.36,0.00,-139.19	0/1:62:38,24:40:-71.10,0.00,-125.86	0/0:74:74,0:40:0.00,-23.07,-281.15	0/1:78:40,38:40:-119.11,0.00,-128.59	0/0:34:34,0:40:-0.00,-11.03,-130.22	0/0:22:22,0:40:-0.00,-7.42,-84.95	0/1:80:37,43:40:-137.37,0.00,-116.67	0/0:100:100,0:40:0.00,-30.89,-379.25	0/0:13:13,0:40:-0.00,-4.71,-50.99	0/0:35:35,0:40:-0.00,-11.33,-134.00	0/1:43:22,21:40:-65.50,0.00,-71.21	0/0:18:18,0:40:-0.00,-6.21,-69.85	0/0:47:47,0:40:-0.00,-14.94,-179.28	0/0:41:41,0:40:-0.00,-13.14,-156.64	0/0:48:48,0:40:-0.00,-15.24,-183.05	0/0:18:18,0:40:-0.00,-6.21,-69.85	0/1:32:19,12:40:-35.15,0.00,-63.50	0/0:58:58,0:40:0.00,-18.25,-220.78	0/0:46:46,0:40:-0.00,-14.64,-175.50	0/0:24:24,0:40:-0.00,-8.02,-92.49	0/0:35:35,0:40:-0.00,-11.33,-134.00	0/0:14:14,0:40:-0.00,-5.01,-54.76	0/0:25:25,0:40:-0.00,-8.32,-96.27	0/0:17:17,0:40:-0.00,-5.91,-66.08	0/0:24:24,0:40:-0.00,-8.02,-92.49	0/0:14:14,0:40:-0.00,-5.01,-54.76	0/0:79:79,0:40:0.00,-24.57,-300.02	0/0:46:46,0:40:-0.00,-14.64,-175.50	0/0:12:12,0:40:-0.00,-4.41,-47.21	0/0:47:47,0:40:-0.00,-14.94,-179.28	0/0:39:39,0:40:-0.00,-12.53,-149.09
62610	71	62610:70	C	G	.	PASS	NS=87;AF=0.052	GT:DP:AD:GQ:GL	0/0:20:20,0:40:-0.00,-6.95,-99.77	0/0:25:25,0:40:-0.00,-8.45,-124.22	0/1:60:33,27:40:-113.06,0.00,-144.36	0/0:28:28,0:40:-0.00,-9.36,-138.89	0/0:20:20,0:40:-0.00,-6.95,-99.77	0/0:32:32,0:40:-0.00,-10.56,-158.46	0/1:17:8,9:40:-37.97,0.00,-35.03	0/1:86:30,56:40:-247.07,0.00,-121.86	0/0:38:38,0:40:-0.00,-12.37,-187.80	0/0:74:74,0:40:-0.00,-23.20,-363.87	0/0:166:166,0:40:-0.00,-50.90,-813.82	0/1:94:40,54:40:-234.88,0.00,-168.36	0/0:80:80,0:40:0.00,-25.01,-393.21	0/1:58:22,36:40:-157.68,0.00,-91.16	0/0:46:46,0:40:-0.00,-14.77,-226.93	0/0:46:46,0:40:-0.00,-14.77,-226.93	0/0:141:141,0:40:0.00,-43.37,-691.55	0/0:46:46,0:40:-0.00,-14.77,-226.93	0/0:40:40,0:40:-0.00,-12.97,-197.58	0/0:21:21,0:40:-0.00,-7.25,-104.66	0/1:21:14,7:40:-26.99,0.00,-63.17	0/0:42:42,0:40:-0.00,-13.57,-207.36	0/0:32:32,0:40:-0.00,-10.56,-158.46	0/1:65:44,21:40:-82.21,0.00,-196.65	0/1:53:28,25:40:-105.39,0.00,-122.01	0/1:63:29,34:40:-146.39,0.00,-123.89	0/0:28:28,0:40:-0.00,-9.36,-138.89	0/0:13:13,0:40:-0.00,-4.84,-65.53	0/0:17:17,0:40:-0.00,-6.05,-85.09	0/0:12:12,0:40:-0.00,-4.54,-60.64	0/0:39:39,0:40:-0.00,-12.67,-192.69	0/0:30:30,0:40:-0.00,-9.96,-148.67	0/0:35:35,0:40:-0.00,-11.46,-173.13	0/0:21:21,0:40:-0.00,-7.25,-104.66	0/0:29:29,0:40:-0.00,-9.66,-143.78	0/0:24:24,0:40:-0.00,-8.15,-119.33	0/0:26:26,0:40:-0.00,-8.75,-129.11	0/0:77:77,0:40:0.00,-24.11,-378.54	./.	0/0:62:62,0:40:0.00,-19.59,-305.18	0/0:64:64,0:40:-0.00,-20.19,-314.96
62653	54	62653:53	T	C	.	PASS	NS=89;AF=0.124	GT:DP:AD:GQ:GL	0/0:61:61,0:40:0.00,-19.17,-171.02	0/0:31:31,0:40:-0.00,-10.16,-87.44	0/0:72:72,0:40:0.00,-22.47,-201.67	0/0:46:46,0:40:-0.00,-14.66,-129.23	0/0:38:38,0:40:-0.00,-12.26,-106.94	0/0:26:26,0:40:-0.00,-8.66,-73.51	0/0:10:10,0:40:-0.00,-3.85,-28.93	0/0:246:246,0:40:0.00,-74.73,-686.46	0/0:178:178,0:40:0.00,-54.31,-497.00	0/0:168:168,0:40:-0.00,-51.30,-469.14	0/0:244:244,0:40:0.00,-74.13,-680.89	0/0:126:126,0:40:0.00,-38.69,-352.12	0/0:164:164,0:40:0.00,-50.10,-458.00	0/0:42:42,0:40:-0.00,-13.46,-118.09	0/0:109:109,0:40:-0.00,-33.58,-304.76	0/0:102:102,0:40:0.00,-31.48,-285.26	0/0:101:101,0:40:0.00,-31.18,-282.47	0/0:84:84,0:40:0.00,-26.08,-235.11	0/0:80:78,2:40:0.00,-19.30,-212.82	0/0:63:63,0:40:0.00,-19.77,-176.60	0/0:58:58,0:40:0.00,-18.27,-162.67	0/0:26:26,0:40:-0.00,-8.66,-73.51	0/0:96:96,0:40:-0.00,-29.68,-268.54	0/0:65:65,0:40:0.00,-20.37,-182.17	0/0:111:111,0:40:0.00,-34.18,-310.33	0/0:83:83,0:40:-0.00,-25.78,-232.32	1/1:58:1,57:40:-154.95,-14.41,-0.00	0/0:65:65,0:40:0.00,-20.37,-182.17	0/0:76:76,0:40:0.00,-23.67,-212.82	0/0:58:58,0:40:0.00,-18.27,-162.67	0/0:68:68,0:40:0.00,-21.27,-190.53	./.	0/0:45:45,0:40:-0.00,-14.36,-126.45	0/0:54:54,0:40:0.00,-17.07,-151.52	0/0:73:73,0:40:0.00,-22.77,-204.46	0/0:47:47,0:40:-0.00,-14.96,-132.02	0/1:90:31,59:40:-136.50,0.00,-59.56	0/0:78:78,0:40:-0.00,-24.27,-218.39	0/0:7:7,0:36:-0.00,-2.95,-20.57	1/1:154:0,154:40:-427.99,-46.03,0.00	0/0:73:73,0:40:0.00,-22.77,-204.46
62684	64	62684:63	A	C	.	PASS	NS=91;AF=0.192	GT:DP:AD:GQ:GL	0/0:8:8,0:33:-0.00,-2.72,-33.25	0/0:43:43,0:40:-0.00,-13.25,-174.24	0/0:15:15,0:40:-0.00,-4.83,-61.45	0/0:14:14,0:40:-0.00,-4.53,-57.42	0/0:12:12,0:40:-0.00,-3.92,-49.37	./.	0/0:157:157,0:40:-0.00,-47.57,-633.47	0/0:88:88,0:40:-0.00,-26.80,-355.52	0/0:90:88,2:40:0.00,-19.34,-347.46	0/0:48:48,0:40:-0.00,-14.76,-194.39	0/0:120:120,0:40:0.00,-36.43,-484.42	0/0:20:20,0:40:-0.00,-6.33,-81.59	0/0:82:82,0:40:0.00,-24.99,-331.35	0/1:84:64,20:40:-54.97,0.00,-233.24	0/0:30:30,0:40:-0.00,-9.34,-121.88	0/0:77:77,0:40:-0.00,-23.49,-311.21	0/0:89:89,0:40:0.00,-27.10,-359.55	0/1:156:92,64:40:-210.55,0.00,-324.37	0/0:27:27,0:40:-0.00,-8.44,-109.79	0/0:43:43,0:40:-0.00,-13.25,-174.24	0/0:78:78,0:40:-0.00,-23.79,-315.23	0/0:43:43,0:40:-0.00,-13.25,-174.24	0/0:46:46,0:40:-0.00,-14.16,-186.33	0/1:84:33,51:40:-179.85,0.00,-108.37	0/0:37:37,0:40:-0.00,-11.45,-150.07	0/0:25:25,0:40:-0.00,-7.84,-101.73	0/0:45:45,0:40:-0.00,-13.86,-182.30	0/1:67:38,29:40:-96.34,0.00,-133.62	0/0:51:51,0:40:-0.00,-15.66,-206.47	0/0:25:25,0:40:-0.00,-7.84,-101.73	0/0:63:63,0:40:0.00,-19.27,-254.81	0/0:48:48,0:40:-0.00,-14.76,-194.39	0/0:37:37,0:40:-0.00,-11.45,-150.07	0/0:38:38,0:40:-0.00,-11.75,-154.10	0/0:67:67,0:40:0.00,-20.48,-270.92	0/1:96:57,39:40:-127.90,0.00,-201.43	0/1:95:56,39:40:-128.20,0.00,-197.71	0/1:80:34,46:40:-160.91,0.00,-113.60	0/1:93:30,63:40:-225.48,0.00,-93.57	0/1:125:83,42:40:-131.25,0.00,-297.44	0/1:51:22,29:40:-101.16,0.00,-73.99
63353	23	63353:22	G	A	.	PASS	NS=87;AF=0.132	GT:DP:AD:GQ:GL	0/0:12:12,0:40:-0.00,-4.07,-47.24	0/0:19:19,0:40:-0.00,-6.18,-73.88	0/0:29:29,0:40:-0.00,-9.19,-111.94	./.	0/1:21:8,13:40:-42.70,0.00,-25.23	0/0:15:15,0:40:-0.00,-4.97,-58.65	0/0:20:20,0:40:-0.00,-6.48,-77.68	0/0:102:102,0:40:0.00,-31.16,-389.76	0/0:112:112,0:40:-0.00,-34.17,-427.82	0/0:58:58,0:40:0.00,-17.92,-222.31	0/0:98:98,0:40:0.00,-29.95,-374.54	0/0:82:82,0:40:0.00,-25.14,-313.65	0/0:84:84,0:40:0.00,-25.74,-321.26	0/0:78:78,0:40:0.00,-23.93,-298.42	0/0:32:32,0:40:-0.00,-10.09,-123.35	0/0:63:63,0:40:0.00,-19.42,-241.33	0/0:38:38,0:40:-0.00,-11.90,-146.19	0/0:96:96,0:40:0.00,-29.35,-366.93	0/1:28:18,10:40:-29.17,0.00,-61.18	0/0:23:23,0:40:-0.00,-7.38,-89.10	0/1:23:5,18:40:-61.12,-0.00,-13.21	0/0:19:19,0:40:-0.00,-6.18,-73.88	0/1:54:29,25:40:-78.43,0.00,-95.22	0/0:66:66,0:40:0.00,-20.32,-252.75	0/1:32:16,16:40:-50.80,0.00,-52.37	0/0:33:31,2:34:-0.00,-2.78,-111.94	0/1:71:33,38:40:-122.79,0.00,-105.33	0/0:17:16,1:23:-0.01,-1.78,-58.66	0/0:25:25,0:40:-0.00,-7.98,-96.71	0/0:14:14,0:40:-0.00,-4.67,-54.85	0/1:26:7,19:40:-64.03,0.00,-19.92	0/0:21:21,0:40:-0.00,-6.78,-81.49	0/0:44:44,0:40:-0.00,-13.70,-169.02	0/0:33:33,0:40:-0.00,-10.39,-127.16	0/1:53:29,24:40:-74.93,0.00,-95.52	0/0:22:22,0:40:-0.00,-7.08,-85.29	0/0:74:74,0:40:0.00,-22.73,-283.20	0/0:16:16,0:40:-0.00,-5.28,-62.46	0/0:34:34,0:40:-0.00,-10.69,-130.96	0/1:57:33,23:40:-70.22,0.00,-109.85	0/1:53:30,23:40:-71.12,0.00,-99.33
63498	31	63498:30	T	G	.	PASS	NS=92;AF=0.109	GT:DP:AD:GQ:GL	0/0:15:15,0:40:-0.00,-5.15,-54.28	0/0:26:26,0:40:-0.00,-8.46,-93.04	0/0:82:82,0:40:-0.00,-25.31,-290.37	0/0:31:31,0:40:-0.00,-9.96,-110.66	0/0:19:19,0:40:-0.00,-6.35,-68.37	0/1:41:16,25:40:-75.12,0.00,-44.83	0/1:39:9,30:40:-93.34,0.00,-20.77	0/0:102:102,0:40:-0.00,-31.33,-360.84	0/0:114:114,0:40:0.00,-34.94,-403.13	0/0:64:64,0:40:0.00,-19.89,-226.94	0/0:112:112,0:40:-0.00,-34.33,-396.08	0/0:30:30,0:40:-0.00,-9.66,-107.13	0/0:98:96,2:40:0.00,-23.07,-332.65	0/0:186:186,0:40:0.00,-56.60,-656.83	0/0:42:42,0:40:-0.00,-13.27,-149.42	0/1:115:52,63:40:-186.76,0.00,-149.42	0/0:19:19,0:40:-0.00,-6.35,-68.37	0/0:96:96,0:40:0.00,-29.52,-339.70	0/0:48:48,0:40:-0.00,-15.08,-170.56	0/0:48:48,0:40:-0.00,-15.08,-170.56	0/1:120:58,62:40:-181.73,0.00,-169.06	0/0:38:38,0:40:-0.00,-12.07,-135.32	0/0:75:75,0:40:-0.00,-23.20,-265.70	0/0:66:66,0:40:0.00,-20.49,-233.99	0/0:48:48,0:40:-0.00,-15.08,-170.56	0/0:104:103,1:40:0.00,-28.40,-360.84	0/1:92:43,49:40:-144.34,0.00,-124.63	1/1:75:1,74:40:-255.81,-18.25,0.00	0/1:46:16,30:40:-91.24,0.00,-43.33	0/0:39:39,0:40:-0.00,-12.37,-138.85	0/0:32:32,0:40:-0.00,-10.26,-114.18	0/0:53:53,0:40:-0.00,-16.58,-188.18	0/0:45:45,0:40:-0.00,-14.17,-159.99	0/0:133:132,0:40:0.00,-40.35,-466.55	0/1:73:43,30:40:-83.11,0.00,-130.34	0/0:34:33,1:40:-0.00,-7.34,-114.18	0/0:63:63,0:40:0.00,-19.59,-223.42	0/0:62:61,1:40:0.00,-15.77,-212.85	0/0:84:84,0:40:0.00,-25.91,-297.41	0/0:77:76,1:40:0.00,-20.28,-265.70	0/0:95:95,0:40:0.00,-29.22,-336.17
63513	93	63513:92	G	A	.	PASS	NS=86;AF=0.058	GT:DP:AD:GQ:GL	0/0:17:17,0:40:-0.00,-6.06,-86.72	0/0:44:44,0:40:-0.00,-14.18,-221.84	0/0:74:74,0:40:-0.00,-23.21,-371.97	0/0:18:18,0:40:-0.00,-6.36,-91.73	0/0:24:24,0:40:-0.00,-8.16,-121.75	0/0:24:24,0:40:-0.00,-8.16,-121.75	./.	0/0:240:240,0:40:0.00,-73.19,-1202.68	0/0:108:108,0:40:-0.00,-33.45,-542.11	0/0:118:118,0:40:0.00,-36.46,-592.16	0/0:168:168,0:40:0.00,-51.51,-842.37	0/0:40:40,0:40:-0.00,-12.98,-201.82	0/0:120:120,0:40:-0.00,-37.06,-602.17	0/0:96:96,0:40:0.00,-29.84,-482.06	1/1:32:0,32:40:-158.49,-8.92,-0.00	0/0:64:64,0:40:0.00,-20.20,-321.92	0/0:67:67,0:40:0.00,-21.11,-336.94	0/0:80:80,0:40:-0.00,-25.02,-401.99	0/0:54:54,0:40:0.00,-17.19,-271.88	0/1:65:38,27:40:-114.61,0.00,-171.31	0/0:58:58,0:40:-0.00,-18.40,-291.90	0/0:47:47,0:40:-0.00,-15.09,-236.85	0/0:50:50,0:40:-0.00,-15.99,-251.86	0/0:86:86,0:40:-0.00,-26.83,-432.02	0/0:40:40,0:40:-0.00,-12.98,-201.82	0/0:50:50,0:40:-0.00,-15.99,-251.86	0/0:64:64,0:40:0.00,-20.20,-321.92	0/0:70:68,2:40:-0.00,-12.00,-331.93	0/0:72:72,0:40:0.00,-22.61,-361.96	0/0:43:43,0:40:-0.00,-13.88,-216.83	0/0:58:58,0:40:-0.00,-18.40,-291.90	0/0:46:46,0:40:-0.00,-14.79,-231.85	0/1:64:26,38:40:-169.96,0.00,-111.55	0/0:50:50,0:40:-0.00,-15.99,-251.86	0/0:58:58,0:40:-0.00,-18.40,-291.90	0/0:64:64,0:40:0.00,-20.20,-321.92	0/0:69:69,0:40:-0.00,-21.71,-346.95	0/1:93:39,54:40:-241.30,0.00,-167.88	./.	0/0:105:105,0:40:-0.00,-32.55,-527.10	0/0:86:86,0:40:-0.00,-26.83,-432.02
63975	17	63975:16	C	T	.	PASS	NS=91;AF=0.319	GT:DP:AD:GQ:GL	0/0:62:62,0:40:-0.00,-18.73,-237.95	0/1:57:25,32:40:-105.29,0.00,-79.06	0/0:88:88,0:40:0.00,-26.56,-337.50	0/1:42:15,27:40:-90.66,0.00,-45.28	0/1:45:23,22:40:-70.62,0.00,-75.01	0/0:63:63,0:40:0.00,-19.04,-241.78	0/0:69:69,0:40:-0.00,-20.84,-264.76	0/1:170:94,76:40:-239.75,0.00,-309.24	0/0:184:184,0:40:0.00,-55.45,-705.07	0/0:126:126,0:40:0.00,-38.00,-483.00	1/1:172:0,172:40:-658.00,-51.28,0.00	1/1:172:2,170:40:-642.68,-43.62,0.00	0/0:196:194,0:40:0.00,-58.46,-743.36	0/1:124:66,58:40:-184.68,0.00,-215.87	0/1:80:50,30:40:-90.71,0.00,-167.86	0/0:72:72,0:40:0.00,-21.74,-276.24	0/1:62:27,35:40:-115.27,0.00,-85.21	1/1:51:2,49:40:-179.39,-7.20,-0.00	0/0:94:94,0:40:0.00,-28.37,-360.48	0/0:84:84,0:40:0.00,-25.36,-322.19	0/1:135:90,45:40:-131.59,0.00,-304.46	0/0:57:57,0:40:0.00,-17.23,-218.81	0/1:76:57,19:40:-49.80,0.00,-195.86	0/1:82:29,53:40:-178.17,0.00,-86.85	0/0:104:104,0:40:0.00,-31.38,-398.76	0/0:102:102,0:40:0.00,-30.77,-391.11	0/0:100:100,0:40:-0.00,-30.17,-383.45	0/1:86:27,59:40:-199.94,0.00,-77.99	0/0:12:12,0:40:-0.00,-3.69,-46.51	0/1:98:52,46:40:-146.56,0.00,-170.10	1/1:53:0,53:40:-202.36,-15.46,-0.00	0/0:64:64,0:40:0.00,-19.34,-245.61	0/1:125:64,61:40:-195.86,0.00,-207.92	0/1:121:61,60:40:-193.24,0.00,-197.63	0/1:152:85,67:40:-210.71,0.00,-280.20	0/0:53:53,0:40:-0.00,-16.03,-203.49	1/1:60:0,60:40:-229.17,-17.57,0.00	0/1:119:43,76:40:-255.10,0.00,-129.32	0/1:41:13,28:40:-94.79,0.00,-37.93	0/1:181:89,92:40:-297.70,0.00,-286.78	0/1:151:90,61:40:-188.04,0.00,-299.64
64576	63	64576:62	G	T	.	PASS	NS=90;AF=0.156	GT:DP:AD:GQ:GL	0/0:18:18,0:40:-0.00,-5.89,-64.63	0/0:20:20,0:40:-0.00,-6.49,-71.68	0/1:36:18,18:40:-52.16,0.00,-53.32	0/0:17:17,0:40:-0.00,-5.59,-61.10	0/0:26:26,0:40:-0.00,-8.30,-92.83	./.	0/0:7:7,0:32:-0.00,-2.58,-25.84	0/0:150:150,0:40:0.00,-45.61,-530.06	0/0:98:98,0:40:-0.00,-29.96,-346.71	0/1:78:32,46:40:-138.25,0.00,-90.05	0/0:165:165,0:40:0.00,-50.12,-582.95	0/0:85:85,0:40:0.00,-26.05,-300.87	0/1:120:44,76:40:-231.40,0.00,-119.72	0/0:128:128,0:40:0.00,-38.99,-452.49	0/0:53:53,0:40:0.00,-16.42,-188.04	0/0:134:134,0:40:0.00,-40.80,-473.65	0/0:97:97,0:40:0.00,-29.66,-343.18	0/0:142:142,0:40:0.00,-43.20,-501.86	0/1:31:25,6:40:-11.35,-0.00,-79.51	0/0:35:35,0:40:-0.00,-11.01,-124.57	0/0:71:70,1:40:0.00,-18.31,-244.45	0/0:44:44,0:40:-0.00,-13.71,-156.30	0/1:57:29,28:40:-81.10,0.00,-85.79	0/1:59:33,25:40:-70.22,0.00,-99.59	0/0:52:52,0:40:0.00,-16.12,-184.51	0/0:31:31,0:40:-0.00,-9.80,-110.47	0/0:65:64,1:40:0.00,-16.51,-223.30	0/0:76:76,0:40:0.00,-23.34,-269.14	0/1:133:70,63:40:-181.65,0.00,-207.49	0/0:30:30,0:40:-0.00,-9.50,-106.94	0/0:49:49,0:40:-0.00,-15.22,-173.93	0/0:25:25,0:40:-0.00,-8.00,-89.31	0/0:52:52,0:40:0.00,-16.12,-184.51	0/1:33:13,20:40:-60.12,0.00,-36.59	0/0:44:44,0:40:-0.00,-13.71,-156.30	0/1:69:22,47:40:-144.49,0.00,-57.49	0/1:111:65,46:40:-128.32,0.00,-196.48	0/1:82:36,46:40:-137.05,0.00,-102.95	0/0:21:21,0:40:-0.00,-6.79,-75.20	0/0:65:65,0:40:0.00,-20.03,-230.35	0/0:45:45,0:40:-0.00,-14.01,-159.83
64667	65	64667:64	A	T	.	PASS	NS=90;AF=0.056	GT:DP:AD:GQ:GL	0/0:25:25,0:40:-0.00,-8.49,-94.47	0/0:48:48,0:40:-0.00,-15.41,-179.87	0/0:57:57,0:40:0.00,-18.12,-213.29	0/0:21:21,0:40:-0.00,-7.29,-79.62	0/0:26:26,0:40:-0.00,-8.79,-98.19	0/0:35:35,0:40:-0.00,-11.50,-131.60	0/0:77:77,0:40:-0.00,-24.14,-287.55	0/0:104:104,0:40:-0.00,-32.26,-387.80	0/0:110:110,0:40:0.00,-34.07,-410.08	0/0:108:108,0:40:0.00,-33.47,-402.65	0/0:140:140,0:40:0.00,-43.10,-521.47	0/0:54:54,0:40:0.00,-17.22,-202.15	0/0:132:132,0:40:0.00,-40.69,-491.76	0/0:152:152,0:40:0.00,-46.71,-566.02	0/0:51:51,0:40:0.00,-16.31,-191.01	0/0:52:52,0:40:0.00,-16.61,-194.72	0/0:62:62,0:40:0.00,-19.62,-231.85	0/0:111:111,0:40:-0.00,-34.37,-413.79	0/0:43:43,0:40:-0.00,-13.91,-161.31	0/0:65:65,0:40:0.00,-20.53,-242.99	0/0:136:136,0:40:0.00,-41.89,-506.61	0/0:42:42,0:40:-0.00,-13.60,-157.59	0/0:37:37,0:40:-0.00,-12.10,-139.03	0/0:34:34,0:40:-0.00,-11.20,-127.89	0/0:12:12,0:40:-0.00,-4.58,-46.21	0/0:61:61,0:40:0.00,-19.32,-228.14	0/0:44:44,0:40:-0.00,-14.21,-165.02	0/0:32:32,0:40:-0.00,-10.60,-120.46	0/0:48:48,0:40:-0.00,-15.41,-179.87	0/0:54:54,0:40:0.00,-17.22,-202.15	0/0:60:60,0:40:0.00,-19.02,-224.43	0/0:33:33,0:40:-0.00,-10.90,-124.18	0/0:41:41,0:40:-0.00,-13.30,-153.88	0/0:66:66,0:40:-0.00,-20.83,-246.71	0/0:45:45,0:40:-0.00,-14.51,-168.73	0/0:40:40,0:40:-0.00,-13.00,-150.17	0/0:66:66,0:40:-0.00,-20.83,-246.71	0/0:80:80,0:40:-0.00,-25.04,-298.69	0/0:88:88,0:40:-0.00,-27.45,-328.39	0/0:140:140,0:40:0.00,-43.10,-521.47	0/0:117:117,0:40:0.00,-36.18,-436.07
64725	13	64725:12	T	C	.	PASS	NS=88;AF=0.051	GT:DP:AD:GQ:GL	0/0:26:26,0:40:-0.00,-8.72,-132.95	0/0:36:36,0:40:-0.00,-11.73,-183.34	0/0:67:67,0:40:0.00,-21.07,-339.54	0/0:29:29,0:40:-0.00,-9.63,-148.07	0/0:38:37,1:40:-0.00,-7.30,-183.34	0/0:34:34,0:40:-0.00,-11.13,-173.26	./.	0/0:124:124,0:40:-0.00,-38.23,-626.74	0/0:96:96,0:40:0.00,-29.80,-485.66	0/0:104:104,0:40:0.00,-32.20,-525.96	0/0:136:136,0:40:-0.00,-41.84,-687.20	0/0:100:100,0:40:0.00,-31.00,-505.81	0/0:134:134,0:40:-0.00,-41.24,-677.12	0/0:180:180,0:40:0.00,-55.08,-908.90	0/1:69:27,42:40:-189.95,0.00,-116.32	0/0:125:125,0:40:0.00,-38.53,-631.78	0/0:48:48,0:40:-0.00,-15.35,-243.80	0/0:50:50,0:40:-0.00,-15.95,-253.88	0/0:49:49,0:40:-0.00,-15.65,-248.84	0/1:50:18,32:40:-145.29,0.00,-76.69	0/1:140:59,81:40:-365.09,0.00,-256.19	0/1:62:34,28:40:-121.52,0.00,-153.70	0/0:134:134,0:40:-0.00,-41.24,-677.12	0/0:61:61,0:40:0.00,-19.26,-309.30	0/0:68:68,0:40:0.00,-21.37,-344.57	0/1:98:38,60:40:-271.92,0.00,-163.02	0/0:86:86,0:40:0.00,-26.79,-435.27	0/0:93:93,0:40:-0.00,-28.89,-470.54	0/1:81:63,18:40:-65.41,0.00,-294.10	0/0:42:42,0:40:-0.00,-13.54,-213.57	0/1:50:21,29:40:-130.17,0.00,-91.81	0/0:46:46,0:40:-0.00,-14.75,-233.72	0/0:73:73,0:40:0.00,-22.87,-369.77	0/0:79:79,0:40:0.00,-24.68,-400.00	0/0:82:82,0:40:-0.00,-25.58,-415.11	0/0:62:62,0:40:0.00,-19.56,-314.34	0/0:113:113,0:40:0.00,-34.91,-571.31	0/0:100:100,0:40:0.00,-31.00,-505.81	./.	0/0:135:135,0:40:0.00,-41.54,-682.16	0/0:128:128,0:40:0.00,-39.43,-646.89
64776	16	64776:15	G	A	.	PASS	NS=87;AF=0.155	GT:DP:AD:GQ:GL	0/0:20:20,0:40:-0.00,-6.44,-100.25	0/0:19:19,0:40:-0.00,-6.14,-95.31	0/0:42:42,0:40:-0.00,-13.06,-209.02	0/1:25:13,12:40:-51.38,0.00,-57.70	0/0:28:28,0:40:-0.00,-8.84,-139.80	0/1:15:12,3:40:-9.90,-0.00,-55.77	./.	0/0:98:98,0:40:0.00,-29.92,-485.87	0/0:84:84,0:40:0.00,-25.70,-416.66	0/0:84:84,0:40:0.00,-25.70,-416.66	./.	0/0:90:90,0:40:0.00,-27.51,-446.32	0/0:112:112,0:40:0.00,-34.13,-555.09	0/0:128:126,2:40:0.00,-29.06,-614.41	0/1:53:17,36:40:-161.61,0.00,-69.05	0/1:81:37,44:40:-192.73,0.00,-159.50	0/0:78:78,0:40:-0.00,-23.90,-387.00	0/0:28:28,0:40:-0.00,-8.84,-139.80	0/0:31:31,0:40:-0.00,-9.75,-154.63	0/0:46:46,0:40:-0.00,-14.26,-228.79	0/0:105:105,0:40:-0.00,-32.02,-520.48	0/0:44:44,0:40:-0.00,-13.66,-218.90	0/1:64:31,33:40:-143.47,0.00,-134.95	0/0:71:71,0:40:0.00,-21.79,-352.39	0/0:65:65,0:40:0.00,-19.98,-322.73	0/0:48:48,0:40:-0.00,-14.87,-238.68	0/0:68:68,0:40:0.00,-20.89,-337.56	0/1:98:56,42:40:-177.73,0.00,-248.31	0/0:59:59,0:40:0.00,-18.18,-293.06	0/1:28:16,12:40:-50.48,0.00,-71.63	0/1:47:26,21:40:-89.26,0.00,-115.35	0/0:48:48,0:40:-0.00,-14.87,-238.68	0/0:44:44,0:40:-0.00,-13.66,-218.90	0/0:75:75,0:40:0.00,-22.99,-372.16	0/0:59:59,0:40:0.00,-18.18,-293.06	0/1:78:39,39:40:-168.92,0.00,-170.29	0/0:59:59,0:40:0.00,-18.18,-293.06	0/0:83:83,0:40:0.00,-25.40,-411.72	0/0:19:18,1:17:-0.03,-1.22,-85.45	0/0:116:116,0:40:0.00,-35.33,-574.86	0/0:96:96,0:40:-0.00,-29.31,-475.99
64796	91	64796:90	A	G	.	PASS	NS=90;AF=0.433	GT:DP:AD:GQ:GL	1/1:22:0,22:40:-108.39,-6.24,-0.00	0/1:31:10,21:40:-94.51,0.00,-40.42	0/0:42:42,0:40:-0.00,-12.47,-207.55	0/0:16:16,0:40:-0.00,-4.64,-79.20	1/1:25:0,25:40:-123.20,-7.14,-0.00	0/1:27:10,17:40:-75.97,0.00,-41.62	0/1:31:16,15:40:-64.89,0.00,-70.04	0/1:142:64,78:40:-342.48,0.00,-273.58	0/1:72:32,40:40:-175.96,0.00,-136.68	0/1:96:50,46:40:-198.36,0.00,-218.32	1/1:128:2,126:40:-611.93,-28.27,0.00	1/1:38:0,38:40:-187.38,-11.06,-0.00	0/1:84:36,48:40:-211.84,0.00,-152.82	1/1:98:0,98:40:-483.58,-29.12,-0.00	1/1:38:0,38:40:-187.38,-11.06,-0.00	0/1:63:58,5:40:-5.89,-0.00,-267.74	1/1:29:0,29:40:-142.95,-8.35,-0.00	0/0:141:141,0:40:0.00,-42.27,-696.27	0/1:39:22,17:40:-72.35,0.00,-97.25	0/0:22:22,0:40:-0.00,-6.45,-108.82	0/1:41:21,20:40:-86.56,0.00,-91.71	0/1:32:24,8:40:-30.03,0.00,-109.23	1/1:25:0,25:40:-123.20,-7.14,-0.00	1/1:70:0,70:40:-345.35,-20.69,0.00	0/0:34:34,0:40:-0.00,-10.06,-168.06	1/1:42:0,42:40:-207.13,-12.26,-0.00	0/0:26:26,0:40:-0.00,-7.65,-128.56	0/0:33:33,0:40:-0.00,-9.76,-163.12	1/1:54:0,54:40:-266.36,-15.87,-0.00	0/0:25:25,0:40:-0.00,-7.35,-123.63	1/1:66:0,66:40:-325.60,-19.48,0.00	0/1:50:28,22:40:-93.73,0.00,-123.56	0/0:19:19,0:40:-0.00,-5.55,-94.01	0/0:35:35,0:40:-0.00,-10.36,-172.99	0/1:28:13,15:40:-65.79,0.00,-56.13	0/1:47:22,25:40:-109.44,0.00,-94.84	0/0:35:35,0:40:-0.00,-10.36,-172.99	0/1:49:21,28:40:-123.65,0.00,-89.30	0/1:171:75,96:40:-422.61,0.00,-319.15	0/1:68:34,34:40:-147.55,0.00,-147.76	0/0:36:36,0:40:-0.00,-10.67,-177.93
64850	27	64850:26	T	C	.	PASS	NS=92;AF=0.136	GT:DP:AD:GQ:GL	0/1:15:7,8:40:-27.19,0.00,-24.56	0/0:46:46,0:40:-0.00,-14.32,-186.43	0/0:62:62,0:40:0.00,-19.14,-250.80	0/0:19:19,0:40:-0.00,-6.20,-77.82	0/1:41:16,25:40:-87.75,0.00,-52.93	0/0:37:36,0:40:-0.00,-11.31,-146.21	0/0:10:10,0:40:-0.00,-3.49,-41.62	0/0:194:194,0:40:0.00,-58.87,-781.80	0/0:92:92,0:40:0.00,-28.17,-371.48	0/1:92:32,60:40:-213.19,0.00,-101.95	0/1:169:79,90:40:-310.70,0.00,-267.84	0/1:78:48,30:40:-96.73,0.00,-170.53	0/1:110:52,58:40:-199.73,0.00,-176.98	0/0:158:158,0:40:0.00,-48.03,-636.98	0/0:37:37,0:40:-0.00,-11.61,-150.23	0/0:89:89,0:40:-0.00,-27.27,-359.41	0/0:58:58,0:40:0.00,-17.94,-234.71	0/0:135:135,0:40:0.00,-41.11,-544.46	0/0:24:24,0:40:-0.00,-7.70,-97.93	0/0:53:53,0:40:0.00,-16.43,-214.59	0/1:66:22,44:40:-156.66,0.00,-69.55	0/0:57:57,0:40:0.00,-17.63,-230.68	0/0:60:60,0:40:0.00,-18.54,-242.75	0/1:64:28,36:40:-125.08,0.00,-94.28	0/0:58:58,0:40:0.00,-17.94,-234.71	0/0:79:79,0:40:0.00,-24.26,-319.18	0/0:41:41,0:40:-0.00,-12.82,-166.32	0/1:96:53,43:40:-143.60,0.00,-185.22	0/0:84:84,0:40:-0.00,-25.76,-339.30	0/0:35:35,0:40:-0.00,-11.01,-142.18	0/1:70:34,36:40:-123.27,0.00,-116.61	0/1:78:41,37:40:-124.89,0.00,-142.37	0/0:67:67,0:40:-0.00,-20.64,-270.91	0/0:74:74,0:40:0.00,-22.75,-299.07	0/0:83:83,0:40:0.00,-25.46,-335.28	0/0:91:91,0:40:0.00,-27.87,-367.46	0/0:150:150,0:40:0.00,-45.63,-604.80	0/1:104:51,53:40:-181.42,0.00,-174.77	0/1:67:47,20:40:-59.81,0.00,-169.81	0/0:117:117,0:40:0.00,-35.69,-472.05	1/1:92:0,92:40:-368.70,-26.78,0.00
65106	32	65106:31	T	A	.	PASS	NS=90;AF=0.050	GT:DP:AD:GQ:GL	0/0:23:22,1:36:-0.00,-2.92,-107.36	0/0:53:53,0:40:0.00,-16.98,-268.44	0/1:67:32,35:40:-154.98,0.00,-141.54	0/1:21:4,17:40:-78.23,-0.00,-14.44	0/1:28:14,14:40:-61.02,0.00,-62.67	0/0:23:23,0:40:-0.00,-7.95,-117.43	0/0:54:54,0:40:-0.00,-17.28,-273.47	0/0:123:121,2:40:0.00,-27.98,-600.66	0/0:128:128,0:40:0.00,-39.56,-645.96	0/0:104:104,0:40:0.00,-32.33,-525.16	0/0:190:190,0:40:-0.00,-58.22,-958.05	0/0:102:102,0:40:-0.00,-31.73,-515.09	0/0:60:60,0:40:0.00,-19.09,-303.68	0/0:66:66,0:40:-0.00,-20.89,-333.88	1/1:35:0,35:40:-174.52,-9.91,-0.00	0/1:107:91,16:40:-47.30,0.00,-426.48	0/0:95:95,0:40:-0.00,-29.62,-479.85	0/0:58:58,0:40:0.00,-18.48,-293.61	0/0:38:38,0:40:-0.00,-12.46,-192.93	0/0:28:28,0:40:-0.00,-9.45,-142.60	0/0:23:23,0:40:-0.00,-7.95,-117.43	0/0:54:54,0:40:-0.00,-17.28,-273.47	0/0:39:39,0:40:-0.00,-12.76,-197.97	0/0:109:108,1:40:0.00,-28.80,-540.26	0/0:61:61,0:40:0.00,-19.39,-308.71	0/0:38:38,0:40:-0.00,-12.46,-192.93	0/0:28:28,0:40:-0.00,-9.45,-142.60	0/0:22:22,0:40:-0.00,-7.65,-112.40	0/0:46:46,0:40:-0.00,-14.87,-233.20	0/0:35:35,0:40:-0.00,-11.56,-177.83	0/0:101:101,0:40:-0.00,-31.43,-510.06	0/0:38:38,0:40:-0.00,-12.46,-192.93	0/0:45:45,0:40:-0.00,-14.57,-228.17	0/0:54:53,1:40:-0.00,-12.25,-263.41	0/0:33:33,0:40:-0.00,-10.96,-167.77	0/0:53:53,0:40:0.00,-16.98,-268.44	0/0:65:65,0:40:0.00,-20.59,-328.84	0/0:124:124,0:40:-0.00,-38.35,-625.83	0/0:163:163,0:40:0.00,-50.09,-822.14	0/1:62:38,24:40:-101.12,0.00,-173.25	0/0:65:64,1:40:0.00,-15.56,-318.78
65132	85	65132:84	T	A	.	PASS	NS=91;AF=0.143	GT:DP:AD:GQ:GL	0/0:17:17,0:40:-0.00,-5.60,-64.74	0/0:44:44,0:40:-0.00,-13.73,-165.34	0/0:57:57,0:40:-0.00,-17.64,-213.78	0/0:19:18,1:31:-0.00,-2.48,-64.74	0/0:20:20,0:40:-0.00,-6.51,-75.91	0/0:27:27,0:40:-0.00,-8.61,-102.00	0/0:73:73,0:40:0.00,-22.46,-273.40	0/1:136:58,78:40:-249.22,0.00,-176.09	0/0:120:120,0:40:-0.00,-36.60,-448.53	0/0:56:56,0:40:-0.00,-17.34,-210.06	0/0:180:176,4:40:0.00,-39.75,-642.29	0/0:82:82,0:40:-0.00,-25.16,-306.94	0/0:114:114,0:40:-0.00,-34.79,-426.17	0/0:178:178,0:40:0.00,-54.06,-664.64	1/1:59:1,58:40:-211.00,-13.12,-0.00	0/0:97:96,1:40:0.00,-25.95,-355.37	0/0:56:56,0:40:-0.00,-17.34,-210.06	0/1:140:57,83:40:-266.65,0.00,-171.16	0/0:31:31,0:40:-0.00,-9.82,-116.90	0/0:58:58,0:40:0.00,-17.94,-217.51	0/0:92:92,0:40:-0.00,-28.17,-344.20	0/0:51:49,2:40:-0.00,-8.38,-176.52	0/0:43:43,0:40:-0.00,-13.43,-161.62	0/1:69:44,25:40:-71.90,0.00,-144.09	1/1:31:0,31:40:-114.12,-8.42,-0.00	0/0:54:54,0:40:-0.00,-16.74,-202.60	0/0:43:43,0:40:-0.00,-13.43,-161.62	0/0:48:48,0:40:-0.00,-14.93,-180.25	0/0:70:70,0:40:-0.00,-21.55,-262.22	0/0:25:25,0:40:-0.00,-8.01,-94.54	0/1:25:14,11:40:-32.98,0.00,-45.55	0/0:37:36,0:40:-0.00,-11.32,-135.53	0/1:79:29,50:40:-162.05,0.00,-85.19	0/0:48:48,0:40:-0.00,-14.93,-180.25	0/0:51:51,0:40:-0.00,-15.83,-191.42	0/1:42:26,16:40:-46.49,0.00,-85.14	0/0:72:72,0:40:0.00,-22.15,-269.67	0/0:60:60,0:40:0.00,-18.54,-224.96	0/0:87:87,0:40:-0.00,-26.67,-325.57	0/0:54:53,1:40:-0.00,-13.01,-195.15	0/0:101:101,0:40:-0.00,-30.88,-377.73
65369	39	65369:38	G	A	.	PASS	NS=90;AF=0.083	GT:DP:AD:GQ:GL	0/0:29:29,0:40:-0.00,-9.46,-144.44	0/0:55:55,0:40:0.00,-17.29,-272.49	0/1:68:29,39:40:-170.87,0.00,-123.24	0/0:15:15,0:40:-0.00,-5.25,-75.49	0/0:50:50,0:40:-0.00,-15.78,-247.87	0/0:30:30,0:40:-0.00,-9.76,-149.37	0/0:28:28,0:40:-0.00,-9.16,-139.52	0/0:96:96,0:40:0.00,-29.63,-474.41	0/0:80:80,0:40:-0.00,-24.81,-395.61	0/0:60:60,0:40:-0.00,-18.79,-297.11	0/0:136:136,0:40:-0.00,-41.67,-671.41	0/0:72:72,0:40:-0.00,-22.40,-356.21	0/0:110:110,0:40:0.00,-33.84,-543.36	0/0:82:82,0:40:0.00,-25.41,-405.46	0/0:48:47,1:40:-0.00,-10.26,-228.17	0/0:36:36,0:40:-0.00,-11.57,-178.92	0/0:39:39,0:40:-0.00,-12.47,-193.69	0/0:65:65,0:40:0.00,-20.30,-321.74	0/0:28:28,0:40:-0.00,-9.16,-139.52	0/1:30:20,10:40:-39.49,-0.00,-90.36	0/0:47:47,0:40:-0.00,-14.88,-233.09	0/0:55:55,0:40:0.00,-17.29,-272.49	0/0:29:29,0:40:-0.00,-9.46,-144.44	0/0:61:61,0:40:0.00,-19.09,-302.04	0/0:60:60,0:40:-0.00,-18.79,-297.11	0/0:50:50,0:40:-0.00,-15.78,-247.87	0/0:42:42,0:40:-0.00,-13.37,-208.47	0/0:73:73,0:40:0.00,-22.71,-361.14	0/1:26:10,16:40:-70.24,0.00,-42.31	0/0:22:22,0:40:-0.00,-7.35,-109.97	0/0:60:60,0:40:-0.00,-18.79,-297.11	0/1:65:50,15:40:-53.58,0.00,-227.57	0/0:45:45,0:40:-0.00,-14.28,-223.24	0/0:51:51,0:40:-0.00,-16.08,-252.79	0/0:55:55,0:40:0.00,-17.29,-272.49	0/1:59:28,31:40:-134.18,0.00,-121.03	0/1:36:9,27:40:-121.40,0.00,-34.38	0/0:68:68,0:40:0.00,-21.20,-336.51	0/0:16:16,0:40:-0.00,-5.55,-80.42	0/0:88:88,0:40:0.00,-27.22,-435.01	0/1:60:23,37:40:-163.43,0.00,-96.10
65560	82	65560:81	G	T	.	PASS	NS=91;AF=0.148	GT:DP:AD:GQ:GL	0/0:17:17,0:40:-0.00,-5.66,-60.35	0/0:26:25,1:40:-0.00,-4.89,-84.72	0/1:32:15,17:40:-49.00,0.00,-43.22	0/0:15:15,0:40:-0.00,-5.06,-53.39	0/1:11:5,6:40:-17.03,-0.00,-14.72	0/0:12:12,0:40:-0.00,-4.16,-42.95	1/1:17:0,17:40:-58.00,-4.49,-0.00	0/0:50:50,0:40:-0.00,-15.59,-175.22	0/1:54:24,30:40:-87.64,0.00,-67.92	0/1:46:22,24:40:-69.16,0.00,-63.37	0/0:16:16,0:40:-0.00,-5.36,-56.87	0/0:42:42,0:40:-0.00,-13.18,-147.37	0/0:66:66,0:40:0.00,-20.40,-230.92	0/0:64:64,0:40:-0.00,-19.80,-223.96	0/1:29:20,9:40:-22.06,0.00,-61.52	0/0:26:26,0:40:-0.00,-8.37,-91.68	0/0:64:64,0:40:-0.00,-19.80,-223.96	0/1:70:30,40:40:-117.63,0.00,-84.00	0/0:28:28,0:40:-0.00,-8.97,-98.64	0/1:24:8,16:40:-47.93,0.00,-21.26	0/1:28:13,15:40:-43.24,0.00,-37.46	1/1:22:0,22:40:-75.41,-5.99,-0.00	0/0:32:32,0:40:-0.00,-10.17,-112.56	1/1:31:0,31:40:-106.74,-8.70,-0.00	0/0:14:13,1:18:-0.02,-1.30,-42.97	0/0:15:15,0:40:-0.00,-5.06,-53.39	0/0:34:33,1:40:-0.00,-7.29,-112.56	0/0:34:34,0:40:-0.00,-10.77,-119.53	0/0:23:23,0:40:-0.00,-7.47,-81.24	0/0:6:6,0:29:-0.00,-2.35,-22.06	0/0:31:31,0:40:-0.00,-9.87,-109.08	0/0:22:22,0:40:-0.00,-7.16,-77.76	0/1:28:13,15:40:-43.24,0.00,-37.46	0/0:40:40,0:40:-0.00,-12.58,-140.41	0/0:23:23,0:40:-0.00,-7.47,-81.24	0/0:21:21,0:40:-0.00,-6.86,-74.27	0/0:62:62,0:40:-0.00,-19.20,-216.99	0/0:31:31,0:40:-0.00,-9.87,-109.08	0/0:56:56,0:40:0.00,-17.39,-196.11	0/0:29:29,0:40:-0.00,-9.27,-102.12	0/0:16:16,0:40:-0.00,-5.36,-56.87
65761	84	65761:83	C	A	.	PASS	NS=89;AF=0.393	GT:DP:AD:GQ:GL	0/1:16:4,12:40:-53.27,-0.00,-14.92	0/0:22:22,0:40:-0.00,-6.58,-106.75	0/0:40:40,0:40:-0.00,-12.00,-193.82	0/0:9:9,0:33:-0.00,-2.67,-43.87	0/1:22:7,15:40:-65.98,0.00,-27.62	0/0:13:13,0:40:-0.00,-3.87,-63.22	0/0:25:25,0:40:-0.00,-7.48,-121.26	0/1:120:66,54:40:-225.12,0.00,-283.50	1/1:78:0,78:40:-376.94,-23.10,-0.00	0/1:64:26,38:40:-164.58,0.00,-106.88	0/1:74:40,34:40:-142.23,0.00,-171.59	0/1:62:40,22:40:-87.79,0.00,-175.20	0/0:44:44,0:40:-0.00,-13.20,-213.17	0/1:40:30,10:40:-36.37,0.00,-133.45	0/0:39:39,0:40:-0.00,-11.69,-188.98	0/0:28:28,0:40:-0.00,-8.38,-135.77	0/1:61:26,35:40:-150.98,0.00,-107.78	0/0:103:103,0:40:0.00,-30.96,-498.55	0/1:14:9,5:40:-20.02,0.00,-39.70	0/1:15:8,7:40:-29.39,0.00,-34.56	1/1:9:0,9:29:-43.19,-2.33,-0.00	0/0:33:33,0:40:-0.00,-9.89,-159.96	1/1:34:0,34:40:-164.12,-9.85,-0.00	1/1:66:0,66:40:-318.90,-19.48,-0.00	0/1:24:12,12:40:-50.86,0.00,-51.20	0/0:14:14,0:40:-0.00,-4.17,-68.06	0/0:19:19,0:40:-0.00,-5.67,-92.24	0/1:12:9,3:40:-10.94,-0.00,-40.30	0/0:69:69,0:40:0.00,-20.73,-334.09	0/1:13:1,12:18:-54.20,-0.02,-1.33	0/1:48:22,26:40:-111.36,0.00,-92.35	0/0:21:21,0:40:-0.00,-6.28,-101.92	0/1:11:4,7:40:-30.59,0.00,-16.42	1/1:25:0,25:40:-120.58,-7.14,-0.00	0/1:22:13,9:40:-36.96,0.00,-56.64	0/0:26:26,0:40:-0.00,-7.78,-126.10	0/0:56:56,0:40:0.00,-16.81,-271.21	1/1:35:0,35:40:-168.95,-10.15,-0.00	1/1:91:0,91:40:-439.82,-27.01,0.00	0/1:45:27,18:40:-73.56,0.00,-117.44	1/1:20:0,20:40:-96.40,-5.64,-0.00
65899	39	65899:38	C	A	.	PASS	NS=92;AF=0.054	GT:DP:AD:GQ:GL	0/0:7:7,0:36:-0.00,-2.97,-37.23	0/0:60:60,0:40:0.00,-18.93,-304.36	0/0:40:40,0:40:-0.00,-12.91,-203.56	0/0:9:9,0:40:-0.00,-3.58,-47.31	0/0:28:28,0:40:-0.00,-9.30,-143.07	0/0:30:30,0:40:-0.00,-9.90,-153.15	0/0:8:8,0:39:-0.00,-3.27,-42.27	0/1:110:74,36:40:-147.47,0.00,-340.95	0/0:150:150,0:40:0.00,-46.02,-757.99	0/0:42:42,0:40:-0.00,-13.51,-213.64	0/0:128:128,0:40:0.00,-39.40,-647.10	0/0:52:52,0:40:0.00,-16.52,-264.04	0/0:102:102,0:40:0.00,-31.57,-516.05	0/0:106:106,0:40:0.00,-32.78,-536.21	0/0:42:42,0:40:-0.00,-13.51,-213.64	0/0:105:105,0:40:0.00,-32.47,-531.17	0/0:84:84,0:40:0.00,-26.15,-425.33	0/0:115:115,0:40:0.00,-35.48,-581.58	0/0:22:22,0:40:-0.00,-7.49,-112.83	0/0:72:72,0:40:-0.00,-22.54,-364.84	0/0:82:82,0:40:0.00,-25.55,-415.25	0/0:41:41,0:40:-0.00,-13.21,-208.60	0/1:82:48,34:40:-145.82,0.00,-218.33	0/0:33:33,0:40:-0.00,-10.80,-168.27	0/0:59:59,0:40:0.00,-18.63,-299.32	0/0:63:63,0:40:-0.00,-19.83,-319.48	0/0:52:52,0:40:0.00,-16.52,-264.04	0/0:23:23,0:40:-0.00,-7.79,-117.87	0/0:73:73,0:40:0.00,-22.84,-369.89	0/0:28:28,0:40:-0.00,-9.30,-143.07	0/1:48:17,31:40:-140.93,0.00,-72.31	0/0:51:51,0:40:0.00,-16.22,-259.00	0/0:55:55,0:40:-0.00,-17.42,-279.16	0/0:82:82,0:40:0.00,-25.55,-415.25	0/0:54:54,0:40:0.00,-17.12,-274.12	0/0:79:79,0:40:0.00,-24.65,-400.13	0/0:82:82,0:40:0.00,-25.55,-415.25	0/0:115:115,0:40:0.00,-35.48,-581.58	0/0:6:6,0:33:-0.00,-2.67,-32.19	0/0:152:152,0:40:0.00,-46.62,-768.07	0/0:127:127,0:40:0.00,-39.10,-642.06
67255	98	67255:97	G	T	.	PASS	NS=89;AF=0.051	GT:DP:AD:GQ:GL	0/1:21:8,13:40:-55.26,0.00,-32.84	0/0:18:18,0:40:-0.00,-6.43,-88.31	0/0:66:66,0:40:-0.00,-20.88,-319.40	0/0:14:14,0:40:-0.00,-5.22,-69.06	0/0:21:21,0:40:-0.00,-7.33,-102.76	0/0:15:15,0:40:-0.00,-5.52,-73.87	./.	0/0:82:82,0:40:0.00,-25.69,-396.43	0/0:94:94,0:40:0.00,-29.31,-454.21	0/0:86:86,0:40:-0.00,-26.90,-415.69	0/0:110:110,0:40:0.00,-34.12,-531.24	0/0:42:42,0:40:-0.00,-13.65,-203.86	0/0:66:66,0:40:-0.00,-20.88,-319.40	0/0:110:108,2:40:0.00,-24.49,-511.98	0/0:32:32,0:40:-0.00,-10.64,-155.71	0/0:59:59,0:40:0.00,-18.77,-285.70	0/0:74:74,0:40:0.00,-23.28,-357.92	0/0:42:42,0:40:-0.00,-13.65,-203.86	0/0:26:26,0:40:-0.00,-8.84,-126.83	0/0:31:31,0:40:-0.00,-10.34,-150.90	0/0:26:26,0:40:-0.00,-8.84,-126.83	0/0:50:50,0:40:-0.00,-16.06,-242.37	0/0:45:44,1:40:-0.00,-9.74,-208.67	0/0:93:93,0:40:-0.00,-29.00,-449.39	0/0:42:42,0:40:-0.00,-13.65,-203.86	0/0:15:15,0:40:-0.00,-5.52,-73.87	0/0:20:20,0:40:-0.00,-7.03,-97.94	0/0:15:15,0:40:-0.00,-5.52,-73.87	0/0:110:110,0:40:0.00,-34.12,-531.24	0/0:17:17,0:40:-0.00,-6.13,-83.50	0/0:28:28,0:40:-0.00,-9.44,-136.46	0/0:41:41,0:40:-0.00,-13.35,-199.04	0/0:16:16,0:40:-0.00,-5.83,-78.68	0/0:20:20,0:40:-0.00,-7.03,-97.94	0/0:59:59,0:40:0.00,-18.77,-285.70	0/0:54:54,0:40:-0.00,-17.26,-261.63	0/1:56:37,19:40:-73.61,0.00,-161.92	0/0:78:78,0:40:-0.00,-24.49,-377.18	0/0:72:72,0:40:-0.00,-22.68,-348.29	0/0:31:31,0:40:-0.00,-10.34,-150.90	0/0:37:37,0:40:-0.00,-12.15,-179.79
67893	36	67893:35	G	A	.	PASS	NS=91;AF=0.055	GT:DP:AD:GQ:GL	0/0:31:31,0:40:-0.00,-10.30,-123.86	0/0:47:47,0:40:-0.00,-15.12,-186.93	0/0:54:54,0:40:0.00,-17.23,-214.53	0/0:10:10,0:40:-0.00,-3.98,-41.07	0/0:31:31,0:40:-0.00,-10.30,-123.86	0/0:31:31,0:40:-0.00,-10.30,-123.86	0/1:86:43,43:40:-142.66,0.00,-144.31	0/0:124:124,0:40:0.00,-38.29,-490.48	0/0:80:80,0:40:0.00,-25.05,-317.03	0/0:122:122,0:40:0.00,-37.69,-482.60	0/0:84:84,0:40:0.00,-26.26,-332.79	0/0:82:82,0:40:-0.00,-25.65,-324.91	./.	0/0:60:60,0:40:-0.00,-19.03,-238.18	0/0:55:55,0:40:-0.00,-17.53,-218.47	0/0:32:32,0:40:-0.00,-10.60,-127.80	0/0:81:81,0:40:0.00,-25.35,-320.97	0/0:117:117,0:40:0.00,-36.19,-462.89	0/0:39:39,0:40:-0.00,-12.71,-155.40	0/0:25:25,0:40:-0.00,-8.50,-100.21	0/0:39:39,0:40:-0.00,-12.71,-155.40	0/0:33:33,0:40:-0.00,-10.91,-131.74	0/0:32:32,0:40:-0.00,-10.60,-127.80	0/1:105:47,58:40:-196.07,0.00,-154.36	0/0:38:38,0:40:-0.00,-12.41,-151.45	0/0:43:43,0:40:-0.00,-13.92,-171.16	0/0:19:19,0:40:-0.00,-6.69,-76.55	0/0:30:30,0:40:-0.00,-10.00,-119.92	0/0:37:36,0:40:-0.00,-11.81,-143.57	0/0:28:28,0:40:-0.00,-9.40,-112.03	0/0:63:63,0:40:-0.00,-19.93,-250.01	0/0:49:49,0:40:-0.00,-15.72,-194.82	0/0:60:60,0:40:-0.00,-19.03,-238.18	0/0:33:33,0:40:-0.00,-10.91,-131.74	0/0:32:32,0:40:-0.00,-10.60,-127.80	0/0:32:32,0:40:-0.00,-10.60,-127.80	0/0:34:34,0:40:-0.00,-11.21,-135.68	0/0:98:98,0:40:-0.00,-30.47,-387.98	0/0:154:154,0:40:-0.00,-47.32,-608.75	0/0:62:62,0:40:0.00,-19.63,-246.07	0/0:73:73,0:40:0.00,-22.94,-289.43
68170	44	68170:43	C	T	.	PASS	NS=89;AF=0.090	GT:DP:AD:GQ:GL	0/0:41:41,0:40:-0.00,-12.99,-216.79	0/0:61:61,0:40:0.00,-19.01,-321.75	0/0:37:37,0:40:-0.00,-11.78,-195.79	0/0:14:14,0:40:-0.00,-4.86,-75.08	0/0:55:55,0:40:0.00,-17.20,-290.26	0/0:31:30,1:40:-0.00,-4.73,-153.81	0/0:22:22,0:40:-0.00,-7.27,-117.07	0/0:246:246,0:40:0.00,-74.70,-1292.69	0/0:112:112,0:40:0.00,-34.36,-589.42	0/0:174:174,0:40:-0.00,-53.02,-914.81	0/0:278:278,0:40:-0.00,-84.33,-1460.64	0/0:172:172,0:40:-0.00,-52.42,-904.32	0/0:152:152,0:40:0.00,-46.40,-799.35	0/0:192:192,0:40:-0.00,-58.44,-1009.28	0/0:99:99,0:40:0.00,-30.45,-521.19	0/1:160:81,79:40:-365.81,0.00,-377.91	0/0:127:127,0:40:0.00,-38.88,-668.14	0/0:154:154,0:40:0.00,-47.00,-809.85	0/0:60:60,0:40:-0.00,-18.71,-316.50	0/0:84:84,0:40:0.00,-25.93,-442.46	0/0:151:151,0:40:-0.00,-46.10,-794.10	0/0:78:78,0:40:0.00,-24.13,-410.97	0/0:115:113,2:40:0.00,-24.77,-584.17	0/0:141:141,0:40:0.00,-43.09,-741.62	0/0:94:94,0:40:0.00,-28.94,-494.95	0/0:104:104,0:40:0.00,-31.95,-547.43	0/0:98:98,0:40:0.00,-30.15,-515.94	0/0:119:119,0:40:-0.00,-36.47,-626.16	0/0:111:111,0:40:-0.00,-34.06,-584.17	0/0:33:32,1:40:-0.00,-5.33,-164.30	0/0:98:98,0:40:0.00,-30.15,-515.94	0/0:83:83,0:40:0.00,-25.63,-437.22	./.	0/0:140:140,0:40:0.00,-42.79,-736.37	0/0:104:104,0:40:0.00,-31.95,-547.43	0/1:126:70,56:40:-255.33,0.00,-330.41	0/1:91:56,35:40:-155.65,0.00,-267.47	0/1:163:83,80:40:-370.15,0.00,-387.50	0/1:58:18,40:40:-191.83,0.00,-77.97	0/0:192:192,0:40:-0.00,-58.44,-1009.28	0/0:162:162,0:40:0.00,-49.41,-851.83
68224	49	68224:48	C	G	.	PASS	NS=90;AF=0.067	GT:DP:AD:GQ:GL	0/0:15:15,0:40:-0.00,-5.45,-58.80	0/0:29:29,0:40:-0.00,-9.67,-112.31	0/0:59:59,0:40:0.00,-18.69,-226.98	0/0:17:17,0:40:-0.00,-6.05,-66.44	0/0:23:23,0:40:-0.00,-7.86,-89.38	0/0:20:20,0:40:-0.00,-6.96,-77.91	0/0:53:53,0:40:0.00,-16.89,-204.04	0/0:58:58,0:40:0.00,-18.39,-223.16	0/0:120:120,0:40:0.00,-37.05,-460.13	0/1:98:52,46:40:-145.39,0.00,-169.79	0/0:116:116,0:40:0.00,-35.85,-444.84	0/0:58:58,0:40:0.00,-18.39,-223.16	0/0:68:68,0:40:0.00,-21.40,-261.38	0/0:88:88,0:40:0.00,-27.42,-337.82	0/0:32:32,0:40:-0.00,-10.57,-123.78	0/0:90:90,0:40:0.00,-28.02,-345.47	0/0:59:58,1:40:-0.00,-14.87,-219.33	0/0:90:90,0:40:0.00,-28.02,-345.47	0/0:35:35,0:40:-0.00,-11.47,-135.24	0/0:11:11,0:40:-0.00,-4.25,-43.51	0/0:28:28,0:40:-0.00,-9.36,-108.49	./.	1/1:35:0,35:40:-132.31,-10.01,-0.00	0/0:76:76,0:40:-0.00,-23.81,-291.96	0/0:24:24,0:40:-0.00,-8.16,-93.20	0/0:38:37,0:40:-0.00,-12.07,-142.89	0/0:55:55,0:40:-0.00,-17.49,-211.69	0/0:20:20,0:40:-0.00,-6.96,-77.91	0/0:20:20,0:40:-0.00,-6.96,-77.91	0/1:14:11,3:40:-6.32,-0.00,-38.36	0/0:13:13,0:40:-0.00,-4.85,-51.16	0/0:36:36,0:40:-0.00,-11.77,-139.07	0/0:19:19,0:40:-0.00,-6.66,-74.09	0/0:48:48,0:40:-0.00,-15.38,-184.93	0/0:30:30,0:40:-0.00,-9.97,-116.13	0/0:35:35,0:40:-0.00,-11.47,-135.24	0/0:73:73,0:40:0.00,-22.91,-280.49	0/0:34:34,0:40:-0.00,-11.17,-131.42	0/0:90:90,0:40:0.00,-28.02,-345.47	0/0:76:76,0:40:-0.00,-23.81,-291.96	0/0:31:31,0:40:-0.00,-10.27,-119.96
68360	81	68360:80	A	G	.	PASS	NS=91;AF=0.088	GT:DP:AD:GQ:GL	0/0:18:18,0:40:-0.00,-6.11,-77.85	0/0:44:44,0:40:-0.00,-13.94,-187.97	0/0:67:67,0:40:-0.00,-20.86,-285.38	0/0:7:7,0:34:-0.00,-2.80,-31.26	0/1:37:14,23:40:-85.58,0.00,-49.08	0/0:42:41,1:40:-0.00,-9.10,-171.03	0/0:50:50,0:40:-0.00,-15.74,-213.38	0/0:300:300,0:40:0.00,-91.00,-1272.21	0/0:184:184,0:40:0.00,-56.08,-780.91	0/0:128:128,0:40:0.00,-39.22,-543.74	0/1:298:138,160:40:-587.26,0.00,-495.69	0/0:106:106,0:40:0.00,-32.60,-450.56	0/0:174:174,0:40:0.00,-53.07,-738.56	0/0:277:277,0:40:-0.00,-84.07,-1174.80	0/0:66:66,0:40:0.00,-20.56,-281.15	0/1:130:65,64:40:-231.54,0.00,-237.39	0/0:150:150,0:40:0.00,-45.85,-636.91	0/0:75:75,0:40:-0.00,-23.27,-319.26	0/0:31:31,0:40:-0.00,-10.03,-132.91	0/1:129:69,60:40:-214.60,0.00,-254.33	0/0:158:158,0:40:0.00,-48.25,-670.80	0/0:87:87,0:40:0.00,-26.88,-370.09	0/0:166:166,0:40:0.00,-50.66,-704.68	0/0:154:153,1:40:0.00,-42.81,-645.38	0/0:76:75,1:40:0.00,-19.34,-315.03	0/0:103:103,0:40:0.00,-31.70,-437.85	0/0:143:143,0:40:0.00,-43.74,-607.27	0/0:197:196,1:40:0.00,-55.76,-827.50	0/0:169:169,0:40:0.00,-51.56,-717.38	0/0:78:78,0:40:0.00,-24.17,-331.97	0/0:74:74,0:40:-0.00,-22.97,-315.03	0/1:82:44,38:40:-135.57,0.00,-162.59	0/0:115:115,0:40:0.00,-35.31,-488.68	0/0:121:120,1:40:0.00,-32.88,-505.62	0/0:135:135,0:40:0.00,-41.33,-573.38	0/0:112:112,0:40:-0.00,-34.41,-475.97	0/0:209:209,0:40:-0.00,-63.60,-886.80	0/0:134:134,0:40:-0.00,-41.03,-569.15	0/0:138:138,0:40:-0.00,-42.23,-586.09	0/0:206:206,0:40:-0.00,-62.70,-874.09	0/0:136:136,0:40:0.00,-41.63,-577.62
69937	43	69937:42	T	C	.	PASS	NS=92;AF=0.076	GT:DP:AD:GQ:GL	0/0:14:14,0:40:-0.00,-4.95,-71.39	0/0:46:46,0:40:-0.00,-14.58,-230.15	0/0:57:57,0:40:-0.00,-17.89,-284.72	0/1:7:6,1:27:-2.12,-0.00,-28.86	0/0:15:15,0:40:-0.00,-5.25,-76.35	0/0:24:24,0:40:-0.00,-7.96,-121.00	0/1:102:57,45:40:-191.82,0.00,-253.28	0/0:100:100,0:40:0.00,-30.84,-498.06	0/0:94:94,0:40:0.00,-29.03,-468.29	0/0:62:62,0:40:-0.00,-19.40,-309.53	0/0:142:142,0:40:0.00,-43.48,-706.43	0/1:48:24,24:40:-103.89,0.00,-105.81	0/0:58:58,0:40:0.00,-18.20,-289.68	0/1:66:24,42:40:-187.77,0.00,-100.40	0/0:47:47,0:40:-0.00,-14.88,-235.11	0/1:62:40,22:40:-89.75,0.00,-180.98	0/0:100:100,0:40:0.00,-30.84,-498.06	0/0:145:144,1:40:0.00,-39.42,-711.40	0/0:26:26,0:40:-0.00,-8.56,-130.92	0/0:29:29,0:40:-0.00,-9.47,-145.81	0/0:23:23,0:40:-0.00,-7.66,-116.04	0/0:32:32,0:40:-0.00,-10.37,-160.69	0/0:46:46,0:40:-0.00,-14.58,-230.15	0/0:69:69,0:40:-0.00,-21.51,-344.26	0/0:41:41,0:40:-0.00,-13.08,-205.34	0/1:14:11,3:40:-9.93,-0.00,-51.55	0/1:16:10,6:40:-24.22,0.00,-45.99	0/1:17:8,9:40:-38.80,0.00,-35.76	0/1:55:38,17:40:-67.05,0.00,-173.16	0/0:13:13,0:40:-0.00,-4.65,-66.42	0/0:63:62,1:40:-0.00,-14.74,-304.57	0/0:46:46,0:40:-0.00,-14.58,-230.15	0/0:26:26,0:40:-0.00,-8.56,-130.92	0/0:29:29,0:40:-0.00,-9.47,-145.81	0/0:20:20,0:40:-0.00,-6.76,-101.15	0/0:31:31,0:40:-0.00,-10.07,-155.73	0/0:45:45,0:40:-0.00,-14.28,-225.19	0/1:58:18,40:40:-180.26,0.00,-73.04	0/1:141:47,94:40:-423.18,0.00,-191.93	0/0:52:52,0:40:0.00,-16.39,-259.92	0/0:26:26,0:40:-0.00,-8.56,-130.92
70546	53	70546:52	G	T	.	PASS	NS=92;AF=0.054	GT:DP:AD:GQ:GL	0/0:19:19,0:40:-0.00,-6.73,-79.54	0/0:50:50,0:40:-0.00,-16.06,-206.91	0/0:57:57,0:40:0.00,-18.17,-235.67	0/0:16:15,1:23:-0.01,-1.73,-59.00	0/0:32:32,0:40:-0.00,-10.64,-132.95	0/0:30:30,0:40:-0.00,-10.04,-124.74	0/0:188:187,1:40:0.00,-53.49,-765.71	0/1:132:94,38:40:-115.39,0.00,-346.96	0/0:148:148,0:40:-0.00,-45.56,-609.57	0/0:82:82,0:40:-0.00,-25.69,-338.39	0/0:98:98,0:40:0.00,-30.51,-404.13	0/1:88:48,40:40:-136.85,0.00,-171.20	0/0:132:132,0:40:0.00,-40.74,-543.83	0/0:110:110,0:40:0.00,-34.12,-453.44	0/0:41:41,0:40:-0.00,-13.35,-169.93	0/0:99:99,0:40:-0.00,-30.81,-408.24	0/0:66:66,0:40:0.00,-20.88,-272.65	0/0:81:81,0:40:0.00,-25.39,-334.28	0/0:34:34,0:40:-0.00,-11.25,-141.17	0/0:52:52,0:40:0.00,-16.66,-215.13	0/0:106:106,0:40:0.00,-32.92,-437.00	0/0:73:73,0:40:0.00,-22.98,-301.41	0/0:66:66,0:40:0.00,-20.88,-272.65	0/0:84:84,0:40:0.00,-26.30,-346.61	0/0:30:30,0:40:-0.00,-10.04,-124.74	0/0:90:90,0:40:-0.00,-28.10,-371.26	0/0:115:115,0:40:0.00,-35.63,-473.98	0/0:99:99,0:40:-0.00,-30.81,-408.24	0/0:40:40,0:40:-0.00,-13.05,-165.82	0/0:40:40,0:40:-0.00,-13.05,-165.82	0/0:64:63,1:40:0.00,-16.17,-256.22	0/0:45:45,0:40:-0.00,-14.56,-186.37	0/0:119:118,1:40:0.00,-32.72,-482.20	0/0:120:120,0:40:0.00,-37.13,-494.53	0/0:106:106,0:40:0.00,-32.92,-437.00	0/0:61:61,0:40:0.00,-19.37,-252.11	0/1:97:73,24:40:-68.40,0.00,-271.21	0/0:57:56,0:40:0.00,-17.87,-231.57	0/0:48:48,0:40:-0.00,-15.46,-198.70	0/0:142:142,0:40:0.00,-43.75,-584.92	0/0:101:101,0:40:0.00,-31.41,-416.46
70708	90	70708:89	G	T	.	PASS	NS=90;AF=0.083	GT:DP:AD:GQ:GL	0/0:23:23,0:40:-0.00,-7.62,-117.42	0/0:56:56,0:40:0.00,-17.56,-283.14	0/0:25:25,0:40:-0.00,-8.23,-127.47	./.	0/1:16:3,13:40:-59.77,-0.00,-11.47	0/0:26:26,0:40:-0.00,-8.53,-132.49	0/0:131:131,0:40:0.00,-40.13,-659.78	0/0:140:140,0:40:-0.00,-42.84,-704.98	0/0:102:102,0:40:0.00,-31.41,-514.15	0/1:84:44,40:40:-174.89,0.00,-196.90	0/1:130:88,42:40:-171.08,0.00,-404.01	0/0:52:52,0:40:-0.00,-16.35,-263.06	0/0:98:98,0:40:-0.00,-30.20,-494.06	0/0:226:224,2:40:0.00,-58.69,-1116.77	0/0:67:67,0:40:-0.00,-20.87,-338.38	0/0:76:76,0:40:-0.00,-23.58,-383.58	0/0:65:65,0:40:0.00,-20.27,-328.34	0/0:77:77,0:40:0.00,-23.88,-388.60	0/0:68:68,0:40:0.00,-21.17,-343.41	0/1:43:20,23:40:-101.86,0.00,-88.71	0/1:57:14,43:40:-198.08,0.00,-54.37	0/0:38:38,0:40:-0.00,-12.14,-192.75	0/0:55:55,0:40:-0.00,-17.26,-278.12	0/0:48:48,0:40:-0.00,-15.15,-242.97	0/0:47:47,0:40:-0.00,-14.85,-237.95	0/0:47:47,0:40:-0.00,-14.85,-237.95	0/0:60:60,0:40:0.00,-18.76,-303.23	0/1:41:17,24:40:-107.48,0.00,-74.25	0/1:38:18,20:40:-88.30,0.00,-80.17	0/0:25:25,0:40:-0.00,-8.23,-127.47	0/1:44:25,19:40:-81.47,0.00,-113.52	0/0:31:31,0:40:-0.00,-10.03,-157.60	0/0:58:58,0:40:0.00,-18.16,-293.19	0/0:58:58,0:40:0.00,-18.16,-293.19	0/0:63:62,1:40:-0.00,-14.64,-308.25	0/0:49:49,0:40:-0.00,-15.45,-247.99	0/0:70:70,0:40:0.00,-21.77,-353.45	0/0:63:63,0:40:0.00,-19.67,-318.30	0/0:75:75,0:40:0.00,-23.28,-378.56	0/1:88:52,36:40:-153.60,0.00,-235.87	0/0:95:95,0:40:0.00,-29.30,-479.00
72063	89	72063:88	G	A	.	PASS	NS=90;AF=0.361	GT:DP:AD:GQ:GL	1/1:24:1,23:35:-88.05,-2.90,-0.00	0/1:40:10,30:40:-108.48,0.00,-28.48	1/1:67:2,65:40:-252.91,-11.82,-0.00	0/0:14:14,0:40:-0.00,-4.32,-56.71	0/0:26:25,1:40:-0.00,-3.91,-96.92	1/1:46:0,46:40:-184.55,-13.54,-0.00	1/1:56:0,56:40:-224.76,-16.55,0.00	0/1:172:86,86:40:-293.93,0.00,-294.34	0/1:108:58,50:40:-168.43,0.00,-201.02	0/1:92:56,36:40:-116.96,0.00,-197.79	1/1:124:0,124:40:-498.19,-37.02,0.00	0/1:110:68,42:40:-135.66,0.00,-240.62	1/1:104:0,104:40:-417.77,-31.00,0.00	0/0:110:110,0:40:0.00,-33.22,-442.72	1/1:47:0,47:40:-188.57,-13.84,-0.00	0/0:88:88,0:40:0.00,-26.60,-354.26	0/1:96:62,34:40:-107.71,0.00,-220.71	0/1:106:61,45:40:-148.93,0.00,-213.68	1/1:39:0,39:40:-156.40,-11.43,-0.00	0/1:55:31,24:40:-79.84,0.00,-108.40	1/1:125:0,125:40:-502.21,-37.32,0.00	0/1:69:36,33:40:-111.82,0.00,-124.29	0/1:85:33,52:40:-183.40,0.00,-107.41	1/1:81:0,81:40:-325.29,-24.08,0.00	1/1:46:0,46:40:-184.55,-13.54,-0.00	0/1:37:17,20:40:-69.17,0.00,-57.53	0/1:88:33,55:40:-194.56,0.00,-106.51	0/0:49:49,0:40:-0.00,-14.86,-197.44	0/1:61:40,21:40:-65.97,0.00,-142.78	0/1:21:13,8:40:-25.74,0.00,-46.26	0/0:29:29,0:40:-0.00,-8.84,-117.02	0/1:65:27,38:40:-133.12,0.00,-89.31	0/0:47:47,0:40:-0.00,-14.26,-189.40	0/0:76:76,0:40:0.00,-22.98,-306.01	0/1:102:51,51:40:-174.26,0.00,-174.67	0/1:66:29,37:40:-128.80,0.00,-97.05	0/0:67:67,0:40:-0.00,-20.28,-269.82	0/0:87:87,0:40:0.00,-26.30,-350.24	0/0:48:48,0:40:-0.00,-14.56,-193.42	0/1:97:48,49:40:-167.72,0.00,-164.12	0/0:119:119,0:40:-0.00,-35.93,-478.91
72119	23	72119:22	G	C	.	PASS	NS=87;AF=0.069	GT:DP:AD:GQ:GL	0/0:16:16,0:40:-0.00,-5.58,-80.48	0/0:29:29,0:40:-0.00,-9.49,-144.30	0/0:30:30,0:40:-0.00,-9.79,-149.21	0/0:16:16,0:40:-0.00,-5.58,-80.48	./.	0/0:20:20,0:40:-0.00,-6.78,-100.12	0/0:9:9,0:40:-0.00,-3.47,-46.12	0/0:102:102,0:40:-0.00,-31.47,-502.69	0/0:110:110,0:40:-0.00,-33.87,-541.97	0/0:100:100,0:40:0.00,-30.86,-492.87	0/0:148:148,0:40:-0.00,-45.31,-728.53	0/0:122:122,0:40:0.00,-37.49,-600.88	0/0:230:230,0:40:0.00,-70.00,-1131.10	0/0:119:119,0:40:0.00,-36.58,-586.15	0/0:50:50,0:40:-0.00,-15.81,-247.40	0/0:54:54,0:40:0.00,-17.02,-267.04	0/0:36:36,0:40:-0.00,-11.60,-178.67	0/0:24:24,0:40:-0.00,-7.99,-119.76	0/0:47:47,0:40:-0.00,-14.91,-232.67	0/0:36:36,0:40:-0.00,-11.60,-178.67	0/0:60:60,0:40:-0.00,-18.82,-296.50	0/1:28:16,12:40:-49.72,0.00,-71.29	0/0:64:64,0:40:0.00,-20.03,-316.13	0/1:60:22,38:40:-167.74,0.00,-91.12	0/0:33:33,0:40:-0.00,-10.69,-163.94	0/0:71:71,0:40:0.00,-22.13,-350.50	0/0:67:67,0:40:0.00,-20.93,-330.86	0/0:70:70,0:40:-0.00,-21.83,-345.59	0/0:23:23,0:40:-0.00,-7.68,-114.85	0/1:43:26,17:40:-69.76,0.00,-115.87	0/0:35:35,0:40:-0.00,-11.30,-173.76	0/0:27:27,0:40:-0.00,-8.89,-134.49	0/1:75:32,43:40:-187.77,0.00,-135.69	0/0:69:69,0:40:0.00,-21.53,-340.68	0/0:75:75,0:40:-0.00,-23.34,-370.14	0/0:46:46,0:40:-0.00,-14.61,-227.76	0/0:67:67,0:40:0.00,-20.93,-330.86	0/0:59:59,0:40:-0.00,-18.52,-291.59	0/0:11:11,0:40:-0.00,-4.07,-55.93	0/0:138:138,0:40:-0.00,-42.30,-679.43	0/0:66:66,0:40:0.00,-20.63,-325.95
73868	71	73868:70	G	A	.	PASS	NS=91;AF=0.137	GT:DP:AD:GQ:GL	0/0:22:22,0:40:-0.00,-7.17,-89.04	0/0:45:45,0:40:-0.00,-14.10,-180.80	0/0:41:41,0:40:-0.00,-12.89,-164.84	0/1:12:2,10:40:-35.73,-0.00,-5.09	0/1:23:10,13:40:-44.39,0.00,-33.70	0/0:31:31,0:40:-0.00,-9.88,-124.95	0/0:26:26,0:40:-0.00,-8.38,-105.00	0/0:99:99,0:40:0.00,-30.35,-396.23	0/0:158:158,0:40:0.00,-48.11,-631.60	0/0:108:108,0:40:0.00,-33.06,-432.13	0/1:70:14,56:40:-201.79,0.00,-35.51	0/0:84:84,0:40:-0.00,-25.84,-336.39	0/0:72:72,0:40:0.00,-22.22,-288.51	1/1:82:2,80:40:-309.90,-15.98,0.00	0/0:39:39,0:40:-0.00,-12.29,-156.86	0/1:70:39,31:40:-102.05,0.00,-135.24	1/1:36:0,36:40:-142.34,-10.11,-0.00	0/0:86:86,0:40:0.00,-26.44,-344.37	0/0:59:59,0:40:0.00,-18.31,-236.65	0/1:54:27,27:40:-90.91,0.00,-92.19	0/0:123:123,0:40:-0.00,-37.57,-491.97	0/0:57:57,0:40:0.00,-17.71,-228.67	0/1:109:55,54:40:-182.07,0.00,-187.33	0/0:36:36,0:40:-0.00,-11.39,-144.90	0/0:37:37,0:40:-0.00,-11.69,-148.89	0/0:67:67,0:40:0.00,-20.72,-268.57	0/0:75:75,0:40:-0.00,-23.13,-300.48	0/0:79:79,0:40:0.00,-24.33,-316.44	0/0:48:48,0:40:-0.00,-15.00,-192.77	0/0:49:49,0:40:-0.00,-15.30,-196.76	0/1:45:22,23:40:-77.66,0.00,-74.95	0/1:55:27,28:40:-94.60,0.00,-91.88	0/1:76:38,38:40:-128.17,0.00,-129.45	0/1:102:55,47:40:-156.25,0.00,-189.44	0/0:89:89,0:40:-0.00,-27.34,-356.33	0/1:67:36,31:40:-102.95,0.00,-124.18	0/0:115:115,0:40:0.00,-35.17,-460.06	0/0:83:83,0:40:-0.00,-25.53,-332.40	0/0:71:71,0:40:0.00,-21.92,-284.53	0/0:170:170,0:40:0.00,-51.72,-679.48	0/0:106:106,0:40:0.00,-32.46,-424.15
74879	42	74879:41	C	T	.	PASS	NS=89;AF=0.180	GT:DP:AD:GQ:GL	0/0:18:18,0:40:-0.00,-5.88,-61.82	0/0:21:21,0:40:-0.00,-6.78,-71.95	0/0:39:39,0:40:-0.00,-12.20,-132.77	0/0:14:14,0:40:-0.00,-4.68,-48.30	0/0:21:21,0:40:-0.00,-6.78,-71.95	0/0:14:14,0:40:-0.00,-4.68,-48.30	0/0:34:34,0:40:-0.00,-10.70,-115.87	./.	0/0:76:76,0:40:-0.00,-23.33,-257.78	0/0:94:94,0:40:0.00,-28.75,-318.59	0/0:48:48,0:40:-0.00,-14.91,-163.17	0/0:50:50,0:40:-0.00,-15.51,-169.93	0/0:40:40,0:40:-0.00,-12.50,-136.15	0/0:62:62,0:40:-0.00,-19.12,-210.48	0/0:24:24,0:40:-0.00,-7.69,-82.09	0/0:47:47,0:40:-0.00,-14.61,-159.80	0/0:33:33,0:40:-0.00,-10.39,-112.50	0/0:145:145,0:40:0.00,-44.09,-490.90	0/0:26:26,0:40:-0.00,-8.29,-88.84	0/0:7:7,0:32:-0.00,-2.57,-24.65	0/0:18:18,0:40:-0.00,-5.88,-61.82	0/0:19:19,0:40:-0.00,-6.18,-65.19	0/0:32:32,0:40:-0.00,-10.09,-109.12	0/0:54:54,0:40:0.00,-16.71,-183.45	0/0:28:28,0:40:-0.00,-8.89,-95.60	0/0:18:18,0:40:-0.00,-5.88,-61.82	0/0:30:30,0:40:-0.00,-9.49,-102.36	0/0:16:16,0:40:-0.00,-5.28,-55.06	0/0:56:55,1:40:-0.00,-13.94,-183.45	0/1:27:13,14:40:-38.71,0.00,-36.33	0/0:60:60,0:40:0.00,-18.52,-203.72	1/1:51:1,50:40:-164.55,-11.43,-0.00	0/0:22:22,0:40:-0.00,-7.09,-75.33	0/0:24:24,0:40:-0.00,-7.69,-82.09	0/1:12:8,4:40:-9.44,-0.00,-23.95	0/0:44:44,0:40:-0.00,-13.70,-149.66	0/0:94:94,0:40:0.00,-28.75,-318.59	0/0:45:44,0:40:-0.00,-13.70,-149.66	0/0:93:93,0:40:0.00,-28.45,-315.21	0/0:49:49,0:40:-0.00,-15.21,-166.55	0/1:32:18,14:40:-37.21,0.00,-51.72
75464	59	75464:58	C	T	.	PASS	NS=90;AF=0.078	GT:DP:AD:GQ:GL	0/0:19:19,0:40:-0.00,-6.42,-97.17	0/1:53:24,29:40:-128.73,0.00,-105.58	0/0:63:63,0:40:0.00,-19.67,-317.76	0/0:16:16,0:40:-0.00,-5.52,-82.13	0/0:19:19,0:40:-0.00,-6.42,-97.17	0/0:30:30,0:40:-0.00,-9.73,-152.32	./.	0/0:176:176,0:40:-0.00,-53.68,-884.25	0/0:168:168,0:40:-0.00,-51.28,-844.15	0/0:136:136,0:40:-0.00,-41.64,-683.72	0/0:82:82,0:40:0.00,-25.39,-413.01	0/0:64:64,0:40:0.00,-19.97,-322.77	0/0:128:128,0:40:0.00,-39.24,-643.62	0/0:154:154,0:40:0.00,-47.06,-773.96	0/0:59:59,0:40:-0.00,-18.46,-297.70	0/0:110:110,0:40:0.00,-33.82,-553.38	0/0:58:58,0:40:-0.00,-18.16,-292.69	0/0:55:55,0:40:-0.00,-17.26,-277.65	0/0:32:32,0:40:-0.00,-10.34,-162.35	0/0:38:38,0:40:-0.00,-12.14,-192.43	0/0:110:110,0:40:0.00,-33.82,-553.38	0/0:34:34,0:40:-0.00,-10.94,-172.37	0/0:100:100,0:40:0.00,-30.81,-503.25	0/0:82:82,0:40:0.00,-25.39,-413.01	0/0:37:37,0:40:-0.00,-11.84,-187.41	0/0:50:50,0:40:-0.00,-15.76,-252.58	0/0:76:76,0:40:0.00,-23.58,-382.93	0/0:80:80,0:40:0.00,-24.79,-402.98	0/0:80:80,0:40:0.00,-24.79,-402.98	0/0:32:32,0:40:-0.00,-10.34,-162.35	0/0:45:45,0:40:-0.00,-14.25,-227.52	0/0:35:35,0:40:-0.00,-11.24,-177.39	0/0:70:70,0:40:-0.00,-21.78,-352.85	0/0:70:70,0:40:-0.00,-21.78,-352.85	0/0:93:93,0:40:-0.00,-28.70,-468.15	0/0:38:38,0:40:-0.00,-12.14,-192.43	0/0:106:106,0:40:-0.00,-32.61,-533.33	0/1:32:16,16:40:-69.88,0.00,-71.80	0/1:35:29,6:40:-18.84,0.00,-136.07	0/0:130:130,0:40:0.00,-39.84,-653.64	0/0:62:62,0:40:0.00,-19.37,-312.74
76265	36	76265:35	G	A	.	PASS	NS=86;AF=0.134	GT:DP:AD:GQ:GL	0/1:17:12,5:40:-18.19,0.00,-52.86	0/0:24:24,0:40:-0.00,-7.70,-115.51	0/0:51:51,0:40:-0.00,-15.82,-243.89	0/1:11:9,2:40:-5.73,-0.00,-40.40	0/1:17:11,6:40:-22.94,0.00,-48.10	0/1:13:3,10:40:-43.16,-0.00,-11.27	0/0:36:36,0:40:-0.00,-11.31,-172.57	0/0:26:26,0:40:-0.00,-8.30,-125.02	0/0:100:100,0:40:0.00,-30.57,-476.88	./.	0/0:62:62,0:40:-0.00,-19.13,-296.19	0/1:56:50,6:40:-11.20,-0.00,-221.81	0/0:74:74,0:40:-0.00,-22.75,-353.25	0/0:52:52,0:40:-0.00,-16.12,-248.65	./.	0/0:50:50,0:40:-0.00,-15.52,-239.14	0/0:39:39,0:40:-0.00,-12.21,-186.83	0/0:49:49,0:40:-0.00,-15.22,-234.38	0/0:24:24,0:40:-0.00,-7.70,-115.51	0/0:17:17,0:40:-0.00,-5.59,-82.22	0/0:12:12,0:40:-0.00,-4.08,-58.45	0/0:7:7,0:32:-0.00,-2.58,-34.67	0/0:38:38,0:40:-0.00,-11.91,-182.08	0/0:39:39,0:40:-0.00,-12.21,-186.83	0/0:25:24,1:39:-0.00,-3.24,-110.75	0/0:27:27,0:40:-0.00,-8.60,-129.77	0/0:20:20,0:40:-0.00,-6.49,-96.49	0/0:13:13,0:40:-0.00,-4.38,-63.20	0/0:13:13,0:40:-0.00,-4.38,-63.20	0/1:13:10,3:40:-9.88,-0.00,-44.55	0/1:21:12,9:40:-36.00,0.00,-51.65	0/0:33:33,0:40:-0.00,-10.41,-158.30	0/0:41:41,0:40:-0.00,-12.81,-196.34	0/0:32:32,0:40:-0.00,-10.10,-153.55	0/1:14:10,4:40:-14.33,-0.00,-44.25	0/0:10:10,0:40:-0.00,-3.48,-48.94	0/1:31:17,14:40:-56.77,-0.00,-72.42	0/0:34:34,0:40:-0.00,-10.71,-163.06	0/0:34:34,0:40:-0.00,-10.71,-163.06	0/1:47:20,27:40:-113.76,0.00,-81.87	0/0:26:26,0:40:-0.00,-8.30,-125.02
76758	59	76758:58	T	A	.	PASS	NS=90;AF=0.050	GT:DP:AD:GQ:GL	0/0:13:13,0:40:-0.00,-4.79,-50.24	0/0:46:46,0:40:-0.00,-14.73,-172.82	0/0:71:71,0:40:-0.00,-22.25,-265.69	./.	0/0:25:25,0:40:-0.00,-8.41,-94.81	0/0:18:18,0:40:-0.00,-6.30,-68.81	0/0:68:68,0:40:0.00,-21.35,-254.54	0/0:134:132,2:40:0.00,-33.78,-484.85	0/0:116:116,0:40:0.00,-35.79,-432.85	0/0:62:62,0:40:-0.00,-19.54,-232.25	0/0:152:152,0:40:-0.00,-46.63,-566.57	0/0:107:107,0:40:0.00,-33.08,-399.41	0/0:84:84,0:40:-0.00,-26.16,-313.98	0/0:106:106,0:40:-0.00,-32.78,-395.70	0/0:25:25,0:40:-0.00,-8.41,-94.81	0/0:61:61,0:40:0.00,-19.24,-228.54	0/0:73:73,0:40:0.00,-22.85,-273.12	0/0:135:135,0:40:0.00,-41.51,-503.42	0/0:27:27,0:40:-0.00,-9.01,-102.24	0/0:61:61,0:40:0.00,-19.24,-228.54	0/0:66:66,0:40:0.00,-20.74,-247.11	0/0:41:41,0:40:-0.00,-13.22,-154.25	0/0:61:61,0:40:0.00,-19.24,-228.54	0/1:72:45,27:40:-77.75,0.00,-146.56	0/0:41:41,0:40:-0.00,-13.22,-154.25	0/0:34:34,0:40:-0.00,-11.11,-128.24	0/0:67:67,0:40:0.00,-21.05,-250.83	0/0:73:73,0:40:0.00,-22.85,-273.12	0/0:63:63,0:40:0.00,-19.84,-235.97	0/0:28:28,0:40:-0.00,-9.31,-105.96	0/0:52:52,0:40:-0.00,-16.53,-195.11	0/0:43:43,0:40:-0.00,-13.82,-161.68	0/0:40:40,0:40:-0.00,-12.92,-150.53	0/0:49:49,0:40:-0.00,-15.63,-183.96	0/0:71:71,0:40:-0.00,-22.25,-265.69	0/0:29:29,0:40:-0.00,-9.61,-109.67	0/0:103:103,0:40:0.00,-31.88,-384.55	0/0:79:79,0:40:-0.00,-24.66,-295.40	0/0:204:204,0:40:0.00,-62.27,-759.73	0/0:79:79,0:40:-0.00,-24.66,-295.40	0/0:84:84,0:40:-0.00,-26.16,-313.98
77004	73	77004:72	C	T	.	PASS	NS=91;AF=0.060	GT:DP:AD:GQ:GL	0/0:35:35,0:40:-0.00,-11.47,-144.84	0/0:43:43,0:40:-0.00,-13.88,-177.56	0/0:107:107,0:40:-0.00,-33.14,-439.39	0/1:37:18,19:40:-65.66,0.00,-63.21	0/0:62:62,0:40:0.00,-19.60,-255.29	0/0:55:55,0:40:-0.00,-17.49,-226.66	0/0:45:45,0:40:-0.00,-14.48,-185.75	0/0:206:206,0:40:0.00,-62.94,-844.41	0/0:158:158,0:40:-0.00,-48.49,-648.04	0/0:168:168,0:40:0.00,-51.50,-688.95	0/0:280:280,0:40:0.00,-85.22,-1147.15	0/1:116:54,62:40:-217.79,0.00,-186.71	0/0:154:154,0:40:0.00,-47.29,-631.67	0/0:72:72,0:40:-0.00,-22.61,-296.21	0/0:70:69,1:40:0.00,-17.92,-279.84	0/0:32:32,0:40:-0.00,-10.57,-132.56	0/0:91:91,0:40:-0.00,-28.33,-373.94	0/0:169:169,0:40:-0.00,-51.81,-693.04	0/0:50:50,0:40:-0.00,-15.99,-206.20	0/0:46:46,0:40:-0.00,-14.78,-189.84	0/0:24:24,0:40:-0.00,-8.16,-99.83	0/1:61:38,23:40:-74.80,0.00,-137.81	0/0:65:65,0:40:0.00,-20.50,-267.57	0/0:138:138,0:40:0.00,-42.48,-566.22	0/0:88:88,0:40:0.00,-27.43,-361.66	0/1:102:59,43:40:-144.28,0.00,-211.38	0/0:31:31,0:40:-0.00,-10.27,-128.47	0/0:50:50,0:40:-0.00,-15.99,-206.20	0/0:66:66,0:40:0.00,-20.80,-271.66	0/0:19:19,0:40:-0.00,-6.66,-79.38	0/0:102:102,0:40:0.00,-31.64,-418.94	0/0:103:103,0:40:0.00,-31.94,-423.03	0/0:59:59,0:40:-0.00,-18.70,-243.02	0/0:76:76,0:40:0.00,-23.81,-312.57	0/1:46:30,16:40:-50.67,0.00,-109.60	0/0:124:124,0:40:-0.00,-38.26,-508.94	0/0:43:43,0:40:-0.00,-13.88,-177.56	0/0:195:195,0:40:0.00,-59.63,-799.41	0/0:134:134,0:40:0.00,-41.27,-549.85	0/0:118:118,0:40:0.00,-36.46,-484.40	0/0:41:41,0:40:-0.00,-13.28,-169.38
77161	49	77161:48	G	A	.	PASS	NS=86;AF=0.064	GT:DP:AD:GQ:GL	0/0:21:21,0:40:-0.00,-7.46,-108.73	0/0:42:42,0:40:-0.00,-13.78,-216.20	0/0:58:58,0:40:0.00,-18.60,-298.09	0/0:8:8,0:40:-0.00,-3.55,-42.20	0/0:32:32,0:40:-0.00,-10.77,-165.02	0/0:25:25,0:40:-0.00,-8.66,-129.20	0/0:307:307,0:40:0.00,-93.55,-1572.42	0/0:162:162,0:40:0.00,-49.91,-830.34	0/0:158:158,0:40:0.00,-48.70,-809.86	0/0:123:123,0:40:0.00,-38.17,-630.74	0/0:188:188,0:40:0.00,-57.73,-963.40	0/0:130:130,0:40:-0.00,-40.27,-666.57	0/0:130:130,0:40:-0.00,-40.27,-666.57	0/0:314:314,0:40:0.00,-95.66,-1608.24	./.	0/0:77:77,0:40:-0.00,-24.32,-395.32	0/0:57:57,0:40:0.00,-18.30,-292.97	0/0:41:41,0:40:-0.00,-13.48,-211.08	0/0:28:28,0:40:-0.00,-9.57,-144.55	0/0:81:81,0:40:-0.00,-25.52,-415.79	0/0:84:84,0:40:-0.00,-26.43,-431.15	0/0:63:63,0:40:0.00,-20.10,-323.67	0/0:91:91,0:40:-0.00,-28.53,-466.97	0/0:79:79,0:40:0.00,-24.92,-405.56	0/0:68:68,0:40:0.00,-21.61,-349.26	0/1:103:65,38:40:-162.33,0.00,-301.77	0/0:153:153,0:40:-0.00,-47.20,-784.28	0/0:99:99,0:40:0.00,-30.94,-507.91	0/0:59:59,0:40:0.00,-18.90,-303.20	0/0:42:42,0:40:-0.00,-13.78,-216.20	0/0:40:40,0:40:-0.00,-13.18,-205.96	0/0:67:67,0:40:0.00,-21.31,-344.15	0/0:114:114,0:40:-0.00,-35.46,-584.68	0/0:73:73,0:40:0.00,-23.11,-374.85	0/0:140:140,0:40:0.00,-43.28,-717.74	0/0:31:31,0:40:-0.00,-10.47,-159.90	0/0:50:50,0:40:-0.00,-16.19,-257.14	0/0:35:35,0:40:-0.00,-11.67,-180.38	0/0:44:44,0:40:-0.00,-14.38,-226.44	0/1:193:116,77:40:-334.83,0.00,-535.68	0/0:178:178,0:40:-0.00,-54.72,-912.22
77457	61	77457:60	T	G	.	PASS	NS=88;AF=0.460	GT:DP:AD:GQ:GL	0/0:7:7,0:26:-0.00,-2.05,-27.40	0/0:24:24,0:40:-0.00,-7.16,-93.71	0/1:33:15,18:40:-60.35,0.00,-48.74	./.	0/0:12:12,0:40:-0.00,-3.55,-46.90	0/0:10:10,0:36:-0.00,-2.95,-39.10	0/1:22:12,10:40:-32.45,0.00,-40.34	0/1:110:50,60:40:-201.01,0.00,-162.09	0/0:78:78,0:40:0.00,-23.41,-304.36	0/1:52:22,30:40:-101.44,0.00,-70.32	0/1:134:60,74:40:-248.40,0.00,-193.88	0/0:52:52,0:40:-0.00,-15.59,-202.94	1/1:73:0,73:40:-284.68,-21.82,0.00	0/0:82:82,0:40:0.00,-24.62,-319.97	0/1:46:19,27:40:-91.54,0.00,-60.43	0/0:111:110,0:40:0.00,-33.04,-429.19	0/1:86:37,49:40:-165.33,0.00,-118.60	0/0:157:157,0:40:0.00,-47.19,-612.54	1/1:38:0,38:40:-148.15,-11.28,-0.00	0/0:26:26,0:40:-0.00,-7.76,-101.51	1/1:45:0,45:40:-175.45,-13.39,-0.00	0/1:27:6,21:40:-73.86,0.00,-15.43	1/1:60:0,60:40:-233.97,-17.91,0.00	0/1:44:9,35:40:-123.35,0.00,-22.02	1/1:20:0,20:40:-77.93,-5.87,-0.00	1/1:31:0,31:40:-120.84,-9.18,-0.00	0/1:60:19,41:40:-141.94,0.00,-56.21	0/0:35:35,0:40:-0.00,-10.47,-136.62	0/1:63:36,27:40:-86.43,0.00,-121.63	0/1:17:5,12:40:-41.76,-0.00,-14.54	0/1:52:31,21:40:-66.33,0.00,-105.43	1/1:44:0,44:40:-171.55,-13.09,-0.00	0/0:26:26,0:40:-0.00,-7.76,-101.51	0/0:10:10,0:36:-0.00,-2.95,-39.10	0/1:13:6,7:40:-23.46,0.00,-19.65	1/1:56:0,56:40:-218.36,-16.70,0.00	0/1:74:44,30:40:-94.82,0.00,-149.52	0/1:64:21,43:40:-148.54,0.00,-62.81	0/1:171:93,78:40:-252.87,0.00,-311.48	0/0:20:20,0:40:-0.00,-5.96,-78.11	0/1:43:21,22:40:-72.94,0.00,-69.13
79437	58	79437:57	A	C	.	PASS	NS=89;AF=0.354	GT:DP:AD:GQ:GL	0/0:20:20,0:40:-0.00,-6.10,-96.48	0/1:28:13,15:40:-63.58,0.00,-54.34	0/0:28:28,0:40:-0.00,-8.51,-134.92	0/0:8:8,0:31:-0.00,-2.49,-38.81	0/1:20:3,17:40:-75.59,-0.00,-8.69	0/0:20:19,1:18:-0.02,-1.31,-86.89	0/1:16:12,4:40:-14.33,-0.00,-53.14	0/0:98:98,0:40:0.00,-29.58,-471.30	0/0:62:62,0:40:0.00,-18.74,-298.30	0/0:48:48,0:40:-0.00,-14.53,-231.03	./.	0/0:44:44,0:40:-0.00,-13.32,-211.81	0/1:71:36,35:40:-146.74,0.00,-151.91	0/1:98:76,22:40:-76.14,0.00,-336.00	0/1:33:19,14:40:-57.26,0.00,-81.66	0/1:52:40,12:40:-41.93,0.00,-176.86	1/1:7:0,7:24:-33.27,-1.82,-0.01	0/0:89:89,0:40:0.00,-26.87,-428.05	0/0:43:43,0:40:-0.00,-13.02,-207.00	1/1:23:0,23:40:-110.15,-6.63,-0.00	0/1:36:17,19:40:-80.39,0.00,-71.15	0/0:27:27,0:40:-0.00,-8.20,-130.12	0/1:22:17,5:40:-17.33,0.00,-75.36	0/1:32:23,9:40:-33.54,0.00,-101.18	0/1:19:16,3:40:-8.62,-0.00,-71.46	1/1:16:0,16:40:-76.52,-4.52,-0.00	0/1:55:32,23:40:-93.89,0.00,-137.51	0/0:34:34,0:40:-0.00,-10.31,-163.75	0/0:69:69,0:40:-0.00,-20.85,-331.94	0/0:31:31,0:40:-0.00,-9.41,-149.34	0/1:39:27,12:40:-45.85,0.00,-118.30	0/0:29:29,0:40:-0.00,-8.81,-139.73	1/1:16:0,16:40:-76.52,-4.52,-0.00	0/1:34:23,11:40:-42.55,0.00,-100.58	0/0:48:47,1:40:-0.00,-9.72,-221.42	0/1:33:17,16:40:-66.88,0.00,-72.05	0/0:64:64,0:40:0.00,-19.34,-307.91	1/1:38:0,38:40:-182.23,-11.14,-0.00	1/1:26:0,26:40:-124.57,-7.53,-0.00	0/1:38:25,13:40:-50.95,0.00,-108.99	0/1:21:17,4:40:-12.82,-0.00,-75.66
79521	87	79521:86	G	A	.	PASS	NS=88;AF=0.074	GT:DP:AD:GQ:GL	0/0:13:13,0:40:-0.00,-4.82,-48.28	0/0:19:19,0:40:-0.00,-6.63,-69.89	0/0:39:39,0:40:-0.00,-12.65,-141.92	0/0:17:17,0:40:-0.00,-6.03,-62.69	0/0:22:22,0:40:-0.00,-7.53,-80.69	0/0:16:15,0:40:-0.00,-5.42,-55.48	0/0:119:119,0:40:0.00,-36.72,-430.02	0/0:136:136,0:40:0.00,-41.84,-491.24	0/0:100:100,0:40:0.00,-31.00,-361.60	0/0:102:102,0:40:-0.00,-31.61,-368.80	0/0:158:158,0:40:0.00,-48.46,-570.47	0/0:38:38,0:40:-0.00,-12.35,-138.31	0/0:44:44,0:40:-0.00,-14.15,-159.92	0/0:52:52,0:40:0.00,-16.56,-188.73	0/0:34:34,0:40:-0.00,-11.14,-123.91	0/0:42:42,0:40:-0.00,-13.55,-152.72	0/0:53:53,0:40:0.00,-16.86,-192.33	0/0:194:194,0:40:0.00,-59.29,-700.12	0/0:16:16,0:40:-0.00,-5.73,-59.09	0/0:7:7,0:37:-0.00,-3.02,-26.67	0/0:13:13,0:40:-0.00,-4.82,-48.28	0/0:50:50,0:40:-0.00,-15.96,-181.53	0/0:20:20,0:40:-0.00,-6.93,-73.49	0/0:55:55,0:40:-0.00,-17.46,-199.54	0/0:53:53,0:40:0.00,-16.86,-192.33	0/0:12:12,0:40:-0.00,-4.52,-44.68	0/0:12:12,0:40:-0.00,-4.52,-44.68	./.	0/1:53:25,28:40:-83.98,0.00,-74.64	0/0:15:15,0:40:-0.00,-5.42,-55.48	0/0:30:30,0:40:-0.00,-9.94,-109.50	0/1:57:19,38:40:-118.79,0.00,-51.83	./.	0/0:15:15,0:40:-0.00,-5.42,-55.48	0/0:16:16,0:40:-0.00,-5.73,-59.09	0/0:27:27,0:40:-0.00,-9.04,-98.70	0/0:29:29,0:40:-0.00,-9.64,-105.90	0/0:70:70,0:40:0.00,-21.98,-253.56	0/0:306:306,0:40:0.00,-92.99,-1103.47	0/0:23:23,0:40:-0.00,-7.83,-84.29	0/1:21:9,12:40:-35.99,0.00,-26.65
80589	65	80589:64	A	G	.	PASS	NS=89;AF=0.376	GT:DP:AD:GQ:GL	0/1:12:9,3:40:-11.19,-0.00,-40.96	0/1:36:22,14:40:-57.76,0.00,-97.32	0/1:57:32,25:40:-105.24,0.00,-139.90	0/1:24:16,8:40:-32.03,0.00,-71.58	0/1:31:20,11:40:-44.59,0.00,-89.04	0/1:26:14,12:40:-50.99,0.00,-61.20	0/0:68:68,0:40:0.00,-20.34,-333.01	1/1:66:0,66:40:-322.38,-19.32,-0.00	0/1:72:32,40:40:-174.09,0.00,-135.39	0/0:84:84,0:40:0.00,-25.16,-411.27	0/0:72:72,0:40:-0.00,-21.55,-352.58	0/1:78:36,42:40:-182.07,0.00,-153.15	0/1:62:28,34:40:-147.75,0.00,-118.83	1/1:88:0,88:40:-429.98,-25.94,0.00	0/0:7:7,0:25:-0.00,-1.99,-34.67	0/1:47:11,36:40:-162.05,0.00,-40.20	0/0:43:43,0:40:-0.00,-12.82,-210.74	0/1:65:29,36:40:-156.63,0.00,-122.82	0/0:33:33,0:40:-0.00,-9.81,-161.83	0/1:28:16,12:40:-50.39,0.00,-70.38	1/1:45:0,45:40:-219.67,-13.00,-0.00	0/1:29:19,10:40:-40.31,0.00,-84.75	0/1:71:33,38:40:-164.61,0.00,-140.58	0/1:50:21,29:40:-126.91,0.00,-88.21	1/1:14:0,14:40:-68.05,-3.66,-0.00	0/0:55:54,1:40:-0.00,-11.54,-259.65	1/1:22:0,22:40:-107.18,-6.07,-0.00	0/0:46:45,1:40:-0.00,-8.83,-215.63	0/1:29:19,10:40:-40.31,0.00,-84.75	0/0:30:30,0:40:-0.00,-8.91,-147.15	0/0:33:33,0:40:-0.00,-9.81,-161.83	0/0:39:39,0:40:-0.00,-11.61,-191.17	0/1:55:26,29:40:-125.41,0.00,-111.16	0/0:61:61,0:40:-0.00,-18.24,-298.77	0/1:76:39,37:40:-158.21,0.00,-168.42	1/1:38:0,38:40:-185.43,-10.89,-0.00	0/1:31:22,9:40:-34.81,0.00,-98.82	0/0:66:66,0:40:-0.00,-19.74,-323.23	0/0:46:46,0:40:-0.00,-13.72,-225.41	0/0:96:96,0:40:-0.00,-28.77,-469.96	0/1:26:15,11:40:-46.10,0.00,-66.09
81004	85	81004:84	G	A	.	PASS	NS=86;AF=0.297	GT:DP:AD:GQ:GL	0/1:14:10,4:40:-14.67,-0.00,-43.82	0/1:20:9,11:40:-46.01,0.00,-37.28	0/1:64:27,37:40:-155.89,0.00,-109.27	0/0:7:7,0:27:-0.00,-2.17,-33.89	0/0:15:15,0:40:-0.00,-4.57,-71.77	0/0:23:23,0:40:-0.00,-6.98,-109.65	./.	0/1:94:56,38:40:-151.59,0.00,-237.57	1/1:60:2,58:40:-264.45,-7.91,-0.00	0/1:98:38,60:40:-254.57,0.00,-151.12	0/1:92:72,20:40:-66.96,0.00,-313.94	./.	1/1:46:2,44:40:-198.15,-3.70,-0.00	1/1:38:0,38:40:-179.21,-10.76,-0.00	0/1:33:18,15:40:-61.04,0.00,-75.98	0/0:38:38,0:40:-0.00,-11.50,-180.68	0/1:38:21,17:40:-69.01,0.00,-88.68	0/0:106:106,0:40:0.00,-31.97,-502.69	0/1:12:11,1:15:-1.10,-0.04,-49.19	0/0:14:14,0:40:-0.00,-4.27,-67.03	0/0:36:36,0:40:-0.00,-10.90,-171.21	0/1:40:25,15:40:-58.93,0.00,-107.02	0/1:29:12,17:40:-71.71,0.00,-48.77	0/0:29:29,0:40:-0.00,-8.79,-138.06	1/1:31:0,31:40:-146.06,-8.65,-0.00	0/0:26:26,0:40:-0.00,-7.88,-123.86	0/0:8:8,0:31:-0.00,-2.47,-38.62	0/1:31:15,16:40:-66.38,0.00,-62.38	0/1:62:29,33:40:-137.55,0.00,-119.34	1/1:22:0,22:40:-103.44,-5.94,-0.00	0/0:25:25,0:40:-0.00,-7.58,-119.12	0/1:18:8,10:40:-41.88,0.00,-33.14	0/0:30:30,0:40:-0.00,-9.09,-142.80	0/0:15:15,0:40:-0.00,-4.57,-71.77	0/1:18:15,3:40:-8.73,-0.00,-66.29	0/0:21:21,0:40:-0.00,-6.38,-100.18	0/1:25:17,8:40:-30.30,0.00,-73.66	0/0:41:41,0:40:-0.00,-12.40,-194.89	0/0:71:71,0:40:0.00,-21.43,-336.95	0/0:48:48,0:40:-0.00,-14.51,-228.04	0/1:25:13,12:40:-49.24,0.00,-54.71
85224	35	85224:34	G	A	.	PASS	NS=92;AF=0.196	GT:DP:AD:GQ:GL	0/0:35:34,0:40:-0.00,-10.53,-132.97	0/0:74:74,0:40:0.00,-22.57,-287.98	0/1:53:27,26:40:-84.51,0.00,-89.59	0/1:34:24,10:40:-28.22,0.00,-83.68	0/0:37:37,0:40:-0.00,-11.43,-144.59	0/1:47:29,18:40:-55.31,0.00,-99.15	0/0:157:156,1:40:0.00,-43.68,-601.88	0/1:154:90,64:40:-201.37,0.00,-303.34	0/0:214:214,0:40:0.00,-64.71,-830.53	0/1:148:80,68:40:-218.68,0.00,-266.39	0/0:128:128,0:40:-0.00,-38.82,-497.25	0/1:110:42,68:40:-230.12,0.00,-130.57	0/1:210:104,106:40:-347.28,0.00,-340.74	0/0:200:200,0:40:0.00,-60.49,-776.27	0/0:95:95,0:40:0.00,-28.89,-369.36	0/0:102:102,0:40:0.00,-31.00,-396.49	0/0:94:94,0:40:-0.00,-28.59,-365.49	0/0:116:116,0:40:0.00,-35.21,-450.75	0/0:66:65,1:40:0.00,-16.29,-249.23	0/0:79:79,0:40:-0.00,-24.07,-307.36	0/0:148:148,0:40:-0.00,-44.84,-574.76	0/0:63:63,0:40:-0.00,-19.26,-245.35	0/0:111:111,0:40:0.00,-33.71,-431.37	0/0:77:77,0:40:0.00,-23.47,-299.61	0/0:89:89,0:40:0.00,-27.08,-346.11	0/0:114:114,0:40:0.00,-34.61,-443.00	0/0:128:128,0:40:-0.00,-38.82,-497.25	0/0:75:75,0:40:0.00,-22.87,-291.86	0/1:37:19,18:40:-58.32,0.00,-63.41	0/0:66:66,0:40:0.00,-20.16,-256.98	0/0:66:66,0:40:0.00,-20.16,-256.98	0/0:76:76,0:40:-0.00,-23.17,-295.73	0/0:83:83,0:40:0.00,-25.28,-322.86	0/0:146:146,0:40:0.00,-44.24,-567.01	0/0:124:124,0:40:0.00,-37.62,-481.75	1/1:83:0,83:40:-320.45,-24.07,0.00	0/0:77:77,0:40:0.00,-23.47,-299.61	0/1:106:56,50:40:-161.57,0.00,-186.03	0/1:73:27,46:40:-156.00,0.00,-83.57	0/0:144:143,1:40:0.00,-39.76,-551.51	0/1:162:66,96:40:-322.98,0.00,-207.92
85475	15	85475:14	T	A	.	PASS	NS=90;AF=0.072	GT:DP:AD:GQ:GL	0/0:20:20,0:40:-0.00,-6.94,-104.02	0/1:40:11,29:40:-135.75,0.00,-44.91	0/0:60:60,0:40:0.00,-18.98,-309.14	0/1:18:14,4:40:-14.17,-0.00,-66.92	0/0:38:38,0:40:-0.00,-12.36,-196.32	0/0:17:17,0:40:-0.00,-6.04,-88.64	1/1:87:0,87:40:-444.66,-25.65,0.00	0/0:168:168,0:40:-0.00,-51.49,-862.95	0/0:156:156,0:40:0.00,-47.88,-801.41	0/1:80:46,34:40:-149.35,0.00,-212.34	0/1:132:58,74:40:-338.81,0.00,-258.23	0/1:58:38,20:40:-84.18,0.00,-177.94	0/0:156:156,0:40:0.00,-47.88,-801.41	0/1:132:100,32:40:-123.44,0.00,-473.60	0/0:67:67,0:40:-0.00,-21.09,-345.03	0/0:111:111,0:40:-0.00,-34.33,-570.66	./.	0/0:187:187,0:40:0.00,-57.21,-960.38	1/1:33:0,33:40:-167.76,-9.39,-0.00	0/1:44:28,16:40:-67.88,0.00,-130.88	0/0:144:144,0:40:0.00,-44.27,-739.88	0/0:64:64,0:40:0.00,-20.19,-329.65	0/0:82:82,0:40:-0.00,-25.60,-421.95	0/0:109:109,0:40:0.00,-33.73,-560.40	0/0:58:58,0:40:-0.00,-18.38,-298.88	0/0:55:55,0:40:0.00,-17.48,-283.50	0/0:107:107,0:40:0.00,-33.13,-550.15	0/0:88:88,0:40:0.00,-27.41,-452.72	0/0:51:51,0:40:0.00,-16.27,-262.99	0/0:42:42,0:40:-0.00,-13.56,-216.84	0/0:81:81,0:40:0.00,-25.30,-416.82	0/0:78:78,0:40:0.00,-24.40,-401.44	0/0:23:23,0:40:-0.00,-7.84,-119.41	0/0:59:59,0:40:-0.00,-18.68,-304.01	0/0:84:84,0:40:0.00,-26.21,-432.21	0/0:88:88,0:40:0.00,-27.41,-452.72	0/0:170:170,0:40:-0.00,-52.10,-873.20	0/0:68:68,0:40:-0.00,-21.39,-350.16	0/0:7:7,0:37:-0.00,-3.03,-37.36	0/0:54:54,0:40:0.00,-17.18,-278.37	0/0:121:121,0:40:0.00,-37.34,-621.94
85686	66	85686:65	G	T	.	PASS	NS=89;AF=0.107	GT:DP:AD:GQ:GL	0/0:19:19,0:40:-0.00,-6.47,-66.87	0/0:41:41,0:40:-0.00,-13.09,-143.00	1/1:47:0,47:40:-161.50,-13.77,-0.00	0/0:7:7,0:35:-0.00,-2.86,-25.35	1/1:8:0,8:26:-26.56,-2.04,-0.00	0/0:7:7,0:35:-0.00,-2.86,-25.35	0/0:10:10,0:40:-0.00,-3.76,-35.73	0/1:118:60,58:40:-164.44,0.00,-172.49	0/0:78:78,0:40:0.00,-24.22,-271.03	0/0:80:80,0:40:0.00,-24.82,-277.95	0/0:46:46,0:40:-0.00,-14.59,-160.30	0/0:28:28,0:40:-0.00,-9.18,-98.02	0/0:66:66,0:40:-0.00,-20.61,-229.51	0/0:110:110,0:40:0.00,-33.85,-381.76	0/0:11:11,0:40:-0.00,-4.06,-39.19	0/1:53:21,32:40:-94.03,0.00,-57.09	0/0:46:46,0:40:-0.00,-14.59,-160.30	0/0:44:44,0:40:-0.00,-13.99,-153.38	0/0:45:45,0:40:-0.00,-14.29,-156.84	0/0:22:22,0:40:-0.00,-7.37,-77.25	0/1:38:23,15:40:-39.72,0.00,-68.53	0/0:39:39,0:40:-0.00,-12.49,-136.08	0/0:37:37,0:40:-0.00,-11.89,-129.16	0/0:29:29,0:40:-0.00,-9.48,-101.48	0/0:10:10,0:40:-0.00,-3.76,-35.73	0/0:32:32,0:40:-0.00,-10.38,-111.86	0/0:17:17,0:40:-0.00,-5.87,-59.95	0/0:46:46,0:40:-0.00,-14.59,-160.30	0/0:31:31,0:40:-0.00,-10.08,-108.40	0/0:11:11,0:40:-0.00,-4.06,-39.19	0/0:16:16,0:40:-0.00,-5.57,-56.49	0/1:22:12,10:40:-27.23,0.00,-35.28	0/0:22:22,0:40:-0.00,-7.37,-77.25	0/0:30:30,0:40:-0.00,-9.78,-104.94	0/0:35:35,0:40:-0.00,-11.28,-122.24	0/0:25:25,0:40:-0.00,-8.28,-87.64	0/0:47:47,0:40:-0.00,-14.90,-163.76	0/0:62:62,0:40:0.00,-19.41,-215.66	0/0:28:28,0:40:-0.00,-9.18,-98.02	0/1:52:38,14:40:-32.04,0.00,-116.22	0/0:43:43,0:40:-0.00,-13.69,-149.92
85708	34	85708:33	C	T	.	PASS	NS=87;AF=0.391	GT:DP:AD:GQ:GL	0/1:21:10,11:40:-32.50,0.00,-29.31	1/1:34:0,34:40:-119.47,-9.84,-0.00	0/1:26:18,8:40:-20.43,0.00,-56.00	0/1:13:6,7:40:-20.81,0.00,-17.62	0/0:17:17,0:40:-0.00,-5.06,-60.24	0/1:15:10,5:40:-13.16,-0.00,-31.12	./.	1/1:100:0,100:40:-352.04,-29.70,0.00	0/1:110:60,50:40:-143.15,0.00,-178.72	0/1:62:30,32:40:-94.16,0.00,-87.45	1/1:100:0,100:40:-352.04,-29.70,0.00	0/1:48:22,26:40:-77.23,0.00,-63.47	1/1:22:0,22:40:-77.19,-6.23,-0.00	1/1:108:4,104:40:-352.04,-18.01,0.00	0/1:39:21,18:40:-51.75,0.00,-62.65	0/0:64:64,0:40:0.00,-19.20,-225.85	0/1:22:18,4:40:-7.53,-0.00,-57.20	0/0:15:15,0:40:-0.00,-4.45,-53.19	1/1:39:0,39:40:-137.09,-11.34,-0.00	0/1:39:20,19:40:-55.27,0.00,-59.13	0/0:89:89,0:40:-0.00,-26.72,-313.95	0/1:31:13,18:40:-54.16,0.00,-36.87	0/1:44:20,24:40:-71.39,0.00,-57.63	0/0:37:37,0:40:-0.00,-11.07,-130.71	0/1:35:15,20:40:-60.00,0.00,-42.72	0/0:29:29,0:40:-0.00,-8.67,-102.52	0/0:63:63,0:40:0.00,-18.90,-222.33	0/1:67:39,28:40:-78.56,0.00,-117.66	0/0:28:28,0:40:-0.00,-8.37,-99.00	0/1:24:10,14:40:-42.17,0.00,-28.41	0/0:57:57,0:40:0.00,-17.09,-201.19	0/1:39:12,27:40:-83.46,0.00,-30.94	1/1:30:0,30:40:-105.38,-8.64,-0.00	0/0:41:41,0:40:-0.00,-12.28,-144.81	1/1:43:0,43:40:-151.19,-12.55,-0.00	1/1:35:0,35:40:-123.00,-10.14,-0.00	0/0:72:72,0:40:0.00,-21.61,-254.04	1/1:64:0,64:40:-225.19,-18.87,0.00	./.	0/1:58:27,31:40:-91.84,0.00,-78.08	0/1:76:35,41:40:-121.66,0.00,-100.85
85813	34	85813:33	G	A	.	PASS	NS=92;AF=0.141	GT:DP:AD:GQ:GL	0/0:19:19,0:40:-0.00,-6.31,-98.54	0/0:56:56,0:40:0.00,-17.45,-288.12	0/0:52:52,0:40:-0.00,-16.25,-267.63	0/1:10:1,9:33:-42.51,-0.00,-2.71	0/0:21:21,0:40:-0.00,-6.92,-108.79	0/0:49:49,0:40:-0.00,-15.34,-252.26	0/0:114:114,0:40:0.00,-34.91,-585.31	0/1:164:74,90:40:-411.19,0.00,-330.39	0/0:138:138,0:40:-0.00,-42.14,-708.28	0/1:52:24,28:40:-127.22,0.00,-107.91	0/0:105:105,0:40:0.00,-32.20,-539.20	0/1:104:32,72:40:-337.02,0.00,-133.25	0/1:218:112,106:40:-476.92,0.00,-508.85	0/0:188:188,0:40:0.00,-57.19,-964.48	0/0:34:34,0:40:-0.00,-10.83,-175.40	0/0:44:44,0:40:-0.00,-13.84,-226.64	0/0:22:22,0:40:-0.00,-7.22,-113.91	0/0:66:66,0:40:-0.00,-20.46,-339.36	0/0:91:91,0:40:0.00,-27.99,-467.46	0/0:52:52,0:40:-0.00,-16.25,-267.63	0/1:132:82,50:40:-215.87,0.00,-381.02	0/1:76:38,38:40:-171.24,0.00,-172.42	0/1:97:40,57:40:-262.27,0.00,-176.35	0/0:47:47,0:40:-0.00,-14.74,-242.01	0/0:37:37,0:40:-0.00,-11.73,-190.77	0/0:117:117,0:40:0.00,-35.81,-600.68	0/0:79:79,0:40:0.00,-24.37,-405.97	0/0:71:71,0:40:0.00,-21.97,-364.98	0/0:16:16,0:40:-0.00,-5.41,-83.17	0/1:60:21,39:40:-181.18,0.00,-90.13	0/1:34:21,13:40:-55.78,0.00,-97.96	0/0:44:44,0:40:-0.00,-13.84,-226.64	0/1:95:54,41:40:-180.89,0.00,-248.68	0/0:132:132,0:40:-0.00,-40.33,-677.54	0/0:209:209,0:40:0.00,-63.51,-1072.08	0/1:44:12,32:40:-150.13,0.00,-48.83	0/0:65:64,1:40:0.00,-15.04,-323.99	0/1:58:37,21:40:-89.55,0.00,-172.72	1/1:22:0,22:40:-111.54,-6.03,-0.00	0/1:190:89,101:40:-459.73,0.00,-399.42	0/0:232:232,0:40:0.00,-70.43,-1189.93
85831	56	85831:55	T	C	.	PASS	NS=92;AF=0.125	GT:DP:AD:GQ:GL	0/0:10:10,0:40:-0.00,-3.59,-51.67	0/1:36:14,22:40:-99.15,0.00,-60.36	0/0:36:36,0:40:-0.00,-11.41,-182.34	0/0:7:7,0:33:-0.00,-2.68,-36.59	0/0:19:19,0:40:-0.00,-6.30,-96.90	0/1:24:7,17:40:-77.64,0.00,-28.79	0/1:9:1,8:38:-36.92,-0.00,-3.15	0/1:96:50,46:40:-201.71,0.00,-223.22	0/0:114:112,2:40:0.00,-24.84,-554.24	0/1:118:28,90:40:-416.22,0.00,-106.03	0/0:132:132,0:40:-0.00,-40.31,-664.81	0/1:86:40,46:40:-204.72,0.00,-175.98	0/1:74:50,24:40:-97.76,0.00,-229.84	0/0:162:162,0:40:-0.00,-49.34,-815.58	0/0:41:41,0:40:-0.00,-12.92,-207.47	0/0:121:121,0:40:-0.00,-37.00,-609.52	0/0:55:55,0:40:-0.00,-17.13,-277.83	0/0:105:105,0:40:0.00,-32.18,-529.11	0/0:26:26,0:40:-0.00,-8.40,-132.08	1/1:45:0,45:40:-224.74,-12.71,-0.00	0/0:79:79,0:40:0.00,-24.36,-398.44	0/0:40:40,0:40:-0.00,-12.62,-202.44	0/0:61:61,0:40:0.00,-18.94,-307.98	0/0:76:76,0:40:-0.00,-23.45,-383.37	0/0:31:31,0:40:-0.00,-9.91,-157.21	0/0:62:62,0:40:0.00,-19.24,-313.01	0/0:65:64,1:40:0.00,-15.12,-318.03	0/0:59:59,0:40:0.00,-18.34,-297.93	0/0:69:69,0:40:-0.00,-21.35,-348.19	0/0:29:29,0:40:-0.00,-9.31,-147.16	1/1:41:0,41:40:-204.64,-11.51,-0.00	0/0:38:38,0:40:-0.00,-12.02,-192.39	0/0:57:57,0:40:-0.00,-17.74,-287.88	0/0:37:37,0:40:-0.00,-11.71,-187.36	0/0:53:53,0:40:-0.00,-16.53,-267.77	0/1:64:35,29:40:-125.90,0.00,-157.47	0/1:104:78,26:40:-98.78,0.00,-361.53	0/1:68:37,31:40:-134.75,0.00,-166.32	0/1:17:6,11:40:-49.59,0.00,-25.87	0/0:117:117,0:40:-0.00,-35.80,-589.42	0/0:55:55,0:40:-0.00,-17.13,-277.83
86323	93	86323:92	G	T	.	PASS	NS=88;AF=0.256	GT:DP:AD:GQ:GL	0/1:32:23,9:40:-21.37,0.00,-70.73	0/0:27:27,0:40:-0.00,-8.27,-94.36	0/0:80:80,0:40:-0.00,-24.22,-277.81	0/0:22:22,0:40:-0.00,-6.77,-77.05	0/0:43:43,0:40:-0.00,-13.09,-149.74	0/0:18:18,0:40:-0.00,-5.57,-63.20	0/1:29:22,7:40:-15.35,0.00,-68.17	./.	0/1:130:78,52:40:-140.73,0.00,-231.63	0/0:140:138,2:40:0.00,-35.35,-471.66	0/1:194:122,72:40:-190.71,0.00,-364.67	0/1:98:36,62:40:-184.97,0.00,-95.87	0/0:82:82,0:40:-0.00,-24.82,-284.74	0/1:68:52,16:40:-34.77,0.00,-160.28	0/1:30:17,13:40:-35.82,0.00,-50.56	1/1:17:0,17:40:-57.95,-4.37,-0.00	0/1:59:16,42:40:-127.78,0.00,-38.68	0/0:84:84,0:40:0.00,-25.42,-291.66	0/0:35:35,0:40:-0.00,-10.68,-122.05	0/0:36:36,0:40:-0.00,-10.98,-125.51	0/0:38:38,0:40:-0.00,-11.58,-132.43	0/0:39:39,0:40:-0.00,-11.88,-135.89	0/0:48:47,1:40:-0.00,-11.13,-160.12	1/1:38:0,38:40:-130.64,-10.69,-0.00	0/1:43:16,27:40:-80.37,0.00,-43.19	1/1:19:0,19:40:-64.87,-4.97,-0.00	0/0:36:36,0:40:-0.00,-10.98,-125.51	0/0:81:81,0:40:0.00,-24.52,-281.28	0/1:38:21,17:40:-47.26,0.00,-62.00	1/1:10:0,10:29:-33.72,-2.27,-0.00	0/1:49:31,18:40:-47.41,0.00,-93.31	0/1:38:27,11:40:-26.49,0.00,-82.77	0/1:70:42,28:40:-75.71,0.00,-125.07	0/0:32:32,0:40:-0.00,-9.78,-111.66	0/1:32:18,14:40:-38.68,0.00,-53.42	./.	0/1:42:18,24:40:-70.29,0.00,-50.41	0/0:68:68,0:40:0.00,-20.61,-236.28	0/0:50:50,0:40:-0.00,-15.19,-173.97	0/1:85:28,57:40:-171.58,0.00,-72.09	0/0:62:62,0:40:0.00,-18.80,-215.51
86408	23	86408:22	A	G	.	PASS	NS=91;AF=0.060	GT:DP:AD:GQ:GL	0/0:21:21,0:40:-0.00,-7.15,-106.52	0/0:25:25,0:40:-0.00,-8.36,-126.44	0/0:31:31,0:40:-0.00,-10.16,-156.33	0/0:9:9,0:40:-0.00,-3.54,-46.76	0/0:17:17,0:40:-0.00,-5.95,-86.60	0/0:17:17,0:40:-0.00,-5.95,-86.60	0/0:14:14,0:40:-0.00,-5.04,-71.66	0/1:116:32,84:40:-382.59,0.00,-125.56	0/0:36:36,0:40:-0.00,-11.67,-181.23	0/0:60:60,0:40:0.00,-18.89,-300.75	0/0:64:64,0:40:0.00,-20.10,-320.67	0/0:42:42,0:40:-0.00,-13.47,-211.11	0/0:80:80,0:40:0.00,-24.91,-400.35	0/0:128:128,0:40:-0.00,-39.36,-639.40	0/0:43:43,0:40:-0.00,-13.77,-216.09	0/0:106:106,0:40:-0.00,-32.74,-529.84	0/0:74:74,0:40:-0.00,-23.11,-370.47	0/0:120:120,0:40:-0.00,-36.95,-599.56	0/0:27:27,0:40:-0.00,-8.96,-136.40	0/0:57:57,0:40:-0.00,-17.99,-285.81	0/0:88:88,0:40:-0.00,-27.32,-440.20	0/0:38:37,1:40:-0.00,-7.29,-181.23	0/0:84:84,0:40:-0.00,-26.12,-420.28	0/0:90:90,0:40:0.00,-27.92,-450.16	0/0:38:38,0:40:-0.00,-12.27,-191.19	0/0:46:46,0:40:-0.00,-14.68,-231.03	0/0:55:55,0:40:-0.00,-17.39,-275.85	0/0:87:87,0:40:0.00,-27.02,-435.22	0/0:71:71,0:40:0.00,-22.20,-355.53	0/0:46:46,0:40:-0.00,-14.68,-231.03	0/0:58:58,0:40:-0.00,-18.29,-290.79	0/0:39:39,0:40:-0.00,-12.57,-196.17	0/0:40:40,0:40:-0.00,-12.87,-201.15	0/0:68:68,0:40:-0.00,-21.30,-340.59	0/0:67:67,0:40:0.00,-21.00,-335.61	0/0:52:52,0:40:-0.00,-16.48,-260.91	0/0:93:93,0:40:0.00,-28.82,-465.10	0/0:54:54,0:40:-0.00,-17.08,-270.87	0/0:70:70,0:40:-0.00,-21.90,-350.55	0/0:97:97,0:40:0.00,-30.03,-485.02	0/1:49:23,26:40:-113.90,0.00,-100.90
86714	90	86714:89	T	C	.	PASS	NS=90;AF=0.483	GT:DP:AD:GQ:GL	1/1:38:0,38:40:-122.61,-11.58,-0.00	0/1:57:40,17:40:-37.54,0.00,-111.81	1/1:22:0,22:40:-70.97,-6.76,-0.00	0/0:9:9,0:35:-0.00,-2.89,-29.09	1/1:18:1,17:29:-51.60,-2.34,-0.00	1/1:10:0,10:38:-32.24,-3.16,-0.00	1/1:33:0,33:40:-106.47,-10.07,-0.00	0/0:56:54,2:40:-0.00,-10.57,-167.87	0/0:128:128,0:40:0.00,-38.68,-413.17	0/0:78:78,0:40:0.00,-23.65,-251.79	0/0:84:82,2:40:0.00,-19.00,-258.24	0/0:32:32,0:40:-0.00,-9.81,-103.32	0/1:80:20,60:40:-169.41,0.00,-40.34	1/1:112:0,112:40:-361.45,-33.83,0.00	0/0:79:79,0:40:0.00,-23.95,-255.02	0/1:48:26,22:40:-56.38,0.00,-69.33	1/1:55:0,55:40:-177.48,-16.69,0.00	1/1:158:0,158:40:-509.92,-47.67,0.00	0/0:38:38,0:40:-0.00,-11.62,-122.69	./.	1/1:18:0,18:40:-58.06,-5.56,-0.00	0/1:41:21,20:40:-52.03,-0.00,-55.30	0/0:63:63,0:40:0.00,-19.13,-203.38	1/1:67:0,67:40:-216.21,-20.30,0.00	0/0:23:23,0:40:-0.00,-7.10,-74.27	1/1:16:0,16:40:-51.60,-4.96,-0.00	1/1:24:0,24:40:-77.42,-7.37,-0.00	0/1:16:2,14:20:-40.20,-0.01,-1.51	0/1:63:47,16:40:-32.51,0.00,-132.60	0/0:24:24,0:40:-0.00,-7.40,-77.50	0/0:44:43,1:40:-0.00,-10.19,-135.60	0/0:63:63,0:40:0.00,-19.13,-203.38	1/1:22:0,22:40:-70.97,-6.76,-0.00	1/1:37:0,37:40:-119.38,-11.28,-0.00	0/0:14:13,1:16:-0.03,-1.20,-38.80	0/1:72:36,36:40:-94.35,0.00,-94.39	1/1:16:0,16:40:-51.60,-4.96,-0.00	1/1:101:0,97:40:-313.04,-29.32,0.00	1/1:165:0,165:40:-532.51,-49.77,0.00	0/1:54:18,36:40:-99.77,0.00,-41.71	1/1:32:0,32:40:-103.24,-9.77,-0.00
86935	61	86935:60	C	T	.	PASS	NS=88;AF=0.062	GT:DP:AD:GQ:GL	0/0:28:28,0:40:-0.00,-9.31,-101.37	0/0:38:38,0:40:-0.00,-12.31,-136.98	0/0:51:51,0:40:0.00,-16.23,-183.29	0/0:22:21,0:40:-0.00,-7.20,-76.44	0/0:19:19,0:40:-0.00,-6.60,-69.31	0/0:22:22,0:40:-0.00,-7.50,-80.00	./.	0/0:128:128,0:40:-0.00,-39.40,-457.53	0/0:88:88,0:40:0.00,-27.36,-315.07	0/0:132:132,0:40:0.00,-40.60,-471.78	0/0:170:170,0:40:-0.00,-52.03,-607.12	0/0:78:78,0:40:-0.00,-24.35,-279.45	0/0:88:88,0:40:0.00,-27.36,-315.07	0/0:54:54,0:40:-0.00,-17.13,-193.97	0/0:44:44,0:40:-0.00,-14.12,-158.35	0/0:43:43,0:40:-0.00,-13.82,-154.79	0/0:90:90,0:40:-0.00,-27.96,-322.19	0/0:60:60,0:40:0.00,-18.93,-215.34	0/0:16:16,0:40:-0.00,-5.69,-58.63	0/0:17:17,0:40:-0.00,-6.00,-62.19	0/0:32:32,0:40:-0.00,-10.51,-115.61	0/0:55:55,0:40:0.00,-17.43,-197.53	0/0:36:36,0:40:-0.00,-11.71,-129.86	0/1:88:51,37:40:-104.42,0.00,-155.93	0/0:48:48,0:40:-0.00,-15.32,-172.60	0/0:18:18,0:40:-0.00,-6.30,-65.75	0/0:28:28,0:40:-0.00,-9.31,-101.37	0/0:33:33,0:40:-0.00,-10.81,-119.18	0/0:48:48,0:40:-0.00,-15.32,-172.60	0/0:24:24,0:40:-0.00,-8.10,-87.12	0/1:75:49,26:40:-69.15,0.00,-152.71	0/0:60:60,0:40:0.00,-18.93,-215.34	0/0:30:30,0:40:-0.00,-9.91,-108.49	0/1:44:28,16:40:-42.87,0.00,-87.25	0/1:16:12,4:40:-8.55,-0.00,-38.69	0/0:59:59,0:40:0.00,-18.63,-211.78	0/0:36:36,0:40:-0.00,-11.71,-129.86	0/0:88:88,0:40:0.00,-27.36,-315.07	0/0:42:42,0:40:-0.00,-13.52,-151.23	0/0:60:60,0:40:0.00,-18.93,-215.34	0/0:55:55,0:40:0.00,-17.43,-197.53
87148	15	87148:14	A	G	.	PASS	NS=91;AF=0.165	GT:DP:AD:GQ:GL	0/1:29:13,16:40:-69.38,0.00,-56.02	0/0:34:34,0:40:-0.00,-10.61,-168.14	0/0:49:49,0:40:-0.00,-15.12,-241.71	0/0:16:16,0:40:-0.00,-5.19,-79.84	0/1:22:12,10:40:-42.06,0.00,-53.23	0/0:32:32,0:40:-0.00,-10.01,-158.33	0/0:10:10,0:40:-0.00,-3.38,-50.41	0/0:108:108,0:40:0.00,-32.88,-531.12	0/0:62:62,0:40:0.00,-19.04,-305.48	0/0:80:80,0:40:0.00,-24.45,-393.77	0/0:100:100,0:40:-0.00,-30.48,-491.87	0/0:38:38,0:40:-0.00,-11.81,-187.76	0/0:104:104,0:40:0.00,-31.68,-511.50	0/1:130:56,74:40:-323.47,0.00,-236.54	0/0:35:35,0:40:-0.00,-10.91,-173.04	0/1:68:39,29:40:-121.41,0.00,-171.82	0/1:64:23,41:40:-181.47,0.00,-94.54	0/0:57:57,0:40:0.00,-17.53,-280.95	0/1:23:13,10:40:-41.75,0.00,-57.83	0/1:48:29,19:40:-78.38,0.00,-128.79	0/0:67:67,0:40:-0.00,-20.54,-330.01	0/1:59:30,29:40:-124.12,0.00,-130.38	0/0:50:50,0:40:-0.00,-15.42,-246.62	0/0:34:34,0:40:-0.00,-10.61,-168.14	0/1:31:20,11:40:-44.25,0.00,-89.76	0/0:33:33,0:40:-0.00,-10.31,-163.23	0/1:50:27,23:40:-97.39,0.00,-118.38	0/1:50:27,23:40:-97.39,0.00,-118.38	0/1:51:25,26:40:-111.81,0.00,-108.26	0/1:21:12,9:40:-37.45,0.00,-53.53	0/0:56:56,0:40:0.00,-17.23,-276.05	0/0:30:30,0:40:-0.00,-9.40,-148.51	0/0:52:52,0:40:-0.00,-16.03,-256.43	0/0:58:58,0:40:0.00,-17.83,-285.86	0/0:56:56,0:40:0.00,-17.23,-276.05	1/1:45:0,45:40:-219.37,-12.56,-0.00	0/0:78:78,0:40:0.00,-23.85,-383.96	0/1:39:25,14:40:-56.56,0.00,-111.88	0/1:9:1,8:38:-36.16,-0.00,-3.18	0/0:72:72,0:40:0.00,-22.05,-354.53	0/0:70:70,0:40:0.00,-21.44,-344.72
87151	74	87151:73	A	C	.	PASS	NS=87;AF=0.103	GT:DP:AD:GQ:GL	0/0:32:32,0:40:-0.00,-10.87,-158.74	0/0:8:8,0:40:-0.00,-3.64,-40.42	0/0:37:37,0:40:-0.00,-12.37,-183.39	1/1:7:0,7:30:-33.53,-2.36,-0.00	0/0:23:23,0:40:-0.00,-8.16,-114.37	0/0:23:23,0:40:-0.00,-8.16,-114.37	0/0:39:39,0:40:-0.00,-12.97,-193.25	./.	0/0:66:66,0:40:0.00,-21.10,-326.36	1/1:54:0,54:40:-265.23,-16.51,0.00	0/0:104:104,0:40:0.00,-32.54,-513.70	1/1:40:0,40:40:-196.21,-12.29,-0.00	0/0:30:30,0:40:-0.00,-10.27,-148.88	1/1:52:0,52:40:-255.37,-15.90,-0.00	0/0:74:74,0:40:-0.00,-23.51,-365.80	0/0:33:33,0:40:-0.00,-11.17,-163.67	./.	0/0:48:48,0:40:-0.00,-15.68,-237.62	0/0:56:56,0:40:-0.00,-18.09,-277.06	1/1:44:0,44:40:-215.93,-13.49,-0.00	0/0:86:86,0:40:0.00,-27.12,-424.96	0/0:54:54,0:40:0.00,-17.49,-267.20	0/0:64:64,0:40:0.00,-20.50,-316.50	0/0:81:81,0:40:-0.00,-25.62,-400.31	0/0:38:38,0:40:-0.00,-12.67,-188.32	0/0:50:50,0:40:0.00,-16.29,-247.48	0/0:63:63,0:40:-0.00,-20.20,-311.57	0/0:60:60,0:40:0.00,-19.30,-296.78	0/0:47:47,0:40:-0.00,-15.38,-232.69	0/0:36:36,0:40:-0.00,-12.07,-178.46	0/0:55:55,0:40:0.00,-17.79,-272.13	0/0:44:44,0:40:-0.00,-14.48,-217.90	0/0:45:45,0:40:-0.00,-14.78,-222.83	0/0:44:44,0:40:-0.00,-14.48,-217.90	0/0:83:83,0:40:-0.00,-26.22,-410.17	0/0:14:14,0:40:-0.00,-5.45,-70.00	0/0:72:72,0:40:-0.00,-22.91,-355.94	0/0:86:86,0:40:0.00,-27.12,-424.96	0/0:145:145,0:40:0.00,-44.88,-715.82	0/0:101:101,0:40:0.00,-31.64,-498.91	0/0:38:38,0:40:-0.00,-12.67,-188.32
[truncated: 570 more rows]
[truncated: 51 more columns]
