# Supplementary material for: Phylogeography and phenotypic wing shape variation in a damselfly across populations in Europe
Source: BMC Ecol Evol. 2024 Feb 3;24:19. doi: 10.1186/s12862-024-02207-4 (PMC10838002; doi:10.1186/s12862-024-02207-4)
Supplement: Supplementary file 4 — Additional file 4: Table S3. Results from BLAST to annotate the RAD-tags with SNPs putatively involved in local adaptation against the non-redundant protein database (blastx) restricting the search to insects only, retaining matches if they passed an e-value threshold of < 10-5 and at least ~70% query coverage. [file 12862_2024_2207_MOESM4_ESM.xlsx]

## Sheet: annotated_outliers
Results from BLAST to annotate the RAD-tags with SNPs putatively involved in local adaptation against the non-redundant protein database (blastx) restricting the search to insects only, retaining matches if they passed an e-value threshold of < 10-5 and at least ~70% query coverage.
Scientific Common Max Total Query E Per. Acc.
Description Name Name Taxid Score Score cover Value Ident Len Accession
putative reverse transcriptase [Toxorhynchites brevipalpis] Toxorhynchit... NA 332059 43.5 43.5 79% 5e-05 60.71 134 CAJ00450.1
hypothetical protein J437_LFUL006953 [Ladona fulva] Ladona fulva scarce chaser 123851 48.9 48.9 87% 1e-06 67.74 432 KAG8231297.1
uncharacterized protein LOC124168644 isoform X1 [Ischnura... Ischnura ele... NA 197161 54.3 718 93% 2e-08 72.73 2690 XP_046402852.1
uncharacterized protein K02A2.6-like [Photinus pyralis] Photinus pyr... common easte... 7054 55.5 55.5 93% 7e-09 63.64 442 XP_031355091.1
glycine-rich cell wall structural protein 1.8-like [Ischnura... Ischnura ele... NA 197161 46.2 46.2 67% 1e-05 91.67 423 XP_046395247.1
uncharacterized protein LOC124165676 [Ischnura elegans] Ischnura ele... NA 197161 61.2 61.2 93% 6e-11 93.94 409 XP_046399111.1
hypothetical protein C0J52_26449 [Blattella germanica] Blattella ge... German cockr... 6973 56.6 56.6 97% 3e-09 64.86 376 PSN30172.1
neurogenic locus notch homolog protein 1-like [Ischnura elegans] Ischnura ele... NA 197161 66.2 385 96% 1e-12 91.18 910 XP_046389831.1
hypothetical protein J437_LFUL005082 [Ladona fulva] Ladona fulva scarce chaser 123851 77.0 77.0 93% 1e-16 100.00 424 KAG8224276.1
hypothetical protein J437_LFUL018685 [Ladona fulva] Ladona fulva scarce chaser 123851 62.8 62.8 96% 2e-11 73.53 2502 KAG8238697.1
tectonic-1 [Ischnura elegans] Ischnura ele... NA 197161 57.8 57.8 93% 1e-09 60.61 797 XP_046400403.1
CCR4-NOT transcription complex subunit 2 isoform X7 [Ischnura... Ischnura ele... NA 197161 57.4 57.4 96% 2e-09 85.29 648 XP_046406651.1
nuclear migration protein nudC [Ischnura elegans] Ischnura ele... NA 197161 51.6 51.6 96% 2e-07 70.59 331 XP_046392473.1
uncharacterized protein CG3556 [Ischnura elegans] Ischnura ele... NA 197161 53.9 53.9 90% 3e-08 75.00 536 XP_046385035.1
replication factor C subunit 3 [Ischnura elegans] Ischnura ele... NA 197161 63.9 63.9 93% 7e-12 78.79 358 XP_046386890.1
synaptic vesicle glycoprotein 2C-like [Ischnura elegans] Ischnura ele... NA 197161 51.2 51.2 90% 2e-07 71.88 549 XP_046404788.1
neural-cadherin [Ischnura elegans] Ischnura ele... NA 197161 74.7 74.7 93% 1e-15 93.94 2601 XP_046386190.1
uncharacterized protein K02A2.6-like [Ischnura elegans] Ischnura ele... NA 197161 46.6 46.6 93% 8e-06 84.85 1286 XP_046408548.1
hypothetical protein J437_LFUL006384 [Ladona fulva] Ladona fulva scarce chaser 123851 49.7 49.7 96% 7e-07 52.94 753 KAG8226077.1
hypothetical protein J437_LFUL006583 [Ladona fulva] Ladona fulva scarce chaser 123851 54.7 54.7 87% 1e-08 74.19 505 KAG8226874.1
hypothetical protein J437_LFUL000324 [Ladona fulva] Ladona fulva scarce chaser 123851 64.7 64.7 84% 1e-12 100.00 209 KAG8227018.1
putative U5 small nuclear ribonucleoprotein 200 kDa helicase... Ischnura ele... NA 197161 67.8 67.8 87% 4e-13 96.77 2159 XP_046385775.1
uncharacterized protein LOC124165096 isoform X1 [Ischnura... Ischnura ele... NA 197161 68.9 68.9 96% 1e-13 85.29 1291 XP_046398331.1
PREDICTED: LOW QUALITY PROTEIN: histone-lysine... Trachymyrmex... NA 64791 52.8 52.8 93% 6e-08 69.70 342 XP_018311644.1
hypothetical protein J437_LFUL012307 [Ladona fulva] Ladona fulva scarce chaser 123851 57.4 57.4 82% 1e-09 93.10 898 KAG8231813.1
hypothetical protein J437_LFUL017095 [Ladona fulva] Ladona fulva scarce chaser 123851 71.6 71.6 93% 1e-14 100.00 402 KAG8234592.1
40S Ribosomal Protein S3 [Pantala flavescens] Pantala flav... NA 185825 70.1 70.1 93% 2e-14 100.00 242 AHB12423.1
F-box/LRR-repeat protein 16 [Ischnura elegans] Ischnura ele... NA 197161 48.1 48.1 62% 3e-06 90.91 522 XP_046388197.1
hypothetical protein J437_LFUL019643 [Ladona fulva] Ladona fulva scarce chaser 123851 47.0 47.0 67% 3e-06 87.50 148 KAG8240084.1
hypothetical protein C0J52_03867 [Blattella germanica] Blattella ge... German cockr... 6973 61.2 328 89% 6e-11 93.33 6838 PSN48991.1
calcium permeable stress-gated cation channel 1 isoform X1... Ischnura ele... NA 197161 55.8 55.8 87% 6e-09 67.74 806 XP_046401066.1
GSCOCG00001349001-RA-CDS [Cotesia congregata] Cotesia cong... NA 51543 70.5 70.5 87% 1e-14 100.00 254 CAD6227669.1
trypsin alpha-3-like [Ischnura elegans] Ischnura ele... NA 197161 64.3 64.3 93% 3e-13 81.82 111 XP_046404261.1
cyclin-J isoform X1 [Ischnura elegans] Ischnura ele... NA 197161 55.8 55.8 84% 6e-09 83.33 302 XP_046385473.1
neurobeachin isoform X4 [Ischnura elegans] Ischnura ele... NA 197161 76.6 76.6 93% 2e-16 96.97 3395 XP_046395265.1
hypothetical protein KUF71_013400 [Frankliniella fusca] Frankliniell... NA 407009 57.4 57.4 79% 2e-09 82.14 1113 KAK3925131.1
uncharacterized protein LOC124367205 [Homalodisca vitripennis] Homalodisca ... glassy-winge... 197043 48.1 48.1 96% 3e-06 58.82 516 XP_046679813.1
U3 small nucleolar RNA-associated protein 4 homolog [Ischnura... Ischnura ele... NA 197161 62.0 62.0 84% 4e-11 83.33 755 XP_046396147.1
fanconi-associated nuclease 1-like [Ischnura elegans] Ischnura ele... NA 197161 50.8 50.8 96% 3e-07 58.82 761 XP_046398648.1
electron transfer flavoprotein-ubiquinone oxidoreductase,... Ischnura ele... NA 197161 73.9 73.9 90% 2e-15 93.75 600 XP_046394962.1
PREDICTED: histone-lysine N-methyltransferase SETMAR-like... Habropoda la... NA 597456 50.8 50.8 99% 1e-07 62.86 150 XP_017795512.1
WD repeat-containing protein 76-like [Ischnura elegans] Ischnura ele... NA 197161 52.8 52.8 93% 6e-08 63.64 547 XP_046396581.1
uncharacterized protein LOC124164972 [Ischnura elegans] Ischnura ele... NA 197161 55.8 55.8 79% 6e-09 89.29 1057 XP_046398167.1
(E3-independent) E2 ubiquitin-conjugating enzyme isoform X1... Ischnura ele... NA 197161 72.8 72.8 96% 6e-15 94.12 1393 XP_046399343.1
hypothetical protein J437_LFUL004440 [Ladona fulva] Ladona fulva scarce chaser 123851 62.0 62.0 84% 3e-11 90.00 390 KAG8225440.1
uncharacterized protein LOC124163538 [Ischnura elegans] Ischnura ele... NA 197161 53.5 53.5 93% 4e-08 77.78 1701 XP_046396463.1
hypothetical protein J437_LFUL000504 [Ladona fulva] Ladona fulva scarce chaser 123851 69.3 69.3 93% 8e-14 84.85 718 KAG8222060.1
uncharacterized protein LOC124169619 [Ischnura elegans] Ischnura ele... NA 197161 67.4 67.4 82% 5e-13 96.55 530 XP_046404220.1
hyaluronidase-like [Ischnura elegans] Ischnura ele... NA 197161 47.8 47.8 84% 4e-06 70.00 435 XP_046399969.1
unnamed protein product [Acanthoscelides obtectus] Acanthosceli... NA 200917 48.1 48.1 77% 3e-06 82.14 524 CAH1984480.1
hypothetical protein J437_LFUL011724 [Ladona fulva] Ladona fulva scarce chaser 123851 48.5 48.5 95% 2e-06 70.59 438 KAG8229933.1
protein toll-like [Ischnura elegans] Ischnura ele... NA 197161 47.0 47.0 90% 7e-06 59.38 1126 XP_046405206.1
uncharacterized protein K02A2.6-like [Hyposmocoma kahamanoa] Hyposmocoma ... NA 1477025 50.8 50.8 84% 3e-07 53.33 1430 XP_026329069.1
regulating synaptic membrane exocytosis protein 2 isoform X1... Ischnura ele... NA 197161 72.0 72.0 93% 1e-14 100.00 1859 XP_046392496.1
DNA topoisomerase 2-binding protein 1 [Ischnura elegans] Ischnura ele... NA 197161 70.5 70.5 93% 4e-14 96.97 1533 XP_046384565.1
SET and MYND domain-containing protein 4-like [Ischnura elegans] Ischnura ele... NA 197161 55.1 55.1 87% 9e-09 80.65 843 XP_046398326.1
UHRF1-binding protein 1-like isoform X10 [Ischnura elegans] Ischnura ele... NA 197161 68.9 68.9 96% 1e-13 94.12 1401 XP_046394082.1
uncharacterized protein LOC124153275 [Ischnura elegans] Ischnura ele... NA 197161 51.2 51.2 70% 3e-07 88.46 372 XP_046382328.1
kinesin heavy chain isoform X3 [Ischnura elegans] Ischnura ele... NA 197161 71.2 71.2 93% 2e-14 96.97 1016 XP_046389971.1
kelch-like protein diablo isoform X1 [Ischnura elegans] Ischnura ele... NA 197161 62.0 62.0 93% 4e-11 87.88 803 XP_046398465.1
unnamed protein product [Callosobruchus chinensis] Callosobruch... azuki bean w... 146774 45.1 45.1 70% 5e-06 76.00 77 CAH7753304.1
hypothetical protein J6590_046243 [Homalodisca vitripennis] Homalodisca ... glassy-winge... 197043 49.3 49.3 96% 5e-07 67.65 151 KAG8262819.1
hypothetical protein J437_LFUL010890 [Ladona fulva] Ladona fulva scarce chaser 123851 55.1 55.1 70% 7e-09 84.00 245 KAG8233340.1
hypothetical protein LSTR_LSTR000879 [Laodelphax striatellus] Laodelphax s... small brown ... 195883 68.9 68.9 79% 1e-13 100.00 3265 RZF39358.1
hypothetical protein J437_LFUL005636 [Ladona fulva] Ladona fulva scarce chaser 123851 67.8 67.8 93% 3e-13 93.94 359 KAG8225829.1
uncharacterized protein LOC124167333 [Ischnura elegans] Ischnura ele... NA 197161 69.7 69.7 93% 6e-14 84.85 320 XP_046401277.1
hypothetical protein J437_LFUL014617 [Ladona fulva] Ladona fulva scarce chaser 123851 47.8 47.8 56% 4e-06 95.00 289 KAG8234088.1
protein mesh isoform X1 [Phymastichus coffea] Phymastichus... NA 108790 58.5 58.5 90% 6e-10 80.00 1290 XP_058804486.1
serine protease persephone-like [Ischnura elegans] Ischnura ele... NA 197161 45.8 45.8 87% 1e-05 65.52 501 XP_046396317.1
PREDICTED: ATP-dependent DNA helicase PIF1-like [Rhagoletis... Rhagoletis z... snowberry fr... 28612 64.3 64.3 90% 5e-12 93.75 361 XP_017473960.1
acetyl-CoA carboxylase isoform X1 [Ischnura elegans] Ischnura ele... NA 197161 67.4 67.4 93% 4e-13 90.91 2431 XP_046384363.1
myosin regulatory light chain 2 [Chrysoperla carnea] Chrysoperla ... NA 189513 60.1 60.1 81% 6e-11 89.66 198 XP_044739829.1
uncharacterized protein LOC124161022 [Ischnura elegans] Ischnura ele... NA 197161 58.5 58.5 93% 6e-10 72.73 6579 XP_046393120.1
heparan-sulfate 6-O-sulfotransferase 1 isoform X2 [Ischnura... Ischnura ele... NA 197161 67.0 67.0 93% 6e-13 93.94 396 XP_046391900.1
hypothetical protein J437_LFUL003831 [Ladona fulva] Ladona fulva scarce chaser 123851 51.2 51.2 93% 2e-07 60.61 421 KAG8233760.1
hypothetical protein J437_LFUL001197 [Ladona fulva] Ladona fulva scarce chaser 123851 48.9 48.9 93% 1e-06 84.85 619 KAG8223320.1
protein sickie [Ischnura elegans] Ischnura ele... NA 197161 74.3 74.3 90% 2e-15 96.88 3099 XP_046383851.1
zinc finger matrin-type protein 2 [Ischnura elegans] Ischnura ele... NA 197161 63.9 63.9 83% 3e-12 96.77 201 XP_046395524.1
uncharacterized protein LOC124161141 isoform X2 [Ischnura... Ischnura ele... NA 197161 60.5 60.5 95% 1e-10 88.24 337 XP_046393333.1
GSCOCG00012800001-RA-CDS [Cotesia congregata] Cotesia cong... NA 51543 52.8 52.8 93% 6e-08 63.64 659 CAD6211362.1 '
hypothetical protein J437_LFUL008199 [Ladona fulva] Ladona fulva scarce chaser 123851 61.6 61.6 82% 5e-11 93.10 3009 KAG8228758.1
outer dense fiber protein 3-B [Ischnura elegans] Ischnura ele... NA 197161 50.4 50.4 96% 3e-07 64.71 230 XP_046404579.1
ELAV-like protein 1 [Ischnura elegans] Ischnura ele... NA 197161 72.8 72.8 99% 6e-15 94.29 366 XP_046386146.1
ubiquitin carboxyl-terminal hydrolase 32 isoform X2 [Ischnura... Ischnura ele... NA 197161 56.6 56.6 93% 3e-09 81.82 1836 XP_046386607.1
hypothetical protein L798_15033 [Zootermopsis nevadensis] Zootermopsis... NA 136037 55.8 55.8 84% 7e-10 83.33 124 KDR23308.1
serine/threonine-protein kinase SMG1 [Ischnura elegans] Ischnura ele... NA 197161 70.9 70.9 96% 3e-14 79.41 4216 XP_046399556.1
poly [ADP-ribose] polymerase [Schistocerca cancellata] Schistocerca... South Americ... 274614 56.2 56.2 84% 4e-09 76.67 998 XP_049766978.1
hypothetical protein J437_LFUL003273 [Ladona fulva] Ladona fulva scarce chaser 123851 47.8 47.8 93% 4e-06 66.67 352 KAG8226126.1
probable tRNA (uracil-O(2)-)-methyltransferase [Ischnura elegans] Ischnura ele... NA 197161 51.2 51.2 90% 3e-07 71.88 627 XP_046391030.1
eukaryotic translation initiation factor 2-alpha kinase 3-like... Ischnura ele... NA 197161 62.4 62.4 84% 3e-11 86.67 744 XP_046403652.1
ras GTPase-activating protein raskol isoform X1 [Ischnura... Ischnura ele... NA 197161 75.5 75.5 96% 6e-16 97.06 2235 XP_046404022.1
hypothetical protein HCN44_008762 [Aphidius gifuensis] Aphidius gif... NA 684658 49.3 49.3 87% 1e-06 68.75 438 KAF7991450.1
5-oxoprolinase [Ischnura elegans] Ischnura ele... NA 197161 52.8 52.8 82% 7e-08 79.31 1335 XP_046386435.1
uncharacterized protein LOC124168644 isoform X7 [Ischnura... Ischnura ele... NA 197161 60.5 563 96% 1e-10 73.53 2310 XP_046402859.1
metabotropic glutamate receptor 2-like isoform X2 [Ischnura... Ischnura ele... NA 197161 70.1 70.1 93% 5e-14 96.97 1072 XP_046389805.1
uncharacterized protein LOC124160692 [Ischnura elegans] Ischnura ele... NA 197161 57.4 57.4 95% 1e-09 82.35 453 XP_046392624.1
OTU domain-containing protein 7B-like isoform X1 [Ischnura... Ischnura ele... NA 197161 60.1 60.1 93% 2e-10 96.97 955 XP_046399997.1
uncharacterized protein LOC124153306 [Ischnura elegans] Ischnura ele... NA 197161 46.6 46.6 90% 7e-06 62.50 202 XP_046382358.1
hypothetical protein J437_LFUL013829 [Ladona fulva] Ladona fulva scarce chaser 123851 60.1 60.1 93% 2e-10 78.79 1010 KAG8227042.1
titin-like isoform X1 [Ischnura elegans] Ischnura ele... NA 197161 53.1 53.1 92% 5e-08 75.76 10949 XP_046401627.1
cyclin-dependent kinase 20-like [Ischnura elegans] Ischnura ele... NA 197161 59.3 59.3 93% 3e-10 75.76 341 XP_046402185.1
DNA repair and recombination protein RAD54-like [Ischnura... Ischnura ele... NA 197161 55.5 55.5 90% 8e-09 84.85 779 XP_046400540.1
hypothetical protein J437_LFUL005473 [Ladona fulva] Ladona fulva scarce chaser 123851 66.6 66.6 99% 8e-13 94.29 573 KAG8224139.1
receptor-mediated endocytosis protein 6 homolog [Ischnura... Ischnura ele... NA 197161 47.8 47.8 65% 4e-06 86.96 2100 XP_046399336.1
NACHT domain- and WD repeat-containing protein 1 isoform X1... Ischnura ele... NA 197161 71.2 71.2 93% 2e-14 90.91 1498 XP_046385378.1
Hypothetical predicted protein [Cloeon dipterum] Cloeon dipterum NA 197152 51.2 51.2 95% 1e-07 64.71 192 CAB3383356.1
hypothetical protein HN011_007786 [Eciton burchellii] Eciton burch... NA 213866 60.5 60.5 92% 5e-11 75.76 201 KAH0947355.1
clavesin-2-like [Ischnura elegans] Ischnura ele... NA 197161 66.2 66.2 90% 1e-12 90.62 343 XP_046395954.1
pre-mRNA-splicing regulator WTAP [Ischnura elegans] Ischnura ele... NA 197161 66.6 66.6 93% 8e-13 96.97 524 XP_046405463.1
hypothetical protein EAI_10680 [Harpegnathos saltator] Harpegnathos... Jerdon's jum... 610380 53.1 53.1 96% 6e-09 79.41 107 EFN77583.1
microspherule protein 1 [Ischnura elegans] Ischnura ele... NA 197161 60.8 60.8 84% 8e-11 96.67 535 XP_046395114.1
vinculin isoform X10 [Ischnura elegans] Ischnura ele... NA 197161 65.1 65.1 96% 3e-12 85.29 990 XP_046400955.1
unnamed protein product [Timema podura] Timema podura NA 61482 51.2 51.2 90% 1e-08 75.00 62 CAG2057650.1
glycosyltransferase 25 family member-like [Ischnura elegans] Ischnura ele... NA 197161 51.2 51.2 76% 3e-07 74.07 375 XP_046391717.1
hypothetical protein J437_LFUL010102 [Ladona fulva] Ladona fulva scarce chaser 123851 57.0 57.0 93% 2e-09 90.91 349 KAG8231104.1
egl nine homolog 1 [Ischnura elegans] Ischnura ele... NA 197161 78.2 78.2 96% 7e-17 100.00 421 XP_046401472.1
structural maintenance of chromosomes protein 6 [Ischnura... Ischnura ele... NA 197161 73.9 73.9 95% 3e-15 94.12 1088 XP_046388328.1
uncharacterized protein LOC122506733 [Leptopilina heterotoma] Leptopilina ... NA 63436 54.7 54.7 97% 1e-08 65.71 1407 XP_043474987.1
NAD-dependent protein deacylase Sirt4 [Ischnura elegans] Ischnura ele... NA 197161 65.9 65.9 99% 1e-12 85.71 308 XP_046386929.1
sialin-like [Ischnura elegans] Ischnura ele... NA 197161 46.6 46.6 70% 9e-06 88.00 512 XP_046391952.1
hypothetical protein B7P43_G05140 [Cryptotermes secundus] Cryptotermes... NA 105785 52.0 52.0 93% 1e-07 69.70 1068 PNF14896.1
Long-chain-fatty-acid--CoA ligase 1 [Orchesella cincta] Orchesella c... NA 48709 48.1 48.1 59% 3e-06 95.24 682 ODM95370.1
uncharacterized protein LOC124157326 [Ischnura elegans] Ischnura ele... NA 197161 63.9 63.9 93% 6e-12 87.88 1144 XP_046387916.1
inactive rhomboid protein 1 isoform X4 [Ischnura elegans] Ischnura ele... NA 197161 67.4 67.4 84% 4e-13 96.67 1084 XP_046402418.1
hypothetical protein J437_LFUL018899 [Ladona fulva] Ladona fulva scarce chaser 123851 46.6 46.6 93% 2e-06 57.58 108 KAG8240075.1
probable methyltransferase-like protein 15 homolog [Leptopilin... Leptopilina ... NA 63436 49.3 49.3 93% 1e-06 60.61 368 XP_043482895.1
disintegrin and metalloproteinase domain-containing protein 19... Agrilus plan... emerald ash ... 224129 48.9 48.9 70% 1e-06 80.00 1564 XP_018321219.1
arylsulfatase B-like [Ischnura elegans] Ischnura ele... NA 197161 69.7 69.7 93% 8e-14 93.94 659 XP_046394188.1
uncharacterized protein LOC124161372 [Ischnura elegans] Ischnura ele... NA 197161 52.4 52.4 73% 9e-08 88.46 1126 XP_046393642.1
dnaJ homolog subfamily B member 13-like [Ischnura elegans] Ischnura ele... NA 197161 60.8 60.8 90% 8e-11 78.12 408 XP_046392412.1
C1GALT1-specific chaperone 1-like [Ischnura elegans] Ischnura ele... NA 197161 56.2 56.2 95% 4e-09 72.97 421 XP_046389462.1 '
hypothetical protein J437_LFUL000087 [Ladona fulva] Ladona fulva scarce chaser 123851 60.8 60.8 93% 9e-11 87.88 4493 KAG8228088.1
regulating synaptic membrane exocytosis protein 2 isoform X1... Ischnura ele... NA 197161 65.1 65.1 90% 3e-12 93.75 1859 XP_046392496.1
hypothetical protein J437_LFUL006868 [Ladona fulva] Ladona fulva scarce chaser 123851 58.9 58.9 87% 4e-10 83.87 669 KAG8233845.1
SLIT-ROBO Rho GTPase-activating protein 1-like isoform X2... Ischnura ele... NA 197161 73.6 73.6 93% 3e-15 96.97 1514 XP_046387653.1
synaptic vesicle glycoprotein 2B isoform X2 [Ischnura elegans] Ischnura ele... NA 197161 64.7 64.7 93% 4e-12 78.79 455 XP_046400723.1
endochitinase-like [Ischnura elegans] Ischnura ele... NA 197161 47.0 47.0 62% 7e-06 90.91 538 XP_046396824.1
protein MLP1 homolog isoform X2 [Ischnura elegans] Ischnura ele... NA 197161 54.7 54.7 69% 1e-08 96.30 2174 XP_046382726.1
uncharacterized protein LOC124156853 [Ischnura elegans] Ischnura ele... NA 197161 51.6 51.6 96% 2e-07 67.65 830 XP_046387299.1
hypothetical protein O3G_MSEX000593 [Manduca sexta] Manduca sexta tobacco horn... 7130 60.1 60.1 79% 1e-11 82.14 124 KAG6439225.1
DNA helicase MCM9-like [Ischnura elegans] Ischnura ele... NA 197161 50.8 50.8 93% 3e-07 69.70 1025 XP_046400755.1
uncharacterized protein F54H12.2-like [Photinus pyralis] Photinus pyr... common easte... 7054 63.9 63.9 93% 7e-12 78.79 311 XP_031347129.1
zwei Ig domain protein zig-8 [Ischnura elegans] Ischnura ele... NA 197161 49.3 49.3 70% 1e-06 92.00 321 XP_046404174.1
nuclear transcription factor Y subunit gamma-like isoform X1... Osmia bicorn... NA 1437191 48.5 48.5 81% 2e-06 79.31 349 XP_029053989.1
arginine-hydroxylase NDUFAF5, mitochondrial isoform X2... Drosophila e... NA 7220 58.5 58.5 90% 3e-10 81.25 204 XP_015011649.1
echinoderm microtubule-associated protein-like CG42247 [Ischnu... Ischnura ele... NA 197161 67.0 67.0 96% 7e-13 85.29 1000 XP_046389885.1
hypothetical protein FQR65_LT07112 [Abscondita terminalis] Abscondita t... NA 2069292 46.2 46.2 78% 1e-05 73.08 1026 KAF5307128.1
uncharacterized protein LOC124168887 isoform X2 [Ischnura... Ischnura ele... NA 197161 47.0 47.0 91% 8e-06 63.64 610 XP_046403219.1
hypothetical protein M8J77_014056 [Diaphorina citri] Diaphorina c... Asian citrus... 121845 70.5 70.5 99% 4e-14 81.82 1333 KAI5735091.1
outer dense fiber protein 3 isoform X3 [Ischnura elegans] Ischnura ele... NA 197161 66.2 66.2 93% 4e-13 90.91 232 XP_046395447.1
PREDICTED: uncharacterized protein LOC105457789 [Wasmannia... Wasmannia au... little fire ant 64793 60.1 60.1 95% 2e-10 73.53 1513 XP_011700955.1
transient receptor potential channel pyrexia-like [Ischnura... Ischnura ele... NA 197161 56.6 56.6 99% 3e-09 68.57 982 XP_046385635.1
unnamed protein product [Timema podura] Timema podura NA 61482 62.8 62.8 84% 4e-12 90.00 174 CAG2062957.1
LOW QUALITY PROTEIN: papilin [Ischnura elegans] Ischnura ele... NA 197161 59.3 59.3 93% 3e-10 81.82 2874 XP_046402802.1
hypothetical protein J437_LFUL001249 [Ladona fulva] Ladona fulva scarce chaser 123851 61.6 61.6 87% 5e-11 87.10 2677 KAG8223371.1
nucleoporin Nup37 [Ischnura elegans] Ischnura ele... NA 197161 60.5 60.5 93% 1e-10 84.85 351 XP_046397177.1
hypothetical protein J437_LFUL007468 [Ladona fulva] Ladona fulva scarce chaser 123851 55.1 55.1 96% 9e-09 88.24 376 KAG8231693.1
protein arginine N-methyltransferase 1 isoform X1 [Schistocerc... Schistocerca... American gra... 7009 78.6 78.6 93% 5e-17 96.97 384 XP_047002486.1
TBC1 domain family member 12-like [Ischnura elegans] Ischnura ele... NA 197161 57.0 57.0 82% 2e-09 96.55 964 XP_046384416.1
triple functional domain protein [Ischnura elegans] Ischnura ele... NA 197161 49.3 49.3 93% 1e-06 96.97 2476 XP_046401247.1
protein phosphatase Slingshot [Ischnura elegans] Ischnura ele... NA 197161 50.4 50.4 73% 4e-07 92.31 1280 XP_046391025.1
unnamed protein product [Plutella xylostella] Plutella xyl... diamondback ... 51655 72.8 72.8 93% 7e-17 100.00 87 CAG9120330.1
unnamed protein product [Timema cristinae] Timema crist... NA 61476 73.2 73.2 96% 5e-17 97.06 91 CAD7415496.1
protein turtle-like isoform X3 [Ischnura elegans] Ischnura ele... NA 197161 61.6 61.6 90% 4e-11 90.62 1775 XP_046388422.1
heat shock 70 kDa protein 4 isoform X1 [Ischnura elegans] Ischnura ele... NA 197161 68.2 68.2 93% 2e-13 90.91 830 XP_046395458.1
PREDICTED: stearoyl-CoA desaturase 5-like [Nicrophorus... Nicrophorus ... NA 110193 55.1 55.1 79% 1e-08 71.43 322 XP_017779244.1
glutamate receptor ionotropic, kainate 2 isoform X1 [Ischnura... Ischnura ele... NA 197161 75.5 75.5 93% 7e-16 96.97 1007 XP_046392458.1
zinc finger protein 264-like [Ischnura elegans] Ischnura ele... NA 197161 77.0 77.0 93% 2e-16 100.00 1093 XP_046401718.1
protein lap4-like isoform X4 [Ischnura elegans] Ischnura ele... NA 197161 52.8 52.8 77% 6e-08 92.31 1937 XP_046396098.1
hypothetical protein J437_LFUL011133 [Ladona fulva] Ladona fulva scarce chaser 123851 60.1 60.1 92% 2e-10 79.41 1339 KAG8229287.1
uncharacterized MFS-type transporter C09D4.1 [Ischnura elegans] Ischnura ele... NA 197161 64.3 64.3 93% 5e-12 90.91 464 XP_046388957.1
Sodium leak channel NALCN [Pseudolycoriella hygida] Pseudolycori... NA 35572 50.8 50.8 90% 3e-07 75.76 1780 KAJ6641408.1
uncharacterized protein LOC124164173 [Ischnura elegans] Ischnura ele... NA 197161 67.0 67.0 87% 7e-13 96.77 527 XP_046397330.1
hypothetical protein O3G_MSEX000440 [Manduca sexta] Manduca sexta tobacco horn... 7130 52.4 52.4 87% 4e-09 83.87 50 KAG6439049.1
uncharacterized protein LOC124154057 [Ischnura elegans] Ischnura ele... NA 197161 58.5 58.5 93% 6e-10 66.67 667 XP_046383511.1
glycine receptor subunit alpha-4-like [Ischnura elegans] Ischnura ele... NA 197161 51.2 51.2 82% 2e-07 72.41 512 XP_046399107.1
acid sphingomyelinase-like phosphodiesterase 3b [Ischnura... Ischnura ele... NA 197161 48.1 48.1 70% 2e-06 84.00 549 XP_046392438.1
hypothetical protein J437_LFUL014654 [Ladona fulva] Ladona fulva scarce chaser 123851 55.1 55.1 82% 7e-09 86.21 254 KAG8235609.1
inositol polyphosphate 1-phosphatase [Ischnura elegans] Ischnura ele... NA 197161 68.6 68.6 96% 2e-13 82.35 511 XP_046396460.1
hypothetical protein ONE63_008142 [Megalurothrips usitatus] Megalurothri... bean blossom... 439358 54.3 54.3 99% 2e-08 65.71 719 KAJ1526555.1
unnamed protein product [Timema shepardi] Timema shepardi NA 629360 64.7 64.7 87% 5e-14 90.32 52 CAD7260107.1
uncharacterized protein LOC124173070 [Ischnura elegans] Ischnura ele... NA 197161 58.5 58.5 99% 6e-10 80.00 781 XP_046408539.1
voltage-dependent calcium channel type A subunit alpha-1 isofo... Trichogramma... NA 7493 70.1 70.1 93% 5e-14 100.00 2278 XP_023319158.1
sialin [Cylas formicarius] Cylas formic... sweet potato... 197179 64.7 64.7 90% 4e-12 87.50 509 XP_060523249.1
transcription termination factor 2-like [Ischnura elegans] Ischnura ele... NA 197161 66.6 66.6 93% 7e-13 84.85 1035 XP_046397979.1
hypothetical protein PR048_019615 [Dryococelus australis] Dryococelus ... NA 614101 46.6 46.6 96% 1e-05 55.88 1393 KAJ8879009.1
phosphonopyruvate decarboxylase-like [Ischnura elegans] Ischnura ele... NA 197161 71.2 71.2 96% 2e-14 88.24 452 XP_046397276.1
unnamed protein product [Phyllotreta striolata] Phyllotreta ... NA 444603 70.9 70.9 93% 3e-14 100.00 837 CAG9861697.1
uncharacterized protein C1orf194 homolog [Ischnura elegans] Ischnura ele... NA 197161 51.2 51.2 82% 1e-07 72.41 194 XP_046393025.1
integrator complex subunit 10 [Ischnura elegans] Ischnura ele... NA 197161 69.3 69.3 99% 9e-14 88.57 709 XP_046386939.1
protein yellow-like [Ischnura elegans] Ischnura ele... NA 197161 47.8 47.8 73% 3e-06 76.92 429 XP_046389433.1
uncharacterized protein LOC124166299 isoform X1 [Ischnura... Ischnura ele... NA 197161 70.5 70.5 93% 3e-14 90.91 1629 XP_046399763.1
uncharacterized protein LOC119660308 [Hermetia illucens] Hermetia ill... black soldie... 343691 54.3 54.3 99% 1e-08 65.71 233 XP_037924711.1
rabankyrin-5 isoform X2 [Ischnura elegans] Ischnura ele... NA 197161 65.5 65.5 93% 2e-12 87.88 981 XP_046387053.1
histone-lysine N-methyltransferase SETMAR-like [Drosophila... Drosophila r... NA 1041015 59.7 59.7 96% 6e-11 79.41 171 XP_044313067.1
hypothetical protein J437_LFUL006500 [Ladona fulva] Ladona fulva scarce chaser 123851 52.8 52.8 93% 7e-08 60.61 454 KAG8225267.1
uncharacterized protein LOC6572450 isoform X1 [Drosophila... Drosophila m... NA 7230 52.0 52.0 63% 1e-07 100.00 826 XP_032586279.1
hypothetical protein M8J77_014056 [Diaphorina citri] Diaphorina c... Asian citrus... 121845 58.2 58.2 95% 9e-10 70.59 1167 KAI5735092.1
inositol oxygenase [Ischnura elegans] Ischnura ele... NA 197161 53.1 53.1 60% 4e-08 95.65 294 XP_046386086.1
dedicator of cytokinesis protein 9 [Ischnura elegans] Ischnura ele... NA 197161 66.2 66.2 96% 1e-12 85.29 2253 XP_046402811.1
hypothetical protein J437_LFUL001207 [Ladona fulva] Ladona fulva scarce chaser 123851 70.9 70.9 93% 3e-14 96.97 1465 KAG8223330.1
uncharacterized protein LOC124169130 isoform X2 [Ischnura... Ischnura ele... NA 197161 58.2 407 96% 7e-10 79.41 1405 XP_046403587.1
protein MMS22-like [Ischnura elegans] Ischnura ele... NA 197161 56.2 56.2 90% 4e-09 75.00 1272 XP_046392251.1
alpha,alpha-trehalose-phosphate synthase [UDP-forming] [Ischnu... Ischnura ele... NA 197161 56.6 56.6 93% 3e-09 79.41 785 XP_046388620.1
hypothetical protein EAG_00497 [Camponotus floridanus] Camponotus f... Florida carp... 104421 60.5 60.5 92% 3e-11 75.76 174 EFN69935.1
histone-lysine N-methyltransferase SETMAR-like [Nilaparvata... Nilaparvata ... brown planth... 108931 46.2 46.2 93% 5e-06 64.52 136 XP_022200761.1
hypothetical protein J437_LFUL003382 [Ladona fulva] Ladona fulva scarce chaser 123851 57.0 57.0 82% 2e-09 86.21 1397 KAG8222002.1
protein crumbs isoform X2 [Ischnura elegans] Ischnura ele... NA 197161 47.8 47.8 84% 4e-06 76.67 2712 XP_046404565.1
aminopeptidase N-like [Ischnura elegans] Ischnura ele... NA 197161 52.0 52.0 96% 1e-07 61.76 930 XP_046399039.1
dnaJ homolog subfamily C member 30, mitochondrial [Ischnura... Ischnura ele... NA 197161 60.8 60.8 96% 5e-11 76.47 214 XP_046386344.1
uncharacterized protein LOC124161022 [Ischnura elegans] Ischnura ele... NA 197161 65.5 65.5 87% 2e-12 87.10 6579 XP_046393120.1
synaptotagmin-11 isoform X1 [Ischnura elegans] Ischnura ele... NA 197161 48.9 48.9 93% 1e-06 71.43 584 XP_046400099.1
hypothetical protein B7P43_G05140 [Cryptotermes secundus] Cryptotermes... NA 105785 66.6 66.6 93% 9e-13 87.88 1068 PNF14896.1
proto-oncogene tyrosine-protein kinase ROS [Ischnura elegans] Ischnura ele... NA 197161 52.8 52.8 93% 6e-08 72.73 2976 XP_046398099.1
hypothetical protein J437_LFUL011697 [Ladona fulva] Ladona fulva scarce chaser 123851 65.9 65.9 87% 2e-12 90.32 782 KAG8222571.1
protein fem-1 homolog B isoform X1 [Ischnura elegans] Ischnura ele... NA 197161 67.4 67.4 96% 5e-13 88.24 711 XP_046403613.1
hypothetical protein J437_LFUL008971 [Ladona fulva] Ladona fulva scarce chaser 123851 72.8 72.8 96% 1e-16 91.18 105 KAG8228515.1
uncharacterized protein LOC124157344 [Ischnura elegans] Ischnura ele... NA 197161 53.1 53.1 96% 3e-08 70.59 200 XP_046387945.1
Int6-like protein [Ischalia sp. INB049] Ischalia sp.... NA 2055432 68.9 68.9 96% 3e-15 91.18 96 AUW65947.1
hypothetical protein B7P43_G16427 [Cryptotermes secundus] Cryptotermes... NA 105785 48.9 48.9 79% 6e-07 75.00 143 PNF17536.1
uncharacterized protein LOC124160926 [Ischnura elegans] Ischnura ele... NA 197161 47.4 47.4 84% 5e-06 56.25 554 XP_046393004.1
talin-1 isoform X2 [Ischnura elegans] Ischnura ele... NA 197161 59.3 59.3 93% 3e-10 84.85 2234 XP_046398725.1
uncharacterized protein LOC124159029 [Ischnura elegans] Ischnura ele... NA 197161 58.5 58.5 72% 6e-10 100.00 913 XP_046390471.1
arrestin homolog [Ischnura elegans] Ischnura ele... NA 197161 64.7 64.7 93% 3e-12 87.88 399 XP_046393204.1
pre-mRNA-processing factor 19 [Ischnura elegans] Ischnura ele... NA 197161 60.8 60.8 79% 9e-11 96.43 506 XP_046389673.1
hemicentin-1 isoform X2 [Ischnura elegans] Ischnura ele... NA 197161 68.9 68.9 93% 1e-13 90.91 1265 XP_046388542.1
HEAT repeat-containing protein 5B [Ischnura elegans] Ischnura ele... NA 197161 47.8 47.8 70% 3e-06 92.00 2192 XP_046389044.1
hypothetical protein J437_LFUL016007 [Ladona fulva] Ladona fulva scarce chaser 123851 53.9 53.9 93% 3e-08 69.70 532 KAG8236895.1
cell division cycle protein 27 homolog isoform X1 [Ischnura... Ischnura ele... NA 197161 50.1 50.1 82% 6e-07 65.52 908 XP_046396112.1
dynein heavy chain, cytoplasmic isoform X1 [Frankliniella... Frankliniell... western flow... 133901 65.1 65.1 93% 3e-12 96.97 4683 XP_026278627.1
uncharacterized protein LOC124155226 [Ischnura elegans] Ischnura ele... NA 197161 47.8 47.8 78% 4e-06 67.86 762 XP_046384897.1
protein BANP-like isoform X1 [Ischnura elegans] Ischnura ele... NA 197161 63.5 63.5 93% 1e-11 93.94 472 XP_046387612.1
synaptogenesis protein syg-2 isoform X5 [Cryptotermes secundus] Cryptotermes... NA 105785 54.7 54.7 84% 1e-08 83.33 806 XP_023707815.1
