# Supplementary material for: Phylogeography and phenotypic wing shape variation in a damselfly across populations in Europe
Source: BMC Ecol Evol. 2024 Feb 3;24:19. doi: 10.1186/s12862-024-02207-4 (PMC10838002; doi:10.1186/s12862-024-02207-4)
Supplement: Supplementary file 5 — Additional file 5: Table S4. Description of the data and file structure: This file in TPS format contains data for 174 forewing samples, and each 13 landmarks for each forewing. "ID" represents the sample name. Only a subset of the samples were used in the genetic analyses. Those names can be tracked using the additional file 1 or 2.wing. [file 12862_2024_2207_MOESM5_ESM.xlsx]

## Sheet: Additional file 4
Table S4. Description of the data and file structure: This file in TPS format contains data for 174 forewing samples, and each 13 landmarks for each forewing. "ID" represents the sample name. Only a subset of the samples were used in the genetic analyses. Those names can be tracked using the additional file 1 or 2.wing. Code/Software: For both TPS files, the landmarks placed along the outline of …
LM=13
1396.00000 1385.00000
1545.00000 1405.00000
1702.00000 1407.00000
2134.00000 1442.00000
2188.00000 1430.00000
2248.00000 1379.00000
2247.00000 1337.00000
2173.00000 1291.00000
1979.00000 1255.00000
1771.00000 1262.00000
1583.00000 1316.00000
1516.00000 1352.00000
1388.00000 1359.00000
IMAGE=LS Belgium 10F.JPG
ID=0
LM=13
1516.00000 1543.00000
1668.00000 1518.00000
1817.00000 1475.00000
2248.00000 1396.00000
2298.00000 1369.00000
2341.00000 1301.00000
2320.00000 1256.00000
2241.00000 1234.00000
2055.00000 1248.00000
1854.00000 1308.00000
1678.00000 1417.00000
1623.00000 1473.00000
1499.00000 1518.00000
IMAGE=LS Belgium 11F.JPG
ID=2
LM=13
1443.00000 1451.00000
1600.00000 1442.00000
1755.00000 1415.00000
2201.00000 1381.00000
2259.00000 1360.00000
2317.00000 1292.00000
2305.00000 1245.00000
2222.00000 1207.00000
1993.00000 1201.00000
1795.00000 1244.00000
1604.00000 1342.00000
1548.00000 1390.00000
1423.00000 1425.00000
IMAGE=LS Belgium 12F.JPG
ID=4
LM=13
1491.00000 1351.00000
1621.00000 1366.00000
1776.00000 1363.00000
2182.00000 1403.00000
2236.00000 1394.00000
2297.00000 1346.00000
2297.00000 1295.00000
2232.00000 1254.00000
2045.00000 1216.00000
1851.00000 1222.00000
1659.00000 1278.00000
1599.00000 1313.00000
1480.00000 1322.00000
IMAGE=LS Belgium 14F.JPG
ID=7
LM=13
1515.00000 1474.00000
1674.00000 1480.00000
1832.00000 1461.00000
2288.00000 1463.00000
2347.00000 1444.00000
2405.00000 1380.00000
2393.00000 1332.00000
2316.00000 1292.00000
2117.00000 1270.00000
1911.00000 1295.00000
1695.00000 1380.00000
1633.00000 1423.00000
1499.00000 1448.00000
IMAGE=LS Belgium 15F.JPG
ID=9
LM=13
1418.00000 1483.00000
1557.00000 1467.00000
1697.00000 1435.00000
2107.00000 1393.00000
2153.00000 1374.00000
2203.00000 1316.00000
2191.00000 1272.00000
2115.00000 1238.00000
1933.00000 1237.00000
1751.00000 1280.00000
1569.00000 1378.00000
1516.00000 1425.00000
1404.00000 1460.00000
IMAGE=LS Belgium 16F.JPG
ID=11
LM=13
1637.00000 1451.00000
1785.00000 1445.00000
1937.00000 1419.00000
2372.00000 1392.00000
2426.00000 1374.00000
2491.00000 1308.00000
2479.00000 1261.00000
2391.00000 1222.00000
2179.00000 1217.00000
1988.00000 1258.00000
1802.00000 1349.00000
1747.00000 1396.00000
1624.00000 1425.00000
IMAGE=LS Belgium 17F.JPG
ID=13
LM=13
1561.00000 1227.00000
1708.00000 1238.00000
1857.00000 1230.00000
2284.00000 1252.00000
2333.00000 1237.00000
2388.00000 1186.00000
2382.00000 1142.00000
2322.00000 1105.00000
2132.00000 1076.00000
1927.00000 1089.00000
1736.00000 1148.00000
1672.00000 1187.00000
1551.00000 1200.00000
IMAGE=LS Belgium 2F.JPG
ID=BEL_B2
LM=13
1478.00000 1290.00000
1614.00000 1310.00000
1756.00000 1315.00000
2151.00000 1378.00000
2201.00000 1370.00000
2262.00000 1322.00000
2260.00000 1280.00000
2199.00000 1234.00000
2018.00000 1191.00000
1825.00000 1188.00000
1644.00000 1228.00000
1582.00000 1259.00000
1495.00000 1259.00000
IMAGE=LS Belgium 3F.JPG
ID=BEL_B3
LM=13
1515.00000 1363.00000
1659.00000 1369.00000
1818.00000 1359.00000
2250.00000 1380.00000
2312.00000 1360.00000
2374.00000 1289.00000
2362.00000 1251.00000
2292.00000 1209.00000
2105.00000 1180.00000
1877.00000 1204.00000
1687.00000 1274.00000
1625.00000 1318.00000
1501.00000 1334.00000
IMAGE=LS Belgium 4F.JPG
ID=20
LM=13
1622.00000 1334.00000
1769.00000 1320.00000
1921.00000 1291.00000
2338.00000 1256.00000
2394.00000 1233.00000
2447.00000 1165.00000
2433.00000 1125.00000
2351.00000 1090.00000
2163.00000 1088.00000
1977.00000 1128.00000
1786.00000 1223.00000
1729.00000 1273.00000
1608.00000 1307.00000
IMAGE=LS Belgium 5F.JPG
ID=BEL_B5
LM=13
1460.00000 1291.00000
1608.00000 1300.00000
1757.00000 1291.00000
2171.00000 1311.00000
2223.00000 1298.00000
2282.00000 1237.00000
2271.00000 1195.00000
2194.00000 1154.00000
2017.00000 1130.00000
1812.00000 1149.00000
1633.00000 1211.00000
1571.00000 1250.00000
1447.00000 1263.00000
IMAGE=LS Belgium 6F.JPG
ID=BEL_B6
LM=13
1448.00000 1296.00000
1611.00000 1284.00000
1775.00000 1252.00000
2214.00000 1217.00000
2271.00000 1195.00000
2329.00000 1125.00000
2311.00000 1082.00000
2237.00000 1053.00000
2003.00000 1053.00000
1803.00000 1097.00000
1629.00000 1182.00000
1564.00000 1234.00000
1430.00000 1268.00000
IMAGE=LS Belgium 8F.JPG
ID=27
LM=13
1541.00000 1442.00000
1678.00000 1430.00000
1822.00000 1400.00000
2210.00000 1362.00000
2262.00000 1341.00000
2315.00000 1276.00000
2295.00000 1232.00000
2231.00000 1211.00000
2053.00000 1212.00000
1859.00000 1255.00000
1693.00000 1342.00000
1643.00000 1387.00000
1524.00000 1418.00000
IMAGE=LS Belgium 9F.JPG
ID=29
LM=13
1462.00000 1289.00000
1610.00000 1311.00000
1769.00000 1314.00000
2212.00000 1376.00000
2273.00000 1366.00000
2337.00000 1318.00000
2340.00000 1261.00000
2265.00000 1205.00000
2086.00000 1159.00000
1859.00000 1158.00000
1648.00000 1215.00000
1580.00000 1253.00000
1451.00000 1259.00000
IMAGE=LS Germany 10F.JPG
ID=31
LM=13
1666.00000 1395.00000
1811.00000 1384.00000
1956.00000 1353.00000
2373.00000 1314.00000
2428.00000 1293.00000
2480.00000 1225.00000
2465.00000 1177.00000
2386.00000 1146.00000
2192.00000 1147.00000
2001.00000 1194.00000
1822.00000 1292.00000
1770.00000 1340.00000
1651.00000 1375.00000
IMAGE=LS Germany 11F.JPG
ID=33
LM=13
1424.00000 1429.00000
1575.00000 1433.00000
1719.00000 1419.00000
2144.00000 1427.00000
2200.00000 1413.00000
2268.00000 1333.00000
2251.00000 1287.00000
2163.00000 1253.00000
1953.00000 1242.00000
1749.00000 1273.00000
1594.00000 1337.00000
1532.00000 1382.00000
1411.00000 1402.00000
IMAGE=LS Germany 13F.JPG
ID=36
LM=13
1429.00000 1397.00000
1573.00000 1388.00000
1727.00000 1359.00000
2167.00000 1330.00000
2221.00000 1311.00000
2278.00000 1251.00000
2266.00000 1201.00000
2180.00000 1164.00000
1972.00000 1161.00000
1773.00000 1205.00000
1595.00000 1290.00000
1536.00000 1340.00000
1415.00000 1371.00000
IMAGE=LS Germany 14F.JPG
ID=38
LM=13
1585.00000 1397.00000
1739.00000 1430.00000
1906.00000 1443.00000
2349.00000 1522.00000
2415.00000 1511.00000
2485.00000 1451.00000
2479.00000 1402.00000
2400.00000 1349.00000
2226.00000 1299.00000
2000.00000 1285.00000
1779.00000 1331.00000
1709.00000 1366.00000
1573.00000 1369.00000
IMAGE=LS Germany 15F.JPG
ID=39
LM=13
1561.00000 1280.00000
1704.00000 1269.00000
1854.00000 1235.00000
2304.00000 1182.00000
2352.00000 1159.00000
2397.00000 1099.00000
2383.00000 1049.00000
2308.00000 1020.00000
2106.00000 1025.00000
1885.00000 1083.00000
1718.00000 1174.00000
1662.00000 1223.00000
1557.00000 1257.00000
IMAGE=LS Germany 2F.JPG
ID=GER_G2
LM=13
1613.00000 1346.00000
1750.00000 1373.00000
1898.00000 1383.00000
2330.00000 1460.00000
2389.00000 1454.00000
2454.00000 1412.00000
2458.00000 1362.00000
2391.00000 1304.00000
2183.00000 1246.00000
1983.00000 1241.00000
1792.00000 1286.00000
1729.00000 1319.00000
1607.00000 1320.00000
IMAGE=LS Germany 4F.JPG
ID=GER_G4
LM=13
1688.00000 1441.00000
1831.00000 1447.00000
1976.00000 1435.00000
2419.00000 1448.00000
2474.00000 1432.00000
2529.00000 1370.00000
2521.00000 1325.00000
2439.00000 1281.00000
2233.00000 1263.00000
2030.00000 1290.00000
1859.00000 1356.00000
1799.00000 1397.00000
1674.00000 1413.00000
IMAGE=LS Germany 6F.JPG
ID=GER_G6
LM=13
1407.00000 1308.00000
1553.00000 1320.00000
1711.00000 1311.00000
2136.00000 1332.00000
2194.00000 1319.00000
2260.00000 1258.00000
2254.00000 1214.00000
2178.00000 1170.00000
1961.00000 1141.00000
1762.00000 1161.00000
1580.00000 1227.00000
1521.00000 1268.00000
1394.00000 1281.00000
IMAGE=LS Germany 7F.JPG
ID=GER_G7
LM=13
1653.00000 1444.00000
1789.00000 1451.00000
1930.00000 1440.00000
2351.00000 1455.00000
2402.00000 1442.00000
2463.00000 1382.00000
2458.00000 1337.00000
2380.00000 1290.00000
2187.00000 1266.00000
2002.00000 1287.00000
1813.00000 1358.00000
1757.00000 1398.00000
1641.00000 1415.00000
IMAGE=LS Germany 8F.JPG
ID=51
LM=13
1588.00000 1489.00000
1726.00000 1487.00000
1868.00000 1466.00000
2327.00000 1449.00000
2378.00000 1431.00000
2430.00000 1374.00000
2420.00000 1331.00000
2337.00000 1293.00000
2147.00000 1278.00000
1943.00000 1311.00000
1750.00000 1394.00000
1691.00000 1440.00000
1573.00000 1462.00000
IMAGE=LS Germany 9F.JPG
ID=52
LM=13
1528.00000 1375.00000
1667.00000 1375.00000
1815.00000 1359.00000
2220.00000 1360.00000
2272.00000 1341.00000
2320.00000 1284.00000
2311.00000 1241.00000
2234.00000 1199.00000
2062.00000 1183.00000
1868.00000 1209.00000
1688.00000 1283.00000
1631.00000 1327.00000
1513.00000 1350.00000
IMAGE=LS Hameenlinna 11F.JPG
ID=55
LM=13
1663.00000 1301.00000
1797.00000 1303.00000
1941.00000 1287.00000
2315.00000 1281.00000
2363.00000 1264.00000
2407.00000 1209.00000
2395.00000 1169.00000
2324.00000 1133.00000
2149.00000 1122.00000
1965.00000 1152.00000
1819.00000 1216.00000
1764.00000 1257.00000
1652.00000 1272.00000
IMAGE=LS Hameenlinna 12F.JPG
ID=57
LM=13
1488.00000 1343.00000
1616.00000 1362.00000
1757.00000 1365.00000
2149.00000 1421.00000
2200.00000 1412.00000
2254.00000 1369.00000
2255.00000 1318.00000
2193.00000 1275.00000
2013.00000 1238.00000
1821.00000 1238.00000
1651.00000 1279.00000
1590.00000 1311.00000
1483.00000 1314.00000
IMAGE=LS Hameenlinna 13F.JPG
ID=59
LM=13
1754.00000 1173.00000
1884.00000 1205.00000
2023.00000 1223.00000
2431.00000 1319.00000
2487.00000 1315.00000
2549.00000 1278.00000
2551.00000 1225.00000
2460.00000 1162.00000
2291.00000 1113.00000
2087.00000 1097.00000
1925.00000 1124.00000
1862.00000 1152.00000
1746.00000 1144.00000
IMAGE=LS Hameenlinna 14F.JPG
ID=61
LM=13
1601.00000 1310.00000
1738.00000 1309.00000
1886.00000 1292.00000
2273.00000 1289.00000
2321.00000 1273.00000
2369.00000 1224.00000
2364.00000 1174.00000
2293.00000 1137.00000
2144.00000 1119.00000
1934.00000 1147.00000
1766.00000 1218.00000
1705.00000 1262.00000
1588.00000 1284.00000
IMAGE=LS Hameenlinna 15F.JPG
ID=63
LM=13
1445.00000 1263.00000
1578.00000 1271.00000
1710.00000 1263.00000
2116.00000 1285.00000
2165.00000 1272.00000
2222.00000 1215.00000
2216.00000 1174.00000
2152.00000 1137.00000
1965.00000 1109.00000
1770.00000 1125.00000
1605.00000 1184.00000
1546.00000 1223.00000
1435.00000 1235.00000
IMAGE=LS Hameenlinna 1F.JPG
ID=FIN1_H1
LM=13
1538.00000 1402.00000
1684.00000 1413.00000
1845.00000 1406.00000
2278.00000 1433.00000
2331.00000 1419.00000
2391.00000 1364.00000
2384.00000 1314.00000
2313.00000 1274.00000
2133.00000 1242.00000
1908.00000 1256.00000
1717.00000 1316.00000
1652.00000 1358.00000
1525.00000 1372.00000
IMAGE=LS Hameenlinna 2F.JPG
ID=FIN1_H2
LM=13
1524.00000 1218.00000
1660.00000 1225.00000
1815.00000 1216.00000
2219.00000 1233.00000
2268.00000 1218.00000
2311.00000 1175.00000
2305.00000 1133.00000
2244.00000 1094.00000
2069.00000 1064.00000
1863.00000 1079.00000
1692.00000 1138.00000
1625.00000 1178.00000
1512.00000 1193.00000
IMAGE=LS Hameenlinna 3F.JPG
ID=FIN1_H3
LM=13
1506.00000 1322.00000
1642.00000 1335.00000
1796.00000 1328.00000
2229.00000 1353.00000
2284.00000 1338.00000
2329.00000 1295.00000
2326.00000 1243.00000
2264.00000 1201.00000
2089.00000 1169.00000
1867.00000 1182.00000
1676.00000 1239.00000
1610.00000 1281.00000
1503.00000 1289.00000
IMAGE=LS Hameenlinna 4F.JPG
ID=FIN1_H4
LM=13
1680.00000 1363.00000
1815.00000 1377.00000
1955.00000 1377.00000
2352.00000 1426.00000
2408.00000 1417.00000
2472.00000 1365.00000
2466.00000 1320.00000
2392.00000 1270.00000
2210.00000 1233.00000
2023.00000 1240.00000
1844.00000 1292.00000
1785.00000 1327.00000
1668.00000 1337.00000
IMAGE=LS Hameenlinna 6F.JPG
ID=FIN1_H6
LM=13
1616.00000 1384.00000
1753.00000 1395.00000
1891.00000 1390.00000
2315.00000 1422.00000
2368.00000 1408.00000
2423.00000 1354.00000
2417.00000 1316.00000
2344.00000 1272.00000
2163.00000 1242.00000
1960.00000 1252.00000
1779.00000 1310.00000
1720.00000 1348.00000
1604.00000 1358.00000
IMAGE=LS Hameenlinna 7F.JPG
ID=FIN1_H7
LM=13
1507.00000 1258.00000
1642.00000 1276.00000
1777.00000 1276.00000
2181.00000 1326.00000
2235.00000 1315.00000
2291.00000 1264.00000
2286.00000 1222.00000
2206.00000 1174.00000
2020.00000 1139.00000
1849.00000 1142.00000
1677.00000 1190.00000
1613.00000 1226.00000
1502.00000 1235.00000
IMAGE=LS Hameenlinna 8F.JPG
ID=77
LM=13
1635.00000 1384.00000
1768.00000 1391.00000
1901.00000 1378.00000
2317.00000 1387.00000
2366.00000 1372.00000
2416.00000 1320.00000
2408.00000 1272.00000
2326.00000 1231.00000
2159.00000 1217.00000
1958.00000 1241.00000
1790.00000 1306.00000
1737.00000 1345.00000
1622.00000 1362.00000
IMAGE=LS Hameenlinna 9F.JPG
ID=79
LM=13
1378.00000 1347.00000
1523.00000 1339.00000
1665.00000 1309.00000
2092.00000 1276.00000
2145.00000 1256.00000
2197.00000 1197.00000
2188.00000 1152.00000
2101.00000 1116.00000
1905.00000 1114.00000
1689.00000 1165.00000
1537.00000 1244.00000
1477.00000 1293.00000
1363.00000 1323.00000
IMAGE=LS Lulea 10F.JPG
ID=81
LM=13
1522.00000 1347.00000
1661.00000 1359.00000
1810.00000 1352.00000
2254.00000 1381.00000
2308.00000 1367.00000
2366.00000 1311.00000
2357.00000 1262.00000
2285.00000 1224.00000
2078.00000 1196.00000
1863.00000 1212.00000
1688.00000 1269.00000
1628.00000 1307.00000
1507.00000 1320.00000
IMAGE=LS Lulea 11F.JPG
ID=83
LM=13
1527.00000 1337.00000
1660.00000 1348.00000
1805.00000 1345.00000
2204.00000 1377.00000
2261.00000 1366.00000
2324.00000 1309.00000
2317.00000 1268.00000
2239.00000 1225.00000
2092.00000 1197.00000
1880.00000 1207.00000
1693.00000 1262.00000
1631.00000 1298.00000
1515.00000 1308.00000
IMAGE=LS Lulea 12F.JPG
ID=85
LM=13
1467.00000 1305.00000
1604.00000 1308.00000
1747.00000 1295.00000
2163.00000 1312.00000
2220.00000 1298.00000
2273.00000 1249.00000
2269.00000 1205.00000
2196.00000 1160.00000
2004.00000 1131.00000
1810.00000 1152.00000
1630.00000 1220.00000
1568.00000 1262.00000
1456.00000 1284.00000
IMAGE=LS Lulea 13F.JPG
ID=87
LM=13
1540.00000 1280.00000
1679.00000 1303.00000
1820.00000 1307.00000
2209.00000 1369.00000
2266.00000 1361.00000
2324.00000 1321.00000
2329.00000 1269.00000
2264.00000 1220.00000
2103.00000 1181.00000
1892.00000 1175.00000
1707.00000 1219.00000
1645.00000 1252.00000
1531.00000 1253.00000
IMAGE=LS Lulea 14F.JPG
ID=89
LM=13
1622.00000 1413.00000
1769.00000 1434.00000
1909.00000 1429.00000
2343.00000 1476.00000
2398.00000 1466.00000
2468.00000 1406.00000
2460.00000 1367.00000
2376.00000 1322.00000
2185.00000 1289.00000
1983.00000 1292.00000
1801.00000 1343.00000
1736.00000 1382.00000
1612.00000 1388.00000
IMAGE=LS Lulea 15F.JPG
ID=91
LM=13
1465.00000 1382.00000
1612.00000 1373.00000
1756.00000 1344.00000
2172.00000 1312.00000
2221.00000 1291.00000
2268.00000 1234.00000
2256.00000 1193.00000
2180.00000 1161.00000
2035.00000 1154.00000
1807.00000 1195.00000
1628.00000 1283.00000
1572.00000 1330.00000
1450.00000 1360.00000
IMAGE=LS Lulea 1F.JPG
ID=SWE5_L1
LM=13
1509.00000 1261.00000
1641.00000 1269.00000
1778.00000 1260.00000
2190.00000 1268.00000
2242.00000 1254.00000
2292.00000 1199.00000
2282.00000 1162.00000
2209.00000 1124.00000
2019.00000 1108.00000
1829.00000 1130.00000
1667.00000 1189.00000
1613.00000 1226.00000
1497.00000 1239.00000
IMAGE=LS Lulea 3F.JPG
ID=SWE5_L3
LM=13
1589.00000 1330.00000
1721.00000 1338.00000
1864.00000 1328.00000
2285.00000 1351.00000
2337.00000 1338.00000
2396.00000 1281.00000
2388.00000 1234.00000
2318.00000 1190.00000
2119.00000 1167.00000
1915.00000 1188.00000
1745.00000 1251.00000
1691.00000 1290.00000
1575.00000 1303.00000
IMAGE=LS Lulea 5F.JPG
ID=SWE5_L5
LM=13
1534.00000 1348.00000
1674.00000 1355.00000
1808.00000 1343.00000
2196.00000 1351.00000
2246.00000 1337.00000
2297.00000 1285.00000
2290.00000 1242.00000
2227.00000 1205.00000
2055.00000 1183.00000
1858.00000 1203.00000
1700.00000 1263.00000
1645.00000 1303.00000
1517.00000 1325.00000
IMAGE=LS Lulea 6F.JPG
ID=SWE5_L6
LM=13
1599.00000 1394.00000
1728.00000 1395.00000
1860.00000 1375.00000
2226.00000 1357.00000
2272.00000 1339.00000
2316.00000 1287.00000
2309.00000 1246.00000
2243.00000 1214.00000
2100.00000 1209.00000
1913.00000 1240.00000
1751.00000 1310.00000
1701.00000 1351.00000
1585.00000 1374.00000
IMAGE=LS Lulea 7F.JPG
ID=SWE5_L7
LM=13
1480.00000 1452.00000
1611.00000 1469.00000
1754.00000 1469.00000
2150.00000 1508.00000
2204.00000 1497.00000
2253.00000 1455.00000
2253.00000 1408.00000
2190.00000 1363.00000
2021.00000 1327.00000
1816.00000 1333.00000
1641.00000 1384.00000
1583.00000 1420.00000
1467.00000 1426.00000
IMAGE=LS Lulea 9F.JPG
ID=106
LM=13
1599.00000 1469.00000
1747.00000 1477.00000
1895.00000 1463.00000
2311.00000 1475.00000
2368.00000 1458.00000
2422.00000 1398.00000
2413.00000 1355.00000
2341.00000 1313.00000
2162.00000 1289.00000
1953.00000 1312.00000
1773.00000 1380.00000
1714.00000 1423.00000
1585.00000 1442.00000
IMAGE=LS Oulu 10F.JPG
ID=108
LM=13
1537.00000 1385.00000
1682.00000 1389.00000
1834.00000 1374.00000
2270.00000 1375.00000
2323.00000 1357.00000
2384.00000 1288.00000
2367.00000 1241.00000
2297.00000 1207.00000
2127.00000 1187.00000
1907.00000 1214.00000
1709.00000 1294.00000
1650.00000 1338.00000
1524.00000 1360.00000
IMAGE=LS Oulu 12F.JPG
ID=111
LM=13
1570.00000 1304.00000
1711.00000 1328.00000
1854.00000 1333.00000
2264.00000 1398.00000
2322.00000 1390.00000
2382.00000 1348.00000
2386.00000 1291.00000
2318.00000 1240.00000
2126.00000 1193.00000
1930.00000 1191.00000
1748.00000 1237.00000
1678.00000 1273.00000
1559.00000 1277.00000
IMAGE=LS Oulu 13F.JPG
ID=113
LM=13
1610.00000 1329.00000
1750.00000 1335.00000
1908.00000 1322.00000
2324.00000 1329.00000
2378.00000 1312.00000
2433.00000 1250.00000
2421.00000 1207.00000
2348.00000 1170.00000
2156.00000 1149.00000
1952.00000 1174.00000
1781.00000 1243.00000
1719.00000 1284.00000
1594.00000 1302.00000
IMAGE=LS Oulu 14F.JPG
ID=115
LM=13
1756.00000 1442.00000
1905.00000 1466.00000
2051.00000 1468.00000
2479.00000 1527.00000
2539.00000 1518.00000
2601.00000 1468.00000
2600.00000 1421.00000
2529.00000 1368.00000
2345.00000 1325.00000
2135.00000 1323.00000
1946.00000 1370.00000
1873.00000 1409.00000
1745.00000 1411.00000
IMAGE=LS Oulu 15F.JPG
ID=117
LM=13
1497.00000 1354.00000
1632.00000 1355.00000
1775.00000 1337.00000
2185.00000 1321.00000
2243.00000 1298.00000
2291.00000 1235.00000
2278.00000 1192.00000
2209.00000 1157.00000
2023.00000 1146.00000
1833.00000 1179.00000
1655.00000 1258.00000
1600.00000 1305.00000
1482.00000 1331.00000
IMAGE=LS Oulu 1F.JPG
ID=FIN2_O1
LM=13
1367.00000 1302.00000
1516.00000 1314.00000
1671.00000 1308.00000
2078.00000 1327.00000
2137.00000 1312.00000
2192.00000 1255.00000
2180.00000 1212.00000
2106.00000 1173.00000
1949.00000 1147.00000
1748.00000 1159.00000
1543.00000 1223.00000
1479.00000 1262.00000
1352.00000 1272.00000
IMAGE=LS Oulu 2F.JPG
ID=FIN2_O2
LM=13
1531.00000 1359.00000
1669.00000 1363.00000
1820.00000 1348.00000
2244.00000 1354.00000
2300.00000 1337.00000
2356.00000 1282.00000
2353.00000 1234.00000
2284.00000 1195.00000
2106.00000 1173.00000
1907.00000 1194.00000
1698.00000 1270.00000
1637.00000 1315.00000
1517.00000 1335.00000
IMAGE=LS Oulu 3F.JPG
ID=FIN2_O3
LM=13
1468.00000 1417.00000
1605.00000 1407.00000
1751.00000 1379.00000
2148.00000 1357.00000
2201.00000 1337.00000
2255.00000 1275.00000
2242.00000 1229.00000
2175.00000 1197.00000
1998.00000 1187.00000
1787.00000 1229.00000
1620.00000 1316.00000
1564.00000 1364.00000
1453.00000 1394.00000
IMAGE=LS Oulu 4F.JPG
ID=FIN2_O4
LM=13
1549.00000 1348.00000
1695.00000 1358.00000
1848.00000 1346.00000
2267.00000 1368.00000
2318.00000 1355.00000
2378.00000 1305.00000
2374.00000 1257.00000
2305.00000 1213.00000
2121.00000 1182.00000
1901.00000 1198.00000
1720.00000 1261.00000
1659.00000 1304.00000
1535.00000 1320.00000
IMAGE=LS Oulu 5F.JPG
ID=FIN2_O5
LM=13
1698.00000 1427.00000
1852.00000 1418.00000
1998.00000 1390.00000
2419.00000 1355.00000
2476.00000 1332.00000
2518.00000 1278.00000
2507.00000 1233.00000
2424.00000 1197.00000
2234.00000 1192.00000
2047.00000 1230.00000
1868.00000 1317.00000
1807.00000 1370.00000
1682.00000 1400.00000
IMAGE=LS Oulu 6F.JPG
ID=FIN2_O6
LM=13
1522.00000 1267.00000
1663.00000 1275.00000
1812.00000 1265.00000
2228.00000 1276.00000
2282.00000 1259.00000
2340.00000 1202.00000
2334.00000 1157.00000
2256.00000 1115.00000
2099.00000 1095.00000
1887.00000 1114.00000
1690.00000 1185.00000
1629.00000 1224.00000
1508.00000 1239.00000
IMAGE=LS Oulu 7F.JPG
ID=FIN2_O7
LM=13
1591.00000 1338.00000
1725.00000 1336.00000
1863.00000 1313.00000
2277.00000 1291.00000
2327.00000 1274.00000
2383.00000 1209.00000
2370.00000 1168.00000
2292.00000 1133.00000
2082.00000 1129.00000
1890.00000 1174.00000
1739.00000 1248.00000
1688.00000 1290.00000
1576.00000 1313.00000
IMAGE=LS Poland A 10F.JPG
ID=134
LM=13
1639.00000 1397.00000
1769.00000 1372.00000
1903.00000 1328.00000
2312.00000 1249.00000
2361.00000 1224.00000
2406.00000 1148.00000
2387.00000 1112.00000
2301.00000 1088.00000
2079.00000 1119.00000
1901.00000 1191.00000
1770.00000 1286.00000
1725.00000 1334.00000
1620.00000 1376.00000
IMAGE=LS Poland A 11F.JPG
ID=136
LM=13
1486.00000 1364.00000
1616.00000 1353.00000
1755.00000 1324.00000
2180.00000 1291.00000
2236.00000 1274.00000
2289.00000 1212.00000
2275.00000 1170.00000
2184.00000 1132.00000
1989.00000 1131.00000
1789.00000 1175.00000
1630.00000 1261.00000
1578.00000 1307.00000
1471.00000 1333.00000
IMAGE=LS Poland A 12F.JPG
ID=138
LM=13
1469.00000 1316.00000
1597.00000 1307.00000
1731.00000 1277.00000
2135.00000 1229.00000
2182.00000 1207.00000
2219.00000 1156.00000
2203.00000 1103.00000
2120.00000 1077.00000
1927.00000 1087.00000
1757.00000 1134.00000
1606.00000 1218.00000
1557.00000 1264.00000
1452.00000 1292.00000
IMAGE=LS Poland A 13F.JPG
ID=139
LM=13
1406.00000 1412.00000
1538.00000 1425.00000
1678.00000 1422.00000
2072.00000 1456.00000
2119.00000 1445.00000
2174.00000 1393.00000
2167.00000 1349.00000
2098.00000 1308.00000
1940.00000 1279.00000
1729.00000 1289.00000
1566.00000 1341.00000
1508.00000 1376.00000
1396.00000 1384.00000
IMAGE=LS Poland A 14F.JPG
ID=141
LM=13
1515.00000 1285.00000
1648.00000 1289.00000
1789.00000 1278.00000
2210.00000 1288.00000
2262.00000 1273.00000
2320.00000 1216.00000
2311.00000 1174.00000
2231.00000 1133.00000
2035.00000 1112.00000
1831.00000 1138.00000
1670.00000 1205.00000
1614.00000 1244.00000
1504.00000 1257.00000
IMAGE=LS Poland A 15F.JPG
ID=142
LM=13
1380.00000 1378.00000
1513.00000 1385.00000
1645.00000 1373.00000
2051.00000 1383.00000
2105.00000 1369.00000
2169.00000 1307.00000
2160.00000 1259.00000
2071.00000 1219.00000
1897.00000 1204.00000
1700.00000 1229.00000
1534.00000 1297.00000
1478.00000 1338.00000
1368.00000 1354.00000
IMAGE=LS Poland A 17F.JPG
ID=144
LM=13
1537.00000 1383.00000
1681.00000 1377.00000
1816.00000 1352.00000
2227.00000 1329.00000
2279.00000 1309.00000
2329.00000 1250.00000
2321.00000 1207.00000
2247.00000 1169.00000
2035.00000 1164.00000
1843.00000 1207.00000
1695.00000 1283.00000
1643.00000 1329.00000
1522.00000 1355.00000
IMAGE=LS Poland A 18F.JPG
ID=145
LM=13
1368.00000 1261.00000
1506.00000 1266.00000
1645.00000 1253.00000
2069.00000 1259.00000
2117.00000 1244.00000
2177.00000 1184.00000
2168.00000 1140.00000
2086.00000 1099.00000
1909.00000 1081.00000
1696.00000 1109.00000
1532.00000 1177.00000
1470.00000 1219.00000
1354.00000 1233.00000
IMAGE=LS Poland A 19F.JPG
ID=147
LM=13
1618.00000 1397.00000
1757.00000 1388.00000
1901.00000 1360.00000
2333.00000 1326.00000
2383.00000 1306.00000
2436.00000 1243.00000
2427.00000 1206.00000
2336.00000 1167.00000
2134.00000 1165.00000
1928.00000 1214.00000
1775.00000 1295.00000
1720.00000 1342.00000
1602.00000 1368.00000
IMAGE=LS Poland A 2F.JPG
ID=POL2_PA2
LM=13
1682.00000 1527.00000
1819.00000 1523.00000
1961.00000 1499.00000
2377.00000 1479.00000
2429.00000 1462.00000
2483.00000 1406.00000
2474.00000 1362.00000
2398.00000 1326.00000
2218.00000 1316.00000
2016.00000 1351.00000
1840.00000 1434.00000
1784.00000 1477.00000
1668.00000 1501.00000
IMAGE=LS Poland A 3F.JPG
ID=POL2_PA3
LM=13
1657.00000 1371.00000
1782.00000 1396.00000
1928.00000 1408.00000
2349.00000 1486.00000
2400.00000 1479.00000
2455.00000 1439.00000
2454.00000 1397.00000
2374.00000 1339.00000
2183.00000 1284.00000
1994.00000 1275.00000
1819.00000 1312.00000
1759.00000 1344.00000
1650.00000 1341.00000
IMAGE=LS Poland A 4F.JPG
ID=POL2_PA4
LM=13
1679.00000 1406.00000
1813.00000 1411.00000
1948.00000 1398.00000
2359.00000 1404.00000
2407.00000 1386.00000
2450.00000 1339.00000
2444.00000 1294.00000
2367.00000 1254.00000
2190.00000 1236.00000
1998.00000 1259.00000
1832.00000 1324.00000
1779.00000 1364.00000
1666.00000 1382.00000
IMAGE=LS Poland A 5F.JPG
ID=POL2_PA5
LM=13
1454.00000 1300.00000
1584.00000 1321.00000
1721.00000 1327.00000
2096.00000 1383.00000
2148.00000 1375.00000
2204.00000 1334.00000
2205.00000 1293.00000
2153.00000 1249.00000
2007.00000 1206.00000
1805.00000 1196.00000
1621.00000 1240.00000
1556.00000 1272.00000
1443.00000 1274.00000
IMAGE=LS Poland A 6F.JPG
ID=POL2_PA6
LM=13
1495.00000 1382.00000
1635.00000 1380.00000
1781.00000 1357.00000
2183.00000 1339.00000
2235.00000 1322.00000
2289.00000 1266.00000
2281.00000 1226.00000
2188.00000 1186.00000
2029.00000 1179.00000
1831.00000 1212.00000
1655.00000 1290.00000
1596.00000 1334.00000
1480.00000 1359.00000
IMAGE=LS Poland A 7F.JPG
ID=POL2_PA7
LM=13
1626.00000 1505.00000
1764.00000 1490.00000
1903.00000 1456.00000
2334.00000 1392.00000
2385.00000 1368.00000
2431.00000 1303.00000
2413.00000 1257.00000
2314.00000 1232.00000
2108.00000 1253.00000
1922.00000 1310.00000
1775.00000 1399.00000
1724.00000 1447.00000
1611.00000 1478.00000
IMAGE=LS Poland A 8F.JPG
ID=161
LM=13
1638.00000 1400.00000
1783.00000 1389.00000
1920.00000 1362.00000
2337.00000 1326.00000
2386.00000 1305.00000
2428.00000 1246.00000
2413.00000 1207.00000
2322.00000 1176.00000
2139.00000 1179.00000
1947.00000 1222.00000
1798.00000 1298.00000
1742.00000 1344.00000
1623.00000 1375.00000
IMAGE=LS Poland A 9F.JPG
ID=163
LM=13
1530.00000 1448.00000
1679.00000 1451.00000
1837.00000 1432.00000
2322.00000 1428.00000
2378.00000 1410.00000
2435.00000 1354.00000
2423.00000 1295.00000
2353.00000 1260.00000
2115.00000 1238.00000
1880.00000 1275.00000
1700.00000 1353.00000
1637.00000 1398.00000
1513.00000 1420.00000
IMAGE=LS Poland B 10F.JPG
ID=165
LM=13
1590.00000 1373.00000
1748.00000 1391.00000
1911.00000 1385.00000
2358.00000 1423.00000
2420.00000 1407.00000
2476.00000 1348.00000
2468.00000 1300.00000
2379.00000 1248.00000
2191.00000 1216.00000
1960.00000 1230.00000
1777.00000 1288.00000
1708.00000 1330.00000
1580.00000 1340.00000
IMAGE=LS Poland B 11F.JPG
ID=167
LM=13
1361.00000 1614.00000
1508.00000 1605.00000
1665.00000 1569.00000
2110.00000 1525.00000
2167.00000 1504.00000
2223.00000 1436.00000
2209.00000 1389.00000
2105.00000 1353.00000
1894.00000 1360.00000
1684.00000 1413.00000
1519.00000 1505.00000
1464.00000 1554.00000
1345.00000 1586.00000
IMAGE=LS Poland B 12F.JPG
ID=169
LM=13
1444.00000 1513.00000
1584.00000 1495.00000
1724.00000 1455.00000
2151.00000 1389.00000
2206.00000 1362.00000
2256.00000 1284.00000
2240.00000 1246.00000
2159.00000 1217.00000
1945.00000 1234.00000
1756.00000 1294.00000
1589.00000 1400.00000
1538.00000 1452.00000
1431.00000 1483.00000
IMAGE=LS Poland B 13F.JPG
ID=171
LM=13
1505.00000 1356.00000
1667.00000 1353.00000
1834.00000 1330.00000
2299.00000 1317.00000
2354.00000 1299.00000
2412.00000 1225.00000
2398.00000 1184.00000
2313.00000 1148.00000
2126.00000 1135.00000
1899.00000 1166.00000
1690.00000 1251.00000
1625.00000 1300.00000
1489.00000 1326.00000
IMAGE=LS Poland B 14F.JPG
ID=173
LM=13
1476.00000 1328.00000
1616.00000 1324.00000
1760.00000 1302.00000
2197.00000 1284.00000
2254.00000 1265.00000
2307.00000 1211.00000
2297.00000 1161.00000
2220.00000 1122.00000
2017.00000 1105.00000
1800.00000 1146.00000
1632.00000 1229.00000
1576.00000 1276.00000
1459.00000 1302.00000
IMAGE=LS Poland B 15F.JPG
ID=175
LM=13
1492.00000 1456.00000
1654.00000 1433.00000
1801.00000 1391.00000
2280.00000 1318.00000
2339.00000 1290.00000
2386.00000 1223.00000
2372.00000 1174.00000
2276.00000 1145.00000
2037.00000 1166.00000
1833.00000 1231.00000
1659.00000 1333.00000
1606.00000 1387.00000
1475.00000 1427.00000
IMAGE=LS Poland B 1F.JPG
ID=POL1_PB1
LM=13
1542.00000 1442.00000
1690.00000 1448.00000
1850.00000 1430.00000
2305.00000 1428.00000
2361.00000 1409.00000
2419.00000 1341.00000
2406.00000 1295.00000
2329.00000 1254.00000
2134.00000 1234.00000
1904.00000 1267.00000
1710.00000 1347.00000
1650.00000 1392.00000
1525.00000 1408.00000
IMAGE=LS Poland B 2F.JPG
ID=POL1_PB2
LM=13
1490.00000 1297.00000
1631.00000 1316.00000
1783.00000 1313.00000
2219.00000 1343.00000
2274.00000 1331.00000
2342.00000 1267.00000
2334.00000 1226.00000
2259.00000 1180.00000
2056.00000 1148.00000
1857.00000 1159.00000
1670.00000 1215.00000
1602.00000 1258.00000
1478.00000 1268.00000
IMAGE=LS Poland B 3F.JPG
ID=POL1_PB3
LM=13
1490.00000 1424.00000
1630.00000 1428.00000
1758.00000 1412.00000
2193.00000 1408.00000
2245.00000 1389.00000
2293.00000 1320.00000
2278.00000 1284.00000
2207.00000 1251.00000
2024.00000 1236.00000
1825.00000 1263.00000
1646.00000 1336.00000
1590.00000 1378.00000
1479.00000 1397.00000
IMAGE=LS Poland B 5F.JPG
ID=POL1_PB5
LM=13
1401.00000 1496.00000
1553.00000 1480.00000
1704.00000 1446.00000
2135.00000 1403.00000
2191.00000 1384.00000
2256.00000 1310.00000
2240.00000 1266.00000
2159.00000 1233.00000
1922.00000 1237.00000
1727.00000 1289.00000
1564.00000 1383.00000
1507.00000 1433.00000
1383.00000 1469.00000
IMAGE=LS Poland B 6F.JPG
ID=POL1_PB6
LM=13
1434.00000 1343.00000
1577.00000 1353.00000
1719.00000 1345.00000
2122.00000 1361.00000
2176.00000 1346.00000
2236.00000 1286.00000
2230.00000 1241.00000
2157.00000 1197.00000
1980.00000 1175.00000
1778.00000 1193.00000
1602.00000 1262.00000
1541.00000 1301.00000
1423.00000 1317.00000
IMAGE=LS Poland B 8F.JPG
ID=189
LM=13
1500.00000 1368.00000
1649.00000 1387.00000
1800.00000 1385.00000
2244.00000 1427.00000
2300.00000 1416.00000
2367.00000 1357.00000
2360.00000 1313.00000
2280.00000 1261.00000
2072.00000 1222.00000
1861.00000 1234.00000
1679.00000 1292.00000
1613.00000 1331.00000
1487.00000 1338.00000
IMAGE=LS Poland B 9F.JPG
ID=191
LM=13
1507.00000 1388.00000
1649.00000 1368.00000
1790.00000 1326.00000
2217.00000 1254.00000
2270.00000 1231.00000
2320.00000 1165.00000
2306.00000 1122.00000
2214.00000 1093.00000
1990.00000 1117.00000
1794.00000 1185.00000
1655.00000 1278.00000
1603.00000 1328.00000
1488.00000 1365.00000
IMAGE=LS Skane 11F.JPG
ID=SWE1_S11
LM=13
1570.00000 1333.00000
1708.00000 1341.00000
1859.00000 1330.00000
2294.00000 1349.00000
2349.00000 1334.00000
2410.00000 1271.00000
2397.00000 1227.00000
2309.00000 1187.00000
2095.00000 1168.00000
1900.00000 1192.00000
1735.00000 1252.00000
1674.00000 1291.00000
1557.00000 1308.00000
IMAGE=LS Skane 13F.JPG
ID=SWE1_S13
LM=13
1544.00000 1408.00000
1691.00000 1417.00000
1837.00000 1402.00000
2289.00000 1415.00000
2344.00000 1402.00000
2411.00000 1340.00000
2405.00000 1294.00000
2323.00000 1249.00000
2089.00000 1225.00000
1896.00000 1249.00000
1712.00000 1319.00000
1651.00000 1364.00000
1532.00000 1385.00000
IMAGE=LS Skane 14F.JPG
ID=SWE1_S14
LM=13
1470.00000 1491.00000
1621.00000 1500.00000
1768.00000 1490.00000
2219.00000 1512.00000
2272.00000 1497.00000
2332.00000 1441.00000
2325.00000 1398.00000
2255.00000 1355.00000
2044.00000 1321.00000
1839.00000 1338.00000
1646.00000 1404.00000
1584.00000 1445.00000
1458.00000 1460.00000
IMAGE=LS Skane 1F.JPG
ID=200
LM=13
1651.00000 1345.00000
1794.00000 1348.00000
1956.00000 1329.00000
2388.00000 1328.00000
2436.00000 1311.00000
2486.00000 1252.00000
2471.00000 1211.00000
2387.00000 1178.00000
2197.00000 1162.00000
1997.00000 1188.00000
1827.00000 1253.00000
1762.00000 1297.00000
1638.00000 1319.00000
IMAGE=LS Skane 3F.JPG
ID=203
LM=13
1604.00000 1323.00000
1750.00000 1344.00000
1907.00000 1350.00000
2345.00000 1414.00000
2406.00000 1403.00000
2473.00000 1354.00000
2471.00000 1302.00000
2400.00000 1252.00000
2179.00000 1202.00000
1970.00000 1205.00000
1782.00000 1256.00000
1717.00000 1291.00000
1595.00000 1295.00000
IMAGE=LS Skane 4F.JPG
ID=205
LM=13
1738.00000 1333.00000
1898.00000 1340.00000
2061.00000 1323.00000
2485.00000 1329.00000
2539.00000 1313.00000
2600.00000 1249.00000
2586.00000 1206.00000
2501.00000 1167.00000
2319.00000 1150.00000
2105.00000 1174.00000
1924.00000 1241.00000
1854.00000 1288.00000
1725.00000 1310.00000
IMAGE=LS Skane 5F.JPG
ID=207
LM=13
1795.00000 1311.00000
1954.00000 1328.00000
2117.00000 1325.00000
2578.00000 1372.00000
2642.00000 1359.00000
2710.00000 1298.00000
2702.00000 1247.00000
2608.00000 1198.00000
2407.00000 1166.00000
2180.00000 1173.00000
1985.00000 1231.00000
1916.00000 1271.00000
1781.00000 1280.00000
IMAGE=LS Skane 7F.JPG
ID=209
LM=13
1657.00000 1356.00000
1800.00000 1372.00000
1941.00000 1367.00000
2351.00000 1404.00000
2414.00000 1391.00000
2480.00000 1335.00000
2468.00000 1282.00000
2375.00000 1237.00000
2185.00000 1210.00000
1990.00000 1224.00000
1829.00000 1277.00000
1769.00000 1316.00000
1645.00000 1331.00000
IMAGE=LS Skane 8F.JPG
ID=SWE1_S8
LM=13
1703.00000 1392.00000
1850.00000 1391.00000
2009.00000 1366.00000
2459.00000 1342.00000
2514.00000 1323.00000
2572.00000 1255.00000
2556.00000 1211.00000
2455.00000 1177.00000
2291.00000 1169.00000
2071.00000 1203.00000
1869.00000 1294.00000
1810.00000 1339.00000
1688.00000 1364.00000
IMAGE=LS Skane 9F.JPG
ID=SWE1_S9
LM=13
1725.00000 1368.00000
1857.00000 1361.00000
1985.00000 1337.00000
2325.00000 1302.00000
2362.00000 1282.00000
2400.00000 1226.00000
2385.00000 1188.00000
2324.00000 1163.00000
2170.00000 1162.00000
1997.00000 1204.00000
1871.00000 1269.00000
1818.00000 1315.00000
1712.00000 1345.00000
IMAGE=LS Rovaniemi 10F.JPG
ID=213
LM=13
1636.00000 1502.00000
1763.00000 1511.00000
1905.00000 1505.00000
2313.00000 1530.00000
2366.00000 1516.00000
2421.00000 1465.00000
2417.00000 1427.00000
2352.00000 1382.00000
2154.00000 1353.00000
1961.00000 1369.00000
1795.00000 1427.00000
1733.00000 1465.00000
1625.00000 1476.00000
IMAGE=LS Rovaniemi 11F.JPG
ID=FIN3_RS11
LM=13
2019.00000 1352.00000
2163.00000 1375.00000
2311.00000 1380.00000
2747.00000 1453.00000
2802.00000 1444.00000
2859.00000 1394.00000
2856.00000 1353.00000
2783.00000 1300.00000
2598.00000 1250.00000
2393.00000 1243.00000
2194.00000 1289.00000
2133.00000 1320.00000
2012.00000 1320.00000
IMAGE=LS Rovaniemi 12F.JPG
ID=217
LM=13
1610.00000 1428.00000
1750.00000 1437.00000
1895.00000 1426.00000
2321.00000 1451.00000
2369.00000 1439.00000
2423.00000 1392.00000
2416.00000 1343.00000
2352.00000 1303.00000
2155.00000 1271.00000
1946.00000 1286.00000
1777.00000 1345.00000
1713.00000 1387.00000
1597.00000 1404.00000
IMAGE=LS Rovaniemi 13F.JPG
ID=219
LM=13
1699.00000 1388.00000
1831.00000 1374.00000
1971.00000 1341.00000
2356.00000 1306.00000
2405.00000 1284.00000
2449.00000 1225.00000
2433.00000 1182.00000
2353.00000 1153.00000
2200.00000 1150.00000
1995.00000 1197.00000
1846.00000 1277.00000
1789.00000 1328.00000
1684.00000 1365.00000
IMAGE=LS Rovaniemi 14F.JPG
ID=221
LM=13
1709.00000 1408.00000
1827.00000 1415.00000
1952.00000 1404.00000
2328.00000 1424.00000
2372.00000 1415.00000
2428.00000 1364.00000
2422.00000 1325.00000
2355.00000 1284.00000
2189.00000 1259.00000
2005.00000 1274.00000
1853.00000 1332.00000
1798.00000 1367.00000
1697.00000 1380.00000
IMAGE=LS Rovaniemi 15F.JPG
ID=FIN3_RS15
LM=13
1630.00000 1462.00000
1760.00000 1456.00000
1892.00000 1435.00000
2289.00000 1420.00000
2337.00000 1403.00000
2387.00000 1343.00000
2370.00000 1301.00000
2287.00000 1267.00000
2139.00000 1256.00000
1955.00000 1287.00000
1775.00000 1369.00000
1724.00000 1413.00000
1615.00000 1439.00000
IMAGE=LS Rovaniemi 16F.JPG
ID=FIN3_RS16
LM=13
1778.00000 1413.00000
1902.00000 1408.00000
2038.00000 1383.00000
2429.00000 1354.00000
2481.00000 1334.00000
2522.00000 1288.00000
2510.00000 1239.00000
2432.00000 1208.00000
2245.00000 1208.00000
2073.00000 1246.00000
1921.00000 1320.00000
1868.00000 1364.00000
1764.00000 1390.00000
IMAGE=LS Rovaniemi 18F.JPG
ID=FIN3_RS18
LM=13
1639.00000 1333.00000
1767.00000 1338.00000
1919.00000 1327.00000
2309.00000 1332.00000
2359.00000 1316.00000
2402.00000 1270.00000
2394.00000 1217.00000
2322.00000 1181.00000
2131.00000 1168.00000
1945.00000 1195.00000
1803.00000 1250.00000
1740.00000 1293.00000
1628.00000 1308.00000
IMAGE=LS Rovaniemi 4F.JPG
ID=FIN3_RS4
LM=13
1701.00000 1265.00000
1831.00000 1280.00000
1965.00000 1280.00000
2347.00000 1309.00000
2398.00000 1296.00000
2450.00000 1254.00000
2447.00000 1200.00000
2375.00000 1158.00000
2239.00000 1133.00000
2045.00000 1139.00000
1863.00000 1193.00000
1804.00000 1230.00000
1689.00000 1240.00000
IMAGE=LS Rovaniemi 5F.JPG
ID=237
LM=13
1701.00000 1280.00000
1830.00000 1284.00000
1970.00000 1272.00000
2363.00000 1283.00000
2417.00000 1267.00000
2464.00000 1219.00000
2456.00000 1170.00000
2389.00000 1133.00000
2219.00000 1113.00000
2026.00000 1134.00000
1857.00000 1197.00000
1798.00000 1240.00000
1688.00000 1257.00000
IMAGE=LS Rovaniemi 6F.JPG
ID=239
LM=13
1735.00000 1446.00000
1877.00000 1449.00000
2018.00000 1434.00000
2422.00000 1442.00000
2476.00000 1428.00000
2529.00000 1373.00000
2519.00000 1329.00000
2448.00000 1288.00000
2255.00000 1267.00000
2059.00000 1294.00000
1900.00000 1361.00000
1843.00000 1402.00000
1732.00000 1418.00000
IMAGE=LS Rovaniemi 7F.JPG
ID=241
LM=13
1675.00000 1271.00000
1801.00000 1278.00000
1934.00000 1270.00000
2317.00000 1283.00000
2364.00000 1270.00000
2413.00000 1226.00000
2409.00000 1184.00000
2346.00000 1148.00000
2181.00000 1123.00000
1992.00000 1140.00000
1836.00000 1197.00000
1776.00000 1235.00000
1665.00000 1248.00000
IMAGE=LS Rovaniemi 8F.JPG
ID=FIN3_RS8
LM=13
1745.00000 1271.00000
1881.00000 1277.00000
2020.00000 1263.00000
2428.00000 1267.00000
2477.00000 1249.00000
2528.00000 1188.00000
2516.00000 1150.00000
2445.00000 1113.00000
2255.00000 1094.00000
2059.00000 1118.00000
1904.00000 1181.00000
1844.00000 1226.00000
1732.00000 1248.00000
IMAGE=LS Rovaniemi 9F.JPG
ID=FIN3_RS9
LM=13
1462.00000 1317.00000
1611.00000 1325.00000
1761.00000 1315.00000
2172.00000 1336.00000
2223.00000 1321.00000
2278.00000 1265.00000
2272.00000 1218.00000
2220.00000 1182.00000
2019.00000 1149.00000
1814.00000 1167.00000
1638.00000 1229.00000
1575.00000 1271.00000
1448.00000 1289.00000
IMAGE=LS South France 10F.JPG
ID=247
LM=13
1389.00000 1456.00000
1544.00000 1440.00000
1703.00000 1402.00000
2164.00000 1335.00000
2216.00000 1312.00000
2261.00000 1252.00000
2250.00000 1204.00000
2169.00000 1172.00000
1958.00000 1179.00000
1747.00000 1234.00000
1558.00000 1339.00000
1500.00000 1394.00000
1372.00000 1433.00000
IMAGE=LS South France 1F.JPG
ID=FRA_F1
LM=13
1516.00000 1359.00000
1668.00000 1354.00000
1818.00000 1330.00000
2249.00000 1307.00000
2306.00000 1287.00000
2363.00000 1222.00000
2348.00000 1179.00000
2249.00000 1145.00000
2068.00000 1143.00000
1865.00000 1180.00000
1687.00000 1260.00000
1625.00000 1308.00000
1499.00000 1332.00000
IMAGE=LS South France 2F.JPG
ID=FRA_F2
LM=13
1371.00000 1452.00000
1539.00000 1427.00000
1700.00000 1382.00000
2146.00000 1311.00000
2196.00000 1287.00000
2241.00000 1216.00000
2222.00000 1169.00000
2153.00000 1141.00000
1934.00000 1151.00000
1720.00000 1216.00000
1549.00000 1318.00000
1489.00000 1380.00000
1352.00000 1426.00000
IMAGE=LS South France 3F.JPG
ID=FRA_F3
LM=13
1458.00000 1331.00000
1603.00000 1329.00000
1751.00000 1306.00000
2160.00000 1290.00000
2211.00000 1273.00000
2263.00000 1211.00000
2252.00000 1170.00000
2173.00000 1130.00000
1969.00000 1119.00000
1793.00000 1153.00000
1622.00000 1234.00000
1563.00000 1283.00000
1447.00000 1310.00000
IMAGE=LS South France 4F.JPG
ID=255
LM=13
1536.00000 1365.00000
1693.00000 1366.00000
1851.00000 1342.00000
2264.00000 1326.00000
2314.00000 1311.00000
2375.00000 1248.00000
2363.00000 1198.00000
2264.00000 1154.00000
2085.00000 1147.00000
1881.00000 1184.00000
1713.00000 1262.00000
1649.00000 1314.00000
1512.00000 1336.00000
IMAGE=LS South France 5F.JPG
ID=FRA_F5
LM=13
1531.00000 1461.00000
1683.00000 1457.00000
1837.00000 1432.00000
2262.00000 1415.00000
2321.00000 1395.00000
2373.00000 1344.00000
2361.00000 1284.00000
2268.00000 1242.00000
2082.00000 1229.00000
1872.00000 1268.00000
1699.00000 1354.00000
1642.00000 1405.00000
1512.00000 1432.00000
IMAGE=LS South France 6F.JPG
ID=259
LM=13
1526.00000 1372.00000
1674.00000 1387.00000
1848.00000 1383.00000
2289.00000 1422.00000
2348.00000 1410.00000
2413.00000 1354.00000
2406.00000 1303.00000
2313.00000 1250.00000
2107.00000 1214.00000
1882.00000 1231.00000
1710.00000 1288.00000
1643.00000 1331.00000
1510.00000 1342.00000
IMAGE=LS South France 7F.JPG
ID=FRA_F7
LM=13
1545.00000 1457.00000
1696.00000 1474.00000
1857.00000 1469.00000
2279.00000 1500.00000
2331.00000 1487.00000
2392.00000 1436.00000
2390.00000 1389.00000
2322.00000 1343.00000
2141.00000 1310.00000
1914.00000 1323.00000
1730.00000 1379.00000
1664.00000 1420.00000
1532.00000 1429.00000
IMAGE=LS South France 9F.JPG
[truncated: 785 more rows]
