# Supplementary material for: Phylogeography and phenotypic wing shape variation in a damselfly across populations in Europe
Source: BMC Ecol Evol. 2024 Feb 3;24:19. doi: 10.1186/s12862-024-02207-4 (PMC10838002; doi:10.1186/s12862-024-02207-4)
Supplement: Supplementary file 6 — Additional file 6: Table S5. Description of the data and file structure: The TPS file contains 196 hindwing samples, and 13 landmarks for each hindwing. "ID" represents the sample name. Only a subset of the samples were used in the genetic analyses. Those names can be tracked using the SNP (additional file 1 and 2). If needed, we can provide the researchers with the picture of each wing. [file 12862_2024_2207_MOESM6_ESM.xlsx]

## Sheet: Additional file 5
Table S5.Description of the data and file structure: The TPS file contains 196 hindwing samples, and 13 landmarks for each hindwing. "ID" represents the sample name. Only a subset of the samples were used in the genetic analyses. Those names can be tracked using the SNP (additional file 1 and 2). If needed, we can provide the researchers with the picture of each wing. Code/Software: For both TPS …
LM=13
1497.00000 1303.00000
1660.00000 1317.00000
1795.00000 1312.00000
2191.00000 1329.00000
2249.00000 1316.00000
2313.00000 1260.00000
2307.00000 1217.00000
2234.00000 1177.00000
2058.00000 1154.00000
1880.00000 1170.00000
1700.00000 1227.00000
1631.00000 1267.00000
1496.00000 1280.00000
IMAGE=LS Belgium 10H.JPG
ID=1
LM=13
1490.00000 1552.00000
1653.00000 1556.00000
1791.00000 1542.00000
2183.00000 1541.00000
2241.00000 1523.00000
2304.00000 1455.00000
2283.00000 1407.00000
2200.00000 1379.00000
2020.00000 1369.00000
1846.00000 1397.00000
1692.00000 1458.00000
1620.00000 1506.00000
1482.00000 1527.00000
IMAGE=LS Belgium 11H.JPG
ID=3
LM=13
1404.00000 1357.00000
1568.00000 1380.00000
1712.00000 1383.00000
2124.00000 1435.00000
2187.00000 1427.00000
2265.00000 1366.00000
2256.00000 1315.00000
2174.00000 1266.00000
1957.00000 1226.00000
1777.00000 1236.00000
1602.00000 1284.00000
1535.00000 1322.00000
1395.00000 1328.00000
IMAGE=LS Belgium 12H.JPG
ID=5
LM=13
1532.00000 1459.00000
1688.00000 1448.00000
1825.00000 1421.00000
2211.00000 1382.00000
2269.00000 1360.00000
2326.00000 1286.00000
2307.00000 1245.00000
2218.00000 1221.00000
2031.00000 1230.00000
1860.00000 1281.00000
1717.00000 1353.00000
1654.00000 1403.00000
1522.00000 1434.00000
IMAGE=LS Belgium 13H.JPG
ID=6
LM=13
1456.00000 1332.00000
1596.00000 1359.00000
1733.00000 1367.00000
2095.00000 1434.00000
2155.00000 1431.00000
2234.00000 1375.00000
2229.00000 1332.00000
2164.00000 1288.00000
1956.00000 1240.00000
1806.00000 1243.00000
1646.00000 1275.00000
1578.00000 1306.00000
1455.00000 1307.00000
IMAGE=LS Belgium 14H.JPG
ID=8
LM=13
1420.00000 1395.00000
1583.00000 1383.00000
1718.00000 1354.00000
2138.00000 1314.00000
2198.00000 1291.00000
2255.00000 1210.00000
2236.00000 1169.00000
2153.00000 1140.00000
1944.00000 1145.00000
1761.00000 1200.00000
1603.00000 1281.00000
1544.00000 1332.00000
1405.00000 1366.00000
IMAGE=LS Belgium 15H.JPG
ID=10
LM=13
1560.00000 1446.00000
1709.00000 1463.00000
1837.00000 1465.00000
2207.00000 1514.00000
2261.00000 1508.00000
2333.00000 1456.00000
2328.00000 1414.00000
2252.00000 1366.00000
2070.00000 1329.00000
1903.00000 1341.00000
1750.00000 1381.00000
1682.00000 1415.00000
1554.00000 1420.00000
IMAGE=LS Belgium 16H.JPG
ID=12
LM=13
1428.00000 1309.00000
1589.00000 1316.00000
1727.00000 1304.00000
2123.00000 1312.00000
2185.00000 1298.00000
2257.00000 1227.00000
2242.00000 1181.00000
2144.00000 1142.00000
1964.00000 1128.00000
1790.00000 1159.00000
1620.00000 1221.00000
1559.00000 1264.00000
1419.00000 1281.00000
IMAGE=LS Belgium 17H.JPG
ID=14
LM=13
1518.00000 1377.00000
1667.00000 1390.00000
1809.00000 1386.00000
2164.00000 1406.00000
2223.00000 1391.00000
2285.00000 1318.00000
2271.00000 1283.00000
2182.00000 1247.00000
2025.00000 1229.00000
1855.00000 1248.00000
1707.00000 1298.00000
1643.00000 1338.00000
1508.00000 1349.00000
IMAGE=LS Belgium 1H.JPG
ID=15
LM=13
1458.00000 1343.00000
1613.00000 1347.00000
1747.00000 1333.00000
2136.00000 1333.00000
2195.00000 1315.00000
2248.00000 1262.00000
2238.00000 1213.00000
2164.00000 1183.00000
1980.00000 1171.00000
1801.00000 1201.00000
1644.00000 1258.00000
1581.00000 1299.00000
1453.00000 1321.00000
IMAGE=LS Belgium 2H.JPG
ID=BEL_B2
LM=13
1591.00000 1293.00000
1734.00000 1290.00000
1861.00000 1273.00000
2233.00000 1263.00000
2286.00000 1247.00000
2341.00000 1182.00000
2327.00000 1143.00000
2253.00000 1114.00000
2066.00000 1111.00000
1902.00000 1143.00000
1759.00000 1204.00000
1703.00000 1247.00000
1583.00000 1270.00000
IMAGE=LS Belgium 3H.JPG
ID=BEL_B3
LM=13
1448.00000 1282.00000
1599.00000 1300.00000
1744.00000 1301.00000
2133.00000 1348.00000
2203.00000 1335.00000
2275.00000 1265.00000
2265.00000 1225.00000
2188.00000 1178.00000
2010.00000 1144.00000
1820.00000 1159.00000
1637.00000 1209.00000
1572.00000 1247.00000
1439.00000 1254.00000
IMAGE=LS Belgium 4H.JPG
ID=21
LM=13
1468.00000 1367.00000
1624.00000 1367.00000
1763.00000 1352.00000
2153.00000 1356.00000
2215.00000 1341.00000
2278.00000 1273.00000
2265.00000 1228.00000
2177.00000 1190.00000
1998.00000 1178.00000
1817.00000 1210.00000
1659.00000 1273.00000
1596.00000 1317.00000
1462.00000 1345.00000
IMAGE=LS Belgium 5H.JPG
ID=BEL_B5
LM=13
1567.00000 1358.00000
1723.00000 1367.00000
1856.00000 1358.00000
2233.00000 1374.00000
2294.00000 1361.00000
2355.00000 1298.00000
2343.00000 1257.00000
2266.00000 1220.00000
2097.00000 1200.00000
1902.00000 1228.00000
1756.00000 1278.00000
1691.00000 1319.00000
1558.00000 1332.00000
IMAGE=LS Belgium 6H.JPG
ID=BEL_B6
LM=13
1374.00000 1264.00000
1534.00000 1272.00000
1679.00000 1255.00000
2065.00000 1259.00000
2125.00000 1243.00000
2182.00000 1184.00000
2170.00000 1140.00000
2086.00000 1102.00000
1909.00000 1087.00000
1726.00000 1115.00000
1570.00000 1173.00000
1506.00000 1221.00000
1363.00000 1240.00000
IMAGE=LS Belgium 7H.JPG
ID=26
LM=13
1401.00000 1281.00000
1574.00000 1284.00000
1720.00000 1268.00000
2118.00000 1272.00000
2181.00000 1255.00000
2246.00000 1190.00000
2231.00000 1145.00000
2146.00000 1111.00000
1947.00000 1098.00000
1779.00000 1125.00000
1608.00000 1186.00000
1538.00000 1233.00000
1389.00000 1252.00000
IMAGE=LS Belgium 8H.JPG
ID=28
LM=13
1654.00000 1299.00000
1797.00000 1322.00000
1925.00000 1325.00000
2288.00000 1377.00000
2350.00000 1369.00000
2417.00000 1316.00000
2406.00000 1271.00000
2338.00000 1235.00000
2152.00000 1200.00000
1985.00000 1207.00000
1843.00000 1240.00000
1773.00000 1275.00000
1646.00000 1272.00000
IMAGE=LS Belgium 9H.JPG
ID=30
LM=13
1614.00000 1337.00000
1776.00000 1342.00000
1913.00000 1326.00000
2324.00000 1329.00000
2386.00000 1313.00000
2456.00000 1245.00000
2447.00000 1198.00000
2359.00000 1153.00000
2163.00000 1137.00000
1985.00000 1171.00000
1809.00000 1242.00000
1743.00000 1290.00000
1606.00000 1310.00000
IMAGE=LS Germany 10H.JPG
ID=32
LM=13
1448.00000 1209.00000
1592.00000 1222.00000
1727.00000 1216.00000
2108.00000 1245.00000
2171.00000 1234.00000
2242.00000 1168.00000
2229.00000 1124.00000
2146.00000 1082.00000
1955.00000 1058.00000
1782.00000 1080.00000
1628.00000 1133.00000
1565.00000 1173.00000
1450.00000 1183.00000
IMAGE=LS Germany 11H.JPG
ID=34
LM=13
1418.00000 1441.00000
1574.00000 1445.00000
1707.00000 1429.00000
2104.00000 1437.00000
2161.00000 1423.00000
2226.00000 1363.00000
2215.00000 1313.00000
2133.00000 1277.00000
1924.00000 1265.00000
1745.00000 1299.00000
1606.00000 1353.00000
1542.00000 1398.00000
1408.00000 1415.00000
IMAGE=LS Germany 12H.JPG
ID=35
LM=13
1558.00000 1305.00000
1720.00000 1313.00000
1849.00000 1305.00000
2231.00000 1326.00000
2293.00000 1313.00000
2368.00000 1239.00000
2353.00000 1190.00000
2251.00000 1154.00000
2057.00000 1142.00000
1891.00000 1168.00000
1747.00000 1221.00000
1684.00000 1264.00000
1548.00000 1277.00000
IMAGE=LS Germany 13H.JPG
ID=37
LM=13
1344.00000 1320.00000
1484.00000 1334.00000
1606.00000 1329.00000
1971.00000 1358.00000
2023.00000 1350.00000
2096.00000 1280.00000
2079.00000 1235.00000
1998.00000 1199.00000
1835.00000 1177.00000
1665.00000 1199.00000
1520.00000 1247.00000
1458.00000 1286.00000
1350.00000 1294.00000
IMAGE=LS Germany 1H.JPG
ID=40
LM=13
1524.00000 1335.00000
1676.00000 1334.00000
1811.00000 1314.00000
2227.00000 1295.00000
2284.00000 1275.00000
2337.00000 1209.00000
2323.00000 1168.00000
2241.00000 1134.00000
2051.00000 1129.00000
1872.00000 1167.00000
1706.00000 1239.00000
1645.00000 1286.00000
1512.00000 1313.00000
IMAGE=LS Germany 2H.JPG
ID=GER_G2
LM=13
1544.00000 1295.00000
1699.00000 1310.00000
1831.00000 1305.00000
2260.00000 1334.00000
2320.00000 1323.00000
2387.00000 1263.00000
2377.00000 1214.00000
2289.00000 1169.00000
2069.00000 1142.00000
1891.00000 1165.00000
1733.00000 1217.00000
1670.00000 1258.00000
1537.00000 1272.00000
IMAGE=LS Germany 3H.JPG
ID=43
LM=13
1722.00000 1274.00000
1871.00000 1270.00000
1999.00000 1251.00000
2403.00000 1236.00000
2461.00000 1219.00000
2524.00000 1154.00000
2512.00000 1108.00000
2428.00000 1073.00000
2224.00000 1065.00000
2038.00000 1110.00000
1901.00000 1174.00000
1840.00000 1223.00000
1713.00000 1252.00000
IMAGE=LS Germany 4H.JPG
ID=GER_G4
LM=13
1468.00000 1405.00000
1609.00000 1431.00000
1743.00000 1438.00000
2141.00000 1511.00000
2199.00000 1505.00000
2269.00000 1453.00000
2264.00000 1405.00000
2183.00000 1353.00000
2013.00000 1310.00000
1838.00000 1307.00000
1657.00000 1346.00000
1593.00000 1381.00000
1462.00000 1377.00000
IMAGE=LS Germany 5H.JPG
ID=46
LM=13
1670.00000 1458.00000
1821.00000 1456.00000
1952.00000 1437.00000
2357.00000 1432.00000
2412.00000 1417.00000
2475.00000 1346.00000
2461.00000 1302.00000
2374.00000 1266.00000
2164.00000 1262.00000
1998.00000 1301.00000
1850.00000 1364.00000
1789.00000 1410.00000
1658.00000 1433.00000
IMAGE=LS Germany 6H.JPG
ID=GER_G6
LM=13
1592.00000 1429.00000
1748.00000 1450.00000
1887.00000 1450.00000
2275.00000 1496.00000
2335.00000 1488.00000
2411.00000 1428.00000
2406.00000 1387.00000
2331.00000 1337.00000
2129.00000 1298.00000
1944.00000 1314.00000
1790.00000 1359.00000
1722.00000 1398.00000
1588.00000 1403.00000
IMAGE=LS Germany 7H.JPG
ID=GER_G7
LM=13
1606.00000 1304.00000
1749.00000 1327.00000
1879.00000 1331.00000
2297.00000 1388.00000
2355.00000 1381.00000
2421.00000 1329.00000
2416.00000 1287.00000
2342.00000 1240.00000
2149.00000 1197.00000
1970.00000 1200.00000
1795.00000 1240.00000
1722.00000 1277.00000
1595.00000 1276.00000
IMAGE=LS Germany 9H.JPG
ID=53
LM=13
1552.00000 1265.00000
1701.00000 1282.00000
1830.00000 1281.00000
2214.00000 1330.00000
2277.00000 1322.00000
2345.00000 1266.00000
2336.00000 1216.00000
2252.00000 1171.00000
2063.00000 1136.00000
1897.00000 1148.00000
1741.00000 1192.00000
1673.00000 1232.00000
1539.00000 1239.00000
IMAGE=LS Hameenlinna 10H.JPG
ID=54
LM=13
1681.00000 1402.00000
1829.00000 1399.00000
1956.00000 1382.00000
2333.00000 1376.00000
2385.00000 1358.00000
2436.00000 1293.00000
2424.00000 1251.00000
2349.00000 1217.00000
2194.00000 1205.00000
2013.00000 1240.00000
1857.00000 1306.00000
1796.00000 1351.00000
1669.00000 1375.00000
IMAGE=LS Hameenlinna 11H.JPG
ID=56
LM=13
1496.00000 1325.00000
1638.00000 1331.00000
1765.00000 1322.00000
2109.00000 1328.00000
2164.00000 1312.00000
2211.00000 1257.00000
2202.00000 1218.00000
2136.00000 1182.00000
1959.00000 1169.00000
1806.00000 1194.00000
1673.00000 1243.00000
1611.00000 1285.00000
1485.00000 1300.00000
IMAGE=LS Hameenlinna 12H.JPG
ID=58
LM=13
1667.00000 1333.00000
1802.00000 1360.00000
1932.00000 1369.00000
2285.00000 1435.00000
2340.00000 1429.00000
2400.00000 1384.00000
2399.00000 1338.00000
2327.00000 1289.00000
2172.00000 1252.00000
2000.00000 1252.00000
1847.00000 1281.00000
1785.00000 1310.00000
1663.00000 1305.00000
IMAGE=LS Hameenlinna 13H.JPG
ID=60
LM=13
1792.00000 1344.00000
1930.00000 1330.00000
2060.00000 1301.00000
2437.00000 1250.00000
2494.00000 1226.00000
2542.00000 1160.00000
2522.00000 1114.00000
2418.00000 1094.00000
2245.00000 1112.00000
2091.00000 1162.00000
1953.00000 1238.00000
1900.00000 1287.00000
1778.00000 1322.00000
IMAGE=LS Hameenlinna 14H.JPG
ID=62
LM=13
1575.00000 1352.00000
1718.00000 1371.00000
1846.00000 1373.00000
2206.00000 1416.00000
2266.00000 1404.00000
2304.00000 1375.00000
2317.00000 1312.00000
2248.00000 1269.00000
2113.00000 1239.00000
1931.00000 1244.00000
1765.00000 1286.00000
1694.00000 1323.00000
1568.00000 1327.00000
IMAGE=LS Hameenlinna 15H.JPG
ID=64
LM=13
1534.00000 1400.00000
1692.00000 1415.00000
1842.00000 1410.00000
2242.00000 1438.00000
2296.00000 1426.00000
2359.00000 1371.00000
2356.00000 1322.00000
2279.00000 1280.00000
2095.00000 1252.00000
1904.00000 1271.00000
1737.00000 1321.00000
1666.00000 1362.00000
1523.00000 1373.00000
IMAGE=LS Hameenlinna 2H.JPG
ID=FIN1_H2
LM=13
1510.00000 1355.00000
1656.00000 1362.00000
1796.00000 1354.00000
2171.00000 1368.00000
2221.00000 1353.00000
2268.00000 1305.00000
2256.00000 1260.00000
2191.00000 1228.00000
2028.00000 1206.00000
1846.00000 1227.00000
1697.00000 1276.00000
1626.00000 1318.00000
1501.00000 1332.00000
IMAGE=LS Hameenlinna 3H.JPG
ID=FIN1_H3
LM=13
1529.00000 1348.00000
1678.00000 1353.00000
1813.00000 1340.00000
2210.00000 1343.00000
2270.00000 1327.00000
2319.00000 1277.00000
2316.00000 1232.00000
2243.00000 1192.00000
2072.00000 1175.00000
1874.00000 1203.00000
1713.00000 1261.00000
1648.00000 1305.00000
1518.00000 1324.00000
IMAGE=LS Hameenlinna 4H.JPG
ID=FIN1_H4
LM=13
1544.00000 1284.00000
1695.00000 1286.00000
1827.00000 1270.00000
2222.00000 1267.00000
2276.00000 1251.00000
2331.00000 1192.00000
2317.00000 1145.00000
2238.00000 1113.00000
2056.00000 1105.00000
1874.00000 1140.00000
1725.00000 1198.00000
1661.00000 1241.00000
1533.00000 1260.00000
IMAGE=LS Hameenlinna 5H.JPG
ID=72
LM=13
1650.00000 1347.00000
1793.00000 1346.00000
1922.00000 1331.00000
2284.00000 1327.00000
2343.00000 1311.00000
2403.00000 1249.00000
2387.00000 1201.00000
2294.00000 1168.00000
2121.00000 1163.00000
1966.00000 1196.00000
1824.00000 1257.00000
1763.00000 1302.00000
1641.00000 1325.00000
IMAGE=LS Hameenlinna 6H.JPG
ID=FIN1_H6
LM=13
1678.00000 1285.00000
1823.00000 1306.00000
1946.00000 1308.00000
2328.00000 1361.00000
2388.00000 1352.00000
2452.00000 1306.00000
2449.00000 1253.00000
2376.00000 1212.00000
2190.00000 1177.00000
2023.00000 1182.00000
1863.00000 1220.00000
1796.00000 1256.00000
1668.00000 1259.00000
IMAGE=LS Hameenlinna 7H.JPG
ID=FIN1_H7
LM=13
1567.00000 1294.00000
1710.00000 1313.00000
1832.00000 1314.00000
2208.00000 1357.00000
2262.00000 1346.00000
2321.00000 1292.00000
2313.00000 1250.00000
2233.00000 1209.00000
2062.00000 1179.00000
1894.00000 1189.00000
1751.00000 1228.00000
1683.00000 1266.00000
1558.00000 1269.00000
IMAGE=LS Hameenlinna 8H.JPG
ID=78
LM=13
1536.00000 1354.00000
1676.00000 1367.00000
1797.00000 1362.00000
2172.00000 1387.00000
2228.00000 1376.00000
2286.00000 1324.00000
2278.00000 1272.00000
2195.00000 1232.00000
2035.00000 1213.00000
1860.00000 1234.00000
1712.00000 1283.00000
1652.00000 1321.00000
1529.00000 1332.00000
IMAGE=LS Hameenlinna 9H.JPG
ID=80
LM=13
1483.00000 1301.00000
1634.00000 1301.00000
1769.00000 1281.00000
2155.00000 1274.00000
2212.00000 1257.00000
2274.00000 1197.00000
2265.00000 1152.00000
2179.00000 1115.00000
1993.00000 1109.00000
1815.00000 1146.00000
1665.00000 1207.00000
1600.00000 1255.00000
1473.00000 1277.00000
IMAGE=LS Lulea 10H.JPG
ID=82
LM=13
1552.00000 1358.00000
1700.00000 1365.00000
1840.00000 1354.00000
2240.00000 1368.00000
2299.00000 1353.00000
2358.00000 1291.00000
2347.00000 1247.00000
2269.00000 1211.00000
2068.00000 1192.00000
1890.00000 1219.00000
1736.00000 1273.00000
1672.00000 1316.00000
1539.00000 1333.00000
IMAGE=LS Lulea 11H.JPG
ID=84
LM=13
1521.00000 1471.00000
1662.00000 1473.00000
1792.00000 1459.00000
2161.00000 1455.00000
2220.00000 1439.00000
2278.00000 1377.00000
2266.00000 1336.00000
2185.00000 1303.00000
2007.00000 1296.00000
1848.00000 1326.00000
1696.00000 1386.00000
1635.00000 1429.00000
1510.00000 1448.00000
IMAGE=LS Lulea 12H.JPG
ID=86
LM=13
1597.00000 1339.00000
1738.00000 1358.00000
1865.00000 1358.00000
2233.00000 1387.00000
2294.00000 1376.00000
2354.00000 1330.00000
2349.00000 1286.00000
2272.00000 1244.00000
2102.00000 1219.00000
1940.00000 1234.00000
1784.00000 1276.00000
1716.00000 1313.00000
1589.00000 1319.00000
IMAGE=LS Lulea 13H.JPG
ID=88
LM=13
1465.00000 1237.00000
1603.00000 1258.00000
1732.00000 1261.00000
2092.00000 1312.00000
2153.00000 1304.00000
2219.00000 1254.00000
2216.00000 1208.00000
2137.00000 1161.00000
1988.00000 1131.00000
1805.00000 1137.00000
1652.00000 1173.00000
1582.00000 1210.00000
1459.00000 1211.00000
IMAGE=LS Lulea 14H.JPG
ID=90
LM=13
1657.00000 1404.00000
1813.00000 1422.00000
1942.00000 1418.00000
2330.00000 1451.00000
2394.00000 1441.00000
2468.00000 1373.00000
2452.00000 1331.00000
2359.00000 1293.00000
2186.00000 1271.00000
2006.00000 1287.00000
1855.00000 1332.00000
1784.00000 1374.00000
1648.00000 1380.00000
IMAGE=LS Lulea 15H.JPG
ID=92
LM=13
1547.00000 1367.00000
1705.00000 1378.00000
1839.00000 1368.00000
2216.00000 1387.00000
2273.00000 1374.00000
2332.00000 1318.00000
2318.00000 1274.00000
2238.00000 1237.00000
2093.00000 1217.00000
1902.00000 1237.00000
1740.00000 1290.00000
1675.00000 1332.00000
1541.00000 1344.00000
IMAGE=LS Lulea 1H.JPG
ID=SWE5_L1
LM=13
1482.00000 1443.00000
1639.00000 1464.00000
1770.00000 1466.00000
2155.00000 1511.00000
2214.00000 1502.00000
2289.00000 1441.00000
2284.00000 1397.00000
2200.00000 1351.00000
2026.00000 1319.00000
1850.00000 1333.00000
1687.00000 1375.00000
1615.00000 1414.00000
1472.00000 1417.00000
IMAGE=LS Lulea 2H.JPG
ID=95
LM=13
1570.00000 1415.00000
1710.00000 1428.00000
1835.00000 1424.00000
2201.00000 1448.00000
2261.00000 1437.00000
2319.00000 1382.00000
2309.00000 1343.00000
2233.00000 1305.00000
2068.00000 1286.00000
1903.00000 1301.00000
1751.00000 1347.00000
1689.00000 1383.00000
1562.00000 1394.00000
IMAGE=LS Lulea 3H.JPG
ID=SWE5_L3
LM=13
1484.00000 1375.00000
1631.00000 1374.00000
1758.00000 1354.00000
2099.00000 1342.00000
2152.00000 1326.00000
2212.00000 1256.00000
2199.00000 1220.00000
2115.00000 1187.00000
1969.00000 1185.00000
1787.00000 1222.00000
1650.00000 1285.00000
1595.00000 1329.00000
1473.00000 1352.00000
IMAGE=LS Lulea 4H.JPG
ID=98
LM=13
1568.00000 1368.00000
1707.00000 1361.00000
1835.00000 1336.00000
2223.00000 1308.00000
2274.00000 1290.00000
2328.00000 1221.00000
2311.00000 1178.00000
2226.00000 1149.00000
2056.00000 1152.00000
1880.00000 1197.00000
1730.00000 1272.00000
1676.00000 1319.00000
1558.00000 1350.00000
IMAGE=LS Lulea 5H.JPG
ID=SWE5_L5
LM=13
1526.00000 1385.00000
1675.00000 1375.00000
1794.00000 1350.00000
2150.00000 1313.00000
2200.00000 1292.00000
2248.00000 1229.00000
2232.00000 1190.00000
2152.00000 1165.00000
1987.00000 1171.00000
1828.00000 1215.00000
1696.00000 1281.00000
1640.00000 1331.00000
1514.00000 1363.00000
IMAGE=LS Lulea 6H.JPG
ID=SWE5_L6
LM=13
1657.00000 1343.00000
1792.00000 1358.00000
1912.00000 1355.00000
2248.00000 1379.00000
2298.00000 1368.00000
2356.00000 1313.00000
2348.00000 1272.00000
2290.00000 1239.00000
2146.00000 1219.00000
1982.00000 1233.00000
1833.00000 1275.00000
1772.00000 1311.00000
1647.00000 1315.00000
IMAGE=LS Lulea 7H.JPG
ID=SWE5_L7
LM=13
1621.00000 1431.00000
1773.00000 1427.00000
1894.00000 1410.00000
2270.00000 1400.00000
2327.00000 1383.00000
2380.00000 1324.00000
2368.00000 1281.00000
2293.00000 1247.00000
2124.00000 1239.00000
1938.00000 1277.00000
1799.00000 1339.00000
1738.00000 1385.00000
1609.00000 1406.00000
IMAGE=LS Lulea 8H.JPG
ID=105
LM=13
1470.00000 1344.00000
1611.00000 1349.00000
1737.00000 1336.00000
2098.00000 1343.00000
2158.00000 1329.00000
2216.00000 1267.00000
2204.00000 1232.00000
2130.00000 1196.00000
1972.00000 1179.00000
1797.00000 1204.00000
1643.00000 1260.00000
1585.00000 1303.00000
1461.00000 1320.00000
IMAGE=LS Lulea 9H.JPG
ID=107
LM=13
1574.00000 1466.00000
1729.00000 1478.00000
1866.00000 1470.00000
2240.00000 1488.00000
2304.00000 1471.00000
2360.00000 1412.00000
2347.00000 1363.00000
2257.00000 1322.00000
2106.00000 1303.00000
1926.00000 1327.00000
1770.00000 1382.00000
1703.00000 1426.00000
1568.00000 1441.00000
IMAGE=LS Oulu 10H.JPG
ID=109
LM=13
1479.00000 1315.00000
1626.00000 1318.00000
1767.00000 1300.00000
2146.00000 1298.00000
2208.00000 1279.00000
2263.00000 1217.00000
2246.00000 1169.00000
2167.00000 1136.00000
1997.00000 1121.00000
1820.00000 1152.00000
1657.00000 1222.00000
1597.00000 1267.00000
1467.00000 1291.00000
IMAGE=LS Oulu 11H.JPG
ID=110
LM=13
1513.00000 1422.00000
1664.00000 1442.00000
1804.00000 1445.00000
2193.00000 1484.00000
2255.00000 1472.00000
2324.00000 1409.00000
2311.00000 1360.00000
2233.00000 1320.00000
2061.00000 1293.00000
1884.00000 1308.00000
1715.00000 1352.00000
1644.00000 1392.00000
1504.00000 1397.00000
IMAGE=LS Oulu 12H.JPG
ID=112
LM=13
1376.00000 1272.00000
1523.00000 1289.00000
1657.00000 1288.00000
2034.00000 1328.00000
2098.00000 1318.00000
2166.00000 1259.00000
2156.00000 1210.00000
2083.00000 1170.00000
1891.00000 1139.00000
1708.00000 1154.00000
1564.00000 1198.00000
1491.00000 1240.00000
1367.00000 1247.00000
IMAGE=LS Oulu 13H.JPG
ID=114
LM=13
1494.00000 1366.00000
1641.00000 1374.00000
1788.00000 1362.00000
2166.00000 1370.00000
2223.00000 1355.00000
2284.00000 1287.00000
2269.00000 1245.00000
2204.00000 1214.00000
2051.00000 1193.00000
1866.00000 1215.00000
1682.00000 1282.00000
1616.00000 1324.00000
1483.00000 1338.00000
IMAGE=LS Oulu 14H.JPG
ID=116
LM=13
1592.00000 1404.00000
1751.00000 1408.00000
1884.00000 1393.00000
2283.00000 1400.00000
2343.00000 1384.00000
2403.00000 1320.00000
2390.00000 1278.00000
2313.00000 1239.00000
2126.00000 1223.00000
1942.00000 1252.00000
1786.00000 1309.00000
1716.00000 1358.00000
1580.00000 1379.00000
IMAGE=LS Oulu 15H.JPG
ID=118
LM=13
1394.00000 1294.00000
1551.00000 1324.00000
1689.00000 1332.00000
2053.00000 1389.00000
2120.00000 1381.00000
2182.00000 1325.00000
2170.00000 1284.00000
2107.00000 1245.00000
1949.00000 1205.00000
1775.00000 1203.00000
1595.00000 1241.00000
1525.00000 1273.00000
1388.00000 1269.00000
IMAGE=LS Oulu 2H.JPG
ID=FIN2_O2
LM=13
1493.00000 1368.00000
1645.00000 1369.00000
1788.00000 1350.00000
2180.00000 1343.00000
2240.00000 1323.00000
2303.00000 1258.00000
2293.00000 1212.00000
2213.00000 1177.00000
2020.00000 1167.00000
1841.00000 1203.00000
1679.00000 1271.00000
1612.00000 1322.00000
1482.00000 1343.00000
IMAGE=LS Oulu 3H.JPG
ID=FIN2_O3
LM=13
1586.00000 1496.00000
1731.00000 1498.00000
1864.00000 1480.00000
2235.00000 1474.00000
2290.00000 1456.00000
2350.00000 1388.00000
2331.00000 1345.00000
2252.00000 1313.00000
2077.00000 1308.00000
1916.00000 1341.00000
1761.00000 1406.00000
1699.00000 1452.00000
1575.00000 1471.00000
IMAGE=LS Oulu 4H.JPG
ID=FIN2_O4
LM=13
1567.00000 1472.00000
1717.00000 1483.00000
1859.00000 1474.00000
2236.00000 1499.00000
2293.00000 1488.00000
2359.00000 1435.00000
2351.00000 1384.00000
2285.00000 1346.00000
2083.00000 1315.00000
1913.00000 1336.00000
1754.00000 1388.00000
1691.00000 1430.00000
1555.00000 1445.00000
IMAGE=LS Oulu 5H.JPG
ID=FIN2_O5
LM=13
1633.00000 1425.00000
1796.00000 1437.00000
1927.00000 1428.00000
2318.00000 1446.00000
2383.00000 1430.00000
2434.00000 1380.00000
2426.00000 1329.00000
2349.00000 1290.00000
2173.00000 1266.00000
1994.00000 1286.00000
1835.00000 1339.00000
1762.00000 1385.00000
1622.00000 1397.00000
IMAGE=LS Oulu 6H.JPG
ID=FIN2_O6
LM=13
1499.00000 1340.00000
1649.00000 1366.00000
1780.00000 1372.00000
2155.00000 1431.00000
2218.00000 1424.00000
2288.00000 1375.00000
2285.00000 1323.00000
2201.00000 1273.00000
2057.00000 1241.00000
1863.00000 1242.00000
1697.00000 1279.00000
1624.00000 1315.00000
1488.00000 1313.00000
IMAGE=LS Oulu 7H.JPG
ID=FIN2_O7
LM=13
1533.00000 1303.00000
1676.00000 1328.00000
1803.00000 1332.00000
2174.00000 1389.00000
2235.00000 1382.00000
2303.00000 1331.00000
2297.00000 1280.00000
2215.00000 1229.00000
2046.00000 1192.00000
1878.00000 1199.00000
1728.00000 1236.00000
1659.00000 1274.00000
1526.00000 1275.00000
IMAGE=LS Oulu 8H.JPG
ID=132
LM=13
1554.00000 1372.00000
1708.00000 1377.00000
1845.00000 1361.00000
2243.00000 1363.00000
2303.00000 1347.00000
2361.00000 1291.00000
2350.00000 1239.00000
2263.00000 1200.00000
2072.00000 1183.00000
1888.00000 1216.00000
1744.00000 1274.00000
1677.00000 1325.00000
1542.00000 1347.00000
IMAGE=LS Oulu 9H.JPG
ID=133
LM=13
1693.00000 1343.00000
1833.00000 1347.00000
1961.00000 1336.00000
2341.00000 1346.00000
2397.00000 1333.00000
2463.00000 1271.00000
2451.00000 1230.00000
2373.00000 1191.00000
2161.00000 1175.00000
2001.00000 1207.00000
1863.00000 1263.00000
1807.00000 1300.00000
1684.00000 1313.00000
IMAGE=LS Poland A 10H.JPG
ID=135
LM=13
1669.00000 1421.00000
1809.00000 1395.00000
1933.00000 1357.00000
2303.00000 1291.00000
2358.00000 1267.00000
2410.00000 1183.00000
2387.00000 1148.00000
2299.00000 1128.00000
2063.00000 1170.00000
1923.00000 1234.00000
1819.00000 1307.00000
1769.00000 1357.00000
1652.00000 1397.00000
IMAGE=LS Poland A 11H.JPG
ID=137
LM=13
1555.00000 1392.00000
1690.00000 1389.00000
1810.00000 1369.00000
2191.00000 1355.00000
2242.00000 1340.00000
2290.00000 1289.00000
2281.00000 1239.00000
2185.00000 1202.00000
1997.00000 1202.00000
1843.00000 1240.00000
1714.00000 1301.00000
1659.00000 1345.00000
1543.00000 1369.00000
IMAGE=LS Poland A 13H.JPG
ID=140
LM=13
1498.00000 1259.00000
1635.00000 1255.00000
1760.00000 1239.00000
2122.00000 1231.00000
2182.00000 1216.00000
2249.00000 1155.00000
2237.00000 1108.00000
2149.00000 1074.00000
1958.00000 1067.00000
1796.00000 1103.00000
1658.00000 1168.00000
1602.00000 1213.00000
1486.00000 1228.00000
IMAGE=LS Poland A 16H.JPG
ID=143
LM=13
1561.00000 1462.00000
1713.00000 1455.00000
1833.00000 1433.00000
2214.00000 1411.00000
2272.00000 1390.00000
2327.00000 1325.00000
2315.00000 1285.00000
2231.00000 1249.00000
2024.00000 1251.00000
1871.00000 1294.00000
1735.00000 1362.00000
1681.00000 1408.00000
1550.00000 1437.00000
IMAGE=LS Poland A 18H.JPG
ID=146
LM=13
1519.00000 1443.00000
1663.00000 1441.00000
1788.00000 1423.00000
2178.00000 1410.00000
2229.00000 1395.00000
2291.00000 1324.00000
2275.00000 1281.00000
2198.00000 1251.00000
2017.00000 1241.00000
1839.00000 1283.00000
1696.00000 1348.00000
1632.00000 1396.00000
1509.00000 1417.00000
IMAGE=LS Poland A 19H.JPG
ID=148
LM=13
1486.00000 1426.00000
1641.00000 1439.00000
1775.00000 1433.00000
2183.00000 1462.00000
2245.00000 1451.00000
2309.00000 1399.00000
2302.00000 1345.00000
2208.00000 1298.00000
1978.00000 1275.00000
1820.00000 1299.00000
1677.00000 1346.00000
1611.00000 1387.00000
1476.00000 1401.00000
IMAGE=LS Poland A 1H.JPG
ID=149
LM=13
1689.00000 1295.00000
1833.00000 1320.00000
1963.00000 1328.00000
2362.00000 1395.00000
2417.00000 1390.00000
2489.00000 1336.00000
2486.00000 1295.00000
2414.00000 1245.00000
2225.00000 1198.00000
2042.00000 1200.00000
1881.00000 1236.00000
1810.00000 1269.00000
1682.00000 1266.00000
IMAGE=LS Poland A 2H.JPG
ID=POL2_PA2
LM=13
1787.00000 1475.00000
1930.00000 1454.00000
2055.00000 1419.00000
2432.00000 1359.00000
2488.00000 1337.00000
2538.00000 1271.00000
2519.00000 1228.00000
2445.00000 1207.00000
2262.00000 1221.00000
2088.00000 1278.00000
1949.00000 1362.00000
1892.00000 1415.00000
1775.00000 1453.00000
IMAGE=LS Poland A 3H.JPG
ID=POL2_PA3
LM=13
1596.00000 1362.00000
1738.00000 1370.00000
1857.00000 1362.00000
2236.00000 1378.00000
2292.00000 1362.00000
2344.00000 1309.00000
2337.00000 1264.00000
2254.00000 1226.00000
2076.00000 1208.00000
1914.00000 1231.00000
1767.00000 1285.00000
1709.00000 1324.00000
1586.00000 1338.00000
IMAGE=LS Poland A 5H.JPG
ID=POL2_PA5
LM=13
1666.00000 1427.00000
1809.00000 1420.00000
1930.00000 1398.00000
2276.00000 1375.00000
2330.00000 1356.00000
2382.00000 1296.00000
2367.00000 1256.00000
2292.00000 1230.00000
2136.00000 1228.00000
1978.00000 1263.00000
1834.00000 1330.00000
1775.00000 1377.00000
1653.00000 1402.00000
IMAGE=LS Poland A 6H.JPG
ID=POL2_PA6
LM=13
1575.00000 1315.00000
1727.00000 1315.00000
1857.00000 1296.00000
2226.00000 1284.00000
2282.00000 1269.00000
2343.00000 1207.00000
2326.00000 1164.00000
2232.00000 1134.00000
2067.00000 1129.00000
1898.00000 1164.00000
1755.00000 1225.00000
1694.00000 1269.00000
1566.00000 1289.00000
IMAGE=LS Poland A 7H.JPG
ID=POL2_PA7
LM=13
1532.00000 1486.00000
1675.00000 1487.00000
1808.00000 1469.00000
2208.00000 1452.00000
2265.00000 1433.00000
2321.00000 1369.00000
2299.00000 1319.00000
2200.00000 1291.00000
2012.00000 1294.00000
1844.00000 1335.00000
1707.00000 1395.00000
1646.00000 1441.00000
1521.00000 1456.00000
IMAGE=LS Poland A 8H.JPG
ID=162
LM=13
1661.00000 1449.00000
1811.00000 1433.00000
1937.00000 1403.00000
2314.00000 1356.00000
2368.00000 1335.00000
2417.00000 1269.00000
2399.00000 1229.00000
2307.00000 1204.00000
2122.00000 1217.00000
1967.00000 1266.00000
1836.00000 1338.00000
1777.00000 1389.00000
1649.00000 1426.00000
IMAGE=LS Poland A 9H.JPG
ID=164
LM=13
1588.00000 1343.00000
1746.00000 1341.00000
1886.00000 1322.00000
2330.00000 1313.00000
2395.00000 1295.00000
2457.00000 1225.00000
2441.00000 1174.00000
2358.00000 1142.00000
2130.00000 1132.00000
1939.00000 1173.00000
1774.00000 1245.00000
1708.00000 1292.00000
1574.00000 1310.00000
IMAGE=LS Poland B 10H.JPG
ID=166
LM=13
1387.00000 1410.00000
1551.00000 1433.00000
1701.00000 1434.00000
2108.00000 1481.00000
2176.00000 1468.00000
2238.00000 1408.00000
2230.00000 1363.00000
2146.00000 1314.00000
1956.00000 1279.00000
1763.00000 1293.00000
1596.00000 1337.00000
1521.00000 1377.00000
1380.00000 1378.00000
IMAGE=LS Poland B 11H.JPG
ID=168
LM=13
1418.00000 1474.00000
1576.00000 1485.00000
1717.00000 1473.00000
2127.00000 1488.00000
2189.00000 1476.00000
2255.00000 1417.00000
2245.00000 1361.00000
2148.00000 1320.00000
1962.00000 1303.00000
1772.00000 1329.00000
1610.00000 1388.00000
1544.00000 1430.00000
1409.00000 1445.00000
IMAGE=LS Poland B 12H.JPG
ID=170
LM=13
1430.00000 1271.00000
1579.00000 1282.00000
1707.00000 1273.00000
2102.00000 1291.00000
2166.00000 1276.00000
2234.00000 1210.00000
2226.00000 1166.00000
2135.00000 1122.00000
1925.00000 1106.00000
1759.00000 1133.00000
1611.00000 1190.00000
1546.00000 1231.00000
1420.00000 1242.00000
IMAGE=LS Poland B 13H.JPG
ID=172
LM=13
1454.00000 1340.00000
1627.00000 1331.00000
1774.00000 1306.00000
2195.00000 1277.00000
2255.00000 1256.00000
2315.00000 1182.00000
2299.00000 1139.00000
2200.00000 1107.00000
2022.00000 1104.00000
1832.00000 1146.00000
1651.00000 1228.00000
1586.00000 1281.00000
1439.00000 1311.00000
IMAGE=LS Poland B 14H.JPG
ID=174
LM=13
1464.00000 1316.00000
1607.00000 1317.00000
1741.00000 1304.00000
2145.00000 1309.00000
2209.00000 1293.00000
2271.00000 1235.00000
2263.00000 1187.00000
2177.00000 1146.00000
1965.00000 1127.00000
1782.00000 1162.00000
1638.00000 1223.00000
1576.00000 1269.00000
1452.00000 1287.00000
IMAGE=LS Poland B 15H.JPG
ID=176
LM=13
1435.00000 1372.00000
1604.00000 1375.00000
1743.00000 1357.00000
2184.00000 1359.00000
2250.00000 1340.00000
2312.00000 1275.00000
2301.00000 1227.00000
2205.00000 1188.00000
1985.00000 1179.00000
1800.00000 1214.00000
1634.00000 1279.00000
1567.00000 1323.00000
1424.00000 1345.00000
IMAGE=LS Poland B 1H.JPG
ID=POL1_PB1
LM=13
1396.00000 1296.00000
1555.00000 1313.00000
1697.00000 1309.00000
2117.00000 1347.00000
2179.00000 1333.00000
2248.00000 1268.00000
2236.00000 1217.00000
2157.00000 1175.00000
1968.00000 1143.00000
1772.00000 1161.00000
1588.00000 1215.00000
1519.00000 1257.00000
1387.00000 1265.00000
IMAGE=LS Poland B 2H.JPG
ID=POL1_PB2
LM=13
1527.00000 1414.00000
1683.00000 1408.00000
1816.00000 1385.00000
2209.00000 1352.00000
2269.00000 1331.00000
2331.00000 1258.00000
2314.00000 1211.00000
2227.00000 1180.00000
2036.00000 1184.00000
1864.00000 1228.00000
1710.00000 1302.00000
1644.00000 1357.00000
1514.00000 1384.00000
IMAGE=LS Poland B 3H.JPG
ID=POL1_PB3
LM=13
1415.00000 1513.00000
1576.00000 1508.00000
1715.00000 1483.00000
2129.00000 1462.00000
2191.00000 1441.00000
2248.00000 1374.00000
2230.00000 1322.00000
2140.00000 1289.00000
1964.00000 1285.00000
1766.00000 1327.00000
1599.00000 1404.00000
1540.00000 1455.00000
1401.00000 1482.00000
IMAGE=LS Poland B 4H.JPG
ID=183
LM=13
1431.00000 1422.00000
1575.00000 1431.00000
1695.00000 1420.00000
2091.00000 1426.00000
2149.00000 1410.00000
2205.00000 1346.00000
2187.00000 1303.00000
2113.00000 1270.00000
1935.00000 1254.00000
1765.00000 1280.00000
1608.00000 1337.00000
1547.00000 1381.00000
1423.00000 1396.00000
IMAGE=LS Poland B 5H.JPG
ID=POL1_PB5
LM=13
1304.00000 1371.00000
1467.00000 1363.00000
1602.00000 1341.00000
2002.00000 1326.00000
2061.00000 1312.00000
2134.00000 1240.00000
2116.00000 1191.00000
2019.00000 1156.00000
1799.00000 1156.00000
1635.00000 1200.00000
1495.00000 1267.00000
1430.00000 1316.00000
1293.00000 1346.00000
IMAGE=LS Poland B 6H.JPG
ID=POL1_PB6
LM=13
1423.00000 1296.00000
1576.00000 1301.00000
1705.00000 1289.00000
2107.00000 1299.00000
2166.00000 1288.00000
2233.00000 1226.00000
2220.00000 1175.00000
2149.00000 1140.00000
1974.00000 1116.00000
1787.00000 1143.00000
1622.00000 1205.00000
1552.00000 1251.00000
1410.00000 1267.00000
IMAGE=LS Poland B 7H.JPG
ID=188
LM=13
1503.00000 1353.00000
1653.00000 1353.00000
1783.00000 1335.00000
2157.00000 1325.00000
2214.00000 1306.00000
2274.00000 1238.00000
2259.00000 1193.00000
2172.00000 1160.00000
2011.00000 1156.00000
1841.00000 1190.00000
1681.00000 1259.00000
1623.00000 1303.00000
1489.00000 1326.00000
IMAGE=LS Poland B 8H.JPG
ID=190
LM=13
1423.00000 1340.00000
1579.00000 1343.00000
1719.00000 1327.00000
2125.00000 1324.00000
2188.00000 1308.00000
2249.00000 1245.00000
2236.00000 1195.00000
2156.00000 1158.00000
1939.00000 1144.00000
1761.00000 1183.00000
1612.00000 1245.00000
1549.00000 1292.00000
1411.00000 1309.00000
IMAGE=LS Poland B 9H.JPG
ID=192
LM=13
1488.00000 1428.00000
1653.00000 1435.00000
1795.00000 1425.00000
2226.00000 1449.00000
2289.00000 1437.00000
2360.00000 1372.00000
2347.00000 1327.00000
2253.00000 1283.00000
2028.00000 1259.00000
1850.00000 1287.00000
1690.00000 1342.00000
1623.00000 1385.00000
1478.00000 1400.00000
IMAGE=LS Skane 10H.JPG
ID=193
LM=13
1461.00000 1245.00000
1612.00000 1262.00000
1744.00000 1258.00000
2132.00000 1293.00000
2195.00000 1284.00000
2266.00000 1227.00000
2255.00000 1180.00000
2169.00000 1137.00000
1956.00000 1110.00000
1790.00000 1130.00000
1649.00000 1175.00000
1581.00000 1213.00000
1451.00000 1217.00000
IMAGE=LS Skane 11H.JPG
ID=SWE1_S11
LM=13
1602.00000 1274.00000
1744.00000 1286.00000
1887.00000 1280.00000
2277.00000 1307.00000
2338.00000 1295.00000
2406.00000 1233.00000
2393.00000 1185.00000
2303.00000 1146.00000
2083.00000 1129.00000
1924.00000 1153.00000
1786.00000 1197.00000
1720.00000 1237.00000
1594.00000 1248.00000
IMAGE=LS Skane 13H.JPG
ID=SWE1_S13
LM=13
1596.00000 1358.00000
1749.00000 1360.00000
1884.00000 1343.00000
2295.00000 1341.00000
2359.00000 1325.00000
2427.00000 1261.00000
2415.00000 1209.00000
2323.00000 1175.00000
2098.00000 1166.00000
1924.00000 1204.00000
1780.00000 1262.00000
1714.00000 1310.00000
1584.00000 1334.00000
IMAGE=LS Skane 14H.JPG
ID=SWE1_S14
LM=13
1612.00000 1382.00000
1772.00000 1393.00000
1902.00000 1385.00000
2311.00000 1411.00000
2369.00000 1399.00000
2436.00000 1340.00000
2427.00000 1296.00000
2342.00000 1254.00000
2151.00000 1229.00000
1965.00000 1251.00000
1807.00000 1300.00000
1743.00000 1342.00000
1602.00000 1357.00000
IMAGE=LS Skane 1H.JPG
ID=201
LM=13
1754.00000 1280.00000
1910.00000 1293.00000
2055.00000 1288.00000
2449.00000 1322.00000
2518.00000 1310.00000
2589.00000 1246.00000
2581.00000 1202.00000
2516.00000 1160.00000
2306.00000 1126.00000
2119.00000 1145.00000
1948.00000 1201.00000
1882.00000 1241.00000
1745.00000 1255.00000
IMAGE=LS Skane 2H.JPG
ID=202
LM=13
1591.00000 1363.00000
1748.00000 1366.00000
1880.00000 1351.00000
2280.00000 1350.00000
2335.00000 1333.00000
2392.00000 1268.00000
2377.00000 1228.00000
2283.00000 1196.00000
2102.00000 1188.00000
1928.00000 1220.00000
1780.00000 1275.00000
1713.00000 1318.00000
1582.00000 1338.00000
IMAGE=LS Skane 3H.JPG
ID=204
LM=13
1585.00000 1320.00000
1745.00000 1333.00000
1884.00000 1328.00000
2281.00000 1359.00000
2351.00000 1345.00000
2423.00000 1279.00000
2408.00000 1234.00000
2333.00000 1197.00000
2119.00000 1169.00000
1930.00000 1193.00000
1780.00000 1245.00000
1712.00000 1286.00000
1576.00000 1295.00000
IMAGE=LS Skane 4H.JPG
ID=206
LM=13
1548.00000 1308.00000
1710.00000 1316.00000
1862.00000 1304.00000
2244.00000 1316.00000
2304.00000 1301.00000
2367.00000 1244.00000
2353.00000 1187.00000
2262.00000 1154.00000
2109.00000 1141.00000
1914.00000 1165.00000
1756.00000 1218.00000
1679.00000 1265.00000
1539.00000 1283.00000
IMAGE=LS Skane 5H.JPG
ID=208
LM=13
1681.00000 1456.00000
1834.00000 1449.00000
1958.00000 1428.00000
2336.00000 1408.00000
2398.00000 1389.00000
2460.00000 1310.00000
2438.00000 1269.00000
2350.00000 1243.00000
2146.00000 1246.00000
1982.00000 1291.00000
1854.00000 1352.00000
1799.00000 1398.00000
1668.00000 1429.00000
IMAGE=LS Skane 8H.JPG
ID=SWE1_S8
LM=13
1647.00000 1322.00000
1784.00000 1338.00000
1903.00000 1335.00000
2211.00000 1351.00000
2257.00000 1338.00000
2308.00000 1288.00000
2302.00000 1245.00000
2237.00000 1211.00000
2075.00000 1192.00000
1932.00000 1210.00000
1820.00000 1248.00000
1758.00000 1288.00000
1640.00000 1294.00000
IMAGE=LS Rovaniemi 10H.JPG
ID=214
LM=13
1963.00000 1382.00000
2096.00000 1382.00000
2224.00000 1368.00000
2598.00000 1374.00000
2652.00000 1359.00000
2708.00000 1302.00000
2694.00000 1260.00000
2629.00000 1227.00000
2439.00000 1214.00000
2279.00000 1240.00000
2131.00000 1297.00000
2070.00000 1340.00000
1949.00000 1358.00000
IMAGE=LS Rovaniemi 11H.JPG
ID=FIN3_RS11
LM=13
1578.00000 1281.00000
1729.00000 1302.00000
1863.00000 1302.00000
2265.00000 1346.00000
2318.00000 1336.00000
2380.00000 1280.00000
2372.00000 1240.00000
2299.00000 1197.00000
2119.00000 1162.00000
1927.00000 1171.00000
1768.00000 1214.00000
1703.00000 1250.00000
1572.00000 1251.00000
IMAGE=LS Rovaniemi 12H.JPG
ID=218
LM=13
1649.00000 1447.00000
1798.00000 1436.00000
1924.00000 1409.00000
2317.00000 1370.00000
2366.00000 1351.00000
2417.00000 1288.00000
2400.00000 1245.00000
2332.00000 1220.00000
2117.00000 1226.00000
1951.00000 1272.00000
1818.00000 1341.00000
1758.00000 1393.00000
1638.00000 1427.00000
IMAGE=LS Rovaniemi 13H.JPG
ID=220
LM=13
1684.00000 1343.00000
1820.00000 1361.00000
1952.00000 1364.00000
2304.00000 1413.00000
2361.00000 1405.00000
2421.00000 1362.00000
2415.00000 1308.00000
2347.00000 1266.00000
2192.00000 1233.00000
2011.00000 1238.00000
1867.00000 1274.00000
1795.00000 1312.00000
1677.00000 1318.00000
IMAGE=LS Rovaniemi 14H.JPG
ID=222
LM=13
1790.00000 1290.00000
1917.00000 1309.00000
2030.00000 1310.00000
2363.00000 1361.00000
2413.00000 1358.00000
2484.00000 1307.00000
2477.00000 1268.00000
2412.00000 1225.00000
2263.00000 1191.00000
2106.00000 1194.00000
1954.00000 1231.00000
1894.00000 1263.00000
1784.00000 1269.00000
IMAGE=LS Rovaniemi 15H.JPG
ID=FIN3_RS15
LM=13
1635.00000 1426.00000
1769.00000 1447.00000
1889.00000 1450.00000
2247.00000 1505.00000
2300.00000 1496.00000
2363.00000 1446.00000
2356.00000 1403.00000
2290.00000 1359.00000
2132.00000 1322.00000
1975.00000 1325.00000
1812.00000 1364.00000
1747.00000 1400.00000
1628.00000 1403.00000
IMAGE=LS Rovaniemi 16H.JPG
ID=FIN3_RS16
LM=13
1755.00000 1458.00000
1891.00000 1450.00000
2016.00000 1426.00000
2387.00000 1397.00000
2442.00000 1376.00000
2492.00000 1306.00000
2477.00000 1272.00000
2393.00000 1246.00000
2227.00000 1250.00000
2058.00000 1291.00000
1922.00000 1357.00000
1862.00000 1407.00000
1743.00000 1435.00000
IMAGE=LS Rovaniemi 17H.JPG
ID=227
LM=13
1716.00000 1343.00000
1848.00000 1356.00000
1970.00000 1351.00000
2328.00000 1375.00000
2385.00000 1364.00000
2438.00000 1316.00000
2429.00000 1272.00000
2354.00000 1234.00000
2178.00000 1212.00000
2021.00000 1230.00000
1886.00000 1273.00000
1824.00000 1311.00000
1710.00000 1321.00000
IMAGE=LS Rovaniemi 18H.JPG
ID=FIN3_RS18
LM=13
1750.00000 1290.00000
1884.00000 1289.00000
2020.00000 1273.00000
2371.00000 1256.00000
2423.00000 1236.00000
2472.00000 1173.00000
2455.00000 1129.00000
2375.00000 1105.00000
2233.00000 1106.00000
2064.00000 1141.00000
1923.00000 1200.00000
1864.00000 1245.00000
1740.00000 1267.00000
IMAGE=LS Rovaniemi 4H.JPG
ID=FIN3_RS4
LM=13
1645.00000 1347.00000
1784.00000 1339.00000
1899.00000 1318.00000
2255.00000 1284.00000
2308.00000 1261.00000
2353.00000 1203.00000
2336.00000 1158.00000
2259.00000 1133.00000
2094.00000 1138.00000
1939.00000 1180.00000
1805.00000 1247.00000
1751.00000 1295.00000
1634.00000 1324.00000
IMAGE=LS Rovaniemi 5H.JPG
ID=238
LM=13
1692.00000 1359.00000
1832.00000 1353.00000
1956.00000 1333.00000
2316.00000 1316.00000
2371.00000 1297.00000
2420.00000 1245.00000
2408.00000 1193.00000
2324.00000 1162.00000
2161.00000 1162.00000
1996.00000 1201.00000
1856.00000 1263.00000
1797.00000 1311.00000
1680.00000 1337.00000
IMAGE=LS Rovaniemi 6H.JPG
ID=240
LM=13
1784.00000 1273.00000
1929.00000 1291.00000
2057.00000 1288.00000
2423.00000 1328.00000
2479.00000 1319.00000
2546.00000 1268.00000
2538.00000 1220.00000
2468.00000 1180.00000
2290.00000 1147.00000
2103.00000 1163.00000
1969.00000 1206.00000
1901.00000 1243.00000
1784.00000 1248.00000
IMAGE=LS Rovaniemi 7H.JPG
ID=242
LM=13
1673.00000 1344.00000
1808.00000 1341.00000
1926.00000 1324.00000
2280.00000 1310.00000
2328.00000 1295.00000
2377.00000 1244.00000
2371.00000 1208.00000
2300.00000 1175.00000
2135.00000 1166.00000
1975.00000 1198.00000
1838.00000 1259.00000
1780.00000 1301.00000
1663.00000 1323.00000
IMAGE=LS Rovaniemi 8H.JPG
[truncated: 1,137 more rows]
