# Supplementary material for: Phylogeography and phenotypic wing shape variation in a damselfly across populations in Europe
Source: BMC Ecol Evol. 2024 Feb 3;24:19. doi: 10.1186/s12862-024-02207-4 (PMC10838002; doi:10.1186/s12862-024-02207-4)
Supplement: Supplementary file 7 — Additional file 7: Table S6. List of enriched GO terms that had biological processes involved in response to stimulus, response to stress and cell morphogenesis. [file 12862_2024_2207_MOESM7_ESM.xlsx]

## Sheet: gProfiler_dmelanogaster_2023-11
List of enriched GO terms that had biological processes involved in response to stimulus, response to stress and cell morphogenesis
source	term_name	term_id	adjusted_p_value	negative_log10_of_adjusted_p_value	term_size	query_size	intersection_size	effective_domain_size	intersections
GO:MF	binding	GO:0005488	0.0009357328165517886	3.028848139362094	6905	19	15	24278	NUDC,RFC3,RPS3,DBO,MESH,PIF1,SICK,USP32,SIRT4,TRP,NUP37,TRIO,TUTL,ARR,CDC27
GO:MF	protein binding	GO:0005515	0.0025971052950310635	2.585510442313728	3642	19	11	24278	NUDC,RFC3,DBO,MESH,SICK,TRP,NUP37,TRIO,TUTL,ARR,CDC27
GO:MF	molecular_function	GO:0003674	0.0034036206218684235	2.46805885370237	11878	19	18	24278	NUDC,RFC3,RPS3,DBO,MESH,PIF1,SICK,USP32,RASKOL,SIRT4,TRP,NUP37,TRIO,TUTL,INTS10,TPS1,ARR,CDC27
GO:MF	catalytic activity, acting on DNA	GO:0140097	0.02504688535287745	1.6012462721184613	146	19	3	24278	RFC3,RPS3,PIF1
GO:MF	anion binding	GO:0043168	0.032773161863633035	1.4844816570709067	1226	19	6	24278	RFC3,PIF1,SICK,SIRT4,TRP,TRIO
GO:MF	hydrolase activity	GO:0016787	0.04338741393590432	1.3626362347944334	1855	19	7	24278	RFC3,RPS3,PIF1,SICK,USP32,SIRT4,TPS1
GO:MF	small molecule binding	GO:0036094	0.04748863416947063	1.3234103210726926	1313	19	6	24278	RFC3,PIF1,SICK,SIRT4,TRP,TRIO
GO:BP	cellular process	GO:0009987	0.00005073922512539986	4.2946561694819	8498	19	18	24278	NUDC,RFC3,RPS3,DBO,MESH,PIF1,SICK,RASKOL,SIRT4,TRP,NUP37,TRIO,TUTL,INTS10,Y,TPS1,ARR,CDC27
GO:BP	biological_process	GO:0008150	0.0006045586631980282	3.2185615511025105	11694	19	19	24278	NUDC,RFC3,RPS3,DBO,MESH,PIF1,SICK,USP32,RASKOL,SIRT4,TRP,NUP37,TRIO,TUTL,INTS10,Y,TPS1,ARR,CDC27
GO:BP	cellular response to stimulus	GO:0051716	0.0014395450932641184	2.841774726444776	2284	19	10	24278	RFC3,RPS3,PIF1,SICK,RASKOL,SIRT4,TRP,TRIO,TPS1,ARR
GO:BP	cellular component organization	GO:0016043	0.003343152982156354	2.4758437497053123	3174	19	11	24278	NUDC,RFC3,DBO,MESH,PIF1,SICK,SIRT4,TRP,TRIO,TUTL,CDC27
GO:BP	cellular component organization or biogenesis	GO:0071840	0.005909763514364574	2.2284298975386094	3362	19	11	24278	NUDC,RFC3,DBO,MESH,PIF1,SICK,SIRT4,TRP,TRIO,TUTL,CDC27
GO:BP	cellular response to stress	GO:0033554	0.00609244206436548	2.2152085920153777	680	19	6	24278	RFC3,RPS3,PIF1,SIRT4,TRP,TPS1
GO:BP	response to stimulus	GO:0050896	0.01951567320892653	1.7096164627850325	3048	19	10	24278	RFC3,RPS3,PIF1,SICK,RASKOL,SIRT4,TRP,TRIO,TPS1,ARR
GO:BP	response to stress	GO:0006950	0.030424252613685945	1.5167800816184829	1358	19	7	24278	RFC3,RPS3,PIF1,SICK,SIRT4,TRP,TPS1
GO:BP	cell morphogenesis	GO:0000902	0.03929091112340383	1.4057079001452146	567	19	5	24278	NUDC,SICK,TRIO,TUTL,ARR
GO:CC	cellular_component	GO:0005575	0.002700218824477709	2.568601039392011	12044	19	18	24278	NUDC,RFC3,RPS3,DBO,MESH,PIF1,SICK,RASKOL,SIRT4,TRP,NUP37,TRIO,TUTL,INTS10,Y,TPS1,ARR,CDC27
GO:CC	replication fork	GO:0005657	0.026115351713504906	1.5831041208434222	34	19	2	24278	RFC3,PIF1
GO:CC	cellular anatomical entity	GO:0110165	0.027626676227636027	1.5586713620189565	10586	19	16	24278	NUDC,RFC3,RPS3,MESH,PIF1,RASKOL,SIRT4,TRP,NUP37,TRIO,TUTL,INTS10,Y,TPS1,ARR,CDC27
GO:CC	intracellular anatomical structure	GO:0005622	0.04629169668857608	1.3344969011143129	7231	19	13	24278	NUDC,RFC3,RPS3,PIF1,RASKOL,SIRT4,NUP37,TRIO,INTS10,Y,TPS1,ARR,CDC27
